# Supplementary material for: Global Proteomics Reveals Distinct Muscle Adaptations to Menstrual Cycle Phase-Based Sprint Interval Training in Endurance-Trained Females
Source: Mol Cell Proteomics. 2025 Aug 14;24(10):101053. doi: 10.1016/j.mcpro.2025.101053 (PMC12538072; doi:10.1016/j.mcpro.2025.101053)
Supplement: Supplementary data 1 — Dataset. Table 1: Data set containing log2-transformed, median scaled intensity values for all quantified proteins (prior to filtering for 70% valid values). Table 2: Data set containing log2-transformed, median scaled intensity values for all quantified proteins after filtering. Table 3: Design matrix with sample metadata for limma analysis. [file mmc1.xlsx]

## Sheet: 1. pre filtered data
protein	s_1	s_2	s_3	s_4	s_5	s_6	s_7	s_8	s_9	s_10	s_11	s_12	s_13	s_14	s_15	s_16	s_17	s_18	s_19	s_20	s_21	s_22	s_23	s_24	s_25	s_26	s_27	s_28	s_29	s_30	s_31	s_32	s_33	s_34	s_35	s_36	s_37	s_38	s_39	s_40	s_41	s_42	s_43	s_44	s_45	s_46	s_47	s_48	s_49
IGLV7.46		5.52575	3.93231	5.32389	4.99756	4.23831	4.29472	6.04839	5.05197	6.40545	4.99431	6.10164	4.97261	5.15279	7.39958	8.18761	5.38294	5.0941	5.22089	5.87608	5.07538	4.83535	5.72733	5.92163	5.81698	5.22956	4.048	5.59848		5.07169	5.38063	5.66123			5.15883		5.52209	6.60793	6.22039						4.02677	4.06953	5.73906
IGLV2.18		5.77991								6.1369	4.66776					5.34004			6.01329	5.85177	6.50497	7.016		5.45208											5.56543			5.9687		5.24789		5.71136			6.20909		6.24129	6.22544	4.87817
IGLV3.16																	4.42888	4.24217																						2.30307
IGLV3.9		4.3868	4.93379	5.49178			4.83871	6.18713	5.28964	4.38719	5.42238	4.23288	4.9082	4.99354	6.47039	7.42282	5.24604		5.74924	5.4216	5.28797	5.57834	5.73006	5.88105	5.0243	5.28956	4.56089		5.23492	5.38548				3.62889	5.50191	5.0019	5.04081	5.97283	6.23621	5.41807	5.53037	4.97597	4.37629		5.56443		4.88225	4.97103	5.07648
IGKV2.28	6.43466	7.79716	7.1674	7.57558	6.86763	7.36401	6.99922	8.11159	7.45218	8.02282	7.225	8.4178	7.62143	7.21058	8.1628	8.73215	7.6468	7.59659	7.40089	6.78384	7.92246	8.10856	7.8598	8.03059	7.44341	7.46703	7.05734	7.59221	7.64402	7.9653	7.53804	6.97924	6.92558	5.76248	7.78556	7.67629	7.89511	8.02264	8.64411	8.33183	8.42899	8.46454	7.65603	7.26726	8.17202	6.50707	8.40128	8.26903	7.43705
IGKV2D.24		5.40465		5.55757							5.6756	5.76832	6.19538	7.40929		6.89771					5.80176	7.02409		5.2933		5.9488			5.74956						4.95219	4.7937		6.68239	6.13096	6.51551	5.47313		5.37103		6.23062		6.9823	6.4668
IGKV1.27		4.73698		4.20525	4.75444	4.21465	5.22012	6.0805	4.74271	5.10119	4.84001	4.86377	3.8664	5.22068	5.94069	6.88738	5.15039	5.47706	5.65908	5.34458	5.79724	5.9491	5.67852	5.78243	5.49771	5.42788	5.38395	5.12133	6.9111	6.12588	4.96077	4.55449	3.93442	4.32318	5.91986	5.71378	5.41663	6.63355	6.62945	5.67705	6.13524	5.88101	5.34893	4.68829	6.4527	4.36032	6.03906	5.39696	6.2533
IGKV3D.11	6.69283	6.99037	6.88852	7.04103	7.46685	6.56128	7.28528	8.0908	7.67609	8.56664	8.5479	7.78664	7.79511	8.67258	8.39967	7.73057	7.33397	7.2821	7.08232	7.32875	6.59002	6.74754	7.3352	7.61631	7.20837	7.35244	7.66475	7.81927	7.27684	8.01326	7.44858	7.38568	6.64404	6.0609	8.11161	6.93605	8.5435	9.63151	7.83182	7.55194	8.39038	7.89472	7.28007	6.414	7.31928	6.86887	8.02166	7.88141	7.58642
IGHV3.49	6.58435	7.87295	7.23698	7.62685	7.32954	7.40552	7.28211	8.23773	6.93136	6.64979	7.42888	7.12134	5.93055	6.99819	8.63492	9.08371	7.26362	7.29907	7.24972	7.10023	7.42943	7.65482	7.05889	7.62498	7.20365	7.17253	7.20484	7.14672	7.77169	7.66499	6.57153	4.88696	6.7745	5.4042	7.37388	7.024	6.61851	6.98917	6.74027	6.50557	6.89613	6.99438	6.37802	5.24127	8.01139	6.84417	7.34079	6.78571	7.41213
IGHV3.15		5.36575	4.94886	5.4896	5.01367	5.18915	5.64935	6.26289	5.44696	5.86762	6.02378	6.20045		4.74291	6.31983	6.74182	5.40464	6.1443	5.84492	5.60857	6.59362	6.92989	5.44168	6.22857	5.51464	5.88002	5.05284	5.4451	5.88278	6.52822	5.25209		5.64504		6.09812	5.64761		5.92778	6.17118	6.09042	5.13018	5.81221	5.72454		6.40089			5.79249	5.50482
GATD3B	9.60498	10.0499	9.67889	10.1485	10.817	10.5744	10.4367	10.4397	10.689	10.5007	11.3082	10.6878	9.91224	10.0303	10.4049	10.2696	10.2378	10.4043	10.6241	10.5411	10.7269	10.9274	10.9467	10.2865	10.7468	10.8399	10.2242	10.7569	10.6341	10.2946	10.3322	10.7089	11.0485	10.0132	10.7496	10.9162	10.9097	10.4372	10.7316	10.972	10.2789	11.3494	10.7082	10.8181	11.5425	10.8197	11.2852	10.1161	10.8951
IGKV1D.13									5.43095		6.03874				6.58516	7.65278	4.35522				5.67347	6.03394							6.49404	6.1693	5.70643	5.40186		4.4529						4.28493	3.97061		6.10337	5.46808
PIGBOS1	6.40194	6.48083	6.64509	6.76832	6.19428	6.36731	6.34246	6.1864	6.04927	5.96526	6.37058	6.7544	6.35287	5.87461	6.68194	6.36381	7.24362	6.84624	7.01589	6.33382	7.21614	7.12311	7.52136	7.16611	6.44274	6.50497	6.18299	6.58713	7.11806	6.98444	6.72642	6.0794	7.06333	6.70823	6.82809	6.97654	6.91993		6.66183	6.51504	6.04243	6.09078	6.4164	6.10647	6.32783	6.7027	6.14	6.26815	6.80674
IGHV1.69D	6.20614	7.67896	5.4217	6.39978	7.27886			6.54258	8.09328	7.07526	5.77521	6.44034	7.37399		8.37969	9.51127	6.77658	6.76277	7.65694	7.76104	6.83017	7.49197	7.7952	6.40476	7.57355	7.61825	6.94672	7.41009	7.10857	7.33476	7.27296	7.15121	7.13428	6.00777	6.06229	7.86874	5.65255	7.47264	7.23367	8.14267	6.7591	6.53316	7.62732	7.36742	6.27869	6.49982	8.17813	8.21787	8.23588
IGKV3D.20					3.54257			3.55291	4.10762	6.84221		4.42075	4.77366	7.61751	5.80305	4.15729	4.63892		3.84758	4.13151	4.71821	4.58927	4.78107		4.83841	4.01879	5.95045	5.29564	4.99935	4.92506	5.62864	6.17502	4.916	4.51845			7.00534	8.44484	7.56428	6.69832	6.91352	5.39134	4.67527		4.92855	4.7316	6.55471	6.01121	5.21972
IGHV1.18		2.81072						1.45748		2.49352	2.11503	3.04966			2.28623	2.9202	2.40631	2.05954	2.41988	2.9162	2.27159	3.24703	2.23721	3.55793	2.0938				4.07688	1.38983	0.219767				3.58299	3.42466		2.91534	3.88198	3.03905	2.98044	1.5788	1.72454	0.906509	2.76785	2.62286	2.99827	3.59142	3.52828
IGHV5.51	5.49704	6.2089	5.67095	5.71892	5.09012	6.34941	5.93988	6.41622	5.52489	5.97716	6.08462	6.10297	5.63535	5.55975	6.70423	7.7022	5.78317	6.18311	6.11523	5.76772	5.93448	6.36984	5.36148	5.70043	5.56532	5.76073	5.89858	5.66101	6.45867	6.4074	5.59275	4.83126	5.17446	4.29963	5.91133	5.97627	5.79569	6.03102	6.38602	6.10643	5.37269	5.56429	5.28225	5.23432	6.45936	5.21674	6.03618	5.92485	5.87687
IGHV4.61	5.38841	7.04128	5.25488	7.29375	6.15353	5.35365	6.80246	8.11358	6.72965	7.93941	7.15728	7.04069	6.53903	7.66282	8.24424	8.51761	6.83996	6.7438	6.47975	6.10374	7.25668	6.90694	6.85075	6.61859	6.33417	6.77953	6.67036	6.89742	5.96974	6.50497	7.00966	6.54497	5.4674	5.42509	5.49496	5.52007	7.7769	7.93063	8.05762	7.35455	6.8255	7.44301	6.49452		8.51956	6.1699	8.12263	6.94626	6.72969
MMP24OS	4.90447	4.50351	4.31001	4.70476	5.46796	5.13446	5.58711	5.68283	5.12574	5.09917	4.97839	4.43057	4.40053	5.35466	4.85453	5.0291	4.35285	5.32514	5.50414	5.08633	5.1765	5.63883	5.50023	5.00453	5.20946	5.18262	4.24235	4.61869	4.85475	4.88333	4.85959	4.34771	5.2368	4.4539	4.7459	4.93879	4.75572	3.6511	5.08537	5.29295	4.15039	5.12735	5.02074	5.17656	5.5932	4.97006	4.63493	3.37626	4.55185
FAM240C	7.08317	7.45596	6.61583	7.27863	7.57027	7.73316	6.93574	6.22096	6.59085	5.90641	6.82625	6.82238	7.52663	6.62243	7.27728	7.16536	7.28047	6.71353	6.56508	6.41836	7.88976	7.7543	5.98502	7.12351	7.46035	7.44276	7.74044	8.25207	6.54463	6.56003	7.10383	6.90187	6.9374	7.12376	8.6995	8.23108	6.28515	6.12753	6.15304	7.03151	6.77838	6.76807	7.63137	7.79643	5.92715		7.09329	7.49149	7.17651
SPDYE21	6.1543	6.37454	6.33827	6.63275	5.66776	3.71246		5.61445	6.3112	5.63757	6.85468	6.02396	6.37127	3.5216	6.36785	6.2623	6.63389	6.279	6.19849	5.97282	6.24506	6.16919	6.17149	5.01033	6.26572	6.34339	6.1098	5.87577	5.84116	5.95838	6.36422	6.23004	6.62329	6.04603	6.10697	6.23335	5.91827	5.65521	6.765	6.64648	6.27421	6.53439	5.39365	6.19978	5.53173	5.58115	6.57007	5.73953	6.9695
UBA6	6.34033	6.10827	6.33369	6.47325	6.12878	6.10406	6.36386	6.45325	6.45176	6.48758	6.73272	6.35258	6.1869	6.59309	6.3059	6.32326	6.25302	6.39534	6.39129	6.33036	6.30909	6.42335	6.42452	6.47816	6.28357	6.25504	6.15894	6.31665	6.12535	6.34951	6.58588	6.5549	6.4682	6.59234	6.25032	6.48124	6.40741	6.4093	6.44649	6.5314	6.58512	6.6518	6.52995	6.59289	6.52722	6.45568	6.42276	6.69882	6.5218
ESYT2	7.85798	7.88465	7.89472	7.81353	7.53641	7.63509	7.52959	7.9382	7.94031	8.08756	7.76245	8.00263	7.78503	7.77769	7.78192	8.12722	7.75547	7.79758	7.77624	7.92055	7.93993	7.88351	8.14008	8.22293	7.77345	8.04361	7.94821	7.72514	7.58931	7.9034	7.9548	7.86047	7.97091	8.47235	7.91235	8.01002	7.86986	8.067	7.88958	8.0577	8.19403	8.0258	7.94388	8.00133	7.89746	8.17203	7.93312	8.29154	7.99047
BLTP3B	4.48697	3.71955	5.11564	4.28998	4.80457	1.28386	5.09469	5.28152	3.79322	3.34663	4.17961	3.32283	4.94518	4.20926	5.15259	5.05471	5.41615	4.32593	4.58186	5.52389	2.90913	3.58386	4.35017	4.94185	4.89677		4.26392	4.08906	5.11183	4.90216	4.1875	3.96156	4.46521	1.68519	4.8844		5.2222	5.39506	4.83781		2.8432	2.0473	4.54502	3.55367	5.35172	4.99132	4.91285	4.50951	4.42685
TMEM223	5.95516	4.3034	5.464	5.62207	4.96318	5.38551	5.20488	4.33449	5.07302	5.12618	5.22599	5.92571	4.94191	5.78391	5.98548	4.81995	5.02268	5.16745	5.22706	5.48327	5.15539	4.98583	5.61634	4.64947	5.59258	5.52605	4.88943	5.18206	5.33142	5.18341	5.31769	5.52725	5.53628	5.76922	5.05765	4.93905	6.00812	5.57984	5.47693	5.04835	5.19152	5.25561	5.54978	5.54704	4.89435	5.44225	5.51884	5.11327	5.10986
ILVBL	5.4691	5.6994	5.02226	5.20759	5.63454	5.44903	5.37417	5.56559	5.31356	5.58804	5.27086	5.52905	5.39518	5.4234	5.51879	5.5585	5.74146	5.74836	5.52978	5.60344	5.77977	5.67068	6.02033	5.75742	5.96526	5.72554	5.52168	5.65416	5.3843	5.5239	5.68892	5.77138	5.67017	5.7744	5.75405	5.67857	5.37114	5.41043	5.87142	5.81997	5.88588	6.12038	5.71521	6.00609	6.04146	6.26256	5.7205	5.76992	5.75362
FSD2	6.45539	6.34444	6.25784	6.28633	6.39278	6.33502	6.47812	6.26035	6.37971	6.18248	6.24416	6.41779	6.23817	6.29425	6.35071	6.27894	6.52362	6.56139	6.66144	6.62347	6.49881	6.59737	6.62717	6.59796	6.51245	6.38307	6.65199	6.53301	6.02238	5.66949	6.45479	6.59574	6.39849	6.13562	6.30756	6.82191	6.51953	6.309	6.64437	6.6646	6.23188	6.62571	6.52834	6.50892	6.57331	6.77319	6.68717	6.271	6.45233
FRMD3	6.98563	6.85136	6.67587	6.942	6.92564	6.96986	7.27698	7.31828	7.31717	6.53857	7.07607	7.13189	6.96564	6.71016	7.044	6.94549	6.84669	6.58623	7.07367	6.61146	7.01042	6.97096	7.26391	6.81293	6.49915	6.44347	7.20553	6.87713	7.65498	7.14134	6.61479	6.12857	7.32429	5.58317	7.56663	7.55671	6.48015	6.4041	6.47424	6.86225	6.22655	7.39186	6.74682	6.77419	7.42339	7.18714	7.01498	5.23617	6.83903
NBAS	5.7934	5.63079	6.02664	5.79401	6.11425	5.84557	6.21385	5.94617	5.81693	6.18286	6.00505	5.9051	5.99987	5.49825	5.72682	5.76675	5.84521	5.84492	5.80902	5.75514	5.80485	5.87875	5.92972	6.00608	5.91719	6.0208	5.93787	5.9448	6.09648	5.80906	5.79455	5.76764	6.04831	6.31152	6.29258	6.06995	5.634	5.6426	5.58901	5.88983	5.87393	5.81954	5.85971	5.89843	5.90447	6.26039	6.01617	6.15002	5.97823
TARS3	6.97113	6.76423	6.91547	7.07114	6.8599	6.92091	6.86701	6.84549	6.59643	6.08802	6.82482	6.49742	6.70016	6.68947	6.62908	6.7351	7.18817	7.08421	7.05647	7.06889	6.99652	6.91334	6.85737	6.74127	6.82145	6.96828	6.84787	6.87876	7.25505	7.02844	6.83904	6.73398	7.03783	6.47107	7.06388	7.08428	6.77694	6.44918	6.7441	6.89858	6.29143	6.75469	7.06604	7.12917	7.08971	7.12318	6.80289	6.52518	7.15152
VWA8	7.10278	6.91847	6.88795	7.08976	7.41525	7.55735	7.34342	7.2637	7.56278	7.23503	7.61858	7.73096	7.26579	7.26024	7.48614	7.13367	7.37386	7.39197	7.44389	7.37213	7.62882	7.67642	7.52095	7.05547	7.4389	7.36179	7.08058	7.45152	7.44854	6.98498	7.31132	7.32104	7.58751	6.86384	7.49422	7.50913	7.39845	6.85126	7.29818	7.44986	6.81363	7.543	7.35515	7.35198	7.26511	7.24052	7.65408	6.62839	6.918
GTPBP10	4.98843	5.09011	5.27651	4.72537	4.70794	5.27411	4.86586	5.39418	4.99356	5.16984	5.05167	5.05217	5.34264	4.86128	6.1488	6.14952	5.11115	4.99799	4.94122	4.75078	4.83115	4.91795	4.90112	4.83133	4.91443	4.89724	4.8851	4.27443	4.83973	4.6086	4.83734	4.61406	5.0337	4.6974	4.82302	4.82321	4.18661	3.69236	4.88716	5.02709	4.43941	4.45654	4.60847	4.71016	4.99591	4.90745	4.73384	4.25239	4.53074
XIRP2	7.84115	7.55163	7.51816	7.46957	7.56604	8.34116	6.99759	7.21322	7.38511	7.35054	7.15261	7.19769	7.40153	8.75166	7.29746	8.64383	7.74847	7.89467	7.57373	7.9628	7.06586	7.77314	7.3663	9.80222	8.46569	8.27525	8.33952	8.13499	7.87396	10.0444	8.39594	9.34233	7.82449	9.92893	8.49528	7.23194	8.65152	8.38334	8.03204	7.77225	10.1098	9.02366	8.52641	9.62701	8.04027	8.38959	7.41604	9.22401	7.52552
POTEF	8.78491	9.19995	9.59874	9.1074	8.69188	9.38477	8.75229	9.41092	8.90313	9.21762	8.72586	9.00813	8.40321	8.0905	8.41122	9.16968	8.54508	9.44214	8.62221	9.06626	8.88207	9.04749	8.9228	9.48617	8.39309	9.0057	8.52417	8.52981	9.09158	9.26567	8.47882	7.13466	8.59794	8.63541	8.77473	9.50322	7.37784	7.81833	8.97788	8.65123	9.59337	9.14372	9.07082	9.08561	9.27065	8.7082	8.10574	9.4173	9.14007
FITM1	8.64971	8.03937	9.05258	8.32553	8.93622	8.42545	8.75325	9.08306	8.85188	9.22448	8.9336	8.38379	8.7588	9.98027	9.08288	8.47061	8.54255	8.31097	8.441	9.44088	8.53028	8.12625	8.66705	8.88739	8.43447	8.8755	8.79786	8.81005	7.94647	8.58908	9.21119	9.73475	8.95599	9.11077	8.81697	8.33617	9.67129	9.73468	9.08026	9.18669	8.21572	8.90173	8.92958	8.22356	8.93919	8.88973	9.42308	8.1244	8.59334
VPS37C	6.39239	5.84896	6.37012	5.59174	5.47194	6.30681	6.31132	6.1496	6.10761	6.1716	6.20086	6.19442	6.26414	6.70108	6.13776	6.27441	6.43821	6.24574	6.42177	6.23412	6.36629	6.25117	6.52583	6.29021	6.0327	6.4993	6.40931	5.80536	6.48695	6.52745	6.33478	6.15405	5.94454	6.63751	5.72018	6.14023	5.49552	6.50884	6.41609	6.41976	5.77396	6.23225	6.81708	6.36316	6.5474	6.17564	5.63462	5.86991	6.31081
HTR3E	2.41857	3.46359	2.27796	2.77312	2.72956	3.45805	3.03757		3.64672		2.84161		3.45577		3.105			4.1783	3.54684			4.05192	4.19836	4.13116		3.83081		4.19066	4.52319	3.15041			4.01319	2.67743		3.42163	3.44668	1.96204	3.75667	4.20215	4.16207			4.23	3.95533	4.16889	4.45819		4.66669
CNOT1	4.97016	4.6936	5.00081	4.48327	4.77743	5.13668	4.82399	5.29084	4.7652	4.72052	4.85878	4.5746	4.60635	3.68203	4.26201	4.48563	4.22777	4.72366	4.43984	4.66556	4.63571	4.55285	4.37757	5.20062	4.153	4.74739	3.96975	4.55444	4.88012	4.41846	4.30754	3.97242	4.52316	4.504	4.90532	4.85305	4.27547	4.43725	4.43158	4.11471	4.66559	4.42743	4.48868	4.57163	4.49999	4.64492	4.59778	4.29106	4.35532
CARNS1	7.21835	7.354	6.96107	7.06204	6.73584	7.18853	6.73129	7.77841	6.75571	7.70161	7.21503	6.93009	6.70894	8.00731	7.22982	7.36335	6.56414	7.31487	6.84019	7.20129	7.24738	7.39061	7.17088	7.24379	6.99767	6.94186	7.40126	7.28647	7.07371	7.40998	6.88402	7.23021	7.17183	6.77304	6.90681	7.26063	6.97804	7.4335	7.64927	8.01448	7.04191	7.41284	6.96111	7.27556	7.22578	7.69573	7.36387	7.35907	7.16108
MAP1LC3B2	7.13678	6.63236	6.57157	6.46019	6.85027	6.66397	6.89533	6.36555	6.73186	6.79875	6.06262	6.30235	6.75264	6.66496	6.23036	6.75159	6.60593	6.43198	6.54979	6.26706	6.13753	6.31923	6.00666	6.19121	6.28679	6.38608	6.74983	6.2407	6.99859	6.858	7.07186	6.9058	6.66238	7.12083	5.7618	5.93325	6.7956	6.40862	6.48279	6.32182	6.9823	6.27373	6.75286	6.36464	6.2272	6.47053	6.89258	6.86453	6.41062
KLHL33	5.11299	4.78787	6.19862	4.12153				5.21014		4.69291	4.16435	4.51537		4.78789	4.74312	4.09638	3.98562		4.64172			4.16612	3.04437	4.01809	4.12914	4.24047	4.19309	4.52208	4.58679	4.72139			2.68156	3.85115		2.94839			4.08759	4.49461	3.42985	4.498	3.52432	4.2841	3.66814	4.55967			4.54886
OR6C74	5.73492	5.8146	5.35298	5.64759	5.33552	5.4296	5.07163	5.36267	5.66108	5.26061	5.9157	5.76904	5.51419	6.18276	4.94651	5.31183	5.94055	5.37596	5.3259	5.52432	5.05835	4.50499	4.43163	5.39646	5.26518	5.42039	5.05222	4.97449	5.58815	5.59359	5.68876	6.21211	5.4061	5.44703	5.01349	5.01133	5.32554	5.51297	6.059	5.62338	4.96948	4.91978	5.19676	5.28457	5.98073	5.76852	5.6064	5.21894	5.15702
PGP	8.49629	8.35157	8.63563	8.81825	8.57695	8.79838	8.78418	8.77197	8.92383	8.88894	9.24567	8.9964	8.63739	8.77249	9.04293	8.73016	8.79915	8.73877	8.73511	8.85226	9.03038	8.95277	8.99983	8.68653	9.33412	8.97799	9.03471	8.90544	8.51849	8.3113	8.8344	8.89839	9.11083	8.07013	8.70905	8.94188	8.89718	8.70328	8.40483	8.54386	8.22159	8.663	8.65614	8.70616	8.73976	8.45919	8.85024	8.39722	8.59748
GOLGA6C										1.46876				1.54479	0.819486		2.90702	3.51451			3.51538								0.348037										1.65604
WIPF3	5.17337	4.8567	4.52116	4.91338	5.1054	4.81884	5.71747	5.12127	4.86788	3.69462	5.04355	4.72615	3.85315	3.93803	5.19227	4.54308	4.4768	4.45112	5.12747	4.24243	4.32299	4.88844	4.48738	4.90377	4.73474	4.72244	4.5204	4.70712	5.25326	4.903	4.24548	3.39056	4.58328	4.80429	3.52855	5.3413	4.72234	3.90641	4.16635	4.5715	4.79446	4.50941	5.13915	4.97235	4.89952	4.90548	4.31279	4.80753	4.3211
TUBAL3	4.16147	6.33625	5.40932	5.15114	5.19409	5.56732	5.4096	4.52334	5.16098	5.32346		5.61427	5.0471		5.956	5.81926	5.13794	5.75114	6.20503	5.52046	5.61872	5.71684	5.77648	5.74096		5.32899	6.23438	5.57551	6.0178	6.2701	6.07516	5.17772	5.84874	6.04673	6.17053	6.55566	5.92325	6.05829	5.64448	6.74198	6.42938	6.35496	6.60443	6.11551	6.29457	7.14411	5.82895	5.91647	6.57997
SMCHD1	4.2834	5.14038	5.28894	4.76773	6.30638	5.33839			4.76002	4.63434	4.56234	4.77287	5.17507			3.94413	3.92337	4.32673	4.42201	3.87262	2.79394	4.20523	3.63681	3.97028	4.50065	4.38692		4.42443	3.67306	3.44115	4.26661	3.75174	3.39257	3.44025	3.91607	3.57591				3.79614	3.17736	4.10986	4.03025	3.95364	4.42782	4.09426	3.81676	3.80138	3.90999
CASTOR2	4.99834	5.44369	5.83356	5.49971	5.6597	5.29385	5.28692	5.13586	5.7098	5.07448	5.82623	5.71626	5.78063	5.40816	5.5635	5.41272	5.28074	5.49188	5.61137	5.56185	5.32266	5.3668	5.14563	5.31205	5.82837	5.23884	5.35224	5.41156	5.8723	6.0022	5.52108	5.251	5.74105	5.49012	5.43397	5.69019	4.94934	4.72169	5.42314	5.45946	5.60748	5.19158	5.80796	5.66111	5.33296	5.35648	5.66057	5.51274	5.74495
LRRC14B	5.92447	6.14337	5.73667	5.87128	5.84484	5.76762	6.12176	6.16044	6.08572	5.86119	6.00382	5.80461	6.12568	6.23075	5.65874	5.71649	6.09106	5.93441	5.89976	6.00936	5.75242	5.79894	5.89108	5.37952	5.97369	5.89497	5.62985	5.97226	5.59002	5.58585	6.00068	5.98588	5.66318	4.82232	5.76206	5.72203	5.90197	5.66339	6.16937	6.25813	4.63316	5.7963	6.06106	5.81266	5.87504	5.99515	6.00304	4.27821	5.66646
LIPT2	5.32044	5.49458	5.20912	5.04192	5.01076	5.53055	5.40756	5.77674	5.48021	5.0097	5.74404	4.8486	5.15635		5.41365	5.34975	5.35787	5.65849	5.27346	4.97956	4.92838	5.24362	5.41414	5.13089	5.83837	5.3029	5.16828	5.17932	4.98428	5.1017	4.7874	5.16185	5.2286	4.56198	5.34811	5.44374	5.33292	5.23112	5.88547	5.79031	4.43026	5.61714	5.4953	5.85473	5.61738	5.79437	4.84811		5.8458
ASB14	5.8405	5.87104	6.08068	5.52426	5.71071	6.26963	5.58829	5.97656	5.43366	5.40561	5.22365	5.54177	5.04746	5.12312	5.02162	5.07966	5.58818	5.49245	5.46305	5.27717	5.07824	5.12235	5.13778	4.46647	5.25697	4.90248	5.45415	5.02696	5.25273	5.28311	4.96508	4.69878	5.4922	2.93757	4.89121	5.47496	4.51237	3.91555	4.87782	5.4418	3.44471	4.91862	4.98417	5.00968	5.25743	5.32209	4.20999	2.26635	5.00671
DHRS7C	8.0939	7.94914	8.17629	8.18807	8.03051	7.74993	8.54854	8.56482	8.44242	8.19505	8.74996	8.39946	8.72961	8.12787	8.66153	8.13552	8.46122	8.1348	8.26781	8.39532	8.54895	8.49896	8.646	8.41748	8.56038	8.23886	8.03873	8.10326	7.82099	7.45283	8.27811	8.48231	8.84156	7.72506	8.18601	8.25628	8.29616	8.48194	8.59418	8.47975	7.38477	8.14946	8.21111	8.172	7.88607	8.39361	8.28839	6.84738	8.57918
RTL8C	5.46072	3.33232	6.06255	5.71667	5.97499	4.09938	6.49801	5.71665	5.6816	6.26868	5.49639	5.35478	5.62312	6.64159	6.71122	5.52913	5.81655	5.46462	5.27708	6.21108	5.94755	5.40803	5.75651	5.90252	5.95399	6.21911	6.5367	6.19936		5.30474	5.76798	6.64545	6.3738	7.25698	7.0245	5.10577	7.16647	6.5239	7.00983	6.13803	7.37916	6.43958	5.39418	4.24017	5.41012	6.34287	6.22345	6.07244	5.82044
MYH7B	8.99066	9.19956	9.17211	8.99831	8.74515	8.93402	9.32671	9.01706	9.15191	8.96498	9.11722	9.36834	9.09949	8.77318	9.12922	9.21468	9.37915	9.16859	9.31474	9.08415	9.26814	9.36758	9.4192	9.40518	9.33894	9.32977	9.49944	9.43514	9.55188	9.3865	9.41011	9.34292	9.09559	8.77884	9.01609	9.42119	9.1437	9.64545	9.15795	9.29837	8.92895	9.07742	9.21094	9.52007	9.27359	8.98545	9.50123	8.90593	9.53158
A2ML1	4.18597	4.58802				3.53439		4.34914	4.63867	4.10411	3.28665	4.03611	5.06127		4.35601	3.98805	3.75478	4.21289	3.36337		4.13896		3.42179		4.16707	4.22835	5.31168	4.47789	3.80711	3.31042				2.62689	3.63271		4.04541	4.18762	3.96816	4.48324	5.81239	3.48551	5.92099		4.16062	4.03083			3.73293
LYRM9	5.43501	5.65447	5.33275	5.666	4.9793		5.37365	5.70324	5.16927	4.38179	5.05508	5.26945	4.94768	4.08586	5.41741	5.51227	5.26968	4.37027	5.1853	5.38878	5.65426	5.59516	6.22325	5.7608		3.93468	5.05076	4.36614	4.83388	4.92904	5.26417	6.17511	6.58034	5.80857	5.65409	5.39966	4.75272	5.49414	5.91749	5.6699	5.09584	5.2328	6.16936	6.29454	5.73756	6.38364	5.62381	5.03211	5.70897
SMTNL1	10.0826	10.0099	9.91409	9.66998	9.95897	9.97874	9.67155	9.02473	10.2075	8.76715	9.74002	9.47002	10.1258	9.16065	9.94456	9.67361	9.84245	9.49271	10.6367	10.217	9.91743	9.83496	9.92093	9.79002	10.2811	10.4437	10.6426	10.0574	10.5616	10.5984	10.6175	9.92437	10.2587	8.77498	9.76773	9.64148	9.58136	9.44863	9.41413	9.3516	9.1205	10.2053	10.7883	10.2234	10.4224	9.82683	10.4543	9.39763	10.1903
SNRPGP15	6.79958	6.36275	6.48785	6.07496	6.61216	6.10186	6.11429	6.10541	6.19769	6.42337	6.02009	6.09468	6.18675	5.95637	6.05683	6.19303	6.09547	6.17344	6.04515	6.20282	6.10828	5.85239	6.26501	6.37654	5.81394	6.23175	6.54067	6.22245	6.33254	6.3449	6.10522	5.95805	6.00567	6.3484	6.31339	6.02726	5.8522	5.86926	6.1565	6.34061	6.05015	6.14468	6.19864	6.01791	6.04688	6.33414	5.6552	6.01016	6.12661
NUDT19	5.81333	5.69186	5.69091	5.92134	6.30232	5.87224	5.94477	5.96572	5.69229	5.62936	5.94132	6.03043	5.75283	5.39093	5.70732	5.61295	5.816	6.12039	6.19334	6.17297	6.16252	5.85393	6.55423	6.2764	6.38707	6.12434	5.87484	5.96081	6.10494	6.0158	5.66343	5.87942	5.81805	5.56887	6.45169	6.5718	5.4967	4.91493	5.60602	5.95503	5.97579	6.0328	5.8332	5.86103	5.93976	5.84101	6.08701	5.89782	5.75957
PRR33	7.33621	6.90281	7.03192	7.14452	6.67137	6.70399	6.94648	7.1205	7.1536	6.71185	7.03235	7.16502	6.96936	7.13429	7.18453	7.31431	7.22187	7.29889	7.23709	7.11713	7.06551	6.82884	7.13289	7.07742	6.946	6.80066	6.96067	6.85485	7.46784	7.14658	7.18636	6.9137	7.15198	7.33815	7.02202	7.104	6.85917	6.97892	6.88004	7.34186	7.19435	6.89909	7.217	7.13341	7.22609	7.24521	6.80989	7.22878	7.20639
HACD1	5.96796	6.21772	6.13046	6.24948	5.88175	6.22943	5.51145	5.98693	6.08473	5.70649	5.98938	5.34613	6.10057	6.38228	5.87267	5.74848	5.83218	5.76297	6.22991	5.56737	5.79923	5.61824	5.92196	5.8045	5.95311	5.80192	5.82941	6.09462	6.26817	6.22604	6.04382	6.08626	6.19855	6.33693	6.11231	5.9955	5.59447	5.77276	5.99326	5.92736	5.90021	6.11756	5.79531	6.08182	5.98476	6.07123	5.83726	5.94337	6.16904
WDR64	2.50748				1.97347	3.55037	2.08978	2.05973	2.55009	2.79569	2.66662	1.49203	2.56162	2.51965	2.75142	2.38183	4.03146	2.27424	4.21786		2.26438	2.56984	3.73326	3.36612	3.77482	3.82677	3.29961	3.45102	3.94358	2.36828	3.26416			3.79422	3.35317	3.63405	2.47555	1.25296	3.37327	2.66584	3.55259	3.61898	2.08023	3.17824	3.3027	2.96776	3.6585	3.63518	3.99675
GPR89A	5.54267	5.8765	5.53737	5.40837	5.5466	5.5173	5.39335	5.2315	5.30761	5.69848	5.66453	5.5402	4.95403	5.1601	5.5869	5.54512	5.41169	5.39133	5.54855	5.25436	5.5428	5.23031	5.26091	5.69671	5.15736	5.09959	5.28071	5.49119	5.79739	5.39345	5.22608	5.2976	5.60026	6.10938	5.44984	5.67762	5.32003	5.42075	5.39148	5.59659	5.67142	5.39085	5.43215	5.45677	5.17208	6.11305	5.59504	5.71509	5.66119
IGLL5	3.89799	6.26571	6.09497	5.80136	6.66811	5.56721	6.70292	7.39245	6.75655	7.5999	7.11092	6.09093	7.35719	7.6268	6.77968	7.75153	5.71534	6.16049	6.53956	7.00923	6.99381	6.29454	6.13387	6.47542	6.34164	6.59976	6.36945	6.79151	4.65176	5.8998	5.41311	6.565	5.15315	5.06977	5.96699	6.1565	7.2834	7.77143	7.40522	6.694	5.68856	6.2439	6.37328	4.96932	6.14277	5.29917	7.50726	5.82026	6.1154
WASH3P	5.44608	5.47342	5.274	5.89388	5.852	5.49508	5.338	5.76201	5.43378	5.61176	5.43427	5.59406	5.87982	5.47953	5.80912	5.95436	5.5096	5.60041	5.71999	5.23285	5.55398	5.59634	5.49686	5.64136	5.72038	5.40738	5.60735	5.26473	5.39889	5.42891	5.47886	5.53309	5.69912	5.56861	5.41834	5.5484	5.19727	5.22568	5.27492	5.39968	5.54761	5.53593	5.66827	5.42259	5.69862	5.21394	5.06126	5.43602	5.13544
KBTBD13	6.23897	6.15629	6.60514	6.37787	6.16326	6.35958	6.65734	6.46289	6.29555	6.43124	6.57778	6.2788	6.42212	6.43732	6.39308	5.88826	6.11279	6.10691	6.28396	6.3763	5.57127	5.49253	6.05706	5.99757	5.86852	6.2463	6.27696	6.30613	5.90101	5.77991	5.93907	5.95487	6.24896	5.48732	5.99747	5.98257	5.86488	6.01494	6.0566	6.48495	4.98719	5.9238	5.53577	5.67795	5.88804	6.06467	5.82071	4.58595	5.76695
C4orf54	7.43852	7.15344	6.98255	6.80616	7.29405	7.26874	7.34827	7.34029	7.35748	7.34233	7.3232	7.11669	7.59375	7.45175	7.51241	7.53601	7.28047	7.4071	7.56174	7.55253	7.45384	7.4215	7.31089	7.68047	7.603	7.58337	7.61778	7.59025	7.84636	8.03798	7.58458	7.49073	7.36132	7.6905	8.01081	7.51505	7.25167	7.34618	7.26803	7.37511	7.76234	7.54264	7.77035	7.61671	7.62968	7.90744	7.46434	7.81422	7.48106
PROB1	7.80058	7.63747	7.34923	7.74127	7.81704	7.72385	7.86211	8.01591	8.01474	8.25356	8.02087	7.828	8.09283	8.00949	7.78532	7.90323	7.99654	8.05502	7.98687	8.05065	7.97157	8.13756	8.21983	8.06212	8.20347	8.1347	8.25228	8.02898	8.16787	8.40638	8.29772	8.47193	8.2467	8.69138	7.97048	7.83123	8.00712	8.09121	8.18283	8.41702	8.09317	8.30232	8.35991	8.42089	8.28815	8.67182	8.25309	8.13562	8.23908
NACA	10.5886	10.522	10.597	10.7037	10.5765	10.5151	10.4895	10.7622	10.6055	10.6445	10.5682	10.4579	10.5546	10.8102	10.6226	10.653	10.6017	10.7843	10.7696	10.8557	10.6662	10.6917	10.7474	10.7964	10.7817	10.702	10.605	10.6573	10.6541	10.8013	10.7682	10.9303	10.7152	10.9238	10.4724	10.384	10.6929	10.5651	10.5905	10.8022	10.5835	10.9188	10.7871	10.8682	10.9633	11.034	10.6562	10.555	10.6753
SLC35A4	7.17929	7.57367	7.53703	7.91385	8.52448	8.16828	8.31382	7.98619	8.15102	7.9913	8.26272	8.22662	8.07933	7.80288	8.56343	8.18437	8.08486	8.18995	8.10625	8.00742	7.78831	8.00254	8.38512	7.9646	8.04846	8.45121	7.97121	8.50086	7.96787	7.53024	7.84991	7.99036	8.45667	8.08676	8.15156	7.81218	8.47795	8.13831	8.0602	7.92886	7.53113	8.1469	8.00073	7.86063	8.40327	8.30006	8.24993	7.73665	7.54377
MIEF1	5.01611	5.15229	4.8231	4.73882	5.43756	4.78518	5.2856	5.63312	4.90333	5.0894	5.02561	5.49863	4.44304	4.96457	5.16173	4.67284	4.30449	4.81255	5.34708	5.37205	4.72671	5.37139	4.83926	5.58468	5.04782	5.26169	5.01352	5.03654	5.03679	4.97559	4.6805	5.11402	5.05494	4.80717	5.64898	5.31752	4.96382	3.96018	4.86363	4.82252	4.50395	4.97362	5.0782	4.81395	5.11914	4.79958	4.38472	4.76593	4.67258
AGPS	4.89277	4.88274	5.24911	4.71958	5.26164	5.5887	5.20241	5.2402	5.06392	5.16296	5.04057	5.25517	5.23404	5.06695	5.05933	5.35798	5.51585	5.66655	5.3109	5.51744	4.94247	4.87727	5.56566	5.38516	5.63662	5.35954	5.10232	5.03367	5.70792	5.58054	5.05809	5.39043	5.24823	5.77344	5.30338	5.45531	5.37591	5.17832	5.47367	5.56179	5.42961	5.58405	5.33775	5.49616	5.25496	5.36073	5.07413	5.44813	5.302
KIF2A	2.5731			2.36373				2.72852	3.66752	4.75658				3.67061	3.34397						3.13968					2.37367	3.14444							3.86734				4.18012			3.16897
TK2	6.03826	5.96354	5.95496	5.76421	5.83884	5.77136	5.9807	6.3302	5.64569	5.68369	6.15381	6.00924	5.55025	5.67748	5.74099	5.89797	5.76745	5.8732	5.94845	5.68881	6.15044	6.32391	6.27194	6.5306	5.74569	5.90446	5.94827	5.99242	6.38173	5.72948	5.62968	5.94404	6.0101	5.71136	6.22206	6.07787	5.3935	5.7633	5.88989	6.07295	5.69607	5.77418	6.56836	5.95099	6.38132	5.94363	5.88605	5.803	6.02436
DDX39A	4.89853	4.26941	4.14943	4.34193	4.17394	4.87272	4.10976	4.39788	4.21001	4.39224	4.14318	4.1159	4.69974	4.76453	3.54435	4.09209	4.27429	4.28509	4.58133	4.14456	3.56962	4.06015	4.4597	3.77144	3.81353	4.28491	4.67959	4.23183	3.89401	4.11964	3.84845	4.24492	3.8677	4.82513	3.8072	4.49022	4.33186	4.54586	3.71532	4.26875	4.38532	3.95916	4.47019	5.00072	3.52984	4.66108	4.48897	4.63849	4.14379
PDLIM1	10.1574	10.1386	9.92235	10.1454	10.6121	10.4815	10.312	9.95562	10.7535	10.4426	10.52	10.8075	10.7209	9.90671	10.5643	10.4005	10.6785	10.78	10.7011	10.7185	10.8194	11.0001	10.7596	10.6604	10.9755	10.7505	10.2693	10.6215	10.6784	10.6224	10.751	10.4821	10.7184	10.9468	10.3696	10.3511	10.6546	10.2796	10.6579	10.6091	10.709	10.8049	10.83	10.692	10.9507	10.6074	10.7305	10.9516	10.5925
MYO1C	7.72216	7.69683	8.18256	8.02206	8.10866	7.98059	7.96162	7.96043	7.98614	8.01373	8.08365	8.06455	8.12252	7.89119	7.93862	7.94657	8.06662	8.09824	7.82302	7.96802	7.91876	7.99193	8.04818	8.05882	8.09578	7.96547	8.09325	8.03858	7.72042	7.68666	7.96241	8.05518	7.85191	8.17391	8.1162	8.19477	8.03251	8.00542	8.14855	7.98158	8.24526	8.0625	8.06076	8.002	8.1552	8.17746	8.24452	8.24653	7.99635
MYO1F	1.85902	2.07649	1.91885	2.53341	2.38318	2.70461	2.60993	1.13518	2.41069		0.871837	1.26359	1.54971	0.690834	1.36928	1.51893	1.94788	1.59321	4.16586	1.52449	1.02578	2.39696	2.80563	2.19566	1.35797	1.4042	2.33232	2.22022	3.18208	3.6183	0.186945		2.07527	1.55089	2.92829	1.42706			0.890675	2.94013	0.623371	1.10659	2.67712	1.18288	1.62391	1.0523
SNAP23	6.30596	6.4508	6.39213	5.86433	6.61966	6.32292	5.83929	6.23597	5.66949	6.13903	5.87419	6.11576	6.04683	6.10577	6.12338	6.25941	6.52683	5.95156	6.28012	6.28035	5.87093	6.16287	6.19663	6.34541	5.94087	6.14697	5.99209	6.00963	6.38412	6.28571	5.94757	6.06628	6.01673	6.59959	6.2978	6.50458	6.07759	6.04177	6.08313	5.89858	6.53769	6.30674	6.19051	6.20328	5.76576	5.98965	5.73585	6.65707	6.31365
HAX1	8.08551	7.37284	7.68031	7.44844	7.33646	7.25562	7.52483	7.45533	7.36614	7.57088	7.35526	7.74531	7.57829	8.02997	7.96073	7.13337	7.38418	7.52038	7.2796	7.44915	7.29044	7.637	7.07737	7.22301	7.20232	7.51149	7.56121	7.52754	7.37229	7.25142	7.56497	8.09878	7.40019	7.71548	7.12048	7.09214	7.55047	7.92923	7.51839	6.8271	7.45528	7.22186	6.81048	7.14678	7.65901	7.09381	7.46158	7.17485	7.53882
AIP	6.32671	5.24056	6.36114	5.78222	5.5675	5.26644	6.15921	5.68671	5.5015	6.29619	6.0236	5.41588	5.66737	5.86752	5.87646	5.46148	5.07597	6.08186	5.12767	5.7537	5.17077	4.40429	5.27202	5.56118	5.95546	6.07429	5.6421	5.69752	5.41669	4.95394	5.76285	4.86358	5.53437	5.31937	5.40884	5.58736	5.64162	5.65588	5.55266	5.42666	5.14213	4.97686	5.63976	4.98183	5.17812	5.38811	5.59529	4.47645	5.2131
GTPBP1	7.58043	8.01231	8.30522	8.00184	7.69886	7.43317	7.84906	7.94584	7.69462	7.77783	7.81323	7.90246	7.86621	5.99386	7.41859	7.60985	7.72995	7.47941	8.02503	7.62054	7.8819	7.59841	7.56124	7.50694	7.3798	7.40105	7.77004	7.20109	7.9653	7.75234	7.68231	7.57717	7.81062	7.71481	7.86185	7.93441	7.94898	7.01765	7.65011	7.85134	7.81821	7.86415	7.66277	7.98276	7.88279	7.69915	7.26926	7.9798	7.80785
STXBP3	7.80278	7.68264	7.82082	7.50983	7.32975	7.44176	7.48417	7.68033	7.53777	7.73084	7.90381	7.68143	7.79273	7.65429	7.88147	7.75277	8.03883	7.8993	7.89606	7.94994	7.90611	7.67502	7.77736	7.52127	7.63903	7.64455	7.73712	7.7248	7.82268	7.83873	7.79369	7.86424	7.99562	8.12579	7.5912	7.7482	7.44631	7.73581	7.71643	7.93195	7.99304	7.70057	7.73439	8.00941	7.64671	8.14333	7.62963	7.85918	7.93376
ARVCF	5.37875	5.36978	4.93473	4.87746		5.00407	4.68015	4.19287	4.75106	4.26567	3.80121	3.96556	4.38912	3.20547	3.38576	4.5226	3.94474	3.92948	4.10335	3.60726	3.56691	3.15892	3.44771	3.74528	4.12247	3.28489	4.1181		4.13696	4.5043	4.41469	4.17801	3.05266	4.19829	2.73546	2.89956	2.6986	3.80938	3.04487	2.98929	3.93352	3.60557	3.62981	3.76044	3.36677	3.38506	2.94172	3.64514	3.57829
SMAP	3.4208	4.57353	4.68944	3.52196	3.85275	3.41896	3.64526	3.76586	4.25378	3.78822	3.44171	3.51838	3.61024	3.85078	3.80019	3.58068	4.12433	3.96368	3.60146	3.61087	3.98469	4.11486	4.17001	3.65255	3.66718	3.85275	3.55896	3.47106	3.96046	3.69912	3.85869	3.82685	2.7984	4.16034	4.03869	3.78746	4.0551	4.18596	3.42253	3.15738	3.86726	3.4293	3.31942	3.3792	3.69647	3.21289	3.66257	3.97252	4.08287
AP3B1	5.73002	5.65072	6.01152	5.87592	5.86583	5.61257	5.88617	6.15044	6.06622	5.94026	5.91245	5.72968	5.75541	5.859	5.92952	5.86017	5.96831	5.69104	5.20497	5.80192	5.80298	5.79954	5.93589	5.83435	5.4925	5.92798	6.09126	5.8023	5.6568	5.92273	5.85819	5.65538	5.77262	5.94629	5.71942	6.10783	5.73807	6.02648	5.42222	5.86895	5.86016	5.83944	5.54409	5.90072	5.78805	5.81706	5.67822	6.01085	5.83267
NDUFS8	11.1931	11.0446	10.9898	11.2057	12.0845	12.0529	11.6846	11.6136	11.8484	11.38	11.8323	11.7808	11.5393	11.252	11.6831	11.4139	11.6513	11.583	11.3663	11.3587	12.0358	11.8967	11.7689	11.3705	11.9713	11.9445	11.8304	11.8913	11.5076	11.0402	11.7493	11.7129	11.8158	10.7995	11.3875	11.4538	11.9967	11.779	11.7785	12.0811	11.1654	12.0804	11.7706	11.9372	12.2763	11.6062	12.2986	11.2443	11.7401
PSMD11	9.00039	8.80109	8.78926	8.70649	8.54116	8.7358	8.83012	8.96574	8.71192	8.88127	8.97727	8.88865	8.79736	8.82356	8.91836	8.90055	8.87134	9.00929	8.93996	9.05582	8.97811	9.03188	8.95092	9.0376	8.82729	8.79054	8.93419	8.79408	9.15977	9.10663	8.95666	9.03794	9.08657	9.43716	9.08048	9.30595	8.75617	8.97284	8.99449	9.16915	9.29235	9.2175	9.28006	9.32041	9.164	9.21092	9.00497	9.43034	9.18058
PSMD12	7.99338	8.07616	7.96486	7.95491	7.83488	7.88902	7.84872	7.8735	8.05997	7.90449	7.80451	8.12482	7.78735	7.79645	8.13489	8.04732	8.22539	8.06476	8.22284	8.19706	8.22221	8.26137	8.17403	8.11571	7.81348	7.90075	8.07124	7.96572	8.20108	8.2505	8.12554	8.22238	8.24465	8.41639	8.20277	8.41914	8.05012	8.15325	8.10678	8.12953	8.44733	8.15268	8.20782	8.2254	8.22544	8.28193	8.07049	8.38472	8.09257
PSMD9	5.9692	6.02869	5.55595	6.08597	6.27529	5.93311	6.12604	5.99703	5.93577	6.18081	6.17359	6.07221	6.1504	6.33839	6.4686	6.49794	6.02895	6.29955	6.5982	6.73789	6.1411	6.21872	6.22773	6.4371	6.09464	5.97037	6.4988	6.0148	6.28991	6.42298	6.47079	6.25441	6.11532	6.3049	6.27025	6.2673	6.35839	7.07795	6.1271	6.67542	6.45218	6.45912	6.46746	6.3171	6.46775	6.68941	6.51753	6.43827	6.1404
ATOX1	5.55894	5.3876	5.36182	5.49484	5.40904	5.72143	5.54833	5.13317	5.36931	5.85957	5.49169	5.6079	5.51699	5.34214	5.66154	5.46237	5.41512	5.57241	5.6146	5.87865	5.35249	5.46152	5.30753	5.33051	5.5707	5.62026	5.38172	5.77577	4.7446	5.37959	5.459	5.59361	5.47911	5.28642	4.96712	5.24825	5.64822	5.7586	5.98455	5.42983	5.7034	6.12457	5.77589	6.11533	5.90282	5.36295	5.80838	6.01219	5.8946
PGRMC1	7.80154	7.53262	7.57404	7.59157	7.03296	7.36976	7.14111	7.36776	7.37027	7.27824	7.08361	7.03553	7.24557	7.83294	7.34039	7.40098	7.17716	7.35816	7.43301	7.45045	7.31753	7.33447	7.50369	7.81632	7.16871	7.5316	7.71183	7.68875	7.22053	7.5628	6.96904	7.56846	5.52481	7.87939	7.63141	7.63199	7.023	7.59751	7.05435	7.40929	7.84823	7.52998	7.34121	7.6036	7.26501	7.10544	7.26099	7.47206	7.7169
DFFA	4.21935	4.33724	4.3321	4.67949	4.6347	4.49248	4.45317	4.73705	4.04083	4.57494	4.25205	4.89981	4.84312	4.13919	4.12727	4.69427	4.7487	4.91128	4.63584	4.77222	4.97201	4.48805	4.742	4.99404	4.47177	4.44359	4.50208	4.31986	4.93961	4.29432	4.23483	3.9292	4.71232	3.67766	4.76247	4.7282	3.89546	4.02664	3.57734	4.02433	4.62389	4.62649	4.3092	4.93966	4.7672	3.78086	4.29455	4.63939	4.4452
CLIC1	7.60014	7.64323	7.51462	7.96559	7.54945	7.69455	7.39888	8.10375	7.90842	8.51866	8.01318	7.63158	7.41249	7.86124	7.35399	8.17603	7.30536	7.92478	7.36417	7.86222	7.51362	7.405	7.61001	8.33849	7.60903	7.67311	7.51503	7.57189	7.29155	8.07799	7.47861	7.27611	7.18466	7.74364	7.73328	7.73209	7.82813	8.39645	8.13507	7.50394	8.51176	7.85193	7.53722	7.23701	7.37412	7.21336	7.52999	8.08352	7.85706
EIF3F	7.99994	7.81457	7.93389	8.06147	7.7182	7.84003	7.89263	8.04159	8.15013	8.00398	8.09115	7.95791	8.06669	8.04	8.05604	8.12681	8.15416	8.21488	8.36704	8.18901	8.25289	8.17854	8.08121	8.21617	8.29633	8.40398	8.27818	8.17126	8.4158	8.34168	8.32912	8.41755	8.41413	8.62114	8.27039	8.3858	8.25268	8.09277	8.20576	8.2275	8.51306	8.33672	8.62246	8.57782	8.34885	8.47558	8.09442	8.63725	8.43735
PDHX	10.0423	10.0271	9.88095	10.0296	10.1285	10.0719	9.98168	10.2348	10.2718	10.1241	10.3455	10.5879	10.1686	10.0165	10.2265	10.109	10.5727	10.4214	10.3778	10.259	10.6569	10.6092	10.5253	10.0867	10.2483	10.3509	10.3286	10.3775	10.2809	9.85692	10.1606	10.2422	10.6046	9.99601	10.2702	10.3278	10.2504	10.0571	10.3078	10.6322	9.62919	10.2931	10.2317	10.3631	10.3947	10.097	10.5437	9.75867	10.2602
IPO5	9.71377	9.66729	9.90927	9.97707	9.70182	9.74058	9.56549	9.49955	9.7714	9.77096	9.67419	9.86556	9.67979	9.38076	9.79847	9.86575	9.72829	9.65596	9.63426	9.75475	9.90856	9.81894	9.82092	9.6654	9.71509	9.71551	9.94528	9.71734	9.93981	10.1543	9.8459	9.89463	10.0201	10.0245	9.89672	9.91615	9.70718	9.74865	9.80283	9.94761	9.90391	9.99849	9.95585	10.0519	9.79287	10.0459	9.79393	9.88957	9.8396
EEF2K	3.77203	4.12141	4.66608	4.42955	3.77146	3.32202	4.37068	3.55835	4.28303	4.17655	4.71054	4.58859	4.53166	4.65825	5.36649	4.35893	4.58029	5.20909	4.65531	5.06209	4.07803	4.20841	4.11185	4.00184	4.20877	4.66992	4.59027	3.90219	4.94213	4.85453	5.1932		4.75147	4.75568	4.4933	4.39188	4.42157		4.73565	4.91992	4.85346	4.67403	5.16705	4.76417	4.88541	5.1543	5.0324	4.62373	4.889
SAP18	4.86545	4.02079	4.84999	3.79645	2.51865				2.95993	3.36673		3.65598	3.86238		2.86867	2.89545	3.91467	3.86498	3.82434	3.86545	3.44287	4.08819	3.31973	3.07187		3.58079			4.29886	4.42387	2.80185		3.60794	3.0551	4.22693	4.15514	3.35207	2.45524	3.50816	2.53478	3.73167	2.89844	3.19529	3.39717	3.29145	3.78297	3.20024	3.50761	3.97667
EML1	7.51389	7.45106	7.32409	7.29122	7.69619	7.27353	7.38269	7.43921	7.5417	7.62193	7.67713	7.51565	7.82684	7.78157	7.86449	7.47219	7.5631	7.657	7.64877	7.74315	7.34305	7.3918	7.68242	7.59089	7.64241	7.59964	7.82451	7.62757	7.85256	7.81892	7.94561	8.05582	7.7916	7.44674	7.71303	7.73086	7.82357	8.14633	8.03148	8.1091	7.42842	7.61986	7.97409	7.77087	7.83614	8.06969	7.89703	7.28647	8.02196
DNM1L	8.61259	8.28895	8.65784	8.62077	8.50451	8.67465	8.55925	8.57631	8.57757	8.60597	8.62501	8.79976	8.47733	8.48583	8.71647	8.33303	8.45926	8.56263	8.69219	8.73643	8.84762	8.79261	8.64145	8.28605	8.74662	8.66496	8.31463	8.41857	8.81566	8.70589	8.64761	8.79751	8.8489	8.44973	8.83404	8.71784	8.55696	8.2901	8.71488	8.8676	8.29068	8.78321	8.79015	8.86274	8.75176	8.90346	8.76022	8.46897	8.59595
RTCA	8.04444	7.76846	8.06724	8.3279	8.40647	8.13096	8.30275	8.29647	8.10232	8.00534	8.27459	8.20214	8.04898	7.74801	8.40166	8.20234	8.00253	8.17388	8.16692	8.12419	8.37172	8.21042	8.06983	8.22824	8.21282	8.20925	8.07329	7.97826	8.14573	8.06101	8.29674	8.26913	8.38185	8.10952	8.18271	8.22947	8.02504	7.9768	8.2731	8.26652	7.83365	7.97797	8.33013	8.17465	8.33476	8.35215	8.17752	8.15776	8.18502
AGRN	6.17576	5.81107	6.41392	6.06955	6.12415	6.09963	5.93025	5.97036	6.54199	5.97902	6.05684	5.91363	6.2055	6.45738	6.32778	6.09303	5.91533	6.29507	5.6844	6.03055	5.93907	5.86311	6.09572	6.12878	5.74167	5.82006	6.49784	5.85818	5.31434	5.85257	5.97439	5.57057	5.6344	5.90848	5.91963	5.89446	5.57901	5.76707	6.30039	5.91528	6.12019	5.65805	5.95519	5.67806	5.93651	6.20058	5.94219	5.79345	6.13729
NDUFA4	12.0875	11.4741	11.4575	11.6684	12.0222	10.7078	10.7038	11.2615	11.4494	12.2045	11.2143	11.9352	12.3321	10.9222	11.9577	11.444	11.8281	11.9162	11.4966	11.66	12.0293	11.7727	11.8561	11.8761	12.0483	11.5695	11.7055	11.5538	11.4925	11.3131	11.3903	12.3308	11.8027	11.4	11.6448	11.3362	12.5565	12.126	11.5354	11.5236	10.3689	11.4303	11.05	11.4971	11.0631	11.5809	11.685	10.4475	11.6317
PSMD14	8.532	8.36438	8.49657	8.52774	8.27645	8.249	8.57097	8.6685	8.43194	8.60916	8.60738	8.47443	8.62177	8.8609	8.58965	8.35556	8.56537	8.63533	8.55898	8.74758	8.59024	8.52815	8.40154	8.65821	8.7476	8.5991	8.61911	8.88656	8.34973	8.65094	8.65625	8.63307	8.72208	8.87858	8.6443	8.75585	8.6265	8.60767	8.71537	8.82888	8.75647	8.72094	8.54279	8.79285	8.50958	8.85104	8.69092	8.96223	8.75416
BIN1	11.7925	11.8847	11.792	11.8089	11.6735	11.8659	11.6858	11.8756	11.6366	12.0064	12.0556	11.822	12.0499	11.9764	12.1449	12.1269	12.1133	12.0535	12.1239	12.1815	11.9991	11.9669	11.9265	12.0848	12.1878	12.1564	12.2036	12.2433	12.3328	12.3604	12.3944	12.2081	12.1635	12.3541	12.1638	12.1851	12.0116	12.0436	12.1473	12.4241	12.1617	12.2569	12.529	12.4702	12.4189	12.3353	12.3795	12.4099	12.2584
KPNA3	8.24063	8.17864	8.47911	8.22455	8.30298	7.9367	8.07406	7.87413	8.44489	8.22168	8.24691	8.21913	8.40576	7.98923	8.4587	8.30283	8.40215	8.16646	8.15587	8.28861	8.42934	8.40098	8.17368	8.2655	8.132	8.05953	8.57555	8.51517	8.5315	8.89992	8.83148	8.91632	8.49148	8.77745	8.47488	8.4209	8.4187	8.55228	8.26036	8.29644	8.59305	8.38542	8.61433	8.58791	8.22602	8.44773	8.52528	8.52993	8.27145
STK25	6.1813	5.54406	5.87457	5.85942	5.90212	5.47692		5.64305	5.58384	5.33287	5.59017	5.36475	5.8418	5.73594	5.12211	5.72453	5.10712	5.23378	5.24776	5.58614	5.55644	5.3492	5.53545	4.91714	5.98371	5.23956	5.28623	5.61157	4.78989	5.49301	5.59967	4.60301	5.40881	5.7549	5.84294	5.56628			5.8271	4.80307	5.41042	5.20123	5.39536	5.52896	5.34701	5.6698		5.24748	5.36831
USP9Y	6.39053	6.42976	6.7278	6.48131	6.63943	6.32428	6.57791	6.71594	6.72565	6.89332	6.67547	6.5755	6.84406	7.00587	6.70183	6.49112	6.63988	6.30387	6.43535	6.51783	6.60387	6.32679	6.40668	6.23769	6.68098	6.62476	6.8337	6.92779	6.51243	6.64699	6.86092	7.12135	6.63404	7.29896	6.48993	6.52101	6.94145	7.03171	6.74155	6.52244	6.82988	6.83565	6.48919	6.61929	6.51706	6.97505	6.82118	7.05466	6.77364
FAAH	4.86164	4.69732	5.60729	5.41849	4.34178	5.58071	6.32661	6.1784	4.00185	4.91656	4.14897	4.95259	4.72781	5.13691	4.91116	4.5489	5.71751	5.69541	5.5396	5.11414	4.31759	4.43618	5.13823	5.31665	5.42246	4.94047	3.21874	4.66099		3.31435	5.22806	4.64296	5.40615	5.04596	4.32239	5.04908	4.72543	4.05904	4.93836	5.59441	4.77895	4.82	5.36119	5.47519	4.63013	4.56383	4.58406	4.32343	4.86673
VWA5A	4.23634	4.14598	4.1359	4.43183	3.72185	5.2406	4.71471	5.4357	4.77972	5.35692	3.79869	4.59589		4.70512	4.15061	4.8124	3.97602	5.11433	3.10459	4.0033	4.41613	4.11524	4.45398	4.79573	4.1018	4.6191	4.77095	4.02277	4.06498	4.50069	4.03236	4.48181	3.85501	5.81661	3.93003	3.56369	4.3608	4.92878	4.20752	3.97192	4.96219	3.70637	3.42121	4.48845	3.72886	3.54921	3.47824	4.47847	4.03472
SDCBP	6.1311	5.79909	6.29576	6.11168	6.29502	6.6114	6.07384	6.03347	5.9765	5.97905	5.89646	5.92235	6.33276	6.36545	6.01812	5.90668	5.95865	6.00056	5.80634	5.71907	6.20477	6.23427	5.86251	5.90704	6.441	6.55398	6.17448	6.19509	6.03116	5.72017	5.52596	5.92611	5.64939	5.22529	6.27392	6.1988	5.61841	5.57443	5.71741	5.70794	5.08642	5.94146	5.95462	5.81771	6.02171	4.89763	5.67783	5.85398	5.12738
NOP56	5.82664	5.89942	5.75484	5.78167	5.80995	5.63567	5.8235	5.99565	5.77967	6.09492	5.90041	6.19658	5.70471	5.80514	5.69817	6.10049	6.01952	5.97901	6.14415	5.88925	5.86508	5.87577	6.01011	6.17744	5.93778	6.03471	6.07663	6.04808	6.01871	6.25263	6.07351	5.94351	6.0239	6.87537	6.09346	6.13272	5.75062	6.0968	5.90255	6.08011	6.62732	6.19788	6.19391	6.3007	6.23902	6.29307	5.95178	6.79028	5.85048
DDX3X	8.21693	7.85131	8.02388	8.07246	8.0516	8.10583	7.88349	8.06528	8.12381	7.95369	8.1231	8.03248	8.21948	8.04584	8.16414	8.04749	8.05135	8.08027	7.97181	8.02185	8.06112	7.9813	8.07658	8.1123	8.15554	8.10548	8.41532	8.27604	8.07923	8.15041	8.22306	8.253	8.22118	8.37873	8.07995	8.01987	8.15148	8.29449	8.03008	8.0186	8.11944	8.13214	8.09732	8.05546	8.19622	8.38628	8.21824	8.00192	8.33887
PODXL	3.67331		3.97925	4.99846	6.80921		5.06407	5.58608	5.77001	7.00181	5.84431	4.93525	7.01416	7.43476	6.13477	4.46853	5.00004	5.01509	5.33732	6.16502	4.6839	3.01137	5.61974	4.05812	6.63404	6.97057	6.20535	6.80212		4.03066	6.56792	7.66387	5.21645	7.17481	5.48423		7.5921	7.44672	6.60839	5.18485	5.44551	6.1872	5.17502	5.5844	5.58734	7.43839	7.38914	4.72999	4.35695
KPNA4	6.23549	5.73569	5.7899	6.01597	5.41645	6.00318	5.86335	5.57893	6.02768	6.17767	6.31001	6.23198	6.21408	6.21903	6.07145	6.23328	6.43695	6.01372	6.35142	6.29209	6.4399	6.56407	6.48432	6.36421	6.50628	6.34749	6.29769	6.35663	6.38757	6.70429	6.3017	6.58996	6.98102	6.63858	6.63364	6.16391	7.14254	6.89975	6.96593	6.52155	6.35807	6.46351	6.76149	6.44548	6.64129	6.43798	6.41936	6.7892	6.78848
PPP6C	6.13382	6.30477	6.21606	6.60713	6.208	6.37054	6.42208	6.32528	6.43684	6.18119	6.32787	6.39292	6.51504	6.06018	6.18037	6.57336	6.21716	6.68011	6.58834	6.48239	6.34859	6.45953	6.19209	6.41088	6.20807	6.42702	6.29068	6.25252	6.51019	6.47274	6.38254	5.76254	6.67185	6.28017	6.29826	6.32298	6.03514	6.07624	6.38372	6.38461	6.66611	6.53001	6.61451	6.38412	6.36786	5.62338	6.41654	6.87	6.62849
CES2	8.47594	8.64054	7.84144	8.17811	8.56924	8.67608	8.06087	8.0353	8.39215	8.48401	8.29245	8.15103	7.92139	7.76916	8.16435	8.57267	7.81122	8.24835	8.40375	8.39804	8.76153	8.94994	8.68139	8.51975	7.88845	8.5376	7.95258	8.28847	9.17241	9.03634	8.62243	8.4808	8.71942	8.74737	8.24984	8.23278	8.31071	7.64153	8.51679	8.30832	8.58348	8.7582	8.67056	8.82986	9.4101	8.79846	8.11876	9.15315	8.05191
PIK3C2B		0.571749			1.17777	1.22928	-0.937781		-0.463623					-1.02649	-0.654634	-0.599742			0.697984		1.40846				-0.186043	1.27205	-0.610696		1.60791		-0.194408		-0.129388		1.65393	2.39974		-0.706683		0.862699	0.642959	2.18626	1.89056	2.7602		1.55674	0.203869	1.21162	2.31062
FBP2	12.0702	12.237	12.6603	12.749	11.6417	12.0599	12.0219	12.437	12.2156	12.1991	12.7951	12.4356	12.0916	12.2011	12.698	12.4602	12.7091	13.029	13.0573	12.9391	12.7374	12.7778	12.6736	12.4739	12.6666	12.5583	12.6531	12.5441	12.6605	12.3717	12.769	12.4462	12.1397	10.667	12.3687	12.8924	12.3416	12.2287	12.7773	13.061	12.126	12.7621	13.0532	12.8879	12.5579	12.5396	12.6403	11.6697	13.0602
ACACB	6.86662	6.86269	6.95152	7.15768	6.64941	6.73031	6.88571	6.59704	6.53949	6.6474	6.53511	6.63812	6.63216	6.75968	6.85259	6.74887	6.73459	6.74729	6.82501	6.74894	7.06386	6.9935	6.69723	6.51534	6.81923	7.0591	6.66915	6.97482	7.09799	6.86782	6.87065	6.77696	7.2899	6.86456	6.85047	6.89179	6.77841	6.57725	6.63906	6.93868	6.39138	6.82842	6.97578	6.94546	7.06796	6.9562	6.99835	6.63212	7.15453
PDXK	6.82952	6.67124	6.90907	6.96218	6.60446	6.94669	6.92413	7.20191	6.6719	7.10628	7.1543	7.11097	6.53043	7.15819	6.91865	6.90613	6.76246	7.00983	6.88474	6.96055	7.01803	7.06128	6.99834	7.39078	6.97895	7.26737	7.13155	6.87629	6.70688	6.66064	7.10824	6.98148	6.53607	6.4505	7.30467	7.31209	6.91445	6.7041	6.80619	6.82194	6.99837	6.92644	7.1607	7.0145	7.07142	6.74042	7.33251	6.94805	7.09549
PLPP1		1.94864		0.652008	0.748643			2.16379		3.14512	2.29889	1.69788	3.40075	0.74349	1.36901	-0.0840612		2.79006	2.42703	2.44403	2.69954	1.9811	2.22307	1.63583	1.40565	2.42252	1.41402	3.80767	2.91654	2.54054	3.29751	3.1175	2.81487	2.25024	3.31477	2.77529	3.06174		2.52694	2.59984	2.03833	2.5693	3.63097	2.75153	2.67646	3.06474	2.44724	3.31343	3.56714
PLPP3	6.76933	6.1957	6.99819	6.51826	6.22776	6.54902	6.82286	6.94956	6.41581	6.41445	6.39339	6.30362	6.69157	6.85919	6.26598	6.13189	6.27554	6.22127	6.34709	6.2363	6.47748	5.95137	5.99351	6.47102	6.17074	6.04589	6.41042	6.28567	6.14663	5.96625	5.91723	5.77077	5.99722	6.27863	6.40293	6.20291	5.60631	5.8073	5.9186	6.38321	6.58972	5.67402	6.37828	6.0984	5.93043	6.3773	5.86498	5.91501	6.23969
SDHD	7.05492	7.22611	7.22662	6.85181	7.10912	7.34079	7.12606	7.04408	6.03657	6.78136	6.50914	7.15651	5.83459	6.45966	6.86835	6.52614	7.0059	6.6298	7.5209	6.97339	6.38143	7.23994	7.39791	6.77041	6.41082	6.39919	6.39328	6.51593	7.83672	7.13874	6.03792	5.83033	7.54501	5.88462	7.02549	7.12503	8.35415	7.08015	6.31391	7.47248	6.96788	6.98167	6.62686	7.16755	6.21975	7.08464	6.21395	6.70213	7.64083
DPYSL4	9.26487	9.29109	9.19386	9.12953	10.0031	10.4095	9.6921	9.47825	10.0236	9.40718	10.0707	8.49839	9.58079	9.67719	8.44732	8.80007	9.16282	9.13065	9.16693	9.1858	8.95128	9.07465	9.52635	9.44225	9.548	9.62422	9.7873	9.39664	9.17907	9.24913	8.81665	8.37655	8.75676	8.21326	8.20707	8.22636	8.54655	8.92713	8.96533	8.62296	8.4765	8.38596	8.88394	8.95092	9.16683	7.53224	8.5227	7.92345	8.84827
COX7A2L	5.53981	6.06331	6.23028	6.43582	6.60353	6.19032	5.76798	5.80785	6.21196	6.2789	6.36167	5.98982	6.43006	6.66077	5.529	5.44597	6.58954	5.62143	5.44613	5.70205	6.08588	6.23742	6.04644	5.55713	6.28328	6.18399	6.65209	6.53935	6.24282	5.99298	5.64286	6.6116	6.51133	5.52781	6.29926	6.18563	7.33763	6.62438	5.49219	6.05619	5.78914	5.97869	5.77404	5.68003	5.28623	5.85256	6.14285	5.25726	5.78543
HSPB6	13.1267	13.0215	12.2439	12.5782	13.5284	13.2941	13.3459	13.2707	13.3907	12.8444	13.802	13.3966	13.2018	13.8086	13.4621	12.9968	13.4279	13.7527	13.6728	13.7496	13.5545	13.6225	13.941	13.7411	13.4224	13.5855	13.2509	13.7404	14.0575	13.8137	14.0126	14.0765	13.7157	12.8553	13.6265	13.3462	13.4346	13.3025	13.6864	13.4186	12.6918	13.6188	14.0199	13.8588	14.4698	14.0608	13.9676	12.7213	13.6858
NDUFAB1	8.58267	8.92122	8.92609	9.13923	9.42596	8.7607	9.71879	8.98869	9.18794	9.07678	9.31987	9.35262	8.74014	8.18583	8.56722	8.84701	9.1548	8.62656	8.63737	8.62951	8.99704	9.09974	8.99862	8.5913	9.18978	8.88178	8.9294	8.75313	8.20027	8.30517	8.42478	8.62989	8.77116	8.20003	8.74281	8.73542	8.93521	8.50892	8.68681	8.71638	7.91391	8.8064	8.3491	8.48444	8.91033	8.49749	8.85093	8.15175	8.84166
UBFD1	6.10577	5.66469	5.92225	5.66768	5.71851	5.99597	5.96775	6.00361	5.86311	5.78862	5.84043	6.18369	5.87775	5.76297	6.06311	6.00428	5.94756	6.16024	6.11438	6.16834	5.87563	6.26365	6.10834	6.14334	6.27143	5.98259	5.8229	6.28252	6.39327	6.3417	6.06641	5.56018	6.44329	6.13762	6.19895	6.16045	6.36136	5.82893	5.86966	6.39371	5.86163	6.10518	6.28262	6.39024	6.33672	6.31018	6.16202	6.27022	6.12068
COPE	4.29919	4.2774	4.37099	3.99496	4.56671	4.33017	4.43503	4.429	4.553	4.62516	4.05411	4.1826	4.74904	4.37839	4.71337	4.55657	4.4534	4.43208	4.63689	4.39245	4.06738	4.25297	4.43347	4.51876	4.57536	4.47122	4.49823	4.34134	4.51388	4.6013	4.57857	4.53312	4.34798	4.74017	4.54311	4.44052	4.91694	4.50012	4.85719	4.60405	4.60407	4.46344	4.19228	4.58489	4.57382	4.81797	4.45412	4.75937	4.94885
AP3D1	5.3509	5.12005	5.29385	5.41131	5.24335	5.32722	5.23163	5.47809	5.47639	5.40979	5.37784	5.21539	5.14772	4.93676	5.18896	5.31293	5.12556	5.31278	5.26413	5.2939	5.27223	5.23289	5.15838	5.35308	4.93436	5.38511	5.38809	5.24539	5.21261	5.44998	5.57541	5.23091	5.05733	5.74023	5.23011	5.46642	5.1046	4.35501	5.38033	5.39842	5.57186	5.35793	5.24591	5.44887	5.19606	5.23618	5.05653	5.63832	4.73891
CCS	5.70393	5.45961	5.89028	5.87619	5.75961	5.07592	6.24347	6.11534	6.08631	5.9513	6.39423	5.9012	6.30605	6.20385	6.39209	6.19483	6.04447	5.84192	6.00002	6.10458	6.03391	6.19087	6.32501	6.18538	6.44321	6.24821	5.92986	6.19007	5.75641	5.92214	6.35956	6.31057	6.18919	5.95055	6.10779	5.81807	6.35778	6.68749	6.74311	6.38259	6.09379	6.32387	6.29672	6.28565	6.49774	6.01048	6.33031	6.21511	5.96977
ABLIM1	7.16236	7.20316	6.96918	7.04519	6.31564	6.09449	6.84724	6.68996	6.37275	6.42709	6.27923	6.48252	6.59745	6.64729	6.2614	6.75565	6.44453	6.37118	6.01274	6.20124	6.49215	6.36236	6.87003	7.59762	6.4983	6.38272	7.18066	6.70269	6.78099	7.6425	6.92423	6.66126	6.47821	7.55666	6.6538	6.59316	6.67483	7.4919	6.33635	6.59014	7.10758	6.56186	7.08067	7.1345	6.50251	7.0352	6.70041	8.02513	7.00702
DVL1	4.89521	4.5129	3.7984	4.48424	3.93668	5.14634	4.56925	4.70571	4.66895	4.67297	4.1874	4.55715	5.21334	5.24212	4.62241	4.62468	4.89114	4.67662	4.88587	4.90781	4.61603	4.26307	4.61455	4.52372	4.68759	4.24253	4.62441	5.08937	4.42122	4.72413	4.92068	5.02717	4.20199	5.23431	4.60222	4.8478	4.17728	4.77396	4.35421	4.79103	4.80918	5.07801	4.88071	4.97958	4.84575	4.09996	4.99908	5.08258	4.72762
GOSR2	5.68405	5.64371	5.807	5.89694	5.39699	5.86265	6.79122	6.19536	6.00907	6.32881	6.03962	6.00215	6.26501	5.2678	6.05363	6.22446	5.86625	6.00788	5.90148	5.42536	5.84611	6.08146	5.95685	5.91281	6.37963	5.84043	5.45446	5.60905	5.85633	5.74472	5.84749	5.71979	6.19304	6.38428	5.99383	5.93868	4.88924	5.20388	5.95034	5.71653	5.55766	5.60976	5.98715	6.35436	5.8713	6.19607	5.8447	5.60957	6.12863
TOR1B	4.39254	4.60593	5.18075	5.30244	5.40276	4.52068	4.74682	5.5564	5.63904	5.49509	5.5895	4.9966	4.73769	5.56198	5.81715	4.10962	5.46602	4.37543	4.73568	5.0249	5.10317	4.57036	5.01905	4.956	5.4846	5.60866	4.76611	5.37409	4.60938	4.72298	5.07297	5.29449	4.23918	5.52966	5.10619	4.04726	5.40649	5.23376	5.04061	4.92547	5.06746	5.13883	4.7937	4.60256	5.52723	4.81438	5.36439	5.00886	5.09665
ADAM10	4.24593	4.44146			4.81832	4.89536	4.18226		4.87317	5.27615	4.56144	4.37269	3.54113	4.55971	4.60236	5.32477	4.80147	4.83412	4.321	4.4366	4.63199	4.64446	4.92695	5.06911	5.20563	4.59083	5.3088	4.51873	5.04462	4.83509				5.32429	4.88309	4.99162	4.77163	4.47941			4.82646	4.74511	5.00046	4.96285	5.23486	5.28875	5.11172	5.23591
IMPA2	9.42553	9.43232	9.18413	9.11834	9.65876	9.29631	9.29103	9.17752	9.4867	8.72642	9.3974	9.156	9.39983	9.13387	9.61548	9.43979	9.62097	9.25362	9.5652	9.4854	9.89003	9.79171	9.30135	9.01566	9.07551	9.15112	9.36953	9.60235	10.0385	9.74238	9.68881	9.49247	10.0902	9.54798	9.78188	9.76313	9.34606	9.1755	9.33568	9.69899	9.19731	9.32786	9.7934	9.6343	9.46306	9.39118	9.64658	9.75224	9.78058
ACOT8	5.3324	5.13111	5.60794	5.49212	5.26087	5.49049	5.29029	5.72155	5.15414	5.48932	5.15758	5.30682	6.1344	5.51768	5.11874	5.58385	5.67195	5.76788	5.54172	5.39758	5.7439	5.44334	5.39869	5.43735	5.58104	5.8004	5.84896	6.47343	5.48323	5.38127	5.23608	5.38724	5.34467	5.84214	5.7138	5.16156	5.71346	5.20529	5.68934	5.77848	5.41909	5.30483	5.64019	5.2729	5.38787	5.37568	5.49109	4.98965	4.92825
CDIPT	6.84484	7.14859	6.92483	6.78235	6.12	6.45604	6.36479	6.24042	6.32277	6.2987	6.33278	6.55535	6.55082	5.52692	6.51581	6.55338	6.43957	6.05851	6.60586	6.48847	6.0969	6.29677	6.24443	6.21093	6.27964	6.04099	6.31688	6.05452	6.83073	6.67315	6.20927	6.38648	6.52532	6.79423	6.59165	6.62641	6.4064	6.55359	6.78636	6.8299	6.83485	6.66005	6.31733	6.4797	6.37341	6.44011	6.28739	6.60293	6.60326
PDCD5	7.73771	7.47531	7.48856	7.84168	7.87029	7.85215	8.20278	8.04717	7.96598	7.70479	8.01561	7.80332	7.81677	7.91712	7.87549	7.86259	7.59391	7.69706	7.7687	7.88498	7.69688	7.67452	7.3944	7.7024	7.45567	7.86355	7.92372	7.90707	7.76936	7.54809	7.85546	7.62855	7.63155	7.29802	7.9151	7.63054	7.97526	7.55752	7.4953	7.59703	7.38535	7.80368	7.79787	7.51292	7.77031	7.50465	7.89585	7.39478	7.15249
PRMT5	7.31849	6.97876	7.06128	7.24358	7.00944	6.96004	7.03953	7.13364	7.21239	7.23016	7.17412	7.4095	7.40571	7.4838	7.16441	7.32725	7.11488	7.21225	7.41749	7.20771	7.35617	7.41295	7.32271	7.22144	7.19473	7.24629	7.31882	7.18649	7.42252	7.27057	7.22745	7.27181	7.38639	7.35997	7.19686	7.31097	6.99631	7.18686	7.36187	7.47256	7.19913	7.27156	7.50796	7.50383	7.31574	7.48317	7.33168	7.42457	7.35847
SLC9A3R1	4.36023	5.16862	4.69502	4.30451	4.91039	4.58737	4.91611	4.50482	4.55681	4.39978	5.30491	3.90319	3.93139	3.52232	4.03261	5.27112	5.14159	5.13757	4.70583	4.2234	4.39543	4.86468	4.82826	4.82658	4.41455	4.9216	4.32613	4.69844	4.51781	4.8801	4.29625	4.75551	4.60689	4.63354	4.5387	5.17944	4.58697	4.4428	4.79355	5.05787	5.14185	4.05236	4.95094	4.75178	4.9718	4.36404	3.94151	4.60797	5.32244
TPP1	7.11181	7.09585	7.22289	7.08156	7.21352	7.22528	7.38759	7.36339	7.65693	7.79189	7.6131	7.5974	6.94864	6.67396	7.16011	7.18331	7.40297	7.30987	7.11421	7.20195	7.12197	7.47459	7.64402	7.46427	7.4193	7.18953	7.36052	7.38456	6.87605	7.26656	7.00599	7.05974	7.68197	8.19075	7.21092	7.37298	7.43883	7.10383	7.11472	7.50727	7.84773	7.76957	7.27833	7.28679	7.80569	7.59336	7.51971	8.20619	7.31599
TCERG1	5.14696	5.29113	4.58799	4.97177	6.46382	5.55806	6.35125	5.92617	5.27553	5.55352	5.87522	4.83397	6.16037	5.44773	5.62217	5.37778	4.80793	5.30762	5.61145	5.63894	4.8413	5.26437	5.15609	5.3719	6.199	5.9424	5.56626	6.43069	5.13423	5.58007	5.48564	4.78819	4.49385	5.72948	5.37048	5.25447	5.56229	4.90225	5.35848	5.34438	5.89036	5.46951	5.17213	5.10194	5.06775	5.60662	5.28623	6.035	5.788
NRP1	5.43286	5.19195	5.55434	5.27996	5.68399	5.6027	5.65621	5.74298	5.7972	5.77653	5.85701	5.58466	5.32612	5.27684	5.3216	4.99403	5.4074	5.81485	5.64764	5.52148	5.55768	5.27319	5.57857	5.31055	5.65754	5.78997	5.48419	5.40344	4.98139	4.63675	5.45838	5.37015	5.20503	5.14213	5.38346	5.48427	5.32597	5.00728	5.49635	5.07018	5.47544	5.51693	5.37848	5.12103	5.53707	5.3047	5.0541	5.25212	5.45699
TNPO2	5.56011	5.22459	5.74632	4.81814	5.55147	5.38771	4.78912	5.30412	4.51091	5.00305	4.30199	4.52798	4.55468	4.98764	4.8334	4.70029	4.62144	4.59708	4.65752	4.46258	4.80131	4.72915	4.7934	5.01709	4.92727	4.96877	5.07076	4.86366	4.98998	4.9933	4.92594	4.89125	4.98512	4.32745	4.4019	4.33423	5.14892	5.34557	4.0072	5.52783	5.08945	5.0189	4.78722	4.59538	4.44815	4.95231	4.40855	4.70604	5.31943
APOL1	4.42804	5.3397	4.21651	4.36399	4.19255	4.51803	5.38489	6.05885	5.49552	5.13994	5.35836	6.04769		4.77395	5.76041	7.09233	5.23803	5.24749	5.62739	5.28591	5.96435	5.90185	5.95591	5.6492	4.83962	4.43241		5.19008	5.22725	5.27782	4.50906	4.52134	4.47932	3.8949	5.26197	5.18262	4.55448	5.07836	6.25558	5.05344	4.49898	4.70399	5.12061	4.62215	4.59372	4.01234	4.99042	4.77205	4.37847
MRAS	5.5151	5.02556	6.05589	5.46407	5.20007	5.80566		5.07264	5.55462	6.30679	4.88354	5.82804	6.40714	6.45227	3.99839			5.32346	5.41198	5.46854	4.76781	5.41372	6.06575	5.5645	5.61674		6.04648		5.65732	5.60547	5.93108	6.42325	5.29378	6.14531	5.48232	5.16724	5.77833		5.30985	5.74054	5.71994	5.07715	5.38646	6.05633	6.08018	5.13804	5.59687	5.7554	5.74132
PSMA7	9.95414	10.0083	9.8411	9.95326	9.99144	10.1818	10.2717	10.1901	10.0771	10.2079	10.4369	10.2886	10.3027	10.3415	10.3222	10.2538	10.2552	10.3794	10.4485	10.3593	10.4392	10.4065	10.4472	10.3814	10.4832	10.5339	10.5129	10.4061	10.6165	10.443	10.6799	10.6408	10.8151	10.7647	10.4444	10.5797	10.4584	10.4684	10.4399	10.7044	10.4795	10.5789	10.9261	10.7853	10.6467	10.9321	10.9064	10.6328	10.6742
SCAMP3	5.75347	5.94378	5.82187	5.6082	6.41277	6.04007	6.06878	6.33147	6.00765	6.23451	5.84032	6.0749	5.60305	5.70854	6.27359	6.57209	5.96053	6.09286	6.35577	6.20572	6.32443	6.45482	6.2181	6.50558	6.37289	6.61924	6.48173	6.05227	6.5062	6.70599	6.24058	6.20663	6.47018	6.93989	6.36199	6.25741	5.83714	5.82133	6.13574	6.17171	6.64045	6.32774	6.61183	6.41989	6.57389	6.40873	5.79501	6.96012	6.46914
PHYH	5.38007	6.05366	5.60986	5.36969	5.96896	5.83914	6.05909	5.98407	6.32213	5.87514	6.59073	6.39758	6.06268	6.39994	6.16747	6.15551	6.18026	6.13447	6.78367	6.64573	6.52838	6.67299	6.25484	5.91268	6.4121	6.39702	5.90392	6.3216	6.64661	6.28232	5.92592	6.15504	6.52166	6.43607	6.30947	6.29787	6.23876	6.12514	6.3968	6.3461	6.04043	6.35036	6.27342	6.4162	6.17934	6.45318	6.22761	6.04887	6.51125
OPLAH	9.36464	9.35293	9.1809	9.302	9.19838	9.04252	9.35814	9.19784	9.14015	9.14823	9.255	9.55439	9.25476	8.88833	9.41926	9.38004	9.35554	9.37413	9.48025	9.28496	9.47228	9.56849	9.52811	9.23112	9.3259	9.35243	9.1427	9.15962	9.51191	9.01928	9.12447	9.12069	9.67999	8.93518	9.47641	9.73872	9.08353	8.91118	9.17794	9.52644	8.99009	9.39173	9.26295	9.34543	9.37937	9.20751	9.35413	9.02398	9.35893
BCKDK	8.3708	8.15599	8.12386	8.02323	8.11427	8.17381	7.95436	8.13643	8.12975	7.80238	8.10729	8.41651	7.56917	7.63873	7.97061	8.03883	8.12411	8.20271	8.24356	8.28194	8.16531	8.09973	8.25237	7.99333	7.68657	8.08039	7.86834	8.0015	8.18628	7.81563	7.73416	7.70361	8.0142	8.01822	8.12228	7.91852	7.68443	7.35741	7.53489	7.90525	7.37621	7.84895	7.79708	7.95756	8.21296	8.20225	7.63658	7.92954	7.5203
MGST3	11.3153	11.3581	11.3052	11.7649	11.8082	11.7405	11.5744	11.8651	11.4906	11.6516	11.6471	11.454	11.8621	10.9683	11.6005	11.4006	11.5427	11.9296	11.8052	12.0967	11.643	11.9615	11.7974	11.6306	11.9016	12.0391	11.9243	11.4645	11.5806	11.7186	11.7299	12.0334	11.952	11.2257	11.6306	11.2344	11.3161	11.3947	11.4584	11.6367	10.5573	11.505	11.8088	11.9539	11.7198	12.1673	11.7724	10.7411	11.7383
TAX1BP3	5.91943	5.76913	5.59192	5.73283	5.22218	5.67551	5.75278	5.31329	5.62137	5.57518	5.86322	5.66932	5.40058	5.95757	4.58986	5.28927	5.6437	5.47652	5.71237	6.03269	5.68167	6.04883	5.66681	5.76514	5.36909	5.35733	4.81419	5.21305	5.51726	5.58731	5.59991	5.55465	5.61257	5.1847	5.36191	5.81282	5.26421	5.57966	5.4841	5.59371	5.85311	5.98458	5.93422	5.84079	5.89186	5.25042	5.43778	5.62822	5.87133
GIPC1	5.13824	5.07983	4.84009	4.98641	4.60958	5.06645	5.27716	5.20485	5.16046	5.19291	4.86399	5.26636	4.88403	5.14913	4.97649	5.45835	5.37806	5.14068	5.41861	5.4279	5.07614	5.51616	5.3737	5.20632	5.28227	5.3921	5.88006	5.23655	5.26897	5.54986	5.37034	5.11638	4.84366	5.29339	5.02836	5.2202	4.73934	4.71244	5.33762	5.43266	5.15841	5.36318	5.29128	5.41913	6.25419	5.01608	4.78989	4.9021	5.39883
LIN7A	5.79308	6.08955	5.88573	6.08822	5.8048	5.3407	6.26172	5.65204	5.91104	6.06616	6.01723	6.01298	6.10228	5.59546	5.82296	5.78246	5.47098	5.79549	5.90277	5.89138	5.27604	5.61021	5.77395	5.85632	5.34548	5.82862	5.74207	5.8945	5.93663	6.08259	6.11581	6.13659	6.03703	6.36801	5.9862	6.08551	6.28331	5.35725	5.82593	6.026	6.09485	5.71475	5.97185	6.0485	5.87768	6.07129	6.19608	5.99298	6.0519
TIMM23	6.50381	6.8147	6.42057	6.51419	6.72634	6.62979	6.69602	6.63579	6.42157	6.65807	6.68398	7.00398	5.924	6.28904	6.76383	6.59623	6.66912	6.91291	6.92865	6.75585	7.06164	6.9318	7.03171	6.73459	6.34673	6.80815	6.86397	6.30031	6.70829	6.61682	6.56491	6.40468	7.0966	6.83916	6.99196	6.96544	6.41542	6.17106	6.37763	6.73483	6.49473	6.82145	6.56745	6.72082	7.0376	7.138	6.36434	6.59275	6.52939
HAT1	4.33637	4.79111	4.32808	5.06015		5.01125	4.77082	4.62552	5.04183	4.14742	4.42432	4.69705	4.68078		4.71387	5.03285	5.51635	5.23456	5.23103	4.42037	5.07858	4.57841	4.6835	4.93985	5.38746	5.41784	5.11804	5.25997	5.03563	4.32899		4.93507	4.96272	4.8295	4.68006	4.91489	3.7532	4.16813	4.45997	5.18925	4.72254	4.43118	5.00086	4.75355	5.87268	3.96224	4.1906	4.96826	4.15939
UQCRQ	10.1445	10.817	10.1578	10.6934	11.3946	10.8345	11.0001	11.0737	10.9432	11.1392	11.2319	11.1104	11.527	11.4245	11.1218	10.6486	10.834	10.7079	10.735	10.7859	11.0744	10.8298	11.2684	10.753	11.2793	11.1161	10.7747	10.9387	10.2247	10.2093	10.8126	11.0603	11.2862	10.1787	10.9791	10.7401	10.8546	9.88783	11.3058	11.137	10.1206	10.7849	10.6254	10.384	10.8934	11.0163	11.3441	9.66661	10.2083
MYL12B	9.29142	8.99711	9.66822	9.32232	9.09978	8.86671	8.68973	9.19447	9.39528	9.47908	8.50271	9.49167	9.19084	9.6766	9.34224	9.92337	9.68873	9.51848	9.25289	9.26751	9.64194	9.61913	9.58237	9.88528	9.63476	9.47582	9.5391	9.2054	9.42922	9.81166	9.64807	9.3665	9.52008	10.1665	9.74123	9.22725	9.93573	9.99495	10.2593	9.52415	10.3205	9.99995	9.81349	9.76028	9.94067	9.80785	9.46652	9.95591	9.65242
UQCR11	11.1775	11.7916	11.9703	11.9884	11.4529	12.0805	11.7664	11.7712	11.4445	10.8833	11.2208	11.7357	11.645	10.844	11.4386	11.4318	11.7254	11.4334	11.4882	11.4559	11.6926	11.857	11.7488	10.7437	11.2798	11.5657	11.7685	11.1308	11.5196	11.0974	10.9876	11.0387	11.5146	10.4512	10.1411	10.5315	12.7045	11.8228	11.2447	11.5847	10.6315	11.4398	11.0165	11.1083	11.3708	11.2568	11.0814	10.3927	11.4624
CASQ2	12.3975	12.3565	12.3645	12.2927	13.1289	12.5303	12.1933	12.0241	12.4899	12.2543	12.7162	12.3936	12.6258	12.1541	12.5371	12.2818	12.6287	12.5029	12.983	12.8787	12.8594	12.8767	13.0431	12.9221	12.2556	12.6083	12.6271	12.7244	12.7748	12.692	12.7027	12.7744	12.957	13.3227	13.2457	13.2656	12.7783	12.5161	12.5721	12.6395	12.7711	12.8749	12.9171	13.0479	13.4112	13.0559	13.1874	13.1616	13.0249
HGS																		3.38648	4.18261	4.16077	3.75237	4.06105	3.79537	4.58206	4.8003	4.46671		4.20615	4.74111	4.65528	4.75582	4.46579	4.13049	5.04339	4.46982	3.81989		2.18751	4.79487	4.60692	5.20415	4.35468	3.72794	4.60317	4.12699	4.64754	4.70728	5.69018	5.03838
VPS26C	5.53428	5.52462	5.27716	4.92471	4.99815	5.35057	4.79331	5.19822	5.1199	5.13062	5.08356	4.97035	5.4243	5.19306	4.60111	4.90007	4.89747	4.95699	5.01838	4.89778	4.67592	4.88514	5.1333	4.76884	4.94911	4.84958	5.1489	4.82448	4.82386	4.71177	5.1183	4.07424	5.07546	5.13685	4.76748	4.82428	4.85197	5.00495	4.29763	4.21443	4.42256	4.85748	4.84986	4.97723	4.73425	5.23512	5.19625	5.23539	4.71013
PPP1R12A	4.88536	4.87863	5.02221	4.7808	4.83783	4.76921	4.67107	4.92873	4.72243	4.79737	4.96376	4.82651	4.92557	4.97523	4.86282	4.96262	4.96459	4.95219	4.81937	4.82439	4.81453	4.86224	4.93334	4.68898	4.68214	4.98921	4.82337	4.91795	5.2485	5.16689	4.90358	4.7855	4.97692	5.32214	5.27256	5.12292	4.76308	5.053	5.1054	5.05202	5.25699	5.00009	5.12108	5.19411	4.98216	5.16325	5.07956	5.29865	5.23532
HNRNPDL	9.23751	8.62493	9.0469	8.77756	9.02274	9.16038	9.04179	9.00511	9.34576	9.39061	8.79224	8.86361	9.35153	9.91949	9.09969	9.02599	9.38123	8.94324	9.06982	9.18651	9.14318	9.20505	9.23679	9.20792	9.07296	9.1826	9.22465	9.33025	9.13581	9.31385	9.43617	9.42506	9.25799	9.84473	9.10756	8.87797	9.4379	9.45784	9.27963	9.32322	9.60406	9.40316	9.39797	9.31743	9.30459	9.21551	9.27294	9.60706	9.12438
XPO1	6.29218	6.17453	6.50211	6.32039	6.12377	6.29767	6.25093	6.15051	6.11183	6.19145	6.09902	6.31876	6.22405	6.0535	6.23117	6.21792	6.25061	6.17563	6.15246	6.34138	6.28595	6.27317	6.36044	6.11421	6.02854	6.19176	6.216	6.25968	6.39608	6.39432	6.3275	6.20766	6.33091	6.45689	6.38401	6.51576	6.16074	6.33133	6.32081	6.42056	6.32288	6.3192	6.38194	6.37745	6.33051	6.48162	6.36588	6.52882	6.29681
ATP2A1	14.5659	14.3904	14.9297	14.6672	14.4665	14.0411	14.8522	14.8317	14.6699	14.9836	15.0214	14.7197	15.0596	15.229	14.9656	14.6204	14.8144	14.5649	14.8757	14.8254	14.586	14.1287	14.6265	14.3047	14.9394	14.6784	15.1283	14.8796	14.6415	14.5148	14.8875	15.1254	15.267	14.9096	14.682	14.8015	15.0926	15.2373	14.9396	15.2731	14.6761	14.8935	14.8796	14.9444	14.2951	15.4434	15.1319	14.6238	15.3525
SPTBN2		3.77794	3.85356		4.98356	5.63673	5.07418	4.42493	5.03039	5.13532	3.96108	4.57468	5.69005		4.89297	3.52845		4.46899	4.24485	3.28671	4.53656	4.69979	2.95067	4.46891	5.3579	4.75065	4.4566	5.07601		2.91896		3.57305		3.9889			4.48409	4.81574		4.47091	4.65085	3.64878	3.64014	3.17183	4.66221	4.7124	3.55685	4.03826
SEC16A	4.90709	5.2171	4.69022	4.92049	4.93642	4.99267	4.95873	5.19786	4.74572	4.85705	5.13253	5.03915	4.85749	5.31635	4.85049	4.89241	5.10207	5.14369	5.31982	5.09246	4.74932	4.90882	4.64688	4.99954	4.74005	4.75032	4.78943	4.84106	5.32794	5.14765	4.9621	5.09868	4.92151	5.72163	4.7282	5.03644	3.77138	4.67638	5.20717	5.25246	5.2367	4.81079	5.06546	5.30294	4.53521	5.06336	4.61111	5.51654	5.00181
PLXNB2				0.71711						1.11585										1.71863											0.629172			1.50133							0.892493								0.937882
U2SURP	5.0695	4.53588	4.95127	5.04648		5.24689	5.15436	5.35183	5.17753	5.09946	4.25879	5.25016	4.82707		4.4679	4.6525	4.88784	4.69914	5.24509	4.9814	4.97081	4.75007	5.00346	4.84531	4.84625	5.65838	5.13525	5.58806	5.11007	4.87487	4.7165	5.26671	4.48792	5.21275	4.37375	5.0862	4.46508	4.3469	4.72308	4.8541	5.22239	5.15093	4.95613	5.27422	5.31242	4.87696	4.81477	5.28381	4.55341
SYNM	11.0303	10.6974	10.8731	10.8504	11.0093	10.9189	10.9606	10.7974	10.9894	11.002	11.0374	11.2053	11.2216	11.2832	11.0061	10.7324	11.2341	11.1765	11.5004	11.4067	11.2694	11.2379	11.3121	11.0642	11.0904	11.1501	11.4235	11.3384	11.595	11.5804	11.5838	11.5787	11.1762	11.1019	11.0868	11.1254	11.2642	11.1877	11.2515	11.3689	10.9176	11.3029	11.7142	11.6028	11.7712	11.8525	11.571	10.795	11.4192
PFAS	4.43745	5.00056	4.60003	5.30981	4.85691	3.77555	5.3128	4.88705	5.22003	4.8814	4.62577	5.14471		5.28884	5.02826	4.86419	5.14271	5.67555	4.93332	4.73743	4.94956	5.06983	4.92991	5.63844	4.73972	5.22661		4.9097	5.13419	4.83404	4.55273	4.02759	4.73271	4.07601	4.8505	4.70951	4.9345	5.10812	5.06739	4.86222	4.95911	5.1855	5.2153	4.97968	5.35047	4.66212	4.89227	5.17727	4.10441
DCLK1		5.17687	4.84908	5.3134	3.14531	4.93929	3.23566	5.3715	3.37722	6.10518	4.83556	3.72216	5.90015	4.24696	3.0181	6.84047	3.63885	4.2483	3.2379	4.74141	3.64737	3.59257	4.00605	5.39125	4.20546	3.50023	5.07003		3.76908	4.30124	4.08511		3.62079	8.23068	3.65665	3.12737	3.96516	5.31486	4.25634	3.70158	6.94173	5.51435	3.64549	3.15051	3.40657	3.51628	3.59787	6.75144	4.41294
ANKRD28	3.57531	3.78401	3.17775	4.21313	3.87991	3.58433	4.04552	3.69033	3.99616	4.0323	3.87348	3.90879	3.7359	3.01725	3.87886	3.73399	3.65568	4.30715	4.25477	3.61323	3.97965	4.06849	3.90641	3.79744	3.72723	3.83319	3.16365	3.60442	3.9805	3.92483	3.92638	4.02207	3.83341	4.16869	3.87161	3.78758	3.27523	2.65248	3.84859	3.86512	3.54639	3.77559	4.16744	4.15567	4.39972	3.92974	3.96747	4.03747	3.83735
ARHGEF11	4.9042	3.9434	4.16656	3.85244	4.4321	4.37854	4.27997	2.8924	4.65774	3.27688	3.84652	2.85877	4.64402		3.12445	3.75477	3.40494	3.28376	4.3036	2.85213	3.6932	2.8083	3.02708	3.53469	3.49501	3.82413	3.783	4.29768	3.53751	2.78556	2.96686		2.87382	2.85139	2.81153	3.06564	2.66927		2.95708	3.15121	3.02551	3.14798	2.81548	2.96633	2.6512	3.32018	2.95958	2.79638	2.8977
PRORP	5.24198	5.4403	4.83359	4.66823	5.67849	5.67782	5.46976	4.91663	5.22185	4.39281	3.95287	4.01237	4.48937		3.83589	3.90452	4.1554	4.47651	4.36134	3.33627	4.34075	4.3565	3.96939	3.48934	4.19031	4.22137	4.81805	3.45083	3.68155	4.06524	3.36156	3.67521	3.89235	3.57293	3.79143	4.10529	3.95298	2.7792	3.44422	3.82923	2.93909	2.98128	3.69678	3.97072	3.63633	3.66455	2.72062	2.88485	3.21988
LSM1	5.70146	5.1695	5.5304	5.65744	5.67433	5.63825	5.57826	5.10111	5.82304	5.35977	5.65736	5.92242	5.54778	6.40097	6.08227	5.90361	5.78295	5.86561	5.60522	5.7807	5.95716	5.74682	5.82215	5.70082	5.43584	5.3471	5.18913	5.47432	5.40365	5.65839	6.05245	5.54195	5.45173	5.77416	5.36694	5.18935	5.48532	5.78982	5.78428	5.85865	5.34267	6.00902	5.94945	5.88211	6.17042	5.79411	6.06946	5.91635	5.32366
SCAMP1	4.14364	4.01061	3.7149	3.73205	3.74281	3.99823	3.28744	3.6557	3.47439	4.19565	3.91578	3.76993	3.95347	3.68101	4.15915	4.38866	3.90289	4.5984	4.35244	4.27747	4.13347	3.98287	4.24951	4.14677	3.86617	3.99651	4.22553	3.7823	4.1718	4.09612	4.04947	4.57866	3.66959	4.28449	4.05388	4.23669	2.50071	4.10742	3.65519	4.34615	4.50405	3.92777	4.45014	4.27689	4.51782	4.24377	4.02862	4.20503	3.94305
KPNA5	4.22762	3.84061	5.38234	3.42277	4.23993	3.82807	3.78349	4.77707	3.41015			3.38198		3.56012	4.10417	3.61785	3.12983			3.73198		3.72391			3.51791	3.7463			4.2773	5.40978	4.17313	3.34646	3.03033	3.98366	3.09224	3.3587	3.56637						3.08725			3.04031	3.53808
ARPC1B	4.02825	4.5202	4.36114	4.60596	4.19963	4.10267	4.32503	4.84468	4.46504	5.40111	4.5877	4.36163	3.96488	4.49792	4.43175	4.47809	4.41236	5.01544	4.59615	4.74682	4.34109	4.17052	4.50289	4.9543	4.4911	4.8985	4.13149	4.42901	4.09611	4.82799	4.62304	4.733	4.42284	4.83799	4.45501	4.28939	4.68426	4.73622	5.21588	4.33406	5.1184	4.87089	4.55861	4.04652	4.56101	4.62388	4.6167	5.22662	4.24762
ARPC2	8.18783	8.37656	8.39978	8.39021	8.11668	8.02645	8.09919	8.41056	8.48755	8.77717	8.55785	8.33112	8.21317	8.05197	8.44303	8.30163	8.30687	8.46933	8.01731	8.37072	8.26259	8.28849	8.24501	8.52635	8.34697	8.55002	8.44538	8.42347	8.29992	8.69225	8.48782	8.52643	8.30898	8.57846	8.3559	8.49915	8.56991	8.65173	8.62445	8.32915	8.8231	8.48124	8.2708	8.41663	8.38297	8.67402	8.37704	8.62731	8.45164
ARPC3	7.08616	7.1305	7.46265	7.2221	7.35052	7.25265	7.24695	7.48461	7.30444	7.6391	7.5333	7.20978	7.02688	7.57792	6.9985	7.11503	7.15098	7.20505	6.84126	7.24546	7.09647	6.96155	7.02883	7.45725	6.70666	7.21263	7.44789	6.87846	6.9508	7.33886	6.87029	7.01518	7.06261	7.42698	7.35199	7.27393	6.92637	6.6326	7.06393	6.7389	7.37645	7.11017	7.09302	7.16467	7.03033	7.36591	7.09415	7.24126	7.01662
POLR1C	4.30847	4.62546	5.15999	4.943	4.31374	4.22386	4.79623	5.14649	4.72302	4.67571	5.01134	4.65769	4.6585	5.97104	4.43556	4.63793	4.38046	5.00012	5.07607	5.33347	4.52102	4.87853	4.58653	5.17962	4.83463	5.0078	5.04944	4.9748	5.08277	4.87955	5.10068	4.60318	4.58613	5.28862	4.65196	4.54813	4.34676	3.26962	4.65448	4.46902	4.49022	4.43304	5.23582	4.78958	4.57287	5.01297	4.808	4.62297	4.3371
PGRMC2	8.39294	8.28444	8.05597	7.95744	8.05019	8.24126	8.42334	8.38176	8.10565	8.37805	8.13647	8.30219	8.14676	7.8013	8.51745	8.2867	8.14299	8.24731	8.3727	8.03347	8.39021	8.19437	8.29733	8.22703	7.68799	8.12336	7.97228	8.31707	8.5893	8.48909	8.5986	8.58509	8.97497	8.988	8.53131	8.54497	7.97667	8.06376	8.35628	8.37304	8.24926	8.11711	8.71534	8.85712	8.34119	8.78061	8.71488	8.88033	8.54197
SMAD9	7.10515	6.28359	7.14943	6.59362	6.05103	6.19969	6.62332	6.74285	6.62105	6.78969	6.29198	5.79694	6.32083	7.25799	5.91063	5.94995	5.4085	5.82138	5.80234	5.97711	5.41997	5.58398	5.33329	5.5922	6.26907	5.39945	5.9893	6.35236	5.48219	5.25615	5.65543	6.62825	5.82918	5.5641	5.0296	5.48096	5.81886	6.66173	5.78608	5.94057	5.0913	4.81938	4.92011	5.28135	5.2932	5.24107	5.3618	4.87251	5.17692
RGL2	4.61276	4.78234	4.61543	4.44048	4.76672	5.37572	4.23734	4.65583	4.69599	4.4821	4.56187	4.90871	4.91968	4.15971	4.55239	4.39972	5.04924	4.39677	5.00978	4.59504	4.86219	4.83836	4.75744	4.04455	4.43573	4.83907	4.88804	4.88465	5.10622	4.79705	4.66238	4.83934	4.52957	4.2141	4.32706	4.38162	4.05455	4.39254	4.50785	4.46241	4.38158	4.69003	4.90232	4.70315	4.9573	4.37942	4.19083	4.77182	5.02214
PFDN6	6.5476	5.88592	6.11078	6.60212	6.89128	6.49023	6.40325	6.57806	6.77958	6.6392	6.45101	6.40779	6.7215	7.83108	6.55593	6.52649	6.4479	5.83933	6.56876	6.64359	6.70508	6.6703	6.59701	6.31217	7.06213	6.62114	6.80613	6.52168	6.53283	6.26731	6.75877	7.26175	6.3244	6.48208	6.15358	6.1052	6.85275	7.38762	6.61388	6.51534	5.53818	6.0877	6.07794	6.08985	5.84825	6.44371	6.46967	5.88338	6.33031
GNPAT	4.77018	4.802	5.18042	4.76844	4.86356	4.9168	4.66458	4.83969	4.64648	4.96324	4.68647	4.79501	5.09643	4.58309	4.92429	4.39266	5.03904	5.0931	4.93882	4.59924	4.57375	4.83933	5.10911	4.96341	4.62008	4.85677	4.83445	5.07668	5.35458	5.23042	4.87922	4.75551	5.07265	4.76154	4.89333	4.95867	4.99863	4.64	4.87676	5.22473	4.79361	5.25809	4.91201	5.01629	5.07615	5.20288	5.03608	4.63868	4.70643
LAMA5	6.76135	7.52686	6.9615	6.93343	6.88498	6.87484	7.06392	7.25341	7.9556	7.02394	7.20138	7.0943	7.69877	7.33833	7.53293	7.0863	7.12904	7.05952	6.78253	7.08526	6.92477	7.38437	7.41873	7.10557	6.87662	6.85168	7.16859	6.84355	6.96469	7.03887	7.16093	6.64673	6.59612	7.33406	7.21381	7.03881	6.8358	6.9104	7.52831	7.11508	7.28624	7.30525	7.21033	6.93983	6.71674	7.19979	6.97776	7.66642	6.96608
NDUFA1	7.24666	7.50355	6.45503	7.05519	7.62341	7.61462	7.30528	7.3244	6.94522	7.44917	7.15893	7.7205	7.59607	5.7041	7.46022	7.03241	7.30582	7.88942	7.91227	7.63914	8.08143	8.25781	8.14408	7.93195	7.99404	8.01633	7.83489	7.56889	8.32749	7.59825	7.23038	7.02323	7.94001	7.29741	8.35445	8.27255	7.9011	6.12454	7.90872	8.14887	7.50245	8.05947	8.23168	8.03478	8.41293	8.17968	8.28201	8.2249	8.82869
CLIC2	6.02799	6.14148	6.15494	6.05249	6.31443	6.11692	5.98572	6.28218	6.50893	6.07734	6.36026	6.00407	5.98431	6.04576	5.79461	5.98886	6.23935	6.08391	6.03718	6.0294	5.88988	5.83328	5.83066	6.12317	6.09573	6.36937	6.46936	6.02224	5.57008	6.06171	5.7617	5.78945	5.56753	5.45753	5.86599	5.96132	5.30635	5.4908	6.00297	5.76941	5.97974	6.2232	5.98741	5.48024	5.72221	5.61192	5.95493	5.58567	6.02126
RER1	5.73736	5.79669	5.38163	5.85707	4.46019	5.73944	6.04365	6.06574	5.6703	5.98834	5.84967	5.95056	5.13722	5.51615	5.82984	6.19777	5.42143	5.94797	5.82059	5.72778	5.74476	5.94741	5.70547	5.61991	4.59339	5.8707	5.32945	5.32064	5.47258	5.85989	5.62257	5.43022	5.69793	6.55111	5.63956	6.04148	5.14161	5.31237	5.59093	5.41114	6.00862	5.94552	6.08864	6.08236	5.8325	6.44172	5.52062	6.07873	5.49767
SURF4	6.63038	6.67015	6.26815	6.59226	6.75034	6.57796	6.84226	6.80081	6.75925	6.46294	6.66883	6.28909	6.50839	6.70746	7.05807	6.62141	6.58385	6.43351	6.11394	6.50508	6.62863	6.43197	6.42209	6.67378	6.4526	6.52185	6.58894	6.66211	6.6429	6.48268	6.46089	6.81728	6.87912	7.17075	6.63687	6.35054	6.36232	6.55579	6.65442	6.29863	6.96251	6.7464	6.65156	6.72859	6.58614	7.15027	6.67571	6.77626	6.69565
TCAP	13.0929	12.3538	12.6267	12.6679	12.6071	12.4347	12.6428	12.3909	12.6254	12.5623	12.662	12.6174	12.9685	12.8557	12.9776	12.7288	13.0949	12.5802	12.6307	12.6742	12.8937	12.8017	12.839	12.421	12.8462	12.9914	12.9191	12.9093	12.8233	12.8164	13.0516	13.1524	12.9914	13.0308	12.4844	12.0563	13.3301	12.8697	12.7468	12.9632	12.7161	12.8304	12.817	13.0561	12.8403	13.1295	13.0568	12.5562	13.1136
OGT	6.4965	6.42433	6.24613	6.07915	6.32736	6.24563	6.54833	6.02534	6.13597	6.47204	6.11518	6.24613	6.589	6.31786	6.6245	6.22258	6.35436	6.32844	6.20129	6.2805	6.46511	6.51365	6.18911	6.53583	6.35587	6.5285	6.3288	6.51358	6.52736	6.66399	6.59522	6.42089	6.38727	6.72757	6.48092	6.4097	6.31388	6.43572	6.38789	6.55817	6.67201	6.55563	6.68021	6.74514	6.43725	6.68222	6.24291	6.92822	6.61502
PMM2	6.58822	6.34094	6.56898	6.85418	6.85951	7.07457	6.82495	7.25166	6.96686	7.01057	7.10223	6.7308	6.97806	6.91719	6.65437	6.78468	7.01446	6.93861	6.80727	6.8756	6.57182	6.75169	6.88999	7.12362	6.69639	6.70616	6.73248	6.42005	6.86121	6.58503	6.54806	6.56204	7.02978	6.70016	6.73311	6.87288	6.75562	6.85662	6.80941	6.74559	7.21598	6.90569	6.70998	6.61241	6.2061	6.34551	6.86089	6.97663	7.00227
INPP4B	5.72987	5.58504	5.60051	5.46338	5.11505	5.25747	5.28601	4.87858	5.39597	5.34208	5.37315	5.15688	5.57653	5.67602	5.19252	5.01009	5.25135	5.263	5.32906	5.2629	4.99607	5.0944	5.28105	5.41939	5.70381	5.50221	5.69411	5.4771	5.44299	5.74701	5.61643	5.66937	5.7452	5.59093	5.11305	4.85656	5.2679	5.10015	5.03458	5.09795	5.34308	5.41893	5.43472	5.30378	5.29358	5.30934	5.25375	5.56456	4.59124
HMGB3			4.86034	5.47177		4.88618		4.46899		5.212		4.93514		5.40447	4.18667	5.54271	4.67536		4.29772	5.24437	4.28034	4.74804	4.88552	5.42058	5.09998		4.79191	5.40803	4.88302	4.8182	5.21878	5.93704	5.28817	6.36007	3.55131		5.32529	4.96889		5.33971	6.35186	5.66111	4.91277	5.18591	4.54426			6.08958	5.60827
PPM1G	3.9237	3.33729		3.53576	3.59512	4.86647	3.97041	3.93076	4.36998	4.44695	4.46903	3.57068	3.94082		4.06953	3.64078	4.43766	3.55051	3.87895	3.92147	3.95686	3.40066	3.35337	4.27937	4.07961	4.25543	3.91646	4.04311	4.24306	3.39055	4.25934	4.08583	4.01983	4.07108	4.09063	3.99496	4.11191	2.81074	4.48541	3.83892	3.88917	3.54577	3.71623	3.46415	3.29399	3.82185	4.51529	3.94707	4.26042
INPPL1	5.90659	5.94136	5.79282	5.70925	5.63237	5.8599	6.10665	6.17055	5.82531	6.03801	5.58803	5.74646	6.09297	6.21809	5.88506	6.24923	5.93426	6.04373	6.09036	5.96445	6.10621	6.0821	5.91052	6.25897	6.10263	6.17419	5.9379	6.08062	6.28399	6.35641	6.02441	5.89509	6.17176	6.88991	6.25762	6.17217	5.70298	5.95217	5.9467	6.03291	6.33003	6.0836	6.26525	6.31427	6.25224	6.49897	5.93986	6.70327	6.13812
EIF3D	5.96878	6.59645	6.10615	6.26311	6.01887	6.00671	6.0373	5.78233	5.93133	6.20708	6.2137	6.37175	6.16752	5.75315	6.01433	6.59971	6.5457	6.21696	6.37188	6.25136	6.69261	6.59569	6.4343	6.44072	6.18937	6.12431	6.68131	6.44961	6.41987	6.56028	6.68375	6.46339	6.57493	6.86709	6.68499	6.42398	6.65407	6.68913	6.44745	6.55107	6.81811	6.67967	6.72794	6.69143	6.66535	6.50803	6.44279	6.9171	6.52675
EIF3H	7.42703	7.06634	7.10942	7.23435	7.11255	7.08749	7.16714	7.40486	7.32572	7.17266	7.22524	7.14845	7.29514	7.41168	7.11789	7.00557	7.12265	6.9933	7.0028	7.02948	7.03469	6.93141	7.07584	6.91299	7.30336	7.18174	7.07801	7.29944	7.07476	7.19253	7.16595	7.64461	7.1043	7.66182	7.28054	7.13923	7.38995	7.54093	7.07341	7.16688	7.27005	7.15529	7.12967	7.10989	7.20256	7.40593	7.17238	7.40346	7.17674
BCAT2	7.37962	7.33862	7.23474	7.31435	7.66071	7.73162	7.59822	7.55439	7.56388	7.57428	7.79765	7.63046	7.60514	7.23473	7.6135	7.68125	7.7666	7.67824	8.12421	7.9229	7.70413	7.59736	8.08549	7.63304	7.62134	7.74481	7.61939	7.6904	7.54023	7.05751	7.54711	7.63094	7.70341	6.99167	7.79328	7.83344	7.69407	7.25507	7.59678	7.91822	7.49738	7.99008	7.60654	7.77432	7.57596	7.35775	8.03435	7.53933	7.94216
STX7	6.10584	6.04711	5.96127	5.95776	6.28788	5.98822	5.78266	5.9986	6.20566	5.95401	5.79128	6.07183	5.91405	5.67212	5.91098	6.33952	6.15628	6.05688	6.10892	6.33002	6.08085	6.1753	6.29959	6.33567	6.06986	5.9724	6.02977	5.68782	6.41846	6.17509	6.19127	5.72114	6.06352	5.94667	6.1529	6.16863	6.23777	5.99382	6.38939	6.46543	6.11745	6.39139	6.43525	6.31041	6.79174	6.41383	6.04967	6.33225	6.53947
SLC16A3	8.0213	8.27212	8.12661	8.42327	7.68639	7.77705	8.38935	8.75978	8.07475	8.37507	8.30355	8.78681	7.69088	8.52047	7.89439	7.97124	8.4456	8.46088	8.33951	8.57519	8.65313	8.56131	8.45312	8.27859	7.40992	7.43009	8.44666	8.37238	8.34645	8.13319	8.38445	8.31614	8.48579	7.66413	7.93349	8.03824	8.29678	8.42482	8.19754	8.76473	7.65999	8.18777	8.37916	8.48176	7.23016	8.01542	7.83399	7.30378	8.8087
TLR3	3.70621	3.5148	3.32832	4.339	3.76789	4.5417	5.02567	3.82249	4.65754	4.69112	3.83873	4.77116	5.09683	4.31281	4.37545	5.16527	4.16522	5.0663	5.02187	3.98964	5.1567	4.51146	4.70066	5.25238	4.77856	5.15163	4.45737	5.02666	4.91083	5.20072	5.21906	2.95053	3.59108	2.78969	4.60571	4.5183	4.49863	5.61978	5.55562	5.56017	4.67929	5.44308	5.34719	5.19271	5.75097	3.90666	4.41641	4.49921	5.90385
YKT6	6.75276	6.71437	6.47135	6.84342	6.68996	6.68004	6.80748	6.70918	6.79852	6.87873	6.8465	6.69267	7.0349	6.98067	6.82184	6.91551	6.9365	7.01389	6.86605	6.93733	7.01025	6.92063	7.06253	7.06365	7.02382	6.93278	7.21946	6.88131	6.90724	7.22064	7.20043	7.61113	7.00882	6.84649	6.99634	6.98506	6.96876	6.94306	6.79786	6.9905	7.016	6.87218	7.15909	7.12605	6.81299	6.97072	6.99236	7.08806	6.82571
ARPC5	4.09549	5.0379	4.95128	5.25608	4.41423	4.26807	4.48957	4.71557	4.8258	5.61162	4.80449	4.93359	4.45849	4.50507	4.36537	5.11772	4.61862	5.21671	4.27478	4.93853	5.05195	4.85016	4.59786	5.09175	4.53353	4.79426	4.20517	4.51916	4.30883	5.10045	5.25301	5.33274	4.95656	5.16931	4.85381	5.15206	4.93085	3.85269	5.25697	4.58649	5.58624	5.21036	4.93024	4.27517	4.80466	4.68208	4.69244	5.45298	3.26992
PDPK1	3.56167	3.84869	3.8567	3.76487	3.98349	3.89081	4.01512	4.50393	4.33892	4.51099	5.24466	3.66843	4.37611	3.71402	3.93299	4.74729	4.20456	4.22559	4.54867	4.48446	3.99156	4.32121	3.93197	4.52024	4.42016	4.67302	3.84891	4.05195	3.81877	3.89492	4.18498	3.57422	4.50603	3.70881	4.69099	4.33409	3.48523		4.13824	4.04293	3.95153	3.85605	4.60608	4.09665	4.16192	4.90752	4.07212	4.46998	3.97139
DHX15	5.78973	5.4323	5.78769	5.95936	5.43992	5.5432	5.40659	5.64426	5.93614	6.09077	5.87011	5.79498	5.86938	6.03882	5.53283	5.51695	5.59567	5.79213	5.7185	5.9156	5.82276	5.67939	5.67683	5.86462	5.56953	5.67711	5.78783	5.74851	5.91525	5.90937	5.7878	5.899	5.59357	6.24018	5.73989	6.03344	5.71034	5.53678	5.80096	5.92716	6.12147	5.94283	5.95544	5.85306	5.82062	5.9591	5.76655	6.24316	5.88403
RNMT	5.71167	5.94887	6.67473	6.23168	5.14398	6.26492	6.2373	6.35529	6.1184	6.03042	5.86147	6.22257	6.30599	6.15522	6.08606	5.88213	5.85849	5.90544	5.86696	6.5715	6.16345	6.25886	6.04665	6.40938	6.00079	6.24296	5.38236	5.85842	5.90635	5.68417	6.17625	6.07563	5.92579	6.42462	5.27499	5.90072	5.01105	5.16154	6.33516	5.92861	5.97552	6.33982	6.03231	5.94524	6.18856	5.37388	5.81649	6.16911	5.90589
ZZEF1	1.42653	0.512133			2.79591	2.78565	4.05419	3.6194	2.44618	3.58174	1.22105	2.48523	4.3297	2.3125		1.62933		3.14964		3.58639	2.5232	1.92014	2.96683	2.62705	2.89885	3.01021	2.64409		2.35285	3.19622	3.31503	3.53237	3.6173	3.29625	3.62122	3.07231	4.1899	1.70078	3.79872	3.85459	3.26228	4.2131	3.3075	3.54844	3.10719	4.26709	3.95421	3.54474	3.9034
CYB5B	8.54601	8.71499	8.50483	8.8181	8.18281	8.66149	8.92693	8.97852	8.36216	8.33882	8.53884	8.97775	8.59864	8.48195	8.83388	8.68082	8.9459	8.91191	8.86356	8.71746	9.1803	9.19733	9.22523	8.64458	8.5229	8.78029	8.76903	8.77194	9.04582	8.84039	8.5487	8.75416	9.14593	8.63569	8.99929	9.00721	8.4429	8.12281	8.76209	9.07792	8.37849	8.76956	8.84244	9.17032	9.00178	8.79861	8.53718	8.49394	8.89111
PRPF4	4.94746	4.95802	4.83903	4.94005	4.3395	5.09989	4.45889	5.054	4.59199	4.81424	4.97172	4.90109	5.35883	5.21499	4.48849	4.66267	4.79549	5.22782	4.96663	4.88611	4.59118	4.72909	4.74646	4.63199	4.92283	4.70199	4.49719	4.78727	4.94633	4.93155	4.84999	4.61923	4.32841	5.47511	4.51874	5.17623	4.47967	4.32301	4.27495	4.75809	4.76366	5.05091	4.46034	5.07872	4.15885	5.09442	4.80614	5.04942	4.96372
PHGDH	4.88805	4.71173	5.68078	5.53284	5.00332	5.19001	5.18335	5.51973	5.40945	5.84031	4.7972	5.09418	5.03213	5.40649	5.06318	5.52241	5.2751	5.77623	4.19731	5.19901	4.26892	4.84289	5.15632	5.73598	4.59042	4.13169	4.95966	5.0854	4.43654	5.41157	4.18171	4.18169	4.43845	4.67291	4.50211	4.85309	5.30389	5.73447	5.74552	4.77094	6.58167	5.33812	4.2581	4.11249	3.85869	3.73517	5.59179	5.65688	4.46431
NDUFS4	10.3343	10.109	10.1374	10.4007	10.4899	10.5703	10.3205	10.1761	10.2845	10.0781	10.3814	10.732	10.4649	10.7366	10.7884	10.2233	10.7472	10.6193	10.5254	10.2983	10.8776	10.7963	10.7206	10.0729	10.494	10.4763	10.3996	10.7269	10.5331	10.1763	10.3048	10.7165	10.6255	9.96528	10.5557	10.4679	10.9853	10.6237	10.4001	10.7389	9.68395	10.46	10.4559	10.4617	10.8176	10.6493	10.9929	9.71941	10.1629
DYNC1LI2	5.87265	5.96019	5.84812	6.40122	5.7959	6.00286	6.07024	5.93668	6.145	6.08511	6.28209	6.17376	5.58168	6.05706	6.03828	6.39715	5.99785	6.53257	6.29705	6.54652	6.29953	6.57205	6.29588	6.63281	5.84938	6.27236	6.00829	6.24113	6.5886	6.75925	6.40895	6.29965	6.23825	6.926	6.3995	6.30266	5.98731	6.14227	6.44456	6.48323	6.72329	6.48042	6.63019	6.59633	6.423	6.6386	6.41246	6.80332	6.47614
PSMD3	10.0085	10.0219	10.1429	10.0309	10.1961	10.0288	10.1228	10.1843	10.0563	10.3024	10.2402	10.2188	10.1777	10.1192	10.3787	10.2299	10.1982	10.2425	10.2208	10.2736	10.2113	10.1322	10.2164	10.2511	10.28	10.1311	10.3805	10.1346	10.1404	10.3127	10.2932	10.4653	10.3642	10.669	10.3185	10.4463	10.1671	10.4894	10.4081	10.3087	10.5084	10.2475	10.3652	10.2785	10.2315	10.4959	10.3863	10.4893	10.1092
RBFOX2	4.61457	4.80656	4.44359	5.10539	4.93192	4.75382	4.52172	4.48994	3.36812	4.70989	5.0127	4.51527	4.78586	3.37823	3.91028	5.25009	4.85417	4.58371	5.52581	4.96425	4.80103	4.59643	4.88562	4.9563	4.79174	4.78399	5.02259	5.14169	5.25466	4.8974	4.98879	4.9861	4.52878	5.88196	4.46884	4.51164	4.4897	5.15089	4.61482	4.26886	4.8475	5.1365	4.59542	4.73791	5.02919	4.78497	3.99151	5.09063	5.00521
ZW10	5.4445	5.78985	5.75313	5.8114	5.75687	5.82982	6.12201	5.63652	5.99105	5.71686	5.79085	5.90726	5.81734	5.60459	5.62411	5.90621	5.69652	5.78442	5.69892	5.70111	5.82132	5.86286	6.07836	5.78649	5.76247	5.92048	5.97078	5.8732	6.07699	5.9821	5.91241	5.30117	6.01392	6.26037	5.80965	6.24688	5.75504	5.74705	5.73976	5.64882	5.84488	5.85297	5.93729	5.91516	5.89657	6.07108	5.97305	5.82413	5.75124
PRODH	6.27658	6.83403	6.93985	6.99454	6.72021	6.88309	6.79239	6.36994	6.75851	6.71796	6.45681	7.40092	5.72896	6.10833	6.95653	7.14625	7.09436	7.10123	6.97159	6.64485	7.13993	6.9571	6.99416	6.50277	7.28618	7.52149	6.91246	7.16684	6.9211	6.86096	7.14649	6.89009	7.67545	6.91937	7.15891	7.25847	6.81073	6.67708	7.24314	7.07142	6.36175	7.4674	7.19498	7.39964	7.28854	7.22548	7.25836	6.39411	7.07998
TGFB1I1	4.79155	5.54336	5.47317	6.05246	4.57073	4.98659	4.53832	4.97884	5.00013	5.26183	4.7197	5.23839	4.73328	4.49478	4.19678	4.34621	4.41947	4.96435	4.55458	4.76911	4.37847	4.92733	5.01978	4.99483	4.92317	4.6176	5.00685	4.17638	4.32623	3.91606	4.24216	4.46334	4.14899	3.83716	4.44994	4.80003	4.18694	4.04942	4.7449	4.49574	4.7349	4.18105	4.50253	3.97345	4.30668	4.628	4.19593	4.91625	4.16738
HSPA12A	6.68914	6.90489	7.24242	7.07634	7.05645	7.16533	6.72319	6.96434	6.63852	6.82677	6.3957	6.669	6.73747	6.3986	6.68382	6.73529	6.99341	6.96823	6.6142	6.73272	6.51122	6.83532	6.83054	6.73265	6.72727	6.95301	7.16719	6.60196	6.80473	6.85416	7.10954	7.14112	6.73825	6.64856	6.62438	7.03601	6.35041	6.74285	6.99806	7.03278	6.67748	6.78537	7.18356	7.11578	6.81434	6.81775	6.941	6.93294	7.10094
EEF1E1	6.74195	6.01266	6.13341	6.31819	6.69687	6.3903	6.2125	6.07678	6.27495	6.06912	6.19373	5.79469	5.95532	5.82712	6.29761	5.88957	6.10203	6.58359	6.23739	6.32827	6.23036	6.28641	6.3801	6.13405	6.61779	6.36997	6.28687	6.02421	6.53365	6.61858	6.29383	6.63337	6.82825	6.91367	6.7869	6.52875	6.00999	6.10416	6.0702	6.13974	6.15996	6.27335	6.55622	6.71265	6.51005	6.31132	6.31758	6.97366	6.50943
LYRM1	5.58672	5.22198	5.18765	5.84069	5.5684	6.03069	5.82724	6.03104	5.39993	5.85421	5.86799	6.14861	5.83673	5.18213	6.07719	5.732	6.07034	6.01478	5.83921	6.19456	5.85485	5.87792	6.12307	6.40773	5.21026		5.41414	5.65921	5.5726	5.74027		6.10112	5.93739	5.57547	4.32549	6.84066	5.78097	5.67117	6.23954	5.94378	5.7582	5.96053	5.94795	5.61719	5.9197	5.9619	5.26131	6.87147	5.79173
RASA4	7.53007	7.49092	7.17822	7.27201	6.92416	6.86271	7.65503	7.75934	7.20571	7.64162	7.08521	7.53699	7.60374	7.65252	7.52799	7.59089	7.68854	7.66433	7.66688	7.49377	7.36982	7.00931	7.59208	7.61167	7.81829	7.3973	7.30743	7.62561	7.86137	7.89185	7.4621	7.48414	7.49896	7.82191	6.8548	6.73397	7.44879	7.47789	7.71228	8.04931	7.53791	7.5164	7.3775	7.35244	7.81453	8.19244	7.86934	8.2764	7.86455
WDR62	3.79553	3.66328	3.71498	3.28594	4.10263	3.55324	4.0171	4.35722	4.315	3.55296	4.31963	4.1729		-0.193534	3.63448	3.79603	4.07093	4.61951	3.62221	3.723	4.28591	3.8639	4.58549	4.22431	1.68273	3.6526	4.07365	3.89389	3.2416	3.04637	4.11203	2.53882	4.67411		3.46028	2.61823	4.03043	2.75333	4.31994	4.40419	3.14797	4.32349	3.18813	1.9009	4.06492	4.12931	3.40176		3.26265
HNRNPR	7.19687	7.32482	7.02802	7.04378	7.09616	7.16173	7.11509	7.22386	7.3607	7.4894	7.26359	7.08648	7.31794	7.00182	7.04926	7.33856	7.18927	7.21207	7.25306	7.37737	7.13753	7.13542	7.40313	7.35778	7.19079	7.36455	7.58335	7.20661	7.32505	7.46075	7.32001	7.45577	7.08006	7.69676	7.31447	7.03451	7.32306	7.23082	7.24497	7.37263	7.59677	7.27869	7.40829	7.56724	7.30393	7.43018	7.42854	7.6814	7.37947
TXNL1	6.68293	7.05673	6.89286	6.8358	6.66645	6.89533	6.79293	6.93025	6.97436	6.98778	7.08111	7.13792	6.87147	6.99516	7.04429	7.33685	7.21789	7.22171	7.2571	7.00127	7.25187	7.21776	7.23509	7.35357	6.92915	7.08858	7.0017	7.25967	7.33031	7.32825	7.2152	7.16612	7.25637	7.39926	7.38719	7.28015	7.07702	7.09912	7.22326	7.19193	7.43587	7.29031	7.29698	7.38803	7.38829	7.46948	7.24909	7.58922	7.44305
TPD52L2	7.86592	8.01293	7.97764	7.64387	7.89467	7.98269	8.08904	8.28975	8.04819	8.27609	8.23293	7.97873	8.24673	8.32533	8.25387	8.27026	7.95537	8.04072	8.14327	8.14183	8.19768	8.02033	8.11351	8.24502	8.33666	8.21983	8.28183	8.17605	7.99745	8.19479	8.35582	8.14402	8.1448	8.37421	8.08329	7.97929	8.33231	8.51259	8.31658	8.28035	8.49668	8.3839	8.34963	8.32355	8.11306	8.16074	8.59982	8.82152	8.22469
ERI3	4.49733	5.26038	6.04266	6.77606	6.54854	5.39568	6.54215	6.02896	5.65153	6.23434	6.31459	6.18844	5.99779	6.14062	5.90051	5.4591	5.71178	5.47865	5.76578	6.24501	6.09288	5.79677	6.03597	5.80982	6.14081	5.75596	5.84255	5.5118	5.54274	5.80765	5.44832	5.78015	5.90379	5.63504	5.95116	5.68367	6.55454	7.26427	5.35801	5.63603	5.96184	5.11796	5.88569	5.8491	6.06995	5.66806	6.38855	5.98432	5.5523
PPIH	6.85675	6.66361	6.83463	6.50502	6.48541	6.33327	5.83193	6.55466	6.51205	6.5259	6.23223	6.65114	6.32584	7.03202	6.52871	6.32066	6.35526	6.58629	6.47639	6.42981	6.55994	6.38921	6.50983	6.82316	6.51709	6.31847	6.54768	6.68382	6.42048	6.71387	6.66256	6.52879	6.7324	6.51092	6.64925	6.50426	6.60883	6.63006	6.51956	6.76403	6.87104	6.66191	6.90573	6.87686	6.32026	6.73836	6.6202	6.90358	6.61553
HTRA2	8.66898	8.6606	8.26198	8.49801	8.57133	8.46548	8.33372	8.6957	8.73549	8.45766	8.74996	8.56831	8.76148	8.98541	8.74041	8.74764	8.85594	8.72801	8.64053	8.76161	8.82547	8.82296	8.89235	8.55555	8.96447	8.80683	8.65525	8.74955	8.84762	8.49199	8.34197	8.60724	8.92123	8.54451	8.84236	8.96979	8.63169	8.59817	8.37909	8.88655	8.5518	8.75063	8.67369	8.86336	8.79674	8.85576	8.86237	8.61766	8.68943
AKR7A2	8.18661	8.22813	8.17682	8.20818	8.34025	8.45389	8.18991	8.38003	8.2324	8.32693	8.58725	8.51493	8.39688	8.13978	8.49736	8.32503	8.65356	8.61783	8.44243	8.52987	8.60408	8.64518	8.58758	8.29924	8.30983	8.35836	8.24753	8.47788	8.82405	8.48402	8.51673	8.38992	8.37469	7.59237	8.54505	8.7596	8.31404	7.96509	8.29117	8.55103	8.28884	8.56267	8.74643	8.3997	8.69582	8.1508	8.56025	8.39123	8.74792
EPB41L2	5.94635	5.57454	5.72143	5.79711	5.43092	5.69883	5.62108	6.00804	5.53165	5.75187	5.79431	5.80986	5.5763	5.24355	5.81508	6.01717	5.96081	5.91826	5.66085	5.9335	5.77177	5.89728	5.78118	6.0875	5.70083	5.80517	5.74431	5.82888	5.90092	5.94334	5.91656	5.89466	5.93545	5.84047	5.85998	5.98148	5.78305	5.88787	6.02899	6.14323	6.29633	6.13639	6.02985	5.97848	5.97531	5.82094	5.9919	6.20918	6.139
LAMTOR5	6.12857	5.90331	6.14663	6.18874	5.43911	5.53976	5.81059	5.70189	5.55341	5.78525	6.02166	6.2497	5.72748	5.712	6.46233	5.99	6.08738	6.07293	6.37159	6.25394	6.14232	5.8768	6.37051	5.90249	5.72999	6.04636	5.35703	5.63285	6.08632	6.09823	6.6016	6.48523	5.95483	6.56194	6.20835	5.85552	5.46534	5.45088	5.97361	5.77424	6.21664	6.35996	6.38489	6.76932	6.67515	6.51159	6.03386	6.63817	6.06896
DENR	4.86289	5.5183	4.80456	5.11036	5.51534	6.11165	5.83583	5.04083	5.70856	5.37688	5.77277	5.42451	5.19016	5.76491	5.4095	5.48541	5.13154	5.1303	5.64175	5.04643	5.60632	5.55441	5.39657	4.1889	4.86643	5.3157	5.01488	5.24776	5.29236	4.88416	5.70829	5.88459	5.29666	5.1339	4.98097	4.31956	5.84209	6.06394	4.90492	5.55937	5.0156	5.45656	5.07766	5.46281	5.88861	5.42045	6.06263	5.31462	4.39505
XPOT	4.85376	4.48412	5.10201	4.24903	4.15122	4.97652	4.4803	4.59413	4.45633	4.80999	4.9892	3.42008	4.19589	4.75319	4.43097	4.57332	3.79565	4.35643	4.47923	4.63328	4.31946	4.62918	4.39463	4.50684	4.23967	4.85596	4.48286	4.29667	4.12651	3.95197	4.56665	4.42302	4.32968	4.24624	4.10919	4.21994	4.75966	4.50245	4.2863	4.03438	4.63363	4.4714	4.68496	3.87378	4.54027	4.22008	4.1544	4.68877	4.47599
DNPH1	6.91853	6.43325	5.85888	6.57713	6.4264	6.52366	6.44935	6.86589	6.19868	6.57307	6.6294	6.58706	6.64175	6.13475	6.50073	6.60671	6.54962	6.58742	6.14733	6.22674	6.23419	6.53733	6.4646	6.56562	6.87137	6.57615	6.43632	6.01528	6.33591	6.11268	6.56398	6.49365	6.45504	5.6381	6.0056	6.10125	6.42909	6.17302	6.10694	6.11817	6.12321	6.01881	6.63846	6.44367	5.98247	5.96535	6.57369	6.96617	7.0762
TIMM44	8.87227	8.75397	8.52733	8.99444	9.09718	9.09484	8.90788	8.91359	8.90552	8.7825	9.08148	8.97508	8.59757	8.55205	8.90422	8.78682	8.71815	8.77303	8.6826	8.80527	8.92278	8.83739	8.88086	8.6077	8.86294	8.81363	8.85119	8.9464	8.92272	8.52753	8.60216	8.78841	8.9737	8.57441	8.69279	9.00133	8.85638	8.56621	8.70816	8.75188	8.23965	8.89697	8.57916	8.78849	8.76059	8.67898	8.9612	8.39293	8.67232
TRAPPC3	6.08446	6.00938	5.82789	6.71922	7.11916	6.58654	6.86467	7.03018	6.85586	7.20001	7.18092	6.73409	6.51134	7.64891	6.5996	6.33571	6.32057	6.13442	6.04946	6.401	6.8198	6.40789	6.6122	6.87626	6.36688	6.77835	6.61645	6.8256	6.02192	6.28935	6.93497	7.10086	6.51	7.00496	6.68494	6.39119	6.7202	6.89328	6.92697	7.0383	6.9222	6.78477	6.47046	6.45962	6.4568	6.76705	6.34131	6.70947	6.55226
CHMP2A	5.56513	5.43061	5.0659	5.76607	5.88407	6.47103	6.12097	5.91623	5.94302	6.06294	6.02269	5.51284	6.00339	6.26031	5.79424	5.83499	5.77617	5.33062	5.82956	5.6982	6.28961	5.95483	5.82998	5.41927	5.92434	6.20737	6.38201	6.21635	5.81732	5.78288	6.25638	6.27717	5.69472	5.855	5.9001	6.09066	6.41561	6.43077	5.9914	5.55724	6.30779	5.78244	6.11885	5.90269	5.82427	5.98756	6.25389	6.18132	5.96493
NCK2	6.85829	5.63836	5.65776	5.5377	5.30561	5.72827	5.67403	5.52073	5.69845	5.7034	5.98894	5.98354	5.80134	5.70488	5.85034	5.62448	5.83061	5.24821	5.36455	5.73923	5.56097	5.51919	5.56111	5.61113	5.59275	5.67424	5.68138	5.78816	5.88377	5.65699	5.48014	6.12353	5.72102	5.98381	5.59122	5.64662	5.3748	5.71117	5.82415	5.48819	5.72201	5.71068	5.90196	5.72659	5.7859	5.83762	5.85373	5.76531	5.93513
NDUFB5	10.6889	10.5603	10.4953	10.7599	10.8766	10.9049	10.8979	10.712	10.6729	10.8583	10.8976	11.0555	10.8302	10.5141	11.015	10.4995	10.886	10.6546	10.59	10.683	11.1859	10.8931	11.173	10.5897	10.8099	10.6584	10.4887	10.6105	10.8208	10.1875	10.4446	10.7089	10.8138	10.0156	10.7363	10.8908	10.6942	10.2552	10.6315	10.9215	10.0058	10.7238	10.5204	10.4301	10.9092	10.6939	10.9849	10.0809	10.2942
NDUFB3	10.9365	10.3428	10.9266	11.0426	12.0517	11.605	11.8236	11.6178	11.7404	11.5533	11.8793	11.362	11.7153	12.0017	11.6169	11.0797	11.6294	11.1142	10.8615	11.1682	11.6365	11.3466	11.6225	10.9692	11.7112	11.6848	11.7073	11.8653	10.4762	10.5029	11.0637	11.3484	11.2616	10.6227	10.9417	10.5951	11.8109	11.3042	11.0604	11.5151	10.7045	11.2954	11.0537	11.1714	11.3313	11.548	11.6986	10.5715	11.0349
NDUFC1	6.23609	6.80511	7.12013	7.19343	7.51273	7.15659	6.98564	7.21327	6.87938	6.69167	6.97792	7.03917	6.69108	6.06432	7.14342	6.93933	7.19721	6.94633	6.58422	6.59924	7.52758	7.33918	7.41156	6.65827	7.08186	7.05619	6.91347	7.22256	7.10297	6.51189	6.44192	6.4628	6.73891	5.7387	6.81954	7.25474	8.14288	7.12529	6.79018	6.9573	6.28433	6.59043	6.26167	5.25883	6.87679	6.2937	6.57326	6.27118	6.57498
NDUFA2	11.5756	11.5658	10.7115	11.8741	11.9157	12.0274	12.221	12.0395	12.0476	11.9018	12.2174	12.5978	12.0385	11.7484	12.2973	12.0508	12.1074	12.4454	12.2432	12.0229	12.685	12.6047	12.5175	11.7709	12.2583	12.1397	10.9098	11.326	11.9909	11.5545	11.9197	12.0429	12.1455	11.5293	11.3568	11.7439	11.8979	10.7576	11.9487	12.5129	11.184	12.2305	12.0188	12.2666	12.3626	12.3492	12.7774	11.4188	11.5112
GET3	7.72205	8.19406	8.11753	8.11348	8.02861	7.7815	7.97927	8.19277	8.25075	8.18756	8.13626	8.36084	7.8557	8.10402	8.31045	8.33384	8.1599	8.28192	8.26064	8.31636	8.29265	8.22185	8.08788	8.14014	8.19809	8.28912	8.25337	8.35493	8.56586	8.41754	8.40388	8.3589	8.47171	8.55244	8.44053	8.60465	8.32838	8.19118	8.57051	8.47624	8.68895	8.49647	8.59072	8.65563	8.42198	8.44139	8.39996	8.85082	8.52816
BUB3	6.0224	6.33342	6.14666	6.10573	5.90251	5.75985	5.78457	6.0636	5.98005	6.00757	5.95838	5.98455	5.78743	5.77322	5.71676	5.89745	6.23342	5.95826	5.9184	6.1109	6.01023	5.78352	6.0445	5.94337	6.01163	5.98781	6.06439	6.16236	6.21644	5.93771	5.95442	6.04944	6.02908	6.12889	6.307	6.16492	5.72021	6.01649	6.02113	6.1675	6.40326	5.93596	6.27794	6.26817	5.94919	6.28544	5.92758	6.35033	5.9665
ACTN4	8.93353	8.82843	9.81524	8.91476	8.89607	8.9461	8.66568	8.91634	9.13084	9.5077	9.00159	9.03051	9.02351	8.74668	8.75392	8.95188	8.92594	9.26996	8.72648	9.16146	8.97774	8.93502	9.26358	9.39612	9.13509	9.3516	8.97627	8.97591	8.7646	8.76998	9.03896	8.76525	8.96225	9.23081	9.10871	9.10811	9.05502	9.13679	9.70921	8.78924	9.86585	9.24534	9.21278	9.06662	9.13499	9.50996	9.47944	9.35542	9.31824
GSTZ1	7.85195	7.95855	8.52726	8.35176	7.79771	8.35142	8.6955	8.81748	8.83468	7.99643	9.42	8.31787	8.58234	8.40511	8.55664	8.55043	8.53992	8.91411	8.29477	8.35816	8.62772	8.43791	8.55979	8.67171	8.45275	8.56602	8.69028	8.62134	9.00401	8.69601	8.54216	8.68538	8.83673	8.01094	8.37503	8.47939	8.74979	8.88818	8.7261	8.91229	8.65546	9.00273	8.97138	8.85352	8.7777	8.36518	9.02673	8.96718	8.73132
TRIAP1	6.89424	6.97793	5.97678	6.85362	5.73758	7.24903	7.76493	8.43317	5.83398	6.7127	8.7503	6.6547	5.39176	5.69554	6.94525	7.37375	6.19267	7.18926	7.51507	7.95698	6.98347	7.22068	6.07311	7.58883	7.05927			5.60525	6.73457	6.34555	5.81036	5.08317	5.863		6.4624	6.1238	5.73685		8.4559	5.78807	5.16737	6.55382	6.00871	5.92225	5.71978	5.43728	6.33625	6.04603	6.51449
GATC	4.3081	4.03003	4.31483	4.68564	4.73635	4.74097	4.79826	4.4587	5.23151	4.8762	5.2817	5.10723	4.72927	5.3742	5.52291	4.74335	4.59781	4.71796	4.61606	4.81242	5.0115	4.57231	5.53831	5.10835	5.02092	5.14079	4.97892	4.66321	4.3853	4.46115	5.44773	5.26183	5.08647	5.05054	4.26014	3.9396	5.52429	4.65767	5.50131	5.43186	3.77586	5.14393	5.03549	5.09835	5.22137	5.25019	5.45336	4.47544	4.60863
HTATSF1	5.70179	5.28975	4.48888	5.69113	5.02455	5.49638	5.48729	5.2917	5.52862	5.59499	5.56634	5.3988	5.47757	6.05247	5.85183	5.68591	6.10226	5.8771	5.14931	5.29717	5.63431	5.41665	5.58572	5.39351	5.01096	5.42911	5.73681	5.50923	5.69412	5.39398	5.98997	5.7827	5.29893	5.74339	4.50609	5.06472	5.73978	5.99571	5.83544	5.83654	5.54944	5.65202	5.75782	4.83388	5.46711	5.62115	5.65545	5.7923	5.46992
PRKAB2	6.75457	7.03599	6.72225	6.9804	6.94852	6.97293	6.70971	6.79715	6.90105	6.86973	6.98336	7.01747	6.92683	6.51472	7.04996	7.13497	6.86289	7.01709	7.06769	6.92217	7.21812	7.30889	7.19687	7.06719	7.01302	7.1576	7.35443	7.111	7.35044	7.36948	7.20007	7.15372	7.39885	7.42213	7.24327	7.3609	6.94302	6.81943	7.17989	7.19423	7.18999	7.39983	7.3017	7.30812	7.44954	7.45163	7.34849	7.21856	7.30891
AP1G1	6.50497	6.06522	7.4651	6.58484	6.59018	6.84235	6.75209	6.56504	6.78648	6.91388	6.9505	6.21467	6.9396	7.51969	6.87019	6.52606	6.73566	6.30889	6.59262	6.653	6.7805	6.60458	6.72246	6.87694	6.78735	6.84911	7.0512	6.80768	6.7168	6.91049	6.86512	7.24997	7.04937	7.12801	6.73606	6.6517	7.36002	7.38674	6.65904	6.88427	7.10235	7.15149	6.93966	6.43951	6.818	7.26921	6.74927	6.7517	6.52747
SYNGR2	7.59869	7.27132	7.09804	7.73922	7.6484	7.36295	6.84438	7.28482	7.25236	7.94156	7.01415	6.97514	7.42198	8.54004	7.68154	7.6118	7.26188	7.26677	7.13006	7.64688	6.61193	7.11773	7.12898	7.03776	7.21771	6.80654	7.29332	7.63288	7.11777	7.48973	7.87332	8.27724	7.01375	8.72232	7.13362	6.2644	7.87531	7.87195	7.94349	7.04324	7.54469	7.07599	6.75077	6.93651	7.2183	7.31477	6.99876	7.35144	6.60102
SGTA	6.47691	6.15078	6.18496	6.60363	6.61086	6.43734	6.50096	6.25982	6.50373	6.39527	6.78065	6.64595	6.80774	7.04288	6.34997	6.43628	6.69029	6.72407	6.62489	6.49808	6.71555	6.66908	6.67633	6.58343	6.66084	6.75689	6.49682	6.37291	6.20143	6.07664	6.9622	6.74899	6.71212	6.20609	6.7058	6.5083	6.61096	6.73003	6.75793	6.48536	6.15728	6.71032	6.926	6.7995	6.81374	6.65901	6.80078	6.34302	6.81599
LIAS	1.76802	2.51246	1.14688	2.40029				1.10055	2.44507	3.4372	3.18126	2.96657	3.64421	3.57639	2.0504	4.36166	3.27344	3.90221	4.05848	3.98014	3.94637	3.6243		4.29271	3.50409	4.03019	4.08782	3.68859	3.70987	3.5218	4.56321	3.41612		3.39936	2.75234	3.04098	4.11356	2.25603		3.41448	3.14985	2.49249	3.06149	2.73574	3.37735	4.32989	3.3972	3.51364	4.14368
ENSA	6.35163	6.84735	6.89554	6.35949	6.44106	6.7185	6.6488	6.35475	6.36759	6.61419	6.18543	6.504	6.27441	6.42464	6.47425	6.44087	7.10244	6.89874	6.95732	6.7579	6.84069	7.07325	6.8097	6.72593	6.40905	6.92626	6.44778	6.31704	6.93138	6.94026	6.57018	6.49241	7.17934	6.35439	6.55315	6.5248	6.39327	6.30554	6.74734	6.67708	6.84096	6.69312	7.01363	7.3447	6.87346	6.41712	6.63141	6.85778	6.9652
SLC25A20	9.59305	9.00648	8.82533	9.20573	9.35064	9.0165	9.40074	8.96602	9.44349	8.96606	9.64899	9.43822	9.28611	9.02587	9.53396	9.15768	9.40973	9.08105	9.10323	9.11411	9.53684	9.574	9.54034	9.08151	9.24092	8.9606	9.11417	9.22135	9.14259	8.77223	8.90558	9.40462	9.1579	8.80113	8.79661	9.04237	9.67474	9.27826	8.78411	8.85817	8.64623	9.19136	9.00993	9.07719	9.33055	9.25802	9.26645	8.84825	9.19633
NARS1	8.4726	8.53616	8.12869	8.37021	8.1185	8.33994	8.24158	8.59514	8.33439	8.2889	8.52362	8.37198	8.20583	8.36164	8.38838	8.67183	8.45175	8.56804	8.60699	8.74232	8.60549	8.64174	8.74079	8.66761	8.28549	8.46502	8.67085	8.46433	8.72149	8.82086	8.73037	8.71195	8.64224	9.08747	8.60116	8.68513	8.24302	8.43463	8.36441	8.65697	8.87897	8.86605	8.76103	8.91757	8.52828	9.08015	8.43674	8.96849	7.77113
KRT86	6.40769	7.21493	6.60392	6.44484		6.08899		6.23993	6.56274		6.51364	6.45926		6.30467	5.77011	6.39048	6.21717	6.32673	6.55715	6.43459	6.52727	6.64811	6.35732	5.96578	6.84552	6.67223	7.24934	6.67195	6.22044	6.86086	6.24735	6.68887	6.40027	6.67491	6.41343	6.61321	5.83339	6.90114	6.97791	7.04522	6.971	6.51947	6.37358		6.43766	6.59902	6.55537		7.03289
MYO1B	4.45518	4.39711	4.29737	4.13854	4.4304	4.2341	4.28873	4.61414	4.44341	4.92562	4.50299	4.33467	4.14331	4.3201	4.32486	4.35002	4.60002	4.65633	4.43459	4.39662	4.21616	4.2971	4.66622	4.75794	4.49997	4.46663	4.37284	4.54562	4.41073	4.47534	4.57581	3.97352	4.4527	4.6775	4.48281	4.6276	4.27897	4.49814	4.36287	4.41118	4.81683	4.54234	4.554	4.7996	4.53285	5.04143	4.46504	4.68831	4.53135
NUDT21	6.77235	6.59648	6.40588	6.401	6.50071	6.45093	6.62077	6.61759	6.56664	6.7976	6.644	6.64584	6.50371	6.3737	6.72615	6.74456	6.49201	6.66944	6.60832	6.62117	6.53099	6.45123	6.53176	6.56759	6.48601	6.59181	7.03596	6.53717	6.58784	6.66483	6.59158	6.47637	6.48704	7.05077	6.577	6.61252	6.5699	6.49824	6.55933	6.4516	7.11083	6.49852	6.61704	6.78303	6.50477	6.39542	6.4393	6.82314	6.46484
LANCL1	9.19321	8.9553	9.31096	9.41545	9.78137	8.76604	9.45619	9.52285	9.51715	9.63407	9.63511	9.2689	9.6956	9.96673	9.61431	9.28578	9.41116	9.3195	9.31815	9.41882	9.49863	9.22883	9.38565	9.10037	9.86195	9.52767	9.71753	9.66589	9.1456	9.11775	9.485	9.8644	9.58098	9.42134	9.18823	9.31627	9.60727	9.73156	9.50103	9.50558	9.21448	9.21623	9.20134	9.24191	9.16727	9.72931	9.83525	9.17426	9.68036
STRN	5.18085	5.25064	5.16287	4.81883	4.81292	5.09801	5.20719	4.90373	4.9834	5.25362	5.10377	5.11734	4.68235	4.97768	4.75724	5.21824	5.07565	5.2091	5.2143	5.30227	5.24379	5.34965	5.0302	5.44855	5.30891	5.36915	5.50276	4.97252	5.50108	5.74896	5.3986	5.33107	5.47193	5.54002	5.43356	5.53048	5.21181	5.17681	5.42379	5.2076	5.55223	5.62054	5.49698	5.69843	5.69498	5.92562	5.72841	5.54118	5.46775
SCO2	4.94322	5.52491	5.26405	5.76181	4.86247	5.34837	5.66666	5.24273	5.4925	4.84058	5.39636	6.08479	4.5672	5.19055	4.88186	5.08624	5.85458	5.77119	5.74078	5.60931	5.24688	5.82452	5.7064	5.12305	5.52593	5.41589	4.93672	5.60546	5.17711	5.52255	5.72034	5.29688	5.50713	5.37463	5.72512	5.39278	4.85092	2.67324	5.21429	5.54685	5.10789	5.47405	5.0869	6.13754	5.34924	4.74652	4.50459	4.52403	5.16417
AKAP8	3.0353	2.64846	1.22725	3.61688	3.52254		4.60359	4.01227	4.01355	4.25724	4.82103	3.80275		3.66907	4.03575	4.53427	5.31016	5.0921	4.25402	4.75231	4.74714	4.50894	4.91809	5.15852	3.08727	4.73262	3.33575	4.18944	4.21783	4.63904	3.67825	4.63106	5.02179	4.64112	4.26065	2.37958	2.5431	4.71261	4.67806	4.26604	5.69586	5.12671	5.17804	5.14944	4.6348	4.05545	4.11241	5.54036	4.0695
GTPBP6	4.0518	4.35403	2.99055	2.70774	5.14678	4.45332	4.37346	4.59243	4.91203	4.36903	4.68708	4.68022	3.52088	4.18731	4.17939	4.21648	3.73295	3.79866	3.48235	3.48418	4.42637	4.10784	4.69406	4.23701	4.90319	4.39493	4.58017	4.59334	4.02979	3.84392	4.23396	4.59031	3.91556	4.32297	4.30998	4.33612	3.82786		3.89768	3.70584	4.02865	4.50978	3.94706	3.85933	4.36717	4.32574	4.31826	4.15806	4.09585
SLC37A4	7.40252	7.24535	7.21246	7.06967	6.61714	6.70569	7.04111	7.17989	7.23858	6.76926	7.12931	7.00241	7.32118	6.98818	7.219	7.27964	7.24787	6.79124	6.9108	7.03647	7.07015	6.80187	6.9435	6.86111	6.49211	6.80516	7.15677	7.12496	7.30258	7.07863	7.22725	6.91253	7.3055	6.99406	7.27952	7.31237	6.82478	7.38427	7.17698	7.42351	7.261	7.31603	7.36651	7.12239	6.92122	7.57838	7.08895	7.27933	7.50804
IDH3B	7.78075	7.78606	7.37941	7.91764	7.75613	7.89858	8.11014	8.091	7.92481	7.73273	8.12889	8.36194	7.64836	7.82289	7.81351	7.66052	7.74799	8.03935	8.10664	7.99812	7.88292	7.87501	8.30584	7.78772	8.09578	8.02846	7.74509	7.92467	8.29477	7.84709	7.77341	7.86414	8.33154	7.35904	8.03127	8.20407	7.73871	7.39494	7.98289	8.16582	7.16363	8.06479	7.95827	8.07794	8.33176	8.22829	7.92386	7.1053	7.75308
NRDC	6.15897	5.82489	6.3266	6.02382	5.95134	5.96605	6.19274	6.29121	6.11819	6.0512	5.982	5.9744	5.98628	6.62112	6.3037	6.02101	6.25339	5.8656	5.94419	6.18399	5.92279	5.865	6.06034	6.13411	6.28734	6.12049	5.9274	6.12407	5.77034	5.74307	5.84522	6.031	5.9427	6.21193	5.46614	6.15421	6.25463	5.97129	5.92369	6.02275	6.18239	6.14125	5.89245	5.85893	5.98348	6.28284	5.86194	6.08241	6.00278
CALU	9.34412	9.53487	8.61503	8.78695	9.0035	9.04908	9.10935	9.00343	9.26078	9.60421	9.04219	9.3691	9.15658	9.35853	8.96643	9.07362	9.27537	9.37463	9.19604	9.05127	9.44657	9.18128	9.18709	9.18445	8.92577	9.05789	9.62121	9.47841	9.68786	9.69417	9.60313	9.81173	9.75661	9.62882	9.62485	9.32588	9.30466	9.19681	9.77095	9.83434	9.53936	9.61582	9.7268	10.0248	9.52802	9.68601	9.47628	9.21095	9.57627
AHCYL1	6.46606	7.38214	6.21016	6.64966	6.54472	6.69723	5.8588	5.92065	5.80892	5.85288	5.78314	6.72129	5.79948	5.85821	5.85092	6.28303	6.46681	6.57059	6.17992	6.05411	6.31914	6.22601	6.35313	6.58339	5.13737	5.48148	5.94664	5.53898	6.37437	6.41492	6.28214	6.05416	6.12342	6.31069	6.49018	6.43248	5.44825	5.78074	5.68041	6.03366	6.47821	6.23479	6.10809	5.88945	6.31045	6.36757	6.01426	6.36883	6.25755
KIF1C	6.81215	6.59131	5.88213	6.6057	6.10768	6.84905	7.29069	6.26668	6.27957	6.84949	6.41638	6.25401	6.76907	6.76928	6.34191	6.62401	6.94714	5.92987	6.71231	6.49771	6.5631	6.60202	6.60102	6.53795	6.4445	6.76918	7.20826	6.86449	6.93726	6.8394	6.76838	6.48223	6.69736	6.84386	6.81105	6.80543	6.60319	6.41531	6.35979	6.75145	6.60205	6.68812	7.06795	6.88972	6.61658	7.10527	6.64542	6.93614	6.75832
NDUFS5	9.84628	9.31878	9.71483	10.2977	10.5968	9.6321	9.97316	10.1689	10.2087	9.84526	10.2528	10.1043	10.3789	9.98134	10.1081	9.66766	10.0028	9.9582	9.89206	9.97609	10.0833	9.93588	10.1094	9.54642	10.3627	10.1095	10.0996	10.1964	9.66184	9.31019	9.75905	10.0588	10.0125	9.17618	9.7201	9.54043	10.9311	9.8652	9.91095	9.9554	9.40239	10.0023	9.52567	9.66843	10.0148	10.1625	10.5813	9.12362	9.61403
ORC4	6.7725	6.39104	6.09771	6.21129	5.93621	5.40121	5.86227		5.38907	5.41884	3.98612	5.34134	4.621		5.03372	4.00778	3.24257	4.92982	4.73546	4.25262	4.41739	5.15249	2.9773	4.2226	4.09925	3.85231	5.40564		5.2358	4.44558		3.89034	4.59236	3.9391	4.64836	4.93098		3.66877	4.08823	4.08773	3.79882	4.05994	3.65532	4.26009	3.23731	4.62228		3.04394	4.4595
TIMM8A	7.31096	7.34872	6.67257	7.78629	8.17196	7.96733	7.87963	7.63912	7.81191	8.18798	8.47516	8.02145	7.58012	7.78327	8.39986	7.79154	7.86824	8.18716	8.3619	8.33408	8.30301	8.26149	8.33948	7.94177	8.32904	8.37882	7.62127	8.19904	7.84326	7.65868	8.40442	8.74447	8.13825	7.64684	7.70177	7.47214	8.24127	7.89879	8.24797	8.08881	7.01343	8.23341	7.96237	8.21336	8.51053	8.17654	8.71789	6.906	7.48679
KALRN	6.25314	5.56138	6.28467	5.54853	5.33616	4.74951	5.13966	5.24542	5.03942	5.32225	5.25116	4.6377	5.67662	5.85057	5.43862	4.48442	4.19454	4.68635	5.16432	4.84897	4.37754	5.03577	4.36165	4.84041	4.72642	4.795	5.03182	5.12361	4.79578	4.92099	5.22879	5.73188	4.54907	4.261	4.79636	4.33586	5.24048	5.54603	4.89982	4.42822	4.12943	4.77395	4.85598	4.74354	4.16822	4.26636	4.76337	4.32618	4.55111
DHX16	3.55401	3.01001	4.65584	4.16887	3.44541	3.68444	3.52415	3.87724	4.15262	3.92277	4.23693	3.77648	3.81804	3.42543	2.77016	3.17119	3.53422	3.00091	3.27798	2.6471	3.84785	3.67533	3.50467	3.50862	3.29606	3.42819	4.1993	3.83789	3.41205	3.76166	3.26224	3.57419	3.56548	3.48834	3.04947	3.78111	4.28263	1.80052	2.83192	2.99519	3.58464	3.33189	2.58234	3.85982	2.98028	3.08932	2.55418	3.64827	3.29145
PPP1R12B	7.2777	7.05024	6.62859	6.75122	7.01364	6.99026	6.97393	6.99071	7.05496	6.93322	7.11053	7.00686	7.07714	7.3598	6.93594	7.09105	6.98287	7.11705	7.13802	7.05259	7.23724	7.2438	7.12641	7.2351	7.10426	7.218	7.23053	7.40445	7.63836	7.78754	7.4971	7.4327	7.33354	7.53099	7.28445	7.15702	7.16878	7.18053	7.05994	7.13414	7.27536	7.23913	7.69621	7.58408	7.64681	7.59959	7.47431	7.51725	7.20035
PLIN1	4.9037	3.7498	5.55197	5.24923	5.58508	5.89058	5.40393	5.846	5.79825	5.29106	5.40865	5.07626	5.81275	5.21968	5.87511	6.71732	5.26533	5.35704	5.36963	5.61358	5.06881	5.23012	5.00578	5.1592	5.64349	5.6	5.96087	5.18351	5.51118	5.77459	4.59615	5.26181	4.89908		5.11703	5.06442	4.90396	5.71265	6.06013	5.88722	5.87454	5.13745	4.96984	4.67036	4.61108	4.95068	6.47615	5.36529	5.96355
PRPSAP2	6.19769	6.6021	6.27326	6.56083	6.26285	6.40361	5.95433	6.14082	6.6225	6.49456	7.07249	6.62376	6.53985	6.40071	6.31956	6.22838	6.20163	6.32337	6.81805	6.59358	5.96864	6.43542	6.36923	6.59511	6.49459	6.46456	6.8924	6.44813	6.41866	6.50481	6.79296	6.51933	6.63723	6.99085	6.56255	6.68793	5.98989	6.16578	6.96613	6.53898	6.4694	6.36532	6.73374	6.67199	6.56222	6.45146	6.37118	6.78587	6.89738
GNG7	6.7686	6.6462	6.15689	6.16603	6.61413	6.8459	5.2812	6.11447	6.87527	6.46674	6.88492	6.60274	6.59407	5.60832	6.76509	6.46888	6.7958	6.62698	6.88686	6.74184	7.01822	6.84043	6.76709	6.45932	6.72005	6.88604	6.71386	6.72244	6.34573	6.2015	6.29251	6.77255	6.48045	6.12353	6.78356	6.50815	6.5164	6.23447	6.09816	6.79406	6.10137	6.44352	6.34236	6.2236	6.19577	6.86361	6.87591	6.02625	6.45291
SMARCA5																3.70945		3.19819				3.46585												3.78369					3.49839		3.79264					3.22856		4.14423
SPAG9	5.91141	5.95473	5.82552	5.6815	5.87239	5.87105	6.11309	6.09347	6.07213	6.13595	6.01549	6.00804	6.14245	6.3398	6.03788	6.20051	5.98565	6.05047	6.23444	6.2379	6.20425	6.06826	6.18988	6.23895	6.23774	6.17738	6.27598	6.0462	6.26872	6.55881	6.32927	6.38008	6.2142	7.06026	5.8584	6.15244	6.1661	6.16811	6.22763	6.12044	6.8355	6.37143	6.44603	6.48388	6.22301	6.50612	6.24934	6.85944	6.18724
OPA1	7.94718	7.85379	7.88359	8.07426	7.98286	7.8486	7.99496	7.98818	8.09823	7.86657	8.11876	8.2977	7.80465	7.6705	8.08919	7.79792	8.10553	8.15109	8.07158	8.1204	8.25933	8.1641	8.20894	8.01515	8.01905	8.03039	7.711	8.04072	8.14101	7.95682	7.81939	7.78701	8.48172	7.85016	8.18773	8.21377	8.04068	7.79267	7.92993	8.19924	7.60901	8.02876	7.94785	8.03912	8.31682	8.36308	8.04017	7.64403	7.95216
MCM3AP	7.50378	8.09319	7.19747	6.90728	7.50965	8.09989	8.91801	8.82587	8.61757	9.28242	9.19421	9.32374	8.90605	4.79534	9.53006	8.23794	5.20519	9.33391	9.22106	9.14961	8.6288	7.76245	9.36752	8.75454	7.73214	9.46506	8.17571	9.29048	8.88577	8.36984	7.61915	9.20089	9.79635	9.40071	9.58082	9.08791	9.71172	9.09645	8.72792	9.62849	8.63451	9.53141	9.40191	9.38655	9.83705	10.2128	9.8637	8.7699	9.38314
KIF1B	5.19162	4.84157	5.15911	4.64973	4.68964	4.40827	5.09717	5.35882	5.39203	5.2336	5.15239	4.68691	5.5917	5.08569	5.65783	4.83417	5.2001	4.84563	5.37111	4.79972	4.82062	4.98326	4.26774	4.99839	5.08284	5.04532	5.03169	4.42633	4.99058	4.80945	5.04748	5.45976	4.64378	5.61435	4.62238	4.26685	4.94504	4.30785	4.60942	4.54243	5.15952	4.31067	4.93637	4.94547	4.43662	4.84193	5.16567	5.25952	4.07207
TBC1D4	7.09075	7.1598	7.31239	7.47249	7.09994	7.20015	7.49466	7.5308	7.35654	7.30738	7.23151	7.19283	7.44053	7.3599	7.13137	7.33364	7.16198	7.2237	7.08765	7.10004	7.08423	6.95608	6.93954	7.02546	7.00527	7.20818	7.30661	7.23054	7.25524	7.19667	7.20255	7.20502	7.19089	7.16448	7.13333	7.14293	7.12023	6.9594	7.17662	7.29046	6.98547	7.23383	7.19047	7.21503	7.1972	7.25345	7.2664	6.86545	7.27599
ZNF861P											-0.591573		0.817271	-0.54462						0.0535832			0.111884	-0.351159																	0.097506		-0.00518287			0.252125
PPL	6.44319		4.74051	4.56986	5.92471		5.10699	5.30154	5.37863	5.54374	5.48142	5.69723	5.9881	5.87502	5.83433	5.64949	5.63012	5.58696	6.18166	5.1367	5.82084	6.52595	5.46953	6.19997	5.88834	6.84402	5.20076	6.19871	6.20029	4.85988	6.64219	5.81955	5.90173	5.74415	5.95376	5.48867	5.26957	5.84283	5.85003	5.81482	6.96	5.55778	6.03286	4.6992	4.47497	5.4396	5.76009	5.37143	5.98635
GSDME	4.82251	4.57282	4.77316	4.99963	4.94821	5.01803	5.11525	4.59172	4.81698	4.97399	4.5194	4.88861	4.55595	4.43713	4.63453	4.74279	4.63267	4.86673	4.6096	4.29838	4.67112	5.04567	5.00786	4.935	4.79477	5.0084	4.56791	5.05058	4.92371	4.89279	4.93296	4.63293	5.1095	4.81015	4.87078	4.70373	4.65243	5.36899	4.52287	4.6137	4.54119	4.55235	4.8737	4.43384	5.21683	4.61998	4.9894	5.22453	2.73226
ACSL4	4.43418	4.83621	4.78564	4.31159	4.31507	4.2456	4.64151	5.03283	4.21769	4.66493	4.28764	4.55565	4.60826	4.60456	4.569	4.62695	4.81562	4.62729	4.5752	4.77224	4.76623	4.44602	4.46734	4.62832	4.74479	4.62749	4.30036	4.48153	4.36616	4.72643	4.78097	3.70465	4.63207	4.06703	4.68818	4.89933	4.28653	4.52738	4.09947	4.49594	4.38902	4.64041	4.08971	4.49392	4.02387	4.79542	4.30346	3.95329	4.4982
SNX3	7.08176	6.87351	6.88651	7.11802	7.28906	7.35784	7.37599	7.23739	7.26158	7.61423	7.45076	7.22	7.51289	7.86783	7.51275	7.36384	7.39042	7.2598	7.26551	7.20523	7.18802	7.30674	7.26684	7.39072	6.62694	7.1889	7.13917	7.10957	7.26479	7.01526	7.25918	7.54412	7.10195	6.74727	6.72157	6.59777	7.39247	7.95719	7.17086	7.35647	7.18412	7.06208	7.1894	7.23236	7.40298	6.83538	7.16669	6.98568	6.64657
OGA		8.02645	8.41576	7.63578	7.83212	7.99746			7.64689	7.53292		7.62466	7.83141		7.80961	7.85154	7.90845	7.26908	7.53664	7.40939	7.34439	7.74451	7.40014	7.70197		7.20508	8.71052	7.61721	7.97732	8.25484	7.6661	8.00912	7.55203	8.01648	7.45679	8.17458	7.87935	7.83146			7.96018	7.4373	8.09113	8.01045	7.53714	8.00724	7.58479	6.81806	7.43623
SORBS3	6.0062	6.28685	6.41963	5.91887	5.91487	6.04934	6.12445	5.93452	6.25622	6.26	6.13167	6.2853	6.20429	5.7884	6.10992	6.03204	6.42112	6.57178	6.35617	6.49644	6.1376	6.34686	6.24656	6.41632	6.27888	6.32891	6.39455	6.04875	6.31674	6.41391	6.09129	5.80096	6.34436	6.32773	6.44312	6.38149	5.89046	6.01561	6.55262	6.18214	6.66705	6.39243	6.36001	6.32904	6.34462	6.38467	6.52949	6.48463	6.74934
SYNCRIP	8.10432	7.96471	7.79843	7.90028	7.99946	7.86378	7.97602	7.819	7.95888	8.32537	7.93917	8.03487	8.12119	7.82158	7.89275	8.23053	7.90489	8.04477	8.08334	8.09062	8.05155	8.03479	8.14564	8.20864	7.93486	8.06632	8.14269	7.84092	8.26227	8.23594	8.13833	8.12155	8.02467	8.80049	8.15201	8.07185	7.8946	7.9013	8.04083	8.16882	8.4758	8.05023	8.23606	8.42749	8.26308	8.31295	8.09059	8.67575	8.35318
RANBP6	4.9985	4.93407	4.67785	5.23983	4.95267	5.03165	5.34055	4.89638	5.21628	4.77465	5.5038	4.71184	5.20044	5.36993	4.28814	4.78345	5.15682	4.95179	4.99152	4.98774	5.07117	4.84091	4.88483	5.19538	5.23919	4.97651	5.07844	5.27968	5.04783	5.42998	5.26077	5.06609	5.22928	5.46273	4.85728	4.73469	5.2472	5.19794	4.4393	4.24625	4.69783	5.18548	4.97032	5.38271	5.08107	5.35834	4.95999	4.723	4.8572
NMT2	5.18514	5.62765	5.93184	5.77644	5.45635	5.87866	4.78973	5.09109	5.31369	5.35578	5.26483	4.91998	4.93356	4.68652	5.23235	5.11696	4.89192	5.19026	5.56606	4.50908	5.30842	5.04482	5.04443	5.29935	4.88079	5.05675	5.22482	4.99544	4.77851	4.98801	5.3523	5.11673	5.80892	4.94311	5.23907	4.83901	4.43828	4.82393	4.85952	4.91059	4.94999	4.92897	4.86314	5.31785	4.88591	5.1747	5.13564	4.65736	4.87201
PLOD3	5.66709	3.8917	2.91943	3.3525	3.70767		3.73072	4.08787		4.6732			3.83175	3.96393	3.67862	4.61805	4.61892	4.32306	4.17308	3.75729	4.17878	4.54137	0.0754646	4.38886		4.29713	4.25079	4.18845	3.88821	4.17468	3.40832	4.72256	3.38622	3.87696	3.15731	3.26153		3.17222	4.30751	3.65885	4.36758	4.43337	4.1119	4.20537	4.47069	4.42632		4.31539	4.07098
EIF4E2	3.36356	4.51721		5.11525	3.70434	4.58568	5.28972	5.03778	5.23741	5.21462	5.32237	5.68143	4.36628	4.86481	4.8009	5.34717	5.06066	5.61033	5.44007	5.1041	5.7132	5.14654	5.12336	5.44984	5.50391	5.4494	4.82656	5.16285	5.38207	5.49489	5.76862	5.8541	5.51395	5.57657	5.07608	5.39771	5.62159	5.38197	5.68908	5.49037	5.78733	5.7831	5.66799	5.78482	5.90805	5.88616	5.42592	5.66724	5.72175
DIAPH1	8.71504	8.8746	8.43699	8.42934	8.36475	8.66909	8.27271	8.45586	8.4456	8.40594	8.3945	8.44254	8.51775	8.7139	8.38964	8.8318	8.38824	8.45478	8.51835	8.61487	8.43536	8.69313	8.51411	8.81976	8.7332	8.569	8.68133	8.36318	8.63616	9.26347	8.69958	8.76437	8.40055	9.23669	8.70304	8.50652	8.52548	8.63647	8.54699	8.24918	9.14756	8.86916	8.85388	8.98279	8.86445	8.76586	8.46746	9.10357	8.50377
SELENOF	4.89137	5.31682		4.74985	4.7232	4.97976	4.7331	3.91231	4.52678	5.45707	5.1241	5.05246	5.03251	4.73117	5.2734	4.84567	5.11831	4.65158	5.15703	4.79211	5.09619	4.79049	5.12968	5.26652	5.36916	4.93601	5.26457	4.7046	5.01594	5.13563	5.04991	5.28177	5.09886	5.36937	4.99172	5.13366	4.95276	4.48152	5.37272	5.04558	4.88889	5.07547	5.10177	5.40354	5.1706	5.36991	4.78797	5.04118	5.12021
EXOC3	4.43522	4.35445	4.38556	5.00789	4.93101	4.75377	4.9922	5.1535	5.40468	4.94093	4.86369	4.84746	5.22485	5.81415	4.80643	4.30298	4.31565	3.68133	4.17069	4.46881	4.17933	4.36833	4.41015	4.5828	5.18403	4.56262	4.83704	4.68887	4.79443	4.18618	4.20086	4.89331	3.73895	5.41003	4.42969	3.94971	4.7877	4.7369	4.13606	4.18048	4.53017	4.2382	3.83288	3.53637	3.84234	5.18262	4.31198	4.2324	4.14539
KLHL41	13.4396	13.2374	13.1995	13.2805	13.598	12.6959	12.8077	13.2563	13.4777	13.3094	13.5858	13.1839	13.6112	13.1648	13.4178	13.1922	13.4069	13.2125	13.3056	13.4573	13.3984	13.3532	13.3855	13.5076	13.7579	13.4609	13.7532	13.6274	13.4503	13.8887	13.7905	14.0215	13.7368	13.6698	13.4852	13.3604	13.8936	13.9314	13.448	13.4965	13.5853	13.6303	13.9165	13.9556	13.6705	14.1166	13.6446	13.1519	13.5479
PLIN3	8.5949	8.91925	8.4957	8.80972	8.91655	8.92376	8.56162	9.01046	8.75886	9.46878	8.87787	8.79775	9.09465	9.14526	8.97859	9.46113	8.99017	8.93534	8.77148	8.97994	9.08491	9.04762	8.81136	8.9886	8.77307	8.75473	9.09235	9.05417	8.87601	9.09111	9.1576	9.14176	8.96836	9.36847	8.97092	8.8726	9.05912	9.02146	8.93493	8.95779	9.0951	8.80249	9.12916	9.09307	8.88365	8.9304	9.30135	9.84299	8.68729
KPNA6	6.88173	6.95065	7.20868	7.07697	6.51199	6.57583	6.74386	6.7863	6.62864	6.81632	6.59899	6.84863	6.59698	6.693	6.96166	6.98742	7.07648	6.68537	6.83971	6.9134	6.94972	6.98464	6.71476	6.86498	6.84403	6.78564	6.8854	6.96256	7.42249	7.24749	7.07493	6.83296	7.08185	7.1704	6.79942	7.02645	6.95678	6.69112	6.97014	6.9497	7.12542	7.0529	7.10474	7.14732	6.74903	7.18866	6.62472	6.96614	7.01464
UGDH	4.99101	5.02679	5.93359	5.75463	5.28375	5.6758	3.73144	5.24253	4.56557	5.92962	5.40491	4.10399	5.1974	5.73313	3.89015	4.79348	4.80153	5.30098	5.13399	5.30444	4.32148	5.12879	4.97455	5.29904	5.19675	5.13476	5.26819	4.89263	4.43474	5.24974	4.47437	4.46759	5.44459	4.75257	5.5451	4.76933	5.27189	5.50579	4.87622	5.11141	5.58581	5.37081	5.1826	4.9704	4.8874	5.16528	5.03229	5.63783	4.65925
ABCC9	6.2062	6.37544	6.37842	6.38182	5.94109	6.31622	6.48214	6.37086	6.27584	6.20838	6.15878	6.28057	6.29787	6.05912	6.11138	6.19079	6.31343	6.28628	6.37196	6.3442	6.24568	6.12707	5.89549	5.83731	6.34224	6.38065	6.24574	5.9758	6.28121	6.06536	6.06115	5.85942	6.29773	6.48429	6.21306	6.41673	6.0391	5.91299	6.34824	6.40494	6.10432	6.22259	6.17658	6.16712	5.98012	6.39706	6.10856	6.21202	6.50148
CTNND1	5.00828	4.78062	5.39635	5.19132	5.1432	4.85042	4.97173	4.87714	4.85802	5.16577	4.99252	5.2954	5.0718	4.85855	4.95084	4.71375	5.2119	4.99897	4.76983	5.10845	4.77356	4.86935	5.2433	5.16935	5.1368	5.20875	4.75007	4.96464	5.10265	4.86777	4.99756	5.01058	5.07917	5.2221	5.30038	5.22623	4.90015	4.82119	5.02607	4.89601	5.47978	5.18989	4.93442	4.7762	5.05062	5.11486	4.97634	5.09992	4.7596
ICMT	5.13579	5.20796	4.62921	4.59703	4.88269	5.76521	5.28586	4.97576	5.02014	5.2323	5.02727	5.00005	4.10548	5.47858	4.8058	4.88358	4.33188	4.65908	4.90059	4.93373	4.8658	4.97264	4.99439	5.36416	4.88398	5.22914	5.25551	5.05805	5.15728	5.22232	5.29135	5.47352	4.6438	5.31148	4.04803	4.9374	5.13661	4.98886	4.51917	4.25049	5.35869	4.98751	5.44695	5.25372	5.82209	5.60745	5.09866	5.18227	4.79264
EIF1B	6.35505	5.38663	6.43486	5.8073	6.56459	5.49013	5.66725	5.94263	5.66567	5.72268	4.48289	6.22899	6.5652	6.09515	4.93049	5.48413	5.63555	5.1712	5.86893	4.58372	5.89757	5.64396	4.83187	5.37085	6.26197	4.9545	6.17471	5.94821	5.82493	5.87212	4.64014	5.2628	5.61342	4.18933	4.70531	5.33771	6.03016	5.41998	4.72634	5.27021	4.58899	5.52349	5.51446	6.08068	5.07114	5.05326	3.81372	4.59035	5.43221
SNX2	5.98612	5.90854	6.50492	6.43446	6.4724	6.1605	6.24913	6.3235	6.48578	6.46954	6.11619	6.20438	6.3222	6.24547	6.47499	6.51443	6.42448	6.4103	6.45197	6.29782	6.39232	6.35393	6.25109	6.53937	6.53284	6.4945	6.21848	6.35748	6.25615	6.46803	6.28834	6.45351	6.48823	6.50416	6.6805	6.72337	6.38005	6.52637	6.49126	6.4685	6.62481	6.38449	6.36303	6.33834	6.30838	6.21923	6.24965	6.66586	6.43158
DPM1	4.90088	5.63799	4.8426	5.15378	4.80323	4.8454	4.72264	5.09732	4.86477	5.61228	4.60379	4.95348	4.96343	4.58629	4.72288	4.63299	4.77802	5.11769	5.28993	5.13766	5.20745	4.87807	5.23737	5.12152	4.66306	4.82481	5.176	4.57093	5.45574	5.22571	5.29756	5.38943	4.9871	5.58986	5.29996	5.24362	5.30662	5.39854	5.19523	5.15632	5.77661	5.16812	5.37069	5.59732	5.15883	5.44737	4.9144	5.68287	5.39666
USO1	7.55876	7.6286	7.70386	7.91075	7.61806	7.67642	7.97049	7.84882	7.76839	7.73792	7.70802	7.81441	7.87948	7.66752	7.96941	7.82454	7.87205	7.90563	7.98757	7.8818	7.91766	7.94606	7.89655	7.87096	7.85363	7.74156	7.82249	7.70988	7.79499	8.00729	8.08143	8.16312	8.19388	8.21839	7.92232	8.02726	7.66413	7.82015	7.92549	7.90127	7.96986	8.03015	8.06708	8.2082	7.87257	8.05208	7.91283	7.9603	8.00394
MRPS14	5.00777	5.18532	4.60901	5.34475	5.1076	5.2867	5.55598	5.24894	5.41675	5.69556	5.6524	5.69471	5.23837	5.48635	5.28945	5.46444	5.59444	5.84742	5.48985	5.85582	5.98762	5.83715	5.60575	5.72485	5.22799	5.2203	4.62527	4.9558	5.38785	5.05726	5.40899	5.00226	5.6801	5.77276	5.41042	5.26342	4.55679	4.27615	4.69605	5.15622	5.02419	5.63592	5.19834	5.46655	5.04094	5.62303	4.43899	4.66788	4.98479
TOM1	7.66718	7.58031	7.43683	7.70755	7.24483	7.44475	7.57701	7.37468	7.53099	7.29454	7.71558	7.68406	7.63212	7.62488	7.76796	7.75608	7.5745	7.66379	7.98153	7.86306	8.02973	7.93887	7.95224	7.80604	8.04683	7.94278	7.44149	7.80343	8.06232	8.0847	7.90063	7.82949	7.69774	7.89963	7.68951	7.74798	7.89421	7.77609	7.97131	8.05986	8.01144	8.08894	8.08216	8.00701	8.05844	7.81363	8.14904	8.43675	8.23482
H2BC12	9.21388	9.31134	9.94237	9.8087	9.39606	9.68873	9.71952	9.4578	10.0291	10.5023	9.87374	9.83258	9.76003	9.75476	9.49619	9.79705	9.88243	9.53834	9.53729	9.68247	9.81143	9.38842	9.89135	9.8751	9.62363	9.56446	9.79213	9.88689	9.05801	9.37367	10.0196	10.2229	9.39662	10.2518	9.71714	9.68172	10.2649	10.6369	10.0101	9.73593	10.1048	10.0276	9.89723	9.79434	9.86916	10.2144	10.3763	10.1051	9.47229
PFKFB2	6.55603	6.76873	6.27065	6.61695	7.07718	6.94476	7.20241	7.16719	7.00048	6.65695	7.07546	7.27772	7.28857	7.16877	7.24492	6.95383	7.61556	7.43863	7.54059	7.57005	7.63659	7.48656	7.88975	7.63989	7.56299	7.65129	6.5768	7.04667	7.03542	6.91859	7.16788	7.22359	7.4399	6.77452	7.89103	7.74311	7.11672	6.96104	6.84877	6.72938	6.98328	7.29405	7.4378	7.54742	7.35056	7.31368	7.32264	7.27766	6.88918
CCDC22	6.29253	5.8967	6.72075	5.89487	6.53141	6.30857	6.35677	6.30621	6.2016	6.28685	5.97451	5.88483	5.74665	6.41989	5.63737	5.92773	5.79018	6.06633	6.03212	6.05193	5.7176	5.83376	5.9744	6.32978	6.12616	6.1362	6.15671	5.92491	5.66066	5.90777	5.95749	5.68551	5.75204	6.20635	5.62578	5.79817	5.59674	5.84786	5.17777	5.50745	5.79295	5.81564	5.79778	5.68226	5.66825	6.00985	5.39223	5.92784	5.90693
TIMM17B	5.90723	5.83139	5.66595	5.11977	5.70114	6.12061	6.28519	6.07846	5.94565	5.69729	6.25427	6.46326	5.92507	5.6209	5.89253	6.13128	6.08529	6.24255	6.13605	6.24715	6.31141	6.29145	6.61113	6.11765	6.28378	6.3522	5.49164	5.88165	5.86863	6.27795	5.68868	5.87087	6.61447	6.20957	6.13039	6.25838	5.28426	5.68882	5.57817	6.21131	5.77378	6.4919	6.41948	6.65181	6.6248	6.3454	5.96525	5.91179	6.41021
PRAF2	6.47019	6.06691	6.41856	6.09558	6.11771	6.41309	6.21798	6.44603	5.45407	6.89317	5.74642	6.3243	5.55327	6.57019	6.60026	6.66183	5.25501	6.29613	6.45841	6.19988	6.1716	6.10896	5.6913	6.2988	6.19803	6.42534	5.81663	5.92947	5.78984	6.07058	6.60678	6.11079	6.22709	6.78372	6.52448	6.58423	6.61787	6.43439	6.46827	6.11838	6.1548	6.11784	6.34859	6.1495	6.15924	6.86547	5.69952	6.61515	6.09058
DKC1	4.98881	4.9218	4.12997	4.81254	4.03278	4.34786	4.79077	4.69684	4.6141	4.86043	4.49692	4.26659	4.55487	3.41934	4.21344	4.29137	4.06944	4.43383	3.58421	4.08287	4.10583	3.95839	4.29909	4.29491	3.95273	4.36387	4.32499	3.79466	4.19887	4.54802	4.09816	4.31384	4.03877	5.10775	3.97558	4.39563	3.69502	3.99176	4.02095	4.22199	5.17244	4.58532	4.14785	4.49348	3.21426	4.38343	3.54107	5.05889	3.76923
EIF5B	6.36157	6.34688	6.45736	6.3788	6.46054	6.29129	6.26858	6.3453	6.18337	6.37701	6.31399	6.31814	6.43155	6.2288	6.37064	6.53258	6.70457	6.3615	6.32484	6.37398	6.44813	6.42862	6.32808	6.61903	6.21524	6.37833	6.80516	6.49345	6.52255	6.83911	6.62533	6.73066	6.40416	6.81477	6.76462	6.64872	6.57201	6.7883	6.46071	6.63266	6.82852	6.68589	6.68903	6.88058	6.64688	6.73042	6.69116	6.85389	6.60504
EDF1	8.39111	8.40958	9.15634	8.43686	8.43071	8.56473	8.54569	8.06556	8.46548	8.4093	8.5009	8.37369	8.95034	8.36149	8.85264	8.45152	8.67233	8.34005	8.23755	8.53383	8.62637	8.15976	8.25296	8.20292	8.18959	8.46745	8.80674	8.71113	8.13743	8.25172	8.39805	8.68638	8.40647	8.56406	8.12721	7.82475	8.4178	7.9193	8.02545	8.49143	8.39668	7.97406	8.32543	7.87466	8.2726	8.2438	8.43995	8.39446	8.13559
DIAPH2	5.61882	5.1731	5.72059	5.65867	5.74489	5.33881	5.55101	5.68085	5.78151	6.02241	5.81048	5.46285	5.6835	5.81458	5.47185	5.01645	5.5914	5.27268	5.23613	5.65856	5.33669	5.13715	5.28892	5.43793	5.84376	5.4605	5.76342	5.63202	5.7198	5.38468	5.52453	5.57281	5.25472	4.85789	5.53481	5.77813	5.65156	5.00147	5.06841	5.64604	5.30255	5.16985	5.63143	5.49572	5.55213	5.65683	5.55317	5.367	5.37483
DNAJA2	7.97442	8.04623	8.19155	7.98863	8.14711	7.68487	7.75543	7.77791	8.02977	8.16024	7.98846	8.19418	8.03359	8.16018	8.20609	8.10367	8.19353	8.01965	8.13262	8.17918	8.25276	8.20127	8.28674	8.26344	8.11944	8.18558	8.24896	8.39213	8.38061	8.54808	8.26165	8.36507	8.66556	8.35588	8.44028	8.22607	8.42011	8.52077	8.45186	8.32314	8.28273	8.35589	8.33818	8.43367	8.35066	8.79733	8.44447	8.18445	8.46954
CUTA	8.81333	8.59369	8.80334	8.99368	8.5272	8.94381	8.9764	8.95969	8.34534	8.7283	9.03863	9.13643	9.05897	8.46355	9.22257	8.83794	9.12135	8.92944	8.97706	9.06207	8.92096	8.93357	9.07452	9.00037	8.91894	8.83066	8.41135	8.5969	9.06965	8.7512	8.85377	9.04254	9.25517	8.69221	8.90171	9.09528	9.13009	8.82352	8.71623	8.91712	8.87219	8.98917	8.99021	8.95113	8.79447	8.83178	9.20812	8.78947	9.05539
CTSV		3.48863				3.95573									2.0946	4.3222						3.31392		3.48392			4.80816	3.94324													3.9273
PFDN1	7.60728	7.48923	7.49856	7.56466	7.13377	7.46735	7.50973	7.11893	7.54312	7.09088	7.78436	7.43102	7.42823	7.31669	7.48112	7.12282	7.02314	7.31315	7.57414	7.82245	7.44805	7.80645	7.38696	7.747	7.61791	7.71932	7.11999	7.07185	7.5372	7.32553	7.38192	7.18239	7.50798	7.10749	7.16428	7.27963	6.59735	6.60557	7.31031	7.5309	6.93488	7.47351	7.5165	7.42141	7.69436	7.46912	7.47032	7.3135	7.60599
PPP1R11	4.53804	3.81994	3.61263	3.66288	4.34346	4.28184	4.25129	3.98077	4.10271	3.87942	4.02393	4.4167	4.38778	3.41166	4.03797	4.24206	4.33461	4.11798	3.82563	3.99412	4.01579	4.39093	3.91712	4.13221	3.74399	4.18456	4.09998	4.08441	4.35866	3.9485	4.39278	4.197	4.08576	4.18751	4.26	4.29813	4.20244	3.08269	4.51047	4.33076	3.85287	4.52529	4.48565	4.088	4.63035	3.67242	4.20351	3.92844	3.72553
NOL3	8.615	8.79893	8.12378	8.65787	8.65983	8.64471	8.68191	8.56305	8.31988	8.73098	8.44657	8.8252	8.63904	7.95078	8.67337	8.69818	8.38002	8.91984	8.98021	8.88108	9.16512	9.26406	8.85927	8.77856	8.56223	8.85751	8.81628	8.69519	9.11981	9.1031	8.6862	8.53386	8.95837	8.22771	9.03496	9.17148	8.39653	8.20698	8.9389	9.10732	8.33319	8.93753	9.02806	9.05985	9.36341	9.22386	9.08735	8.81938	9.00399
ABCB7	8.43661	8.33986	8.12458	8.28211	8.52726	8.36886	8.38861	8.5566	8.58132	8.01737	8.52309	8.42725	8.13548	8.10399	8.49033	8.40529	8.50937	8.4621	8.50864	8.44995	8.74192	8.62381	8.74162	8.3154	8.54649	8.40391	8.29501	8.53501	8.51768	8.22138	8.29889	8.30199	8.81889	8.42047	8.57602	8.75212	8.30423	7.8717	8.08468	8.20761	8.14373	8.47204	8.48826	8.61514	8.62502	8.71513	8.64386	8.2098	8.47876
PLXNA2	5.36068	3.89735	5.4733	4.55892	4.36546	5.66484	4.30378	4.20214	4.29097	3.58534	3.59225	4.17411	4.18036	4.98161		3.50092	2.94384	3.43354	3.76536		4.11265	3.25908	3.01972	3.7143		3.78266	3.90934	3.83158	4.11323	3.53007		3.67356	3.42173	3.88527	3.97704	3.61161	4.9996	4.2681	2.59953	2.87152	3.85843	3.62644	3.28496	2.57481	2.57948	3.94154	3.0195	3.27664	2.14679
WDR1	11.3886	11.5615	10.9325	11.21	11.4292	11.1443	11.294	11.3209	11.2718	11.451	11.4953	11.2944	11.5751	11.2027	11.4353	11.246	11.4213	11.6196	11.7584	11.6866	11.3084	11.4813	11.6565	11.6005	11.7339	11.6249	11.7345	11.4365	11.8393	11.741	11.8774	11.8587	11.6779	11.6894	11.4931	11.4512	11.4365	11.4887	11.6655	11.7902	11.5532	11.8023	12.0495	11.9795	11.6227	12.0017	11.8009	11.5514	11.9178
LDB3	13.8836	13.6978	13.3726	13.5268	13.8325	13.6738	13.8223	13.572	13.855	13.8352	13.9743	13.8408	14.0247	14.0615	13.9429	13.845	13.9114	13.9654	14.102	14.0539	14.0126	13.8671	14.0379	13.9753	14.1028	14.1468	14.0068	13.9126	13.9309	13.8757	14.2577	14.3114	14.0738	13.8222	13.8531	13.7769	14.1298	14.0403	13.9497	14.0494	13.608	14.0605	14.1857	14.1444	14.1165	14.3986	14.3499	13.857	14.1933
ROCK2	5.80446	6.02256	5.63507	5.92618	5.81905	6.04331	6.06899	6.09516	6.05473	6.21308	5.94803	6.07808	6.24011	6.25188	5.97815	6.14038	6.18251	5.99995	6.40619	6.23571	6.13553	6.35906	6.0987	6.24553	6.14523	6.09022	6.3929	6.34596	6.32308	6.46179	6.26414	6.21312	6.24013	6.28584	6.34879	6.34886	6.06643	6.16018	6.32686	6.43323	6.23294	6.3291	6.43083	6.49217	6.28732	6.40012	6.06295	6.40865	6.55254
CLASP2	7.15499	7.03822	7.08002	7.1612	7.03208	6.8845	7.11629	7.22069	7.20963	7.35861	7.22192	7.25143	7.26218	7.21208	7.07875	7.08144	7.30911	7.29372	7.43149	7.25668	7.28548	7.32028	7.34905	7.17056	7.07345	7.30684	7.3982	7.04903	7.25685	7.18041	7.46037	7.32514	7.37938	7.10364	7.26547	7.2366	7.05871	7.01226	7.29701	7.43385	6.87191	7.10989	7.49471	7.35462	7.26726	7.47308	7.17764	6.87643	7.46492
PTCD1	4.3423	3.86283		3.70242	3.89902	3.7107	4.51766	5.06654	4.63083	4.89585	4.64287	4.70681	3.87342	4.51019	4.05028	3.80436	3.52753	4.05605	4.28394	3.3957	4.56406	4.05115	4.29827	3.62523	4.24922	4.60055	4.49974	4.67381	4.01878	3.83323	4.14187	4.08537	4.22715	3.86684	4.49888	4.06638	3.77482	3.83302	4.34462	4.8489	3.72066	4.28216	4.2668	4.28653	4.39291	4.40653	4.28899	4.30368	3.33333
COBL	8.0262	8.06362	7.71	7.76268	7.35507	7.40969	7.52009	8.12128	7.83154	8.20488	7.90734	7.69127	7.67183	8.19519	7.76797	7.92229	7.94167	8.2374	8.01373	8.10928	7.88256	7.94146	7.76752	7.95478	7.87967	8.14567	7.85054	7.84189	8.01616	8.37139	7.92128	7.85631	8.0124	8.65911	7.66422	7.74537	7.6136	7.79517	8.084	8.14567	8.31715	8.37003	8.11733	8.28383	7.7707	8.45299	8.00863	8.26395	8.37677
CPNE3	6.81996	6.89635	6.73009	6.61269	6.78065	6.6243	6.761	6.88754	6.69604	6.63251	6.8856	6.81037	6.92327	6.7734	6.82154	6.88432	6.99706	7.06095	6.70375	6.88546	6.7817	6.74071	6.81693	6.91363	6.83656	6.9825	6.99997	6.62711	6.86781	6.72886	6.87279	6.97298	7.11577	6.92673	6.98396	7.03347	6.79567	6.80104	6.84711	6.8658	7.04832	6.93985	6.96081	6.95525	6.92126	7.05895	6.77451	6.93998	6.99709
OBSL1	4.72431	4.75464	4.75266	4.72605	4.79312	4.85017	5.2025	5.04408	4.51451	5.08087	4.80704	4.62031	4.8381	5.29333	5.17321	4.98598	4.89195	4.82615	4.76712	5.2154	4.7206	4.62263	4.62764	5.2254	4.90483	4.80316	5.03207	4.95149	5.0215	5.43788	4.99222	4.97307	4.57688	6.33719	5.15737	5.15476	4.73018	5.04366	4.45875	4.58531	5.49886	4.94451	5.04785	4.98998	4.74628	5.21492	4.36204	5.62286	4.89929
CLUH	7.19286	7.148	6.82088	7.01481	7.00691	7.17622	7.16793	7.31447	7.1499	7.16716	7.21402	7.20683	7.16126	7.29798	7.0551	7.00383	7.1732	7.21443	7.15066	7.17052	7.42106	7.26479	7.28227	7.05724	7.0399	7.34137	7.08353	7.12279	7.40557	7.07021	7.20092	7.17235	7.19233	7.27806	7.05835	7.30851	7.05256	6.95744	7.00692	7.13887	6.96737	7.26065	7.31889	7.28367	7.2691	7.51292	7.1267	7.14287	7.1454
CAND2	9.53617	9.63359	9.35178	9.62232	9.37756	9.36018	9.68968	9.73216	9.26683	9.11727	9.46419	9.29887	9.71304	9.23324	9.69326	9.68415	9.27559	9.33093	9.46066	9.4384	9.55881	9.66013	9.54803	9.46568	9.62409	9.70135	9.48467	9.51844	9.76219	9.70161	9.74631	9.55891	9.73709	9.71084	9.59001	9.71188	9.26561	9.3414	9.08183	9.29907	9.57176	9.65169	9.73232	9.71234	9.53284	9.58115	9.58698	9.70106	9.59595
DNAJC13	4.08011	4.56065	4.48836	4.57095	4.32074	4.33883	4.17777	4.60019	4.17541	4.61049	3.82427	4.35791	4.01908	4.22251	4.16118	4.30277	4.35799	4.16182	4.34388	4.08013	4.19053	4.17701	4.11345	4.29902	3.75247	4.23262	4.32716	4.47947	3.9838	3.96384	3.91602	3.8986	4.0837	4.52287	4.15813	4.42758	3.8698	3.91817	4.04879	4.02419	4.09762	4.17533	4.0123	4.08783	4.15775	4.19474	4.06456	4.40096	3.89209
PPP6R2	4.18346	4.19162	3.6093	3.97368	3.83674	3.88817	3.93308	4.0337	4.11719	4.05884	3.89452	4.62375	4.26575	3.58541	4.29562	4.18649	4.02703	4.37783	4.29645	4.52923	4.37099	4.37777	4.32273	4.19255	4.0072	4.08289	4.03592	4.31157	4.51334	4.26793	4.26853	4.33828	4.25422	4.26539	4.21681	4.48577	4.01924	3.98179	4.03122	4.53146	4.1138	3.96878	4.10197	4.23671	4.2807	4.00827	4.23211	4.26018	3.92866
DNAJB6	7.00047	6.53626	6.76046	6.73971	6.70279	7.06587	6.81712	6.60771	6.69756	6.35622	6.48742	6.70669	6.7705	6.89744	6.46235	6.74222	6.36803	6.6915	6.72912	6.59274	6.52897	6.79266	6.73568	6.66013	6.35953	6.94884	6.8356	6.77239	6.88986	6.86905	6.68221	6.50353	6.66293	6.76048	6.79204	6.68464	6.27486	6.2639	6.27492	6.60903	6.79096	6.66365	6.85925	7.03267	6.91162	6.75886	6.31457	6.75855	6.52717
COQ9	10.4753	10.5111	10.5429	10.7443	10.6396	10.7292	10.6082	10.8096	10.8066	10.6067	10.8367	10.8849	10.6546	10.4025	10.7473	10.6327	10.9411	10.8421	10.9065	10.7757	10.9983	11.0007	11.1157	10.571	10.9594	10.8525	10.6947	10.6663	10.9905	10.5544	10.7303	10.8138	11.2851	10.6651	10.6762	10.9495	10.9246	10.3993	10.8538	11.1779	10.4315	10.9248	10.8851	11.0004	11.2149	10.8731	11.2173	10.5508	10.8908
GGCT	8.28992	8.32838	8.26835	8.30583	8.17288	8.14311	8.22678	8.0609	8.08683	7.91842	8.35768	8.28633	7.95144	7.67024	8.6717	8.40242	8.47662	8.35438	8.22935	8.19527	8.47278	8.33857	8.46805	8.23099	8.47628	8.56594	8.53862	8.54834	8.35597	8.01385	8.26565	8.08257	8.51991	7.0764	8.38201	8.52807	8.45431	7.97487	8.11398	8.38242	8.62881	8.54474	8.54015	8.43455	8.72926	7.85292	8.79587	8.71376	8.40562
NDUFS7	11.4832	11.3406	11.4596	11.4659	11.5516	11.5496	11.8585	11.7635	11.6102	11.2215	11.7012	11.9124	11.3695	11.4875	11.7714	11.4549	11.7194	11.517	11.5445	11.6052	12.0399	11.7694	11.8448	11.3991	11.5005	11.3911	11.3239	11.7241	11.3138	10.987	11.2362	11.456	11.6864	10.7879	11.619	11.6706	11.7959	11.3651	11.4948	11.6918	10.7954	11.6028	11.2273	11.5723	11.7271	11.5707	11.8639	10.9218	11.3865
RTN2	12.0273	11.7475	11.6996	11.8088	11.7699	11.9307	11.9634	12.0586	12.0508	12.0729	12.1217	11.9768	11.968	12.0602	12.1081	11.9171	12.0572	12.1519	12.183	12.2724	12.1232	12.049	12.0936	11.9074	12.1376	12.1577	12.1931	12.0521	12.0318	12.0012	12.0951	12.2173	12.2195	12.6645	12.1117	12.0994	12.0071	12.1787	12.285	12.4514	12.1472	12.3457	12.2759	12.3139	12.398	12.98	12.5156	12.6203	12.3947
NDUFS2	10.4924	10.4736	10.2385	10.5192	10.7228	10.8137	10.8949	10.8352	10.7164	10.5496	11.0286	10.9415	10.4507	10.1903	10.8715	10.6122	10.845	10.8627	10.8763	10.8173	11.2275	11.0901	11.0169	10.6356	10.9424	10.9837	10.5561	10.8547	10.7433	10.434	10.6706	10.7629	10.9123	10.2734	10.8088	10.9458	11.0172	10.5267	10.8177	11.0876	10.272	11.0607	10.8234	10.8633	11.3004	11.1638	11.2786	10.387	10.8087
NIPSNAP2	10.642	10.546	10.5866	10.5438	10.6096	10.7043	10.5587	10.823	10.7675	10.7594	11.2897	11.1251	10.7918	10.5488	11.2271	10.571	11.4249	11.401	11.4483	11.262	11.2354	11.1882	11.4916	11.0595	11.267	11.1718	10.5994	10.9882	11.2506	10.8327	11.0321	11.1586	11.6885	10.6788	10.9633	11.1832	11.2402	10.8379	11.5521	11.7544	10.6564	11.3847	11.1812	11.3815	11.5685	11.405	11.5497	10.5599	11.658
CILP	9.50656	9.13895	9.06536	9.8469	9.4241	8.1736	9.50419	10.156	9.75271	8.92038	8.63474	8.77652	9.13231	10.417	9.10509	9.42664	8.78041	8.41715	8.30251	8.41392	8.56939	8.99879	8.83556	10.3445	8.94528	8.88668	9.99109	9.1651	8.83117	10.0333	9.67844	9.01886	8.01322	8.89712	8.01831	8.02828	8.84629	8.42606	8.97664	8.5253	9.25127	9.27693	9.27676	8.55874	8.22059	7.88016	9.32603	9.44955	8.27395
PDCD6	6.99296	6.43931	6.42224	6.92264	6.71274	6.61948	6.87777	6.88667	6.7399	6.97907	7.21323	6.34429	6.81192	7.1528	6.9494	6.79548	6.79941	6.68814	6.67381	6.97742	6.6492	6.61272	6.84404	7.10645	7.12204	7.03642	6.78107	7.16911	6.16927	6.71999	7.16823	7.07079	7.03863	7.52785	6.67713	6.81196	6.94346	7.01949	7.18306	6.94124	7.17296	6.96984	7.02728	6.61119	7.02253	7.3974	7.09944	7.32735	7.01652
ALOX12B		5.48158						5.26366							4.43382	4.36566		5.60849						4.41089	3.4963		5.99491	5.19609					5.16369	4.3444	4.63552		6.85502	5.21653		4.7893	6.17529				4.50112
TBCA	8.16454	8.1101	7.90688	8.10953	7.89791	7.91715	8.27773	8.08826	8.01575	8.08118	7.99915	8.39303	7.98492	8.11413	8.19436	8.27716	8.23959	8.06806	8.04172	7.81	8.43856	8.17001	8.03006	7.87506	7.99056	7.99976	8.12477	8.0564	8.23753	8.04514	8.14475	7.96435	7.94681	7.97859	8.10051	8.25143	8.05587	7.8142	8.13141	8.03194	8.14743	8.17245	8.23	8.01762	8.21342	7.82079	8.15735	8.23607	7.99433
ATP6V1G1	6.76341	6.71964	6.66197	6.95427	6.58979	6.85093	6.91747	6.49867	6.89523	6.98087	7.06776	7.00829	7.02731	6.95909	7.15228	6.97321	6.80501	6.7766	6.88711	6.98926	6.94082	7.13682	6.84456	7.094	6.77745	6.87793	6.79203	6.85681	7.25854	6.99197	6.96055	7.13418	6.89067	7.02836	7.25073	7.30462	6.65139	6.70923	7.18926	7.33738	7.17752	7.14021	7.38218	7.13	7.42254	6.90931	6.83973	7.28686	6.9531
VPS4B	7.97527	7.97091	8.02317	7.92009	7.878	7.78349	8.04301	7.84029	8.06834	8.39188	8.19977	8.00198	8.08713	7.90346	7.89837	7.95489	8.11818	8.17314	8.14082	8.20074	7.88623	8.26448	7.85654	8.1491	8.14401	8.09849	8.03659	7.87627	8.23216	7.96468	8.24589	8.10236	8.14887	8.1213	7.87989	8.03987	8.0783	7.91316	7.85276	7.88926	8.22222	8.3067	8.41257	8.16939	8.29878	8.25349	7.99025	8.40861	8.01289
MPDU1	3.60836	4.65189	3.918	4.19577	3.86039	3.81267	3.48352	4.03395	3.88629	4.10814	3.05144	4.09759	4.50867	3.17513	3.77715	4.00481	3.15082	4.11714	3.60186	4.14595	3.39666	4.0281	3.54672	3.43846	4.10933	3.81525	4.01214	4.14173	4.10751	3.94064	3.04826	3.64231	3.12474	4.22803	3.89572	3.848	3.50699	4.10129	2.26469	3.28066	3.68487	2.57326	3.27418	2.78787	2.39779	3.99086	3.35341	3.67597	3.10552
PTP4A3	6.1248	4.96089	5.19779	4.9483	4.92108	5.22702	5.20423	5.69822	5.38672	4.96593	5.22533	5.05818	4.76928	4.92408	5.13887	4.54329	5.05308	4.5534	4.75699	5.26199	5.22961	5.26619	5.30542	4.98798	5.4281	4.82284	5.29401	5.16438	4.71966	4.81342	5.62082	4.87089	5.17202	4.47377	4.50178	5.16242	5.40979	4.76733	5.16383	5.44913	4.74431	4.96949	5.29448	5.19768	5.53666	5.74389	4.85254	3.37626	4.9631
MACROH2A1	6.59311	6.66806	6.49633	6.89327	6.91358	6.87002	6.72041	6.94379	6.92755	7.52606	7.19353	7.12811	7.08089	6.97285	7.03115	6.98956	7.0863	7.10716	7.10952	7.07619	6.88965	7.10656	7.06795	7.04802	6.76876	6.94554	7.01096	6.85293	6.7296	6.75523	7.03541	7.30699	6.86211	7.49071	7.03797	7.09935	6.98292	7.45013	7.36751	7.25257	7.37567	7.03025	7.0498	7.06132	6.97845	7.00061	7.38604	7.08345	6.59744
SH3BGRL	6.52828	6.57314	6.97404	6.69967	6.60216	6.54597	6.39819	7.2245	7.06138	7.32699	6.91352	6.48952	6.55994	6.39709	6.58939	6.7684	6.26072	6.84921	6.52039	6.96075	6.51318	6.58664	6.61537	7.31821	6.66635	6.40399	6.64658	6.4952	6.14368	6.73416	6.49209	6.0384	6.40883	5.82517	6.17536	6.17696	6.51274	6.99562	7.46646	6.50071	7.18643	7.08054	6.42217	6.17949	6.47758	5.86454	6.47671	6.84452	6.76104
FLNB	13.8141	13.6743	13.81	13.7169	13.874	13.5599	13.6365	13.7339	13.8475	14.2103	13.7943	13.9146	13.7429	13.6696	13.7289	13.7568	13.8184	14.1876	13.7756	13.8892	13.811	13.8124	13.984	14.1303	14.0268	14.0586	13.9618	13.814	13.806	13.8591	13.9324	13.8368	13.8924	14.035	14.0448	14.182	14.0306	13.9047	14.1008	13.6939	14.3967	14.0932	14.0182	14.0265	14.0459	14.376	14.0285	14.2011	14.104
NDUFS6	7.97266	7.61859	7.47173	8.40416	9.1387	6.5016	7.87882	7.89634	8.16623	8.16641	8.68166	8.36605	8.329	7.76734	8.42371	8.12222	8.35459	8.48385	8.36282	8.16452	8.6249	8.50983	8.50708	7.91736	8.69076	8.53178	7.48583	8.31126	7.65698	7.40302	7.93721	8.4665	8.27954	7.59837	7.63249	7.59818	8.55642	8.06279	8.33626	8.40895	7.4024	8.32008	8.04101	8.1332	8.29358	8.54921	8.81626	7.34009	8.31071
PEX14	3.21935	3.28103	3.80396	3.808	3.94308	3.99224	3.8374	4.18497	3.90365	3.76752	3.49595	3.5549	3.6216	3.64829	3.17258	3.37639	3.82235	3.83053	3.50266	2.96566	3.60548	3.54485	4.10062	3.47746	4.17332	3.74944	3.82875	4.32309	3.22684	3.79872	3.62123	3.45366	3.72175	3.47322	3.03693	3.07668	3.55397	3.95956	3.7152	3.84089	3.62943	3.30577	2.96074	3.5826	3.42067	3.64872	3.5435	1.83179	3.09041
CS	13.4099	13.1532	12.8554	13.1492	13.3522	12.9927	13.0317	13.6268	13.6503	13.8354	14.1971	13.9586	13.4363	13.4799	13.9205	13.4285	13.9913	14.0308	13.8607	13.9008	14.2308	14.1001	14.2816	13.614	13.9256	14.0958	13.399	13.9478	13.9545	13.4794	13.6876	13.7951	14.3872	13.3978	14.1893	14.2997	14.3223	13.9864	14.1529	14.4265	13.5747	14.3019	13.8559	13.9736	14.4465	14.1586	14.5899	13.4318	14.1143
SPAG7	6.113	5.48386	5.60984	5.61528	5.86576	6.41647	5.859	5.55379	6.10633	5.76855	5.7865	6.01329	6.34628	5.68004	6.29518	5.58021	6.33868	5.66662	6.12678	5.97578	6.83529	6.71468	6.40743	5.91405	5.79343	5.97624	5.94595	5.93292	6.25313	6.02969	6.47054	6.27119	6.17909	5.66128	5.96945	5.60531	6.29506	6.14466	5.97589	6.12096	5.67877	5.99031	6.62032	6.50527	6.04952	5.52437	6.06851	5.67995	6.01872
MRPL33	6.24042	6.48118	5.75935	6.10381	6.63001	7.09339	7.06402	6.60735	6.53122	6.18918	6.57055	6.68654	5.89033	6.09741	6.53027	6.27326	6.45909	6.8608	6.44983	6.61329	6.69556	6.51347	6.55457	6.59986	6.61217	6.5071	6.37242	6.08676	6.39762	6.16734	6.16693	6.27648	6.24285	6.34004	6.09186	6.61826	5.83231	6.06607	6.10788	6.38523	6.04386	6.4597	6.68808	6.70389	6.4145	6.22262	5.80156	6.26561	6.63094
SEC22B	8.0999	7.87897	7.7574	7.86934	7.93363	7.95087	8.3143	8.16874	8.17289	8.67782	8.34984	8.16185	8.0977	8.08012	8.35558	8.50909	7.93663	8.10949	8.18791	8.29988	8.26426	8.20007	8.36467	8.44977	8.53702	8.50866	8.17139	8.29158	8.30873	8.23817	8.2991	8.35644	8.39176	9.08249	8.50768	8.46888	8.29613	8.17044	8.38653	8.43951	9.05185	8.62815	8.45101	8.53308	8.4861	8.64473	8.50629	9.33469	8.6226
PRPF40A	5.6367	4.81627	5.77357	4.39924	6.14181	6.40547	5.45806	4.6714	5.90739	4.96076	4.99536	4.63744	4.8354	4.73473	4.70303	4.13526	4.69421	4.52085	4.70707	4.47767	4.27394	4.52631	4.88786	3.89658	6.20642	4.35362	4.50478	4.70145	4.43345	4.24725	4.72168	4.32051	4.32762	4.62319	4.70712	4.80432	4.89659	4.89894	4.36811	4.63624	4.94615	4.67224	4.85913	4.69621	4.33614	4.62791	4.14839	5.02807	4.0151
MTX2	7.27049	6.94282	6.81084	7.06917	7.27139	7.11072	7.13875	7.33252	7.36709	6.85681	7.52062	7.62344	6.79785	7.48705	7.28918	7.04767	7.56104	7.39675	7.36685	7.20602	7.77492	7.61086	7.47394	6.88902	7.46721	7.41726	7.31786	7.28686	7.47009	7.07505	7.35524	7.65613	7.76248	7.10939	7.62206	7.52686	7.5552	7.15544	7.19228	7.5547	7.15986	7.52242	7.75573	7.97728	7.73318	7.57419	7.80456	7.07082	7.162
VPS26A	6.43308	6.48249	6.63407	6.38514	6.38893	6.44857	6.44773	6.40151	6.36575	6.57498	6.29291	6.46502	6.39361	6.48331	6.53998	6.4135	6.58685	6.55291	6.46289	6.53973	6.5494	6.37839	6.39705	6.54499	6.34874	6.41502	6.60402	6.56398	6.63524	6.66598	6.47433	6.43772	6.56641	6.66368	6.77833	6.76077	6.62916	6.75332	6.51796	6.45954	6.7651	6.61178	6.67549	6.51701	6.46579	6.5092	6.47057	6.6109	6.52149
NDUFB1	8.28476	8.00001	7.90749	8.26283	8.61776	8.65951	8.98364	8.93757	8.7292	8.86925	8.63237	8.49093	8.66004	8.81921	9.42025	8.43106	8.57966	8.38293	8.15158	8.62155	8.44878	8.35879	8.78129	8.19706	8.86973	8.55086	8.3262	8.45471	8.05518	7.95201	8.24162	9.15579	8.54597	8.41376	7.7664	7.85757	9.78237	9.02384	8.77571	8.82075	7.71461	8.54059	7.41621	7.98178	8.20271	8.9831	9.03718	7.14354	7.90919
PMPCB	6.59165	6.34329	6.25378	6.21755	6.40234	6.30272	6.39663	6.62361	6.37064	6.60169	6.43326	6.58117	6.25145	6.37738	6.43669	5.98478	6.75431	6.51277	6.42186	6.65025	6.57442	6.53725	6.70074	6.4989	6.66372	6.67306	6.62838	6.56766	6.77922	6.66243	6.62629	6.70868	6.89312	6.92148	6.41779	6.77666	6.24733	6.42409	6.40489	6.92895	6.34658	6.54878	6.85321	6.92513	6.64948	6.87708	6.57692	6.65723	6.77891
ERN1	10.8957	10.9648	10.4056	10.3855	10.3643	10.7673	10.6241	10.4421	10.4686	9.78001	10.2831	10.5642	10.5169	9.6981	10.3246	10.4577	10.8022	10.8824	10.9173	10.7934	10.7969	10.7875	10.8769	10.6652	10.6481	10.6977	10.7439	10.6072	11.2626	11.1392	10.749	10.2083	10.9394	10.5357	10.6659	11.0531	9.78385	8.99179	10.3674	10.7576	10.2361	10.6308	11.0471	11.2191	10.8421	10.8074	10.1324	10.3594	10.968
PSIP1	6.19753	5.6059	5.78271	5.66969	5.67557	6.10668	6.07727	5.68721	5.90958	5.72248	6.06615	6.29725	5.80154	5.77824	5.40099	5.71226	5.4436	5.8383	5.94774	5.99557	5.64005	6.1125	5.8691	5.70495	5.93149	5.62427	5.40357	5.83255	5.74043	5.9313	5.98777	5.97721	6.29926	6.14409	5.90053	5.91151	6.54692	5.76892	6.1508	6.02912	6.11767	5.97907	6.04624	6.28507	5.65525	6.32492	6.10832	6.00949	6.12613
ERLIN1	5.47548	5.30748	4.6889	4.78291	4.68189	4.6518	5.24429	5.69525	5.18713	5.82165	5.57732	5.40194	5.92445	5.88834	5.60489	5.67221	4.96323	5.45361	5.52119	5.32875	5.37381	5.19789	5.23483	5.25656	5.61603	5.54201	5.38838	5.71031	5.39227	5.61857	5.4762	5.50993	5.39997	5.84944	5.31031	5.48241	4.96616	5.39644	5.27332	5.41573	5.67293	5.51594	5.4973	5.59448	5.7074	5.75357	5.21263	5.61905	5.85118
GPC4	4.99869	4.92865	5.25871	5.17395	5.40583			4.53133	4.82787	4.89266	4.04095	4.86581	4.11197	4.66736	4.50936	4.62633	5.10046	5.16923	4.7666	4.1626	4.83415	4.20797	4.43525	4.39819	4.23002	3.94987	4.53744	4.08377	4.7611	4.72912	3.64115	2.69145	4.51231	4.65476	3.69094	4.99278	4.50274	4.67326	4.37912	4.52966	4.41094	4.08284	4.29332	4.10334	4.07038	4.55658	4.58056	3.10216	1.85751
NDUFS3	12.1157	11.9226	12.0996	12.207	12.4402	12.5134	12.499	12.2935	12.3396	11.9397	12.4095	12.5548	12.1381	11.948	12.3447	12.1125	12.2895	12.354	12.3125	12.2727	12.605	12.4512	12.4058	12.1121	12.4137	12.3849	12.1919	12.2242	12.0912	11.7296	11.9797	12.0979	12.2605	11.4626	12.0558	12.236	12.2959	11.5273	11.987	12.263	11.3621	12.1598	12.1029	12.0305	12.3985	12.4213	12.5268	11.4334	11.9574
SRSF10		4.43178	4.80102	3.09717	3.86992	5.25482	4.47562	4.18499	4.71805	4.38691	4.88349	5.34917		4.12723	4.32695	4.99561	4.43596	5.02792	4.50611	4.83122	4.63365	4.694	4.47205	3.87926	4.55614	4.64071	4.07094	4.76839	4.09929	4.34089	4.9301	4.71949	4.32683	5.24417	4.57533	4.16849	4.15179	4.08637	5.4297	4.5052	5.32786	4.32158	4.46495	4.42169	4.52678	4.39673	4.54038	5.17149	4.50142
HSBP1	5.05201	5.12664	4.8626	5.03764	4.74053	5.29596		5.10217	4.98817	5.42458	4.44561	5.16132	5.31505	5.35647	4.93585	5.57767	4.77633	4.67528	4.94737	5.2082	4.99844	5.42395	4.46236	4.82333	5.03313	4.7989	5.29026	4.655	4.94165	5.05183	5.1496	4.86998	4.68247	4.8235	4.7686	4.70677	4.69846	4.71086	4.8885	4.56025	4.90985	5.34736	4.62981	5.07318	4.22652	4.54023	4.33018	4.66758	4.60247
ECI2	9.18117	9.10995	8.61048	8.92881	9.22449	8.72702	9.01545	9.18533	9.15839	8.80447	9.26477	9.29416	8.78395	8.65756	8.93304	8.48084	9.26294	9.25203	9.18789	9.10928	9.179	9.18069	9.35839	8.82781	9.10049	9.12813	8.7754	8.89453	8.74665	8.59078	8.77171	9.03965	8.49557	7.60234	8.91481	8.96627	9.01249	8.45835	8.76097	9.03952	7.83321	8.8505	8.98152	9.14981	8.98469	8.84862	9.11653	7.8195	8.97185
BANF1	9.46977	9.48094	9.97891	9.38259	9.32552	9.30381	9.95584	10.0313	9.45448	9.71308	9.92861	9.28709	10.054	9.93917	9.75351	9.72146	9.7436	10.0434	9.94175	9.87169	9.58352	9.42067	9.41724	9.56691	9.88232	9.8601	9.79159	9.45762	10.2875	10.1112	9.95982	9.80478	9.77463	9.64432	9.55826	9.82062	10.0534	10.0391	9.62057	9.9732	10.0426	9.75948	9.95972	9.76246	9.27686	9.75344	9.86536	10.0371	10.1176
SF3B1	6.18384	5.99964	6.24169	6.09019	5.93548	6.22154	6.25269	6.37625	6.14179	6.34412	6.37062	6.30621	6.06661	6.39512	6.09988	6.21742	6.44623	6.30064	6.34515	6.43176	6.17409	6.36311	6.19936	6.52014	6.06821	6.12663	5.95393	6.33408	6.03838	6.45885	6.28759	6.29961	6.26561	6.84752	5.89065	6.3046	6.32461	6.23405	6.15179	6.45351	6.69825	6.39214	6.37477	6.38903	6.18452	6.5315	6.30335	6.75008	6.28602
CSDE1	7.68314	7.57838	7.66079	7.60045	7.5966	7.86351	7.65844	7.54538	7.70269	7.80489	7.68499	7.69462	7.67236	7.87565	7.79461	7.92832	7.8973	7.90619	7.87486	7.8281	7.84193	7.64534	7.84203	8.11147	7.70835	7.93522	7.84209	7.80545	7.97701	8.18968	7.99986	7.97346	8.11964	8.68063	8.16963	7.94621	7.81484	8.03917	7.93286	7.98936	8.57365	8.17335	8.1962	8.31025	7.9706	8.14818	7.72975	8.40853	8.03104
PRKRA	6.78756	6.69227	6.95957	6.96378	6.58822	6.19021	6.83364	6.82963	6.70866	6.80106	6.69198	7.03625	6.77502	6.4301	6.94945	7.18728	6.83894	7.16287	7.17719	7.18055	6.98775	6.89917	7.08378	6.97446	6.97533	7.06275	6.77293	6.85083	7.38374	7.20507	7.18869	7.07644	7.2552	7.49061	6.93361	7.08346	6.87352	6.75498	7.1351	7.04427	7.2233	7.21975	7.26912	7.56974	7.09735	7.45828	7.03148	7.6015	7.19853
GCAT	5.60115	5.12441	4.76537		6.27419	6.10663	5.21387	5.10028	6.02913	5.2788	5.60911	5.10701	6.36839	6.47075	6.26948	3.76767	5.33273	5.02265	4.83602	5.01998	4.98413	4.43046	4.3379	4.34206	5.41575	5.43528	5.11382	5.49903	5.83515	5.97983	5.7557	5.39044	5.69153	5.0076	4.57857	4.74467	5.22468	6.00557	5.72181	6.07952	4.78889	5.23351	5.22672	5.38741	6.38552	6.46167			5.35979
USP2	4.86113	4.69798	4.82572	5.08225	4.96755	5.25852	5.27636	5.24647	5.11408	4.62289	4.79964	4.90638	5.23728	5.17444	4.96218	5.22547	4.84847	4.89593	4.78757	4.98318	4.99341	5.01172	5.03901	4.93196	5.15397	5.4019	5.00038	5.13252	4.86553	4.98668	4.98488	4.94886	5.29688	5.57875	5.16673	5.15067	5.27471	4.57663	4.9453	4.78308	5.36936	5.38666	5.19138	5.05942	5.13677	5.26255	4.80403	5.17829	5.283
LYPLA1	9.59633	9.78372	9.41838	9.40045	9.37161	9.21599	9.31676	9.53946	9.31925	9.64599	10.002	9.94241	9.61985	10.0552	9.86477	9.18996	9.80445	9.69012	9.77889	9.80118	10.0069	9.85326	10.0799	9.66228	10.0589	10.0941	9.94625	10.073	10.038	9.76102	9.88642	10.1247	10.0549	9.22568	10.3745	10.2374	10.4684	10.059	9.62343	9.81237	9.72418	9.79984	9.53583	9.56231	9.61579	9.49056	10.1866	9.98824	10.183
CREG1	5.03513	3.44796					3.52246		3.78846	3.59897		3.46976	3.54072	2.54268	3.73816	3.93898	3.71132	2.07639	2.75338	3.42962	2.96976	2.6339	3.83758	4.04168	3.52668	3.46686	3.20872	3.9708	3.57057	3.54738	4.00271	3.97527	3.84029	4.70987	3.70583	2.95359	5.35984	4.68513	4.57985	5.04049	5.48701	4.51028	3.91503	3.48813	4.46194	3.78351	5.07651	4.71928	2.91817
SNRNP200	5.95336	5.53938	5.83252	5.8102	5.73251	5.53281	5.70773	5.74959	5.51312	5.82472	5.87676	5.67065	5.91863	6.00982	5.63743	5.69493	5.61894	5.5439	5.58827	5.74413	5.72717	5.43022	5.45394	5.73693	5.5294	5.72171	5.7601	5.77016	5.64635	5.72156	5.63421	5.84267	5.65027	6.17983	5.78462	5.68065	5.66011	6.02624	5.87545	5.70987	6.00234	5.76503	5.56394	5.65527	5.74715	5.85487	5.60026	5.95313	5.86105
TIPRL	7.01563	6.75768	7.00724	6.59079	6.80339	6.19763	6.45663	6.38784	6.48575	6.50746	6.59662	6.73297	6.42488	6.37589	6.60688	6.45735	6.65598	6.74342	6.65877	6.83363	6.64964	6.72828	6.74934	6.49899	6.59147	6.50297	6.81924	6.84798	6.9857	7.06177	7.07704	6.92997	7.07279	7.04918	6.93658	7.00734	6.47395	6.55019	6.88464	7.05621	7.05435	7.06244	7.17683	7.39021	7.09361	7.13102	6.90395	7.43409	7.14786
PPM1B	6.94153	6.41286	6.82206	6.80201	6.69513	6.73208	6.55144	6.2108	6.72957	6.5285	6.63978	6.43435	6.63343	6.67255	6.58442	6.52359	7.16118	7.06191	6.71877	7.21035	7.02327	6.76147	7.13468	7.01072	6.86561	6.92435	6.94603	6.95648	7.05646	7.04513	7.02116	6.75069	7.0591	6.22229	6.7831	6.85437	6.73995	6.87011	6.96659	6.66873	6.62454	7.00891	6.93863	6.95059	7.05843	6.84197	6.91615	6.47754	6.75999
NUP155	5.60379	5.61525	5.65372	5.58174	5.34343	5.64109	5.43478	5.58917	5.42142	5.50028	5.38321	5.53651	5.48245	5.25723	5.5668	5.46707	5.52131	5.56277	5.65973	5.68772	5.50772	5.48813	5.55288	5.59889	5.38264	5.6892	5.51205	5.39909	5.86959	5.78794	5.86818	5.61553	5.48301	5.77752	5.55221	5.86297	5.05595	5.50401	5.48272	5.67893	5.89039	5.6249	5.69899	5.87731	5.62828	5.67123	5.69574	5.76532	5.87709
RP2	4.85355	4.69837	5.03489	4.55635	4.7622		4.07837	5.12065	4.80208	4.43914	4.511	4.23125	3.81387		3.65143	4.75322	4.00689	4.18894	3.34305	4.8551	4.59572	3.88123	4.65139	4.74288	4.27543	4.29871	3.7985	4.03263	3.68141	4.23563		4.02311	2.9537	4.36265	4.84778	4.73733	3.92803	3.95836	5.09217	4.65199	4.73692	4.56231	4.14784	4.89487	3.98231	4.5643	4.2161	4.4984	4.10964
SLC25A12	12.0464	11.8484	12.027	12.0169	12.0067	11.8306	12.1611	12.3556	12.3301	12.154	12.7303	12.4504	12.0618	12.2724	12.5089	11.9791	12.4954	12.5667	12.3436	12.4232	12.5541	12.307	12.5273	12.0903	12.5983	12.3843	12.156	12.3519	12.2992	12.0404	12.1144	12.3304	12.707	11.8801	12.1817	12.4033	12.6061	12.2414	12.499	12.9311	11.7544	12.5011	12.2868	12.4062	12.7227	12.7885	12.7834	11.5407	12.4279
TCEA3	5.09755	5.49684	5.12843	5.34416	5.13743	5.39495	5.0307	5.18438	5.07986	4.86379	4.88403	5.3141	5.26476	5.39534	5.18566	5.34369	5.64022	5.51701	5.86004	5.65676	5.80163	5.69001	5.38163	5.49568	5.12106	5.38668	5.43528	5.21358	6.0852	5.85618	5.85606	5.4336	5.24548	4.73399	5.05278	5.79096	5.28128	5.30715	5.60307	5.83662	4.66323	5.26254	5.82333	5.86356	5.39465	5.22556	5.35223	4.9759	5.69315
PALM	6.24563	6.07645	5.50019	6.04078	5.60808	5.59671	5.43814	5.35964	5.46801	5.21621	5.54235	5.79915	5.47437	5.41904	5.89818	5.86641	5.91618	5.39409	5.55615	5.35121	5.72077	6.09638	5.98441	5.95092	5.24184	5.39402	5.57001	5.40368	6.2007	6.18769	5.56891	5.58037	5.75023	6.01617	5.56902	5.77611	5.65387	5.70381	5.37133	6.00257	5.86892	5.53892	5.8726	5.84449	5.68666	5.51633	5.81241	5.61777	5.50391
EIF3G	7.80463	7.64778	7.51932	7.84566	7.50485	7.51778	7.78046	7.70407	7.56152	7.65126	7.4306	7.70673	7.36471	7.58617	7.31753	7.67197	7.69071	7.95291	7.81893	7.69844	7.9579	7.85481	7.80688	7.79422	7.47371	7.70322	7.42588	7.48407	8.1045	7.95794	7.7607	7.36728	7.74322	8.08998	7.50937	7.89183	7.18164	7.46329	7.54488	7.81465	7.92802	7.77674	7.98941	8.21409	7.89124	8.01811	7.62364	8.31381	7.7492
EIF3J	8.38435	8.04116	7.95433	8.4689	8.35723	8.24121	8.29465	8.06691	8.34414	8.41672	8.5413	8.54811	8.5101	8.30978	8.46665	8.44045	8.48592	8.42676	8.43679	8.23681	8.14893	8.3656	8.35876	8.05718	8.53662	8.50955	8.79283	8.5705	8.49567	8.44958	8.84116	8.78062	8.63101	8.76548	8.49328	7.94982	8.29574	8.61579	8.5147	8.57223	8.27953	8.39453	8.64053	8.4731	8.37541	8.76379	8.65455	8.39638	8.21327
PSMD10	5.69537	6.01646	5.64657	5.658	5.29769	5.09946	5.26775	4.94346	5.53731	5.78848	5.31956	5.86868	5.93439	5.48722	5.57736	5.78911	5.76252	5.86299	6.17779	5.95738	5.68349	6.25163	6.0955	5.98356	5.33663	5.81543	5.91318	5.81233	5.79264	5.61018	6.12823	5.68954	5.96023	5.13519	6.04848	6.26728	5.89893	5.68202	5.92532	6.14195	6.19581	6.31179	6.04651	5.81092	6.08493	5.79153	5.95297	6.40404	6.63427
ZMPSTE24	4.52282	4.8763	4.22529	4.9487	4.00975	4.01127	4.62376	4.67407	4.76843	5.06013	4.60422	4.62198	4.6202	4.27744	4.51575	4.77381	4.94584	5.06239	4.75629	5.15655	4.75234	4.81627	5.15258	5.26714	4.67207	4.68287	4.55196	4.70447	4.23825	4.82481	5.07539	4.80821	5.03153	5.5387	5.06512	4.99454	4.61847	4.80407	4.85669	4.70448	5.01856	5.17084	5.03826	5.05983	4.61156	5.39518	4.93733	5.49076	4.82031
IDH1	9.39288	9.24385	9.20576	9.36712	9.48474	9.34889	9.39994	9.20546	9.39939	9.09406	9.57446	9.41416	9.36317	9.15343	9.45221	9.272	9.56162	9.42408	9.46752	9.55746	9.50949	9.58229	9.80007	9.56727	9.02293	9.20656	9.49751	9.43573	9.60412	9.49944	9.57732	9.54218	9.76683	8.70094	9.56313	9.66098	9.36835	9.45937	9.54796	9.58624	9.05496	9.33451	9.62725	9.4684	9.47697	9.34094	9.76206	9.20342	9.64041
SCO1	6.87324	7.14636	6.82201	6.79006	6.58474	6.57322	6.79979	6.65347	6.63183	6.70874	6.90075	7.20961	6.93412	6.07223	7.01292	6.5957	6.78637	7.06645	7.36825	6.68289	7.03061	7.0016	7.37566	7.37589	6.80452	7.00029	6.82081	7.047	7.06695	6.781	6.72704	6.2444	7.59867	6.75628	7.86711	7.59102	6.68449	6.22967	6.50943	6.56663	6.56411	6.74329	6.43782	6.7507	7.34035	6.85982	6.92318	6.74556	6.92949
ALDH1L1	9.42159	9.38645	9.32178	9.26395	8.89332	9.1109	9.71094	9.83299	9.41654	9.17973	9.74645	9.18304	9.3132	9.72385	9.90541	9.71213	9.80097	9.81041	9.86922	9.73386	9.74422	9.71153	9.75877	9.51908	10.1494	9.8708	9.77523	9.75605	9.58339	9.46007	9.34093	9.55838	9.79104	8.99681	9.55303	9.87237	9.81253	9.29756	9.4245	9.65869	9.73766	10.1438	9.4554	9.63142	9.60555	9.88997	7.93493	7.53059	10.0318
DGAT1	4.64468	4.78172	4.60272	4.79753	5.48999	4.72212	4.9075	3.33377	5.0527	4.86204	5.36521	5.24962	4.93023	4.58925	4.72207	4.99329	5.00415	4.55708	4.58364	4.57371	5.27748	4.93837	4.95832	4.84671	4.87524	4.94022	4.47907	4.87156	4.94511	5.12691	5.35099	4.74556	4.63124	4.79101	4.46287	5.19807	4.75789	5.00472	5.28236	5.44822	5.08166	4.69975	4.98817	4.68064	4.72643	5.02053	5.08105	4.40535	4.91765
ARL6IP5	9.93019	9.47608	9.74794	9.68002	9.90537	9.83857	9.86179	9.9167	10.0823	10.4122	10.5534	10.0901	10.2192	10.5207	10.4625	10.2407	10.2475	10.2803	10.2958	10.617	10.4093	10.1985	10.3524	10.3305	10.6074	10.6847	10.275	10.7402	10.5151	10.6382	10.5094	10.7335	10.5022	11.0395	10.6397	10.6602	10.562	10.6945	10.6963	10.7902	10.7199	10.6794	10.7601	10.832	10.6452	10.9038	10.721	10.8834	10.7354
DYSF	10.2638	10.4079	10.0566	10.152	10.0672	10.095	9.99518	10.1583	9.94995	10.5616	10.0201	10.0369	10.2197	10.1292	10.1216	10.3303	10.2554	10.2214	10.1419	10.2539	10.2222	10.1166	10.1743	10.3119	10.1843	10.1548	10.3688	10.23	10.6981	10.7197	10.4065	10.4456	10.5695	11.2537	10.2696	10.2914	9.92553	10.1537	10.3539	10.5665	10.377	10.1672	10.5607	10.6949	10.3685	10.9739	10.3305	10.7101	10.5612
DCTN3	7.31513	7.05452	6.84763	7.42965	7.54273	7.23505	7.26021	7.52907	7.57524	7.98998	7.28826	7.47686	7.79565	7.77781	7.99264	7.42448	7.61036	7.48947	7.62317	7.91862	7.43595	7.38503	7.68374	7.50297	8.04724	7.91084	7.88006	7.6635	7.55994	7.89148	8.22047	8.20744	7.82642	8.38086	7.67208	7.59279	8.1582	8.11267	7.95924	8.06068	8.13907	7.88678	7.78802	7.63626	7.95943	8.26951	7.95977	8.20029	7.67205
DNAJC8	4.39141	4.58509		3.90997	3.79146		3.23964		3.25603	3.95626	3.58836	3.64075	4.51572	3.6817	3.82422	3.12448	3.69026	4.07143	3.67568	4.47501	3.84415	3.77032	2.36617	4.25504	4.5	4.04713	3.29771	3.96055	3.72586	4.14274	3.97187	4.07223	3.30966	4.31804	3.55212	3.38428	3.24398	3.34562	4.0887	3.93246	3.83858	3.74062	3.86402	3.52075	3.47373	3.72116	3.64909	3.23729	3.49697
ATP5PD	11.949	11.891	11.4206	11.6631	12.0936	12.007	12.2171	12.0434	11.9931	11.7906	12.3037	12.331	11.7944	11.8573	12.2811	11.9953	12.2611	12.3714	12.2267	12.171	12.3969	12.4241	12.5231	12.1171	12.2839	12.3112	11.9044	11.9391	12.1787	11.8218	12.0111	12.2149	12.6166	12.1915	12.1737	12.1806	12.3577	11.5648	12.0882	12.4605	11.6547	12.454	12.1629	12.2685	12.5876	12.5659	12.7885	11.7483	12.0313
DNAJB5	6.26804	6.16576	6.39284	6.28643	6.25373	6.13393	6.0818	6.16071	6.33506	6.28889	6.16649	5.73707	6.44447	6.5767	6.14854	5.98401	6.1482	6.09753	6.25441	6.0498	6.00141	5.55694	6.22578	6.08484	6.40983	6.56256	6.51789	6.57465	5.9669	6.23223	6.51728	6.71198	6.26772	6.283	6.37285	6.00818	6.18185	6.54697	6.32769	6.23082	6.25635	6.38892	6.09445	6.33955	6.24778	6.50386	6.56818	5.6324	6.01613
FLOT1	7.92491	7.74626	7.65343	7.71169	7.87012	7.78947	7.43721	7.49702	7.82819	7.8563	7.83692	7.81245	7.81063	7.69154	7.51486	7.74715	7.80135	7.81012	8.0202	7.93311	7.69964	7.88301	7.6395	7.86712	7.96821	7.91266	7.98645	7.89544	8.29358	8.16466	7.98179	7.87518	7.91295	7.95861	8.06082	8.26434	7.71884	7.72677	8.22401	8.10183	7.85898	7.91228	8.0915	8.17684	8.11627	8.34986	7.76138	7.78299	8.33659
TRIO	5.47534	5.52215	6.67508	4.1821	4.87152	5.47378	5.23864	5.07907	5.24117	4.91681	4.87765	4.82141	5.26208	5.24553	4.62848	5.31939	5.43928	4.98492	4.01381	4.43057	4.55525	5.09217	5.04431	5.10557	5.1341	4.79819	5.36312	5.37051	5.09166	4.89505	4.8284	4.33245	4.62063	4.98233	5.16443	5.23352	4.87688	5.34573	4.63989	4.50861	4.60909	4.98592	4.51966	5.26059	4.81698	4.96172	5.10365	4.69318	3.89053
ATP5MG	13.9265	13.8215	13.8691	13.7472	14.1896	14.0175	14.2877	14.0909	14.0679	13.8022	14.06	14.3913	13.8208	13.9632	14.3509	13.8507	14.2728	14.0555	14.1189	14.0672	14.2767	14.2346	14.3433	13.9116	14.1805	13.9939	13.722	13.9731	14.1917	13.6929	13.6712	13.8884	14.4175	13.6575	14.2866	14.2868	14.4341	13.7595	13.8609	14.0867	13.4946	14.061	13.8156	13.9075	14.0046	13.9224	14.1304	13.428	13.8303
GLRX3	7.86238	8.05882	7.81595	8.06253	8.14639	8.20017	8.03195	8.09336	8.09517	7.86689	8.0098	8.03719	8.00364	8.25586	8.19283	8.34063	7.9405	8.01315	7.94309	8.144	8.43115	8.43099	7.93323	8.10704	8.24713	8.36584	8.02726	8.12241	8.25518	8.48779	8.25679	8.20716	8.16829	7.87764	8.38255	8.23825	8.28136	7.72222	8.33229	8.22793	8.11627	8.35391	8.2341	8.18487	8.41209	8.10929	7.87911	7.71858	7.91905
KRT34		5.83995													4.15388												4.9903		3.35604											4.8038
RSL1D1	5.14267	5.45538	5.36134	4.96595	5.00376	5.15833	5.62933	5.20524	5.33675	5.68236	5.37821	5.40102	4.84075	5.92107	5.52027	5.41345	5.46081	5.48051	5.46508	5.47923	5.38637	5.31762	5.42569	5.58301	4.98913	5.23145	4.67854	5.06427	4.97772	5.11061	5.30362	5.74416	5.30289	6.40797	5.06805	5.24464	4.85952	5.13784	5.303	5.4451	5.9408	5.48554	5.47139	5.59703	5.3958	5.02584	5.01437	6.11872	4.84906
CLPX	6.16602	5.86573	5.66498	5.77584	5.96512	5.93705	6.37572	6.35232	6.26559	5.96903	6.25314	6.29373	6.01085	6.04219	5.99465	5.83543	6.08935	6.28255	6.13695	6.18965	6.19792	6.16974	6.20731	6.12887	6.29748	6.35845	6.00273	6.04153	6.13536	6.14988	6.02922	6.09003	6.22534	6.2874	6.24016	6.40928	5.88951	5.72846	6.10872	6.09433	5.99564	6.04356	6.2572	6.09839	6.12149	6.45435	6.07299	5.86845	6.10893
TM7SF2	4.56318	3.38056	3.00831	4.78135	4.91846	3.42477	4.08345	5.3309	5.20926	6.04068	4.68012	5.9269	5.84628	6.76038	6.3157	5.56716	6.37378	5.19756	5.44988	5.68344	5.94462	6.08115	5.98462	4.45181	6.30421	5.64553	6.37856	6.33354	5.81229	6.06593	5.95464	5.98227	6.08758	6.22164	4.69992	6.21167	6.67185	6.6932	6.30273	6.39781	6.38485	6.39605	6.15383	6.34856	6.09491	6.26195	6.38256	6.41967	6.44313
SNCG	4.4211	4.28973	6.19378	4.81229	4.38995	4.19014	4.6451	4.41927	5.0582	5.03927	4.45564	4.0752	4.8091	4.10163	4.68969	4.51369	4.40461	4.86403	4.77498	4.90144	3.69513	4.75278	4.35052	4.41118	4.69597	5.06185	5.02024	4.74169	4.56997	4.47104	5.03406	4.85974	4.38302	4.27747	4.44558	4.03025	4.46223	4.94326	4.76575	3.95522	4.92651	3.30173	4.61322	4.40732	4.78229	4.62826	5.19712	4.20291	4.30042
SRP72	5.07677	5.45931	5.2086	5.35113	5.29536	5.38008	5.3738	5.266	5.3847	5.50732	5.35386	5.33086	5.27046	5.10162	5.34315	5.35144	5.21622	5.30045	5.47836	5.34849	5.44971	5.39396	5.42001	5.33312	5.65016	5.16867	5.41141	5.4162	5.35255	5.36164	5.15599	5.32939	5.18514	5.91073	5.57242	5.44671	5.49143	5.07987	5.17334	5.18772	5.56786	5.39434	5.47653	5.50833	5.39537	5.64836	5.1336	5.54891	5.4863
DDAH1	9.31862	9.30281	9.37326	8.89129	8.24753	8.23874	7.63242	7.77045	7.65535	7.71562	7.77274	7.81562	8.59013	9.05511	8.18637	8.25197	8.56144	8.66592	7.55584	7.60684	8.91574	8.81008	8.22878	8.30146	8.97204	8.75693	9.83802	9.19462	9.77007	9.55873	9.23084	9.0909	8.99931	8.26573	8.62835	8.72227	8.30382	8.49175	8.48996	9.01446	8.62359	8.38885	9.32362	9.13538	8.49245	8.5153	9.04605	8.96217	8.7847
B3GAT3																1.61901		0.729036		0.973894									1.86744					1.42171				0.217633	1.29436		1.66937		2.5357	1.70856				2.87846
MTA2	3.55572	2.53213	2.03609	2.93108	-0.050005	2.74186	2.78784	2.84148	1.63644	3.95907	3.57293	3.21027	2.69134		2.1419	3.27466	2.05655	2.82252	3.65757	3.8237	2.03414	1.39773	2.83951	4.05048	2.06476	3.88675	2.12007	2.40959	1.98639	2.28578	2.22772	3.11496	3.0033	3.82922	1.95485	3.1156	0.862743	2.54197	1.9185	2.84035	3.06982	3.49269	3.65751	0.518222	2.73881	3.28499	3.53184	4.13693	2.00982
ALDH1A2	6.00024	5.80524	5.89911	5.8864	5.67907	5.77625	5.56695	5.9303	5.93421	6.0085	6.0091	5.42167	6.21721	6.04183	5.88251	5.89006	5.67409	6.16844	5.52249	5.47195	5.65147	5.64394	5.7634	5.55719	6.22218	5.86473	5.85105	6.04072	5.79585	5.77728	5.97504	5.79227	5.94106	5.59258	5.74932	5.85347	6.25991	6.03654	6.14425	6.1015	6.13531	6.19693	5.86487	5.74607	6.04457	5.8959	6.20895	6.50468	5.92113
TPPP	5.96749	6.30546	5.64964	5.99419	5.964	5.6557	6.14106	5.72981	5.85533	5.99389	6.02034	5.8305	6.55222	6.20974	5.88495	5.748	5.99541	6.19038	6.26483	6.18107	6.06137	5.89654	5.9861	5.48691	5.48985	5.63415	5.93719	6.38274	5.33757	5.68924	6.40596	6.63942	5.71878	5.83582	5.85097	5.89156	6.24113	6.16776	6.17925	5.63001	5.48065	5.92985	5.8851	5.86052	5.50357	6.04706	6.00985	5.25134	5.72814
ATG12							2.43405	2.12269		2.7645	0.688486	1.8314			2.08408					1.77487		2.25577	3.27306	2.67612	1.34586	2.53813	1.43392			1.28589	2.68558	1.03697		1.46366	1.43968	0.328588		3.30192	1.96748	1.96321	1.56088		0.983939	1.74181	2.11062	1.42222	2.3552	1.95317	0.865912
LTN1		4.96343	3.90652	4.45688	4.36679			4.86931	4.4772	3.46708	3.60605	4.78327	3.81013	3.96029	4.06713	4.28904	4.81416	4.19223	3.19967	3.06777	3.9114	4.36158	4.67031	3.83671	3.88872	2.62604	3.4094	4.6149	5.01737	4.41109	4.09423	5.067	4.50078	4.37463	4.03385	4.6154	4.35622	3.58854	4.18067	3.28974	4.57527	3.62112	3.70649	4.42498	3.06916	2.78455	3.37333	2.6679	3.8912
TOMM70	6.89641	6.99968	6.86311	7.1169	7.0657	7.19476	7.23321	7.27291	7.23227	7.21127	7.17501	7.60392	7.48025	7.59423	7.4721	7.54898	7.42659	7.32578	7.30961	7.24228	7.85128	7.95272	7.49931	7.265	7.73679	7.79654	7.32426	7.62365	7.65454	7.59211	7.5897	7.44721	7.60166	7.71695	7.76572	7.64992	7.41409	7.39562	7.02119	7.17543	7.22912	7.43729	7.42224	7.49271	7.75086	7.78939	7.5592	7.50536	7.37347
IPO13	5.0922	5.24828	4.36076	5.35295	4.87131	5.61521	5.26246	5.92614	4.89898	5.14516	5.251	4.37912	4.35419	5.33589	4.77643	5.34894	4.49157	5.03271	4.11817	4.77668	4.74201	4.86788	4.82865	4.74961	4.92653	5.33275	4.55757	5.25189	5.17052	4.75872	4.35851	4.83455	4.05992	5.11982	4.75212	4.57524	4.74235	5.24414	4.75762	4.8255	4.66488	4.5237	4.61409	4.24673	4.63472	4.67623	4.50222	4.26937	4.23906
MYO1D	4.50125	4.85233	4.48624	4.30146	4.57863	4.81715	3.87012	4.654	4.38621	4.62553	3.81674	3.94541	4.81112	3.77295	2.89644	4.24889	3.54962	3.78957	3.26799	4.07731	3.79716	3.50654	3.78889	3.69806	3.59193	3.62426	3.92737	3.84233	3.46696	3.7159	3.47031	2.28669	3.28004	3.68165	3.80356	3.56961	2.72943	3.92155	3.87157	2.91592	4.33929	3.59101	3.51736	3.29057	3.68622	4.27735	3.18791	3.62465	3.78641
UFL1	6.77687	6.48905	6.54136	6.9071	6.93794	6.70133	6.79754	6.90401	7.01622	7.03437	7.0471	6.99461	6.73945	6.81436	6.78156	6.77399	6.93287	6.69281	6.80802	6.83103	7.00156	6.76076	7.03673	7.04227	7.00098	6.88483	6.96122	7.01533	6.92484	7.04505	6.98108	6.96731	6.98709	7.32907	7.17648	6.95885	7.02817	7.04679	6.92408	6.84467	6.98386	6.91311	6.95202	7.11312	6.8469	7.14873	7.02009	6.96583	6.86902
SORBS2	6.50832	6.97466	9.81854	6.54551	6.89796	6.76645	5.58258	6.79451	7.62147	6.71387	6.34077	6.36484	7.06486	6.17683	6.77118	6.57806	5.95031	7.17772	5.97503	7.7651	6.86368	6.92987	6.62378	7.39604	6.08425	7.11541	6.82254	6.92267	5.88301	7.24457	6.72853	5.62138	6.75551	6.36378	6.90133	6.28367	6.74494	7.28754	8.61365	6.4058	7.90685	6.55409	6.80981	5.76177	7.05476	6.70629	7.66494	7.39431	7.07087
TMCC1	4.66536	4.4302	4.49508	5.15446	5.1405	5.56536			4.5399	4.07755	4.9259	4.54856	5.04951	5.00604	5.09947	5.11242	5.12353	4.54797	4.79695	4.47471	5.11779	4.94518	5.02457	5.39787	4.70815	4.506	4.37118	4.83984	5.16581	5.02375	5.23335	5.62516	4.49773	5.4418	4.84692	4.86089			4.77098	4.64652	4.79644	5.21482	4.97536	5.59578	4.93017	5.42846	4.45595	4.55466	5.54281
SUN1	4.86369	4.63465	4.97407	4.81381	4.75523	4.88157	4.79675	4.75027	5.0719	5.19196	5.00143	5.01747	5.18475	4.8592	5.21715	4.83453	5.07864	5.07924	5.24414	5.12536	4.96114	5.04796	4.84818	4.7258	4.71693	4.91745	4.91964	5.02018	4.93691	5.12408	5.15344	5.09602	5.13946	5.64789	4.88284	4.91653	4.64849	5.29269	5.21838	5.16924	5.20143	5.0001	5.13638	5.28288	4.9621	5.36836	5.36458	5.20077	5.01474
PLPBP	7.36297	7.19264	7.42468	7.44214	7.1779	7.31414	7.08322	7.08127	7.17079	7.04874	7.24548	7.51023	7.10989	6.81759	7.42011	7.36771	7.31124	7.467	7.4422	7.33535	7.222	7.2784	7.41925	7.54884	7.1661	7.17781	7.04385	7.05886	7.46726	7.32888	7.35238	7.21451	7.44741	7.28589	7.26527	7.41823	6.95942	6.98282	7.20085	7.37595	7.43548	7.40437	7.30573	7.39565	7.53248	7.26356	7.62452	7.74833	7.53556
ERLIN2	8.71008	8.47056	8.23358	8.35589	8.48464	8.61824	8.81577	8.78989	8.98982	8.89739	8.95082	9.01693	8.74113	8.79512	9.0992	8.83211	8.77315	8.67377	8.98886	8.81594	8.93938	8.89619	9.00113	8.91346	8.91409	8.97737	8.85759	9.02789	9.00296	9.05944	9.21349	9.29003	9.17683	9.44519	8.78174	8.90625	8.79561	8.85752	9.06595	9.19475	8.98944	8.8638	9.26729	9.31957	9.35172	9.34595	8.89775	9.08664	9.371
ABCA8	5.43022	5.19513	5.44581	5.0869	5.39043	5.32082	5.17427	4.96954	5.41929	5.29675	5.14096	5.22189	5.5914	5.20071	4.89539	5.54876	5.33195	5.74522	5.2354	5.31335	4.5248	4.8847	5.46753	5.91575	5.15843	4.84676	5.15029	4.86208	4.68809	5.07755	5.33822	5.17506	5.22109	5.3957	5.26537	5.31995	4.81575	5.02172	5.29857	5.11644	5.53011	5.12605	5.51597	5.24594	5.48475	5.93067	5.214	5.14347	4.69051
ENDOD1	9.53795	9.54032	8.89057	9.13955	9.35299	9.38361	9.27089	9.12565	9.16497	9.46669	9.02727	9.45403	9.40303	8.92318	9.10197	9.09599	9.45176	9.5275	9.4882	9.51353	9.48007	9.29819	9.63162	9.56252	9.43543	9.58841	9.71297	9.48109	9.56079	9.56382	9.71078	9.69077	9.61192	9.73249	9.58411	9.79523	8.90829	8.86224	9.43876	9.61731	9.15498	9.32213	9.69859	9.84551	9.61098	10.0114	9.56679	9.22189	9.71137
GLS	4.23396	4.5576	4.67432	4.57505	4.65507	4.96529	4.64369	4.59241	4.4421	5.22647	4.80559	4.90436	4.62254	4.93467	4.63763	5.46753	4.82055	5.03896	4.70031	4.95051	4.89322	4.79662	4.53255	4.68722	4.69925	4.73894	4.67279	4.55472	4.63329	4.65785	4.71811	4.7604	5.04617	5.11332	4.71229	5.20185	4.47747	4.72322	4.70872	4.98249	4.87397	4.70143	4.81193	5.24639	4.9518	5.30677	4.75472	5.40562	4.87391
ABLIM3	6.03313	5.03873	5.73625	5.91827	5.81858	6.01697	5.63725	5.40108	5.41582	5.27509	5.21333	5.4096	4.82529	5.31267	5.03143	4.60011	4.81988	4.72929	4.64888	5.01655	4.35921	4.62102	5.01233	4.59612	4.50828	5.16709	5.28747	4.89017	4.19329	4.14027	4.69139	4.06642	4.61251	4.67491	4.61971	4.98366	4.61092	4.59415	4.00749	4.49833	4.58701	4.60323	4.32738	4.54354	4.31971	4.54485	4.32041	4.14541	3.80376
USP19	7.17112	7.17724	7.23136	7.34958	7.10111	7.49325	7.3845	7.48182	7.05266	7.2021	7.26625	7.27741	7.43378	6.81561	7.39793	7.17407	6.99893	7.53962	7.39682	7.56049	7.28291	7.36529	7.48903	7.35624	7.47029	7.52293	7.17771	7.61117	7.3912	7.44972	7.11677	6.97405	7.15912	7.48145	7.89386	7.58263	6.76923	6.95274	7.01411	7.38027	7.22399	7.3114	7.61727	7.63985	7.62569	7.29971	7.28358	7.71458	7.4879
WDR47	5.30115	4.91511	5.75017	4.86594	4.24415	4.64689	4.74459	4.73341	4.57615	4.82971	4.63509	4.21029	5.11226	4.22313	4.37216	3.6706	4.63548	4.25447	4.6148	5.05943	3.49397	3.55002	3.34367	4.29404	4.65398	4.2231	4.09456	3.88136	3.60832	4.52123	4.12737	3.87893	3.76127	4.12716	2.97108	3.33627	4.0651	4.46026		3.99165		3.58119	3.15107	3.59829		4.22752
AP2A2	4.2818	4.36993	4.61326	4.50409	4.54024	4.05562	4.46954	4.6033	4.48051	4.87515	4.69328	4.66816	4.47029	4.53833	4.48773	4.58092	4.5998	4.81011	4.31826	4.34299	4.31368	4.36746	4.7109	4.82057	4.3306	4.46893	4.24694	4.61156	4.70725	4.66226	4.35337	4.85418	4.57757	4.99876	4.75836	4.84098	4.75978	5.25153	4.69434	4.72574	4.77727	4.76868	4.97706	4.33758	5.00729	4.9439	4.60088	5.27398	4.84517
SEC31A	6.88428	6.51658	6.62831	6.45273	6.55725	6.75319	6.73897	6.91675	6.66906	7.11924	6.56641	6.62704	6.66001	6.42696	6.72694	6.84116	6.61711	6.87696	6.71369	6.82751	6.59854	6.9226	6.73214	7.12517	6.87494	6.9389	6.90139	6.83931	6.75149	7.02009	6.88959	6.45568	6.77287	7.38066	6.74508	6.94354	6.62531	6.45357	6.67984	6.64812	7.16804	7.00697	6.91271	6.83916	6.7285	6.83831	6.40252	7.08028	6.75721
YIF1A	4.8744	4.67223	4.66459	4.39752	4.5095	5.54015	5.03279	5.33472	4.79966	4.86223	5.00349	4.19474	4.47974	5.1472	5.13929	4.78425	4.3433	4.59145	5.45607	4.83917	4.78118	4.85723	4.35595	4.72627	4.98657	5.57991	5.19857	5.42718	5.11923	4.66997	5.26885	4.60955	5.08628	5.52949	4.82678	4.57392	4.57818	4.77977	5.16682	5.35033	5.51553	5.26746	5.0609	5.4545	5.33812	6.00834	5.08076	5.32314	5.61458
PRSS23	6.67046	6.72879	6.82089	6.58804	6.49417	6.61605	6.38057	5.76173	6.15389	5.95347	5.81268	6.42138	6.26527	5.77938	6.37477	5.86066	5.88965	5.41843	5.93117	5.72503	5.71177	5.63836	5.95078	6.13169	6.56148	5.56254	6.30619	6.87162	6.35177	5.93965	6.45527	6.65175	6.0456	5.01262	6.17562	6.18474	6.65384	6.71942	6.3511	6.30572	5.96573	6.35459	6.61465	5.51196	6.50857	6.41391	6.39598	4.68529	5.85832
SCAF4	5.67501	5.2394	5.72179	5.44692	5.31975	5.83112	5.95056	5.89298	5.21695	5.26277	5.72319	4.71892	5.57502	4.33447	3.81488	5.37069	4.84378	4.49141	5.18493	5.08252	5.02143	4.58471	4.32619	5.18574	5.33502	5.02744	5.46636	4.73738	5.26405	4.86302	5.18654	3.31548	4.59019	5.87761	5.02007	5.24527		4.62977	4.3996	5.03707	5.33219	5.50555	4.99394	5.2436	4.96869	4.53037	5.41404	6.0789	5.34582
NDUFB6	9.61845	9.54452	9.84538	9.96719	10.385	10.0337	10.1068	10.0658	9.98675	9.7888	10.1661	9.88064	9.7399	9.83228	10.0595	9.7772	9.72554	9.80664	9.54363	9.76157	9.95273	9.70268	9.8026	9.34079	10.0465	9.73095	9.71881	9.78195	9.42774	9.05084	9.59272	9.86514	9.46969	8.88958	9.514	9.36338	9.81122	9.68654	9.60367	9.75301	8.85757	9.61	9.39288	9.354	9.8848	9.77606	10.0751	8.46989	9.45345
MFN2	6.30661	6.33366	6.09779	6.37477	5.97859	6.15535	6.13206	5.88991	6.09131	6.04286	6.04461	6.4589	6.03555	6.03329	6.27413	6.09409	6.39481	6.42351	6.52712	6.38336	6.57593	6.44933	6.4361	6.28169	5.78104	6.19618	6.04687	6.04138	6.73506	6.4764	6.57055	6.62161	6.51751	6.20571	6.37778	6.40925	6.29269	6.29721	6.26745	6.4931	6.05354	6.42005	6.75489	6.73987	6.68421	6.77232	6.54447	6.1108	6.37302
UBE4B	4.46546	4.53339	4.20562	4.55844	4.54786	4.75267	4.61646	4.69972	4.56175	4.76543	4.61542	4.36597	4.3084	3.87621	4.17473	4.50248	4.56446	4.39384	4.60808	4.37682	4.641	4.30583	4.49323	4.37257	4.58984	4.38939	4.61253	4.66543	4.68767	4.56584	4.00142	4.3048	4.36522	4.39523	4.40507	4.76764	3.73724	3.91287	4.24453	4.33595	4.22885	4.42546	4.66856	4.6946	4.77536	4.70505	4.37983	4.6031	4.62385
ELP1	4.95573	4.71126	4.51834	4.35519	4.70782	5.24367	4.66016	3.94884	4.23048	4.75978	4.52628	4.30836	3.7496	4.3844	3.87463	4.33356	4.39752	4.51211	4.32011	4.34619	4.43871	4.84235	4.13589	4.39445	4.22649	4.1324	4.14703	4.09398	4.81773	4.30202	4.8481	4.21913	4.40664	4.92538	4.50088	3.83619		4.01847	4.25505	4.37755	4.48836	4.69787	4.54536	4.78856	4.43479	4.36801	4.19954	4.9453	4.5174
NDUFA3	8.47946	8.24964	7.44094	7.9208	8.76812	8.41663	8.25435	8.22353	8.88991	8.83594	8.82024	8.28555	8.78057	9.11708	8.65187	8.61635	8.81791	7.82307	8.38918	7.83562	8.76403	8.913	8.59599	7.33248	9.09912	9.13918	9.20902	9.05436	8.24904	7.93179	8.05574	8.79705	7.86799	7.87039	7.18519	7.32011	9.84029	9.4548	8.88737	9.40276	8.35003	9.08962	8.77052	8.42366	9.5233	8.87136	9.53467	8.24653	8.94975
NDUFB4	11.3381	11.0219	11.1477	11.3182	11.6716	11.3286	11.8441	11.568	11.7162	11.669	11.8609	11.8578	11.5338	12.1922	11.7887	11.2459	11.5381	11.3617	11.27	11.567	11.6156	11.4322	11.4768	11.0389	11.6899	11.4231	11.2356	11.696	10.7642	10.5967	11.3973	12.277	11.323	11.051	11.2774	11.0238	12.2934	11.9821	11.3999	11.3811	10.5334	11.3334	10.855	10.9694	11.3658	11.7774	12.1591	9.97329	10.6792
NDUFB8	10.4028	10.2759	9.85426	10.4162	10.4966	10.6698	10.8268	10.6124	10.4694	10.3971	10.6796	11.0599	10.3383	10.0555	10.6797	10.4794	10.3897	10.88	10.7625	10.5454	10.9593	10.7923	10.9612	10.3633	10.5205	10.8358	10.3566	10.4633	10.5666	10.307	10.5564	10.5534	10.8537	10.125	10.5972	10.7169	10.3581	9.81104	10.6222	11.1269	10.1191	11.0658	10.8134	10.9392	11.4037	11.138	11.2972	10.4739	10.6888
NDUFB2	9.15518	8.50701	9.2305	9.6086	10.093	9.42148	9.9721	9.4066	9.69538	9.64968	10.028	9.66347	9.63224	10.0953	10.0755	9.15152	9.07431	9.61412	9.39028	9.77413	9.68635	9.21463	9.88579	9.40693	9.43195	9.82782	9.35801	9.29435	9.20706	8.87405	9.63454	10.0683	9.51788	9.35764	9.11677	8.78874	10.0633	10.288	8.91988	9.67948	8.42682	9.42993	8.6882	9.02745	9.45341	10.0735	10.3294	8.67018	8.56943
NDUFA7	9.37529	9.1504	9.06555	9.53673	9.56259	9.76319	9.92405	9.72859	9.48949	9.41353	10.034	9.70651	9.39088	9.34667	9.71457	9.2993	9.54371	9.68307	9.4372	9.59343	9.92874	9.84718	9.73943	9.49648	9.65835	9.78094	9.23173	9.3579	9.14447	8.72003	9.14275	9.32068	9.3972	8.79758	9.1081	9.28122	9.45263	8.91362	9.24718	9.57564	8.55578	9.65277	9.25123	9.3226	9.62715	9.77508	9.85191	8.78034	8.92703
VAMP5	6.26957	5.68239	6.30899	6.60651	6.94982	7.31824	7.126	6.76902	7.09938	6.62978	6.58501	6.20853	6.73269	7.03286	6.63896	6.21269	6.45384	6.42813	5.83767	6.09999	6.49731	6.1594	6.0849	6.09773	6.56531	6.61463	6.27221	6.18258	5.85601	6.5526	6.96287	6.42959	6.46629	5.89357	5.27481	4.99166	5.05018	6.80583	6.3596	6.30754	5.47167	5.87017	6.61172	5.94691	6.39634	4.74927	6.29419	6.08978	6.17532
RTN3	5.9196	5.95938	6.14469	5.92865	6.83065	6.24683	5.81315	5.76051	6.10025	6.42947	6.27668	5.95696	6.49559	5.84128	6.79239	6.28091	6.44099	5.67413	5.75548	6.46929	6.13278	6.30472	6.43399	6.3478	6.98751	6.6977	7.48704	7.12905	6.07901	6.4976	6.62688	7.07744	6.60069	7.52817	6.43379	6.35479	7.44488	7.43385	6.4595	6.1629	6.81505	6.18856	6.41023	5.92983	6.26927	6.44141	6.14751	6.51438	5.83926
LETM1	7.64105	7.69954	7.53975	7.75073	7.85089	7.99277	7.84584	7.61098	7.85352	7.52649	7.83476	7.84591	7.70184	7.36057	7.81608	7.49933	7.92706	7.64127	7.75003	7.65455	8.0327	8.04783	8.21502	7.64967	7.76159	7.91818	7.74377	7.77937	7.82144	7.59762	7.5314	7.74112	8.01534	7.63464	7.95194	7.89842	7.84922	7.33933	7.6351	7.92279	7.41562	7.91183	7.65198	7.81072	7.90892	7.84649	7.95293	7.31598	7.55526
EPN2	4.63312	4.71996	4.36728	4.68985	4.82356	3.66233	4.11585	5.00353	4.50676	5.26468	4.86508	4.4093	4.33115	5.34172	4.90719	4.52988	4.13695	4.50741	4.242	4.57263	4.70265	4.60376	4.45629	4.5632	4.36388	4.36626	3.75847	4.97112	4.66394	4.2714	4.68287	3.38156	4.38706	4.49739	4.37495	4.54075	5.07781	4.61254	4.85569	3.80245	4.47676	4.40795	4.71012	4.06556	4.48362	4.6902	4.35494	4.49238	4.59885
STBD1	8.41789	8.35677	8.38943	8.41233	8.3861	8.41435	8.28892	8.43323	8.46728	8.44719	8.50574	8.45749	8.20093	8.28727	8.6338	8.70658	8.62844	8.61813	8.96257	8.76804	8.69434	8.75218	8.68886	8.76166	8.53563	8.5397	8.57829	8.70117	8.92171	8.73256	8.57912	8.60325	8.82445	9.31265	8.9112	8.86995	8.76559	8.56041	8.84607	9.04446	9.06005	9.14578	8.70612	8.70716	8.90679	8.95902	8.80022	8.93647	8.81623
SBF1	4.99131	5.15893	5.4318	5.26744	5.20962	5.32068	5.3433	5.44159	5.35385	5.44122	5.3172	5.32999	5.44243	5.43952	5.37206	5.41223	5.41189	5.07246	5.14383	4.85993	5.2466	5.11752	5.06084	5.19656	5.24588	5.32213	5.46606	5.48013	5.48906	5.36146	5.55821	4.64533	5.3918	5.52113	5.21635	5.58656	5.02913	5.07468	5.31555	5.11155	5.21177	5.07986	5.57579	5.37569	5.23815	5.30456	5.03914	5.40618	5.28516
ATE1	5.26117	5.29028	5.10694	5.23508	5.11448	5.08618	5.21057	5.08612	5.30483	5.08493	5.36998	4.99857	5.12859	5.22854	5.22424	5.27083	5.23428	5.45012	5.26186	5.13102	4.98689	4.91189	5.30027	5.11721	4.99669	5.12753	5.31943	5.47778	5.03027	5.5589	5.48994	5.1367	5.1825	5.39791	4.93623	4.67637	4.73768	5.03527	5.63136	5.27724	5.42687	5.33898	5.29232	5.46837	5.52621	5.346	5.27069	5.43842	5.11911
CCNDBP1	4.26921	3.36791	5.44556	4.59854	4.39247	4.66126	3.69939	3.98663	4.60066	3.14372	3.39693	3.71017	2.44984	3.99562	2.63413	3.39503	3.3272	2.79465	3.70529	2.86535	2.40407	3.39056	2.70187	3.82125	3.85812	3.54094	3.3688	3.08158	3.48513	4.15436	3.68553	3.02024	3.83241	4.14956	3.01098	3.6592	3.38693	1.71027	3.31958	3.47791	4.01056	3.33305	3.34175	4.09683	2.99984	3.40303	3.36348	3.95699	2.97472
EPM2A	8.35302	7.93262	8.11095	8.5005	7.91037	7.90448	8.00246	8.45843	8.29103	8.47029	8.57383	8.96501	8.46736	8.51608	8.815	8.45776	8.51864	8.84402	8.85804	8.55122	8.66747	8.89837	8.90154	8.32857	8.1542	8.45343	8.4871	8.57107	8.72985	8.51698	8.89184	9.0182	9.19747	9.31337	8.65001	8.81546	8.51825	8.11461	8.91951	9.07692	8.93394	9.16053	9.16157	9.19196	9.17576	9.23655	9.29407	8.8295	9.20742
VAPB	10.4534	10.2894	10.4347	10.5816	10.5036	10.6585	10.6029	10.7431	10.7656	10.611	11.0257	10.7919	10.7166	10.9406	10.919	10.6764	10.8092	10.8256	10.8719	10.7895	10.9642	10.9574	10.9004	10.7871	10.7175	10.8291	10.8211	10.8222	11.0195	10.6922	10.8885	10.9972	11.0921	11.1533	11.0043	11.0063	10.7201	10.9461	10.92	11.1816	10.8899	11.14	11.0473	11.0738	11.1445	11.1767	11.1521	11.0356	11.038
RASAL1	1.11769	0.406282	0.896204	2.19473	3.13662	2.68778	2.60901	1.89353	2.30554	1.47897		3.40556		2.60041	1.72509		3.72064	1.21316		2.66573	3.46633	2.60211	2.00811	3.14649	0.730659		3.61386	3.17126			3.84854	4.08386	0.678092	0.300564	1.40031	2.82043		3.08113	0.845318	1.63223	1.34052	0.754745	3.60426	2.01344	2.7412	0.501876		0.278556	0.210703
SNAPIN	5.35832	4.88085	4.55807	5.05494	4.99652	5.12486	5.00814	5.3726	4.92769	5.15381	4.91443	4.19208	4.73129	5.06457	4.72922	4.97732	4.64508	4.86396	4.70632	5.07009	4.804	4.75703	4.75817	5.37492	5.09821	5.26776	5.01698	5.14813	4.51304	5.18945	5.11706	5.09803	4.68112	5.86972	4.85041	4.60932	5.06856	4.85409	4.59271	4.60173	5.27107	5.06871	4.95237	4.92101	4.87964	4.99553	4.66459	5.32551	4.97537
NDUFC2	10.0074	9.96467	10.0072	10.1363	10.3774	10.3592	10.5356	10.403	10.4878	10.1325	10.5413	10.7157	10.2344	10.6735	10.6237	10.2763	10.4203	10.382	10.3548	10.2381	10.7472	10.6255	10.5455	10.0964	10.3579	10.5277	10.5353	10.5419	10.3665	9.96263	10.1564	10.5171	10.4381	9.85977	10.6662	10.491	10.6862	10.3144	10.3835	10.7168	9.98043	10.6643	10.3264	10.4267	10.7717	10.4787	10.6362	9.89419	10.2554
NDUFA10	11.6354	11.5121	11.3675	11.793	12.0715	11.7699	11.9595	11.8474	11.8669	11.5777	12.3056	12.1564	11.653	11.4224	12.0596	11.7402	12.1236	12.0023	11.9603	11.9093	12.3523	12.2844	12.1821	11.6287	12.0585	12.0451	11.7091	12.1022	11.8938	11.5556	11.6828	11.8542	12.1927	11.3825	11.9579	11.9812	12.0481	11.5298	11.9351	12.2987	11.3536	12.1738	11.9368	12.0119	12.3939	12.229	12.4458	11.3294	11.8212
FKBP9	5.79409	4.81112		5.61275	5.09552			5.32508	5.50506	5.53134		4.80943			4.87137	4.80872	5.04549	4.54259		3.79648	3.97425	4.41826		4.85935			5.01789		5.01379		5.18358		4.6479	4.76623	5.085	4.54254	4.34819	5.07421	3.85671	4.38602	5.07008	4.80117	4.0981	4.22163	3.62812		3.81316	4.26966	4.23368
PGLS	8.52288	8.4827	8.22295	8.54397	8.51612	8.62965	8.24855	8.27525	8.61458	8.44656	8.9487	8.3434	8.44718	8.5498	8.50589	8.48603	8.24253	8.33084	8.48382	8.49157	8.19397	8.27396	8.52983	8.58556	8.22297	8.33003	8.2318	8.47513	8.29226	8.55429	8.4801	8.04816	8.35885	7.70165	8.43204	8.501	8.30784	8.25455	8.49223	8.42223	8.41787	8.30738	8.39652	8.29643	8.63661	7.94155	8.33192	8.59473	8.19077
ATG7	6.25085	6.22684	6.30402	5.75399	6.26521	5.77973	5.78815	5.94178	5.60609	5.3415	5.7628	5.42295	5.75485	5.55483	5.68518	5.56908	5.8669	5.51604	5.69187	5.92145	5.35121	5.49078	5.7394	5.71608	5.55754	5.6858	5.89797	5.84855	5.94136	5.47148	5.8519	5.67663	5.7135	5.91238	5.49918	5.79628	5.98689	5.35996	5.61175	5.59163	6.10036	5.85635	5.95904	5.76562	5.68302	5.86219	5.59759	5.86326	5.99295
TACC2	6.92458	6.73469	6.75584	6.95379	6.62558	6.69758	6.96701	6.73079	6.60784	6.65679	6.5711	6.9286	6.80789	6.52031	6.62742	6.78571	7.0242	6.79653	7.21373	6.95096	7.2269	7.08894	6.96407	6.8132	6.88903	7.00614	6.83147	6.95666	7.26573	7.08436	7.04797	6.91041	6.80076	6.90563	6.62665	6.53018	6.66814	6.37102	6.82612	6.93442	6.98903	7.06765	7.33992	7.29722	7.10975	6.88017	6.94346	6.87843	6.97821
FARS2	5.94686	5.38065	5.80401	6.08413	5.50623	6.03127	5.92069	5.32491	5.8158	5.65801	6.13562	6.03484	5.43013	5.53473	5.97879	5.29638	6.16927	6.16375	4.89341	5.5875	5.59638	5.53257	5.86416	5.3479	5.57453	5.61082	5.56371	5.9672	4.97359	5.44805	5.25047	4.995	5.68444	6.16234	6.11034	5.96654	5.96897	4.35504	4.91533	5.99499	5.05046	5.84855	6.23881	5.61249	5.31714	6.15751	5.6226	5.9546	5.59088
LYPLA2	6.18436	6.42453	6.38207	6.68354	6.57197	6.18658	6.34512	6.22395	6.78295	6.3349	6.64592	6.79325	6.56595	6.82992	7.19548	6.92325	6.90749	7.01547	6.97396	6.86513	6.81328	6.79638	6.7963	6.45246	6.71072	6.64266	6.36991	6.2815	6.49151	6.43786	7.12394	6.92022	6.53909	6.57741	6.83299	6.85313	6.60978	6.15138	6.83565	7.23666	6.6911	6.8275	6.86247	7.0093	7.11218	6.92618	6.98098	7.11205	7.06612
IPO7	7.24555	7.42722	7.35895	7.6371	7.17597	7.39797	7.50739	7.62461	7.46075	7.51472	7.04733	7.41866	7.17947	7.12216	7.27362	7.62402	7.12368	7.21449	7.24062	7.29799	7.54768	7.39582	7.34727	7.16744	6.94242	7.50527	7.65709	7.32072	7.57272	7.60964	7.59309	7.6335	7.53558	7.89389	7.36822	7.29132	7.27914	7.1912	7.584	7.52493	7.59535	7.72166	7.79136	7.77356	7.57337	7.68278	7.43932	7.65984	7.50876
ARIH2	5.39302	5.61369	5.26712	5.09069	5.43865	5.55882	5.59213	5.58213	5.81588	5.77279	5.25002	5.60876	5.88672	5.33799	5.28054	5.47189	5.28971	5.52329	5.45519	5.05351	5.41526	5.33106	5.27872	5.02012	5.81608	5.61403	5.73634	5.34221	5.34565	5.31994	5.6778	5.59245	5.19873	5.41547	5.08619	5.33546	5.51039	5.34412	5.48338	5.29971	5.32492	5.78126	5.71337	5.35411	5.52466	5.67601	5.57769	5.64207	5.49111
PGM3	6.44835	6.32936	6.42045	6.25098	6.33621	6.15204	5.99836	6.0357	6.16794	6.10857	6.36878	6.36179	6.39066	6.2799	6.2658	6.34739	6.36152	6.23139	6.46485	6.28019	6.13735	6.25946	6.51191	6.65829	5.93783	6.03261	6.40297	6.29226	6.80093	6.88797	6.77457	6.56285	6.32632	6.23184	6.48118	6.37522	5.95129	6.14244	6.44093	6.38724	6.62846	6.40443	6.77701	6.51603	6.31934	6.26769	6.29092	6.22135	6.44052
MOCS3	4.28395	4.5656	4.41451	4.76908	4.32527	4.51035	5.62968	5.16678	4.74594	5.11366	4.64279	4.87408	4.4188	5.34122	4.80278	5.13433	4.86981	5.63122	4.8074	5.26383	4.86636	5.17643	5.23858	5.00001	5.17853	4.67388	5.12569	5.3535	4.7815	5.18816	5.38444	5.0043	5.21496	5.49288	5.03628	4.99876	5.16997	5.27876	5.3487	5.57834	5.07823	5.62155	5.44018	5.31682	5.37001	5.40657	5.18716	4.95917	4.98791
CD2BP2	4.79697		3.67602			5.51746		4.5382	4.10304			4.78643		2.97666	4.07872	3.42757		4.66777	5.05419	4.6108	4.45272	3.94563	4.11676	3.98672			4.06933	4.58317	3.62632		4.54769		4.49465	4.40348		4.15575		3.45709	3.25275		4.48928	3.97321		3.82715	4.56775		3.85111	4.47659
SVIL	7.61788	7.50594	7.425	7.50778	7.71198	7.56825	7.52943	7.55967	7.75019	7.56968	7.67185	7.29101	7.88196	7.81488	7.73141	7.82534	7.70116	7.81509	7.57125	7.61189	7.50965	7.53138	7.69491	7.98232	7.66899	7.6283	7.93946	7.76403	8.16394	8.45929	8.09627	8.07218	7.80215	8.67037	7.93366	7.80777	7.41589	7.60145	7.57865	7.73586	7.92818	7.81249	8.20428	8.19711	8.04335	8.27693	7.91542	7.91208	8.08666
AHSA1	6.64493	6.62068	6.63484	6.88785	6.85267	6.69031	6.89076	6.9882	6.99152	6.80804	7.11745	7.08328	6.78247	6.95961	7.1005	7.01026	6.95754	7.00455	6.99151	7.03774	7.06491	7.09065	6.78453	6.81415	7.2054	7.34126	6.98722	7.14439	7.08677	7.18884	7.11197	6.98294	6.91928	7.30015	7.11865	6.95436	7.42902	7.06553	7.25577	7.05725	7.37806	7.30831	7.23058	7.33713	7.14574	6.91917	7.33246	7.56635	7.0671
PSMG1	6.33349	6.19458	6.66941	6.63372	7.22065	6.09877	6.76053	6.68519	6.92941	6.58722	6.8959	6.43455	6.44265	6.51095	6.88014	6.68713	5.94641	6.01093	6.22301	6.3432	6.22389	6.34519	6.04365	5.77955	6.0779	6.24385	5.745	5.89749	5.81483	6.01068	6.44251	5.96434	6.41752	6.06961	5.666	5.90663	5.861	5.65916	5.3644	5.94847	5.79915	5.55473	5.97523	6.05281	5.29093	5.95051	5.55009	5.52717	5.93385
SGPL1	6.31268	5.96504	5.77789	5.18213	5.42806	6.25536	5.52047	5.32471	5.76451	5.32582	5.40047	5.37998	5.19205	4.89882	5.40528	5.29647	5.81585	5.47288	5.51887	5.4876	5.69351	5.02977	5.91064	5.46145	5.24109	5.28426	5.80625	5.57394	5.6649	5.79505	5.33293	5.23942	5.15373	5.4362	5.41759	5.63855	4.43505	4.43578	5.02709	5.04955	5.55638	5.16072	5.01509	6.12811	5.19877	5.08788	4.58898	5.32413	5.32709
CTDNEP1	6.80816	6.33437	6.61513	6.45298	6.6685	6.50254	6.78686	6.84537	6.81779	6.64132	6.80121	6.37227	6.85179	7.17851	6.34392	6.421	6.54535	6.33047	6.29422	6.45284	6.76809	6.623	6.39513	6.47286	6.37091	6.63662	6.33784	6.42769	6.74434	6.53937	6.46646	6.40485	6.4339	6.18243	6.79095	6.31045	5.74008	5.86791	6.71848	6.70949	6.38926	6.45853	6.5009	6.55926	6.47339	6.34635	6.25714	6.08612	6.40835
H6PD	7.57754	7.41963	7.15708	6.96994	7.41251	7.40864	7.64508	7.77759	7.57122	7.42592	7.64683	7.2315	7.41927	7.15127	7.13623	6.93373	7.20587	7.49955	7.35314	7.50502	6.99385	6.94402	7.23862	7.42816	6.87262	6.93494	7.28652	7.40353	7.81372	7.78271	7.72108	7.70936	7.30023	7.19339	7.30313	7.50387	7.32751	7.51364	7.47983	7.5543	7.41471	7.60822	7.73705	7.91273	7.80585	7.92643	7.70616	7.50557	7.49679
SEC24B	6.34591	5.91965	5.61443	5.80995	5.48106	5.68712	5.61801	5.83014	5.53038	5.71117	5.47783	5.56465	5.55132	5.32461	5.75742	5.74018	5.60398	5.58611	5.40736	5.52481	5.45922	5.51749	5.45753	5.37017	5.54979	5.5952	5.84082	5.48682	5.48397	5.79637	5.55855	5.86978	5.4864	5.89942	5.41358	5.54478	5.27538	5.71234	5.6361	5.51738	5.38497	5.32683	5.46182	5.64367	5.46325	5.57902	5.29824	5.48752	5.24131
MPC2	9.20611	8.35742	8.85886	8.74674	9.1732	9.73497	9.68161	9.14791	9.49377	8.85482	9.74938	8.8691	9.48107	9.40007	9.20616	8.55416	8.88283	8.77153	8.82225	9.14136	9.10633	8.82911	9.39342	8.58195	9.06379	9.25687	8.83783	9.29098	8.89253	8.77287	8.97991	9.24481	9.30078	8.58577	9.47428	8.98744	9.98701	9.45373	8.78946	9.12743	8.38409	8.92081	8.57964	8.64386	8.99022	9.19348	9.3168	8.0366	8.77038
ETHE1	7.36656	7.4054	7.28738	7.74343	7.59234	7.69317	7.69588	7.59221	7.36813	7.33497	7.53617	7.663	6.97504	7.02735	7.248	7.25934	7.62947	7.73614	7.4863	7.37105	7.51641	7.64302	7.52862	7.34252	7.80699	7.76781	7.19084	7.49636	7.77226	7.34421	7.18734	6.99871	8.06244	6.91979	7.54271	7.47768	7.25616	7.10748	7.12801	7.47203	7.00453	7.40297	7.05129	7.33165	7.64571	7.23648	7.52455	6.92071	7.38437
ACSL3	9.61047	9.3807	9.303	9.58851	9.36643	9.10414	9.3608	9.42908	9.34548	9.6716	9.40746	9.55412	9.52541	9.1096	9.38487	9.52878	9.68812	9.47144	9.44659	9.45	9.5004	9.46005	9.26449	9.29928	9.37503	9.33494	9.54919	9.44694	9.80764	9.68101	9.57683	9.62707	9.70226	10.1158	9.23989	9.35095	9.37873	9.33832	9.41831	9.67614	9.96667	9.73922	9.79469	9.84291	9.72659	9.88005	9.46325	9.75834	9.71045
PCNT	5.51229	5.36601	5.28652	5.15648	5.41637	5.73081	5.83681	5.77653	5.31827	5.4843	5.39015	5.6583	5.89182	5.29199	5.66044	5.61251	5.82775	5.55667	5.78402	5.5098	5.84713	5.81567	5.81687	5.33523	6.06764	5.80247	5.29378	5.59036	5.7344	5.52043	5.44418	5.30117	5.55094	5.46533	5.84	5.71517	4.99817	4.81635	5.56377	5.55622	5.35837	5.68758	5.82491	5.74664	5.82516	5.78079	5.5844	5.58176	5.62182
CNOT4	4.67934	4.56616	4.78751	4.40134	4.17996	4.48892	4.27799	4.12139	4.64544	5.50829	4.70987	4.35733	4.27713	4.51847	4.23873	4.44571	4.17066	4.41689	4.78081	4.06544	4.79274	4.30557	4.05056	4.09477	4.50293	4.63324	3.85003	4.42215	4.21941	4.52391	4.42785	4.11424	3.50034	4.16854	3.98845	4.87053	4.11939	3.32558	4.41478	3.65553	3.38613	4.08398		4.46944	3.99368	4.278	4.35515	4.43147	4.2538
STAMBP	6.09258	5.99827	5.22864	6.18707	5.97457	6.18882	6.64025	6.36704	5.97408	5.89843	6.23836	6.00649	6.39168	6.00845	6.15931	6.27002	6.00032	5.93088	6.09814	6.49681	6.0897	6.20658	6.0498	6.18334	6.14135	6.55078	6.19826	6.65895	6.61594	6.43011	6.48439	6.03248	5.8739	6.37976	6.26904	5.79912	5.74114		6.3971	7.24657	5.94072	6.37203	6.33007	6.14292	6.46975	7.41154	5.63634	5.9135	7.13957
NFATC1	6.21872	5.72757	5.81716	5.38234	5.27467	6.25266	5.60723	5.42427	5.03621	5.22892	5.03087	5.12683	5.62973	4.56096	5.31076	5.54565	5.13727	5.00995	5.35741	5.3458	4.7849	4.71961	5.2847	5.47229	5.50841	5.20935	5.64855	5.14373	5.12412	5.55157	5.41512	5.3347	4.88605	4.70623	5.14379	5.39049	3.63647	4.32794	5.47055	5.3073	4.46166	4.70091	4.77774	4.67798	4.62147	4.91804	5.41733	4.44607	5.03398
ASMTL	3.56038	4.1715								2.54075	2.72047	2.95663			4.09101			3.85361	3.47835	3.08107		1.75107	3.59272	3.85497				3.14158	3.44844	4.19872		3.18982	3.13895	3.05177	3.46632	3.56513	3.94858	3.11095	3.50283	3.22827	3.8631	3.79987	3.11828	3.641	3.57221	3.45011	2.84109	4.05347	2.99169
CDS2	4.52504	4.60862	4.72952	4.12578	4.70621	3.96698	4.81503	4.41353	4.45013	4.57577	4.85632	4.45582	4.36617	5.05862	4.69738	4.46142	4.56798	4.21988	4.04074	4.37227	4.78192	4.27041	4.4485	4.94744	4.41396	4.37267	4.83592	4.82846	4.94994	4.77116	4.47609	5.10394	4.72678	4.8571	4.6915	4.40222	3.97663	4.81813	4.66049	4.81878	4.66777	4.85709	4.3704	4.49319	4.5649	5.14501	4.46469	4.78685	4.68155
SNAP29	5.50591	5.50037	5.4524	5.65642	5.24867	5.58004	5.23165	5.44442	5.33265	5.58673	5.40558	5.61517	5.47717	4.62406	5.44886	5.73889	5.63635	5.78496	5.5874	5.44656	5.56658	5.56723	5.47551	5.81004	5.55119	5.5389	5.43139	5.38879	5.71091	5.76222	5.60445	5.3459	5.53229	6.11131	5.57711	5.39401	5.16663	5.48693	5.36277	5.50835	5.86519	5.86455	5.69191	5.72175	5.73795	5.6352	5.37148	5.68776	5.52053
OXSR1	8.06413	8.03519	8.26767	8.15184	7.93392	8.25983	8.3592	8.24974	8.27482	8.10217	8.52237	8.32496	8.48299	8.28698	8.36349	8.21365	8.34199	8.1144	8.0902	8.06247	8.47597	8.54589	8.27316	8.33072	7.98577	8.21936	8.57773	8.30261	8.42709	8.33194	8.35471	8.13654	8.463	8.30721	8.25374	8.28426	8.30521	8.21766	8.42772	8.54877	8.20169	8.17809	8.34118	8.26637	8.2908	8.17557	8.33888	8.46086	8.20853
GGPS1	5.59055	5.81763	6.335	6.19131	5.12135	4.76175	5.95279	5.67256	6.00614	5.62245	5.62205	6.04904	6.09194	6.46874	6.49437	5.41436	6.11907	5.43484	5.67518	5.93294	5.83971	5.91232	5.61314	5.9883	5.6212	5.65099	5.96547	5.43991	6.0297	5.50437	5.9442	6.20243	6.26195	5.82497	6.0275	5.91116	6.1273	5.61784	5.97323	5.17752	5.62757	5.63148	5.78215	5.89387	5.43215	5.31755	5.63681	5.67873	5.70267
HSPA4L	4.76687	4.34401	3.82799	4.84363	5.1548	4.70208	5.00266	4.99323	4.75205	5.0595	4.93381	5.50511	5.10808	4.9274	5.33674	5.25791	5.24473	5.26822	5.48352	4.99961	5.58385	5.3619	5.54845	5.27769	5.53326	5.48136	5.56702	5.45161	5.33284	5.34459	5.34816	4.86105	5.34597	5.3893	5.8103	5.66677	4.75723	4.96024	5.35305	5.40195	5.30565	5.67045	5.47125	5.45578	5.86584	5.42755	5.45163	5.55555	5.78042
LSM8	7.51972	6.79404	5.82739	6.30713	6.48195		6.21756	6.25298	6.18583	6.46232	5.70491	6.39917	6.43166	5.89296	6.54422	6.07342	6.05192	5.91645	5.93133	5.84282	6.39238	5.98416	5.88012	5.96519	6.39667	6.53194	6.04938	5.7298	5.87217	6.0327	6.07261	5.96643	5.69995	5.87622	5.42399	5.7701	6.50762	6.42868	5.81432	6.15442	6.57794	6.01617	5.92734	6.14354	5.97956	5.77613	6.1069	6.3544	6.28561
AP2A1	7.15355	7.10957	6.96551	7.20057	6.98669	7.05823	7.19517	7.09806	6.93265	7.20539	7.16401	7.16326	6.84566	7.3129	7.03605	7.25061	7.16134	7.27212	7.205	7.18711	7.14944	7.07526	7.05142	7.24136	7.1021	7.36845	7.22114	7.20503	7.38437	7.33915	6.97688	7.17333	7.02289	7.58008	7.37032	7.27929	6.96668	7.07283	7.18297	7.108	7.25663	7.29288	7.15422	7.31205	7.30247	7.3793	6.93704	7.36445	7.24482
STAU1	5.06018	5.14324	4.91813	5.50048	5.60791	5.41547	5.4125	5.46896	5.24887	5.43343	5.34908	5.18675	5.44713	5.43082	5.27602	5.15033	5.03387	5.1198	5.24856	5.26015	5.23312	5.40693	5.13115	5.36357	5.65959	5.39631	5.54534	5.33023	5.04577	5.45471	5.31966	5.55611	4.9992	5.65904	5.37483	4.63721	5.77482	5.38274	4.4408	5.14341	5.42963	5.17103	5.14531	5.45377	5.24514	5.2826	5.09872	5.56902	4.61079
CAVIN2	7.53045	7.45527	7.22552	7.1832	7.65121	7.69546	7.77237	7.39722	7.55993	7.47405	7.55484	7.63782	7.74257	7.4421	7.60612	7.40964	7.61225	7.42295	7.53799	7.34089	7.62512	7.74395	7.72777	7.81076	7.5398	7.75857	7.92842	7.57421	7.39671	7.26124	7.68695	7.57394	7.52856	7.55697	7.6077	7.73776	7.77298	7.40004	7.68636	7.63829	7.76997	7.80918	7.75959	7.7681	7.88281	7.63965	7.64701	7.55859	7.7366
BAG2	4.25562	3.90237	4.69837	5.10168	4.71252	4.7928	5.21179	5.03953	5.08433	5.55593	4.89957	5.06817	4.63016	5.7722	5.37239	5.35353	4.83476	5.25812	5.33036	4.93164	5.39343	5.37221	4.95978	4.80686	5.64352	5.21768	5.21821	5.10167	5.49609	5.44136	5.22971	5.29904	5.13354	5.74903	5.4395	5.32577	5.51395	5.40179	5.92909	6.10656	5.41667	5.54064	5.62352	5.14379	5.65084	5.70157	5.60952	5.78411	5.82467
BAG3	10.1493	10.2784	9.83824	10.1	10.1679	10.1302	10.0242	10.0827	10.1393	10.1015	10.1571	10.2142	9.96626	9.85775	10.2374	10.6181	9.91679	10.2869	10.2967	10.3401	10.1769	10.2994	10.0341	10.5787	10.1931	10.4537	10.1758	10.3334	10.4907	10.9894	10.5177	10.3818	10.2252	11.502	10.2055	9.89727	9.77568	9.5458	10.2189	10.1554	10.8408	10.6774	10.6093	10.6372	10.5743	10.5874	10.2267	11.271	10.2588
MAP4K4	5.8818	5.69722	5.96405	5.48259	5.84849	5.95495	5.88663	5.81855	5.72512	5.58335	5.24007	5.60858	5.76954	5.35669	5.27049	5.65063	5.68919	6.05508	5.81514	5.56228	5.88206	5.86973	5.6724	5.90737	5.3252	5.67354	5.54139	5.76584	6.21835	6.15122	5.67699	5.70629	5.81665	6.00942	5.8971	5.81212	5.33071	5.22794	5.55919	5.21116	6.22483	5.97339	6.19101	6.11056	5.73491	5.89462	5.23463	6.09907	6.1093
MLYCD	7.41824	7.53297	7.3404	7.9123	7.85037	7.80825	7.93471	7.5795	7.52917	6.96343	7.64297	7.85625	7.48261	6.40118	7.66415	7.64139	7.64532	7.5961	7.47761	7.45296	7.94315	8.12845	7.70215	7.07977	7.44019	7.96179	7.16796	7.55687	7.9141	7.25966	7.35867	7.22169	7.79275	6.99373	7.84337	7.89646	7.53402	6.7871	6.90216	7.40863	7.00488	7.64166	7.42667	7.56385	7.9557	7.61596	7.68747	7.03384	7.10473
CRYZL1	4.41284	6.56839	3.64881		5.42741	4.91735	6.72663	6.7666	5.06399	4.76443	6.97835	5.23758	5.66829	4.58314	5.2366	6.043	4.6775	6.31823	6.93435	6.29705	5.33256	5.08175	4.73205	6.25898	5.5744	4.81073	5.32417	4.93819	4.12869	4.10221	4.76429	4.57874	3.89155	3.97068	4.75452	4.91971		4.2702	4.72385	4.67793	3.26931	4.52979	4.4995	4.52796	4.81784	4.79283	4.92441	4.54178	4.54596
AIFM1	9.95349	10.0109	9.59184	10.0339	9.98608	9.88691	9.92845	10.0852	10.0581	9.99688	10.3221	10.3932	9.97518	9.99732	10.2	10.1585	10.2319	10.3052	10.0361	10.0126	10.3423	10.2162	10.3612	10.0129	10.3264	10.2882	10.1611	10.0692	10.2653	9.86015	10.0536	10.0869	10.5785	10.2451	10.4707	10.5427	10.1878	9.99651	10.0406	10.5076	9.77429	10.3766	10.2477	10.2802	10.5238	10.4839	10.4808	9.8656	10.2223
EML2	7.26535	6.89978	7.27541	7.67567	7.8121	7.61442	7.30934	7.2596	7.31158	7.39543	7.48898	7.32477	7.38793	6.83398	7.13123	6.9927	6.99483	7.23455	7.6363	7.58637	7.78537	7.85944	7.24928	7.19904	7.21683	7.37709	7.38624	7.15462	7.60795	7.18772	7.44917	7.17165	7.7749	7.24368	7.48528	7.70499	7.38621	7.2189	7.36552	7.30439	7.13294	7.11897	7.31198	7.07104	7.61246	7.60208	7.56778	7.10811	7.08966
NUDT14	5.87386	6.67971	5.88117	5.91935	4.66912	5.50513	5.6101	6.51333	5.59996	5.83278	6.16667	6.00701	6.22921	7.28401	5.55471	5.87465	5.71688	5.67626	6.00853	6.03876	6.20648	6.21514	6.06572	6.59528	5.13236	5.34722	5.7095	6.26987	5.90756	6.15224	6.01618	6.12798	6.36647	5.80951	5.70496	5.57961	5.86496	5.14918	5.7533	6.02526	6.37142	6.64999	6.34487	6.21523	5.34047	5.57171	5.23721	5.97875	6.36965
BPNT1	6.82387	6.85067	6.65032	6.96846	6.99977	7.17455	6.98387	6.94589	6.93569	6.67082	7.11996	7.10571	6.85702	6.68055	6.69676	6.61289	7.14377	6.95514	7.22626	7.23707	7.16369	7.1288	7.29112	6.98532	7.04626	7.09774	7.0748	6.92221	7.3391	6.95084	7.12836	6.95856	7.2618	6.20829	7.20134	7.25068	6.78172	6.75513	7.22059	7.28912	6.91696	6.98926	7.33437	7.09153	7.2264	6.7463	7.06994	7.00719	7.10389
DDAH2	5.3528	5.71858	5.18363	5.34249	5.8325	5.8287	5.51972	5.98338	5.43363	5.84972	5.83683	5.78334	5.78944	5.24756	5.10779	5.88755	5.68226	6.09068	5.66841	5.80653	5.69721	5.95703	6.07786	6.53983	5.45158	5.5365	5.58192	5.51274	5.54468	6.08283	5.76402	5.39364	5.76117	5.84934	5.61955	5.95096	5.60951	6.43379	6.43089	5.90062	6.3732	6.49534	5.93699	5.90059	6.36042	5.87692	6.03235	6.56793	5.93276
ABHD16A	6.53466	6.49749	6.24239	6.72645	6.51046	6.60432	6.63083	6.65111	6.60488	6.3315	6.77086	6.68978	6.47591	6.5013	6.59165	6.53875	6.7474	6.75054	6.80603	6.85286	6.88223	6.91019	6.8314	6.36186	6.47611	6.40754	6.56865	6.48327	6.49401	6.36877	6.54925	6.64977	6.67723	6.83366	6.84432	7.1056	6.22636	6.03714	6.34795	6.4263	6.31142	6.36081	6.47281	6.47337	6.73157	6.55671	6.47714	6.42572	6.68744
C6orf47	4.39903	5.51399	4.11906		4.58854	4.39185	4.51803	4.4178	4.95302	3.82792	4.19973	5.04999	4.3202	4.81425	5.33222	5.29494	5.28569	5.29496	4.78086	5.15943	5.12579	5.35987	4.97628	4.97903	4.34107	5.14897	5.08529	5.04594	6.02695	6.19605		4.13577	5.10026	6.0648	4.84773	4.87639	5.02163		5.121	5.13693	5.97362	5.24947		4.56061	5.38044	4.44492	5.239	5.84037	4.68837
TXNDC12	5.13787	4.6185	5.17609	4.91686	4.85696	5.00667	5.35839	4.72851	5.17775	5.11462	5.34001	4.83219	4.74849	5.00975	5.50353	4.75344	5.15512	5.20087	4.728	5.55701	5.2462	5.50632	5.18541	5.01428	4.75533	4.87331	4.55061	5.22716	5.10014	5.238	5.33493	5.18187	4.93991	4.89298	4.55272	4.44716	5.29154	5.10839	4.84728	4.77192	4.9018	5.07637	4.49185	4.64825	4.74542	4.99312	5.29546	5.20682	4.75711
NUDT3	10.2911	10.2698	9.86065	10.0944	9.8103	9.98867	9.87613	9.74416	9.85531	9.79182	10.0972	9.79098	10.1309	10.0036	10.1646	9.77982	10.0866	9.86344	9.72556	9.95532	9.93089	9.57769	9.99449	9.69712	9.60219	9.65362	9.88922	9.91197	9.75755	9.66644	10.0381	10.1595	9.82879	9.34116	9.27661	9.4414	10.0015	9.90895	9.41789	9.82723	9.72485	9.92543	9.99678	9.63529	9.85674	9.12554	9.55749	9.12551	9.40117
NDUFB10	11.6929	11.8314	11.6696	11.9078	12.204	12.2999	12.1981	12.0555	12.0126	11.6315	12.0026	12.3368	11.8537	11.6371	12.1131	11.9418	12.0754	11.9833	12.0401	11.9357	12.468	12.3505	12.2283	11.9112	12.1382	12.062	11.8497	12.0138	12.1523	11.6047	11.9052	11.8199	12.2346	11.1469	12.2277	12.2201	11.9175	11.6022	11.8528	12.301	11.4957	12.1212	12.0094	12.1422	12.3511	12.0635	12.2314	11.4158	12.0281
CLPTM1	5.00109	4.93232	4.62692	5.3033	4.31096	4.30645	5.218	4.51194	4.11942	4.8291	5.07061	4.75671	5.08547	4.81772	4.34124	4.90538	4.81628	5.02128	4.8522	4.96597	4.87912	4.5831	4.36349	4.78097	4.83085	4.83894	4.37425	4.47903	4.3514	4.49813	4.86543	4.2118	4.82335	4.69064	4.87815	4.94384	4.24763	4.24186	4.71252	4.63508	4.9411	4.5769	4.1155	4.90331	4.36352	5.00643	4.43222	4.65879	4.5914
MOCS2	5.83192	5.96186	6.12753	5.45333	5.85305	5.80236	5.60862	5.88941	6.07361	5.82274	5.84106	5.59976	6.02215	6.02855	5.78006	5.42514	5.75492	5.71666	5.9666	5.67158	5.76903	5.71777	5.51183	5.25533	6.23568	5.76743	5.73311	5.75771	6.26797	5.93182	5.64366	5.63876	5.85653	5.14142	6.05723	5.95353	5.71436	5.65075	6.19516	6.07418	5.65555	5.91883	5.93731	5.90501	5.86789	5.53676	6.24146	5.79233	6.1651
TOMM40	7.56387	7.26631	7.1057	7.49297	7.63658	7.70191	7.4089	7.44721	7.04379	7.39615	7.55584	7.63493	7.01846	7.44407	7.58174	7.53715	7.75318	7.74777	7.85125	7.88902	7.84443	7.87243	7.67704	7.61738	7.71355	7.82947	7.25389	7.49768	8.01237	7.47875	7.78646	7.55708	7.85381	7.50035	7.63655	7.88969	7.34473	7.48871	7.59509	7.94075	7.48963	7.71515	7.92141	7.92972	8.01691	8.00921	7.56262	7.65583	7.90652
PEX11B	5.12967	5.24603	4.64818	5.17618	5.10298	5.14759	5.56389	5.39034	5.20033	4.90162	4.80937	5.47181	5.18722	5.31067	5.29723	5.19755	5.73147	5.83298	5.3676	5.24999	5.49447	5.4285	5.55038	5.1055	5.30649	5.38681	5.44326	5.44388	5.86316	5.82218	5.21998	5.15782	5.70673	5.57362	5.28096	5.46663	5.34672	5.36033	4.76058	5.3417	5.12637	5.6569	5.29976	5.70368	5.35076	5.5993	4.98187	5.12405	4.99645
MT.CYB	9.53284	9.95573	10.5933	10.0389	11.0168	9.86441	9.60719	9.503	10.5258	9.79816	9.54774	10.3576	9.86223	9.98405	10.7342	9.89214	10.9268	10.1855	10.1069	9.96355	10.3919	10.4449	10.6487	9.54271	9.72228	9.93786	11.1395	10.3037	10.1368	9.89353	9.82899	10.6892	10.794	9.91407	10.0852	9.87185	11.1193	10.3234	9.27241	10.1035	9.87602	10.1084	9.81679	10.0402	9.94844	10.1843	10.2742	9.03461	9.99942
CYB5A	6.44683	6.12189	6.20592	6.42204	5.90404	5.9381	5.92103	6.29877	6.1369	6.08513	6.31868	6.34655	6.28327	6.05956	6.33556	6.3716	6.06192	6.03741	6.52915	6.36827	6.34093	5.83873	6.09743	6.16021	6.29057	6.13286	6.18757	6.24294	6.54519	6.25872	5.97294	6.18327	6.53143	6.03326	6.47075	6.22865	6.82592	6.26904	6.51253	6.23252	6.4453	6.38116	6.15531	5.94588	6.00482	6.16631	6.0784	6.1058	6.23444
ADH1B	5.57528	5.80234	6.12335	6.08211	7.21344	6.68195	6.60544	7.08686	6.74059	6.40091	7.07143	6.83352	6.49424	6.54272	6.7584	7.18492	7.37639	7.38215	6.46569	6.11223	6.64421	6.48334	6.7747	6.49027	6.83088	6.50209	6.22518	6.34099	6.62556	6.56626	6.28768	5.77191	6.40328	4.65046	6.43652	6.54153	6.61557	6.28584	7.06824	6.92747	7.2106	6.89161	6.9281	6.40971	6.21033	5.09388	7.4214	7.27309	7.31165
ADH1C	5.09981	3.43983	3.17938	5.2264	4.05184	5.0484	4.13542	5.56284	4.72543	5.8705	6.10829	4.59775	4.95331	3.3525	5.48255	5.68861	5.35762	5.93814	5.03649	4.2059	4.49169	4.77207	5.10363	5.28992	4.48607	4.4192	4.49517	4.39026	4.50426	4.62463	5.34486	4.07289	4.78944	3.65453	4.66622	5.28015	3.88178	3.28907	5.82354	5.82795	5.67334	5.47935	5.69819	4.99464	4.9407	3.49514	5.39858	6.56773	6.018
LDHA	14.8868	14.8882	14.8995	14.3271	14.4662	14.7963	14.61	15.0047	13.8087	14.3638	14.2013	13.7268	14.9526	15.0943	14.6265	14.6207	13.9574	14.2563	14.1336	14.2429	14.5119	14.2716	14.5315	14.434	14.8084	14.5274	15.3098	14.7996	14.6736	14.5446	14.5882	14.5636	14.892	13.9938	14.3633	14.645	14.9602	14.852	15.1785	15.4785	14.9761	15.0589	14.6388	14.6568	14.3205	15.0406	14.0074	13.9286	15.4761
ALDH1A1	9.17745	9.4826	10.027	10.3154	9.68821	9.65737	10.1395	9.70296	10.4919	9.41401	10.4564	9.97738	9.81842	9.18331	10.3598	10.1932	10.4042	10.2604	9.93334	9.79198	10.4766	10.6548	9.76547	10.0457	10.0308	10.0004	10.0884	10.0633	9.79788	9.9016	10.0333	9.65618	10.5983	9.61165	10.0794	10.1504	9.79674	9.66385	10.449	10.2668	9.3276	9.75847	10.0803	9.87542	9.99375	9.38281	10.5859	9.78573	9.89578
GLUD1	9.49517	9.30288	8.887	9.34303	9.47668	9.37177	9.34194	9.48865	9.2987	9.54947	9.51787	9.44215	9.0581	9.33983	9.30731	9.36255	9.69722	9.87173	9.47966	9.53234	9.56602	9.48298	9.96958	9.70711	9.59946	9.4484	9.46354	9.4474	9.58157	9.50831	9.31741	9.42499	9.71011	9.47619	9.67619	9.80293	9.6732	9.54804	9.52444	9.70091	9.40228	9.80492	9.32542	9.41145	9.80942	9.79288	9.65107	9.23628	9.47732
CYB5R3	11.185	11.2702	11.1007	11.0422	11.011	10.9792	11.2512	11.279	11.0523	11.2419	11.0497	11.1916	11.3	11.1009	11.1654	11.348	11.6271	11.4285	11.31	11.3908	11.5424	11.5594	11.5844	11.4597	11.2075	11.338	11.4841	11.3864	11.7685	11.7457	11.3184	11.4559	11.5066	11.8227	11.5049	11.5566	11.2342	11.7516	11.5023	11.6429	11.5003	11.5649	11.63	11.8211	11.7012	11.74	11.447	11.6126	11.8497
GSR	8.5805	8.75204	8.42425	8.48002	8.76787	8.70336	8.57761	8.76076	8.65201	8.89373	8.91001	8.87742	8.74251	8.82196	8.87487	8.93899	8.8286	9.02597	9.13141	9.12041	9.1055	9.11624	9.14058	9.09563	8.88316	8.88945	8.82724	8.88853	9.43769	9.23431	8.96526	8.95123	9.26989	9.04001	9.22527	9.48678	9.11463	9.24139	9.27192	9.25456	8.99532	9.23267	9.37687	9.27983	9.46095	9.51588	9.34151	9.12612	9.21044
MT.CO1	7.00541	7.79302	8.32942	8.33796	8.60178	8.21362	8.25226	8.49088	8.91439	8.61643	8.304	8.84617	8.05342	8.56777	8.76548	8.34747	8.75461	8.43994	8.34115	8.24283	8.62642	8.58947	8.77467	7.85938	8.30685	8.89476	8.372	9.26186	8.56644	8.03449	8.83426	8.74616	8.88403	7.86507	8.60866	8.56222	9.26774	8.60953	8.95196	9.3093	8.2928	9.1824	8.8984	8.80854	8.98549	8.39803	8.90012	8.38925	9.20843
MT.CO2	13.0166	12.9718	13.0244	13.3783	14.1856	13.7322	13.9276	14.3776	14.2992	13.8737	14.4954	14.3961	13.8079	14.0516	14.1452	14.1139	14.5394	14.1241	13.9945	13.9194	14.7587	14.5814	14.7175	13.9314	14.4081	14.3836	14.057	14.5444	14.1474	13.4753	14.5193	14.2469	14.697	13.8138	13.8878	14.2007	14.605	14.5648	14.7901	14.7767	13.8319	14.8681	14.6066	14.7681	15.0597	14.5589	14.8882	13.8059	14.9639
MT.CO3	5.70962	6.41744	6.76875	6.23596	6.06353	5.99707	6.04524	6.19249	5.46161	6.07793	5.51621	6.6202	6.21095	5.09217	6.09817	5.89852	6.78569	5.67668	5.70485	6.04078	6.19094	6.29953	5.6219	5.45857	5.8173	5.30601	6.1291	5.99575	6.64436	5.79057	5.30431	5.1426	6.41061	4.8624	6.68448	6.92039	6.3637	4.71534	4.89102	5.33306	5.27322	5.3012	5.92795	5.89028	5.455	5.33566	4.62681	5.3819	5.64105
SOD1	10.1363	10.3632	9.8779	10.4103	10.8052	9.27605	10.2488	10.4873	10.6565	10.621	10.7306	10.7954	10.8182	10.071	10.9112	10.5713	9.97342	11.1275	11.0037	10.9375	10.3009	10.6945	10.7771	10.3494	11.0279	11.0186	10.4998	10.6919	11.0593	10.8128	11.0217	11.1561	11.2272	9.88518	10.17	10.5545	10.8547	10.822	11.3559	11.2609	10.8276	11.1958	11.2882	11.1422	11.4225	10.4312	11.5985	11.225	11.4078
CP	7.59316	8.64905	7.73452	8.14151	7.78018	7.89799	8.15786	8.6237	8.04787	8.01062	8.39849	8.32142	7.95175	8.36684	8.35016	9.07709	8.16238	8.25478	8.45817	8.33718	8.27584	8.74067	8.10947	8.50075	8.24108	8.58833	7.85185	7.94599	7.99714	8.27658	7.84929	7.41235	7.56137	6.25055	8.80244	8.85929	7.7917	7.83838	8.68724	8.24328	8.19443	8.04935	8.10125	7.67485	8.30665	6.57544	8.47973	8.31002	8.22092
F13A1	6.07537	6.35071	6.05355	6.42874	6.08576	6.44828	6.09156	6.76137	6.39068	7.37215	6.39631	6.29568	6.17404	5.80702	6.01869	7.56177	6.28295	6.88745	6.14934	6.70534	6.18803	6.68233	6.47133	7.09143	6.11154	6.00417	6.39711	6.41412	6.23344	6.80107	6.21616	5.71157	6.02964	7.11809	6.60769	6.49675	6.3211	7.12848	7.19995	7.09806	7.43859	7.04069	6.38988	6.13755	6.69473	5.56044	6.90141	7.84205	6.83292
PNP	5.0779	6.28093	5.45891	5.87551	5.46043	5.59628	5.69652	6.22722	5.65038	5.65487	5.83276	6.28447	5.09869	5.19916	5.92167	6.64717	5.69647	5.62629	6.03736	6.08845	6.25714	6.62414	5.6284	6.20028	5.77093	5.73827	5.56618	5.6723	5.62707	5.22052	5.01874	4.89308	5.16987	4.12307	6.02052	5.96564	6.19756	5.70688	7.72663	6.03182	5.92845	6.03891	5.0289	4.83249	5.59484	4.45839	5.77585	5.3135	5.85602
HPRT1	7.12059	7.8687	6.96557	7.18701	6.6342	7.07055	6.84672	7.55718	7.35117	7.32374	7.63221	7.22955	6.64316	6.9571	7.00516	7.82726	7.06153	7.3738	7.22109	7.5083	7.22908	7.39181	7.14014	7.86185	6.76657	6.8377	7.09431	6.97265	7.21529	7.34254	7.14051	6.90506	6.32444	7.21237	7.19251	7.16315	6.95206	7.0533	7.91693	7.09259	7.86746	7.48423	7.03282	7.0129	7.0575	6.25241	6.88506	7.63166	7.30204
GOT2	13.4506	13.527	13.5738	13.8399	14.1708	13.6733	13.9886	13.9687	13.9914	13.8876	14.4931	14.1086	13.7593	13.5872	13.8601	13.4311	14.04	14.0602	13.9338	13.9723	14.1135	13.9701	14.1483	13.7291	14.2157	14.0104	13.6858	13.9262	13.4576	13.1359	13.762	13.9493	14.1381	12.8357	14.1291	14.0434	14.27	13.6197	13.9324	14.2354	13.1095	13.9946	13.6092	13.7002	14.0724	13.8627	14.4635	12.9527	13.6336
PGK1	14.4594	14.3621	14.632	14.3921	14.3346	14.0564	14.172	14.3925	14.2048	14.3058	14.6267	14.2336	14.5922	14.4169	14.5564	14.3541	14.2342	14.2324	14.524	14.4132	14.3152	14.2114	14.3391	14.19	14.7064	14.3526	14.6905	14.477	14.4027	14.2786	14.6161	14.5648	14.7788	13.7693	14.2703	14.6128	14.6369	14.4986	14.5712	14.8445	14.4778	14.5675	14.5779	14.602	14.4495	14.3691	14.6731	14.58	14.8629
AK1	14.3701	14.5358	14.7344	14.5352	14.2677	14.1583	14.6182	14.8165	14.4497	14.6408	15.0305	14.525	14.7419	15.0432	14.9977	14.8596	14.5017	14.5773	14.8027	14.8169	14.5603	14.3091	14.4513	14.4093	15.1133	14.7279	14.8583	14.8114	14.6016	14.4269	14.9008	14.9391	15.0405	14.1186	14.6648	14.8358	15.1067	14.9605	14.6614	14.9402	14.7959	14.9167	14.9461	14.7952	14.5437	14.7094	14.7743	14.7111	15.137
F2	7.18013	7.49201	6.9641	7.52817	7.20725	7.02163	7.62194	7.96503	7.48719	7.64042	7.63661	7.67345	7.31053	7.35041	7.94988	8.63943	7.34001	7.2582	7.88246	7.69274	7.60034	7.83702	7.56371	7.68012	7.56744	7.51541	7.28244	7.28116	7.58149	7.20458	7.48368	7.00549	7.15183	6.15598	7.45259	7.79943	7.66363	7.6898	8.31816	7.61063	7.62486	7.61349	7.32125	7.06744	7.39984	6.26315	7.74838	7.31803	7.67972
C1R	5.65736	5.81397	5.64073	5.44387	4.95347	5.39122	5.59525	6.13777	5.2689	5.65476	5.88929	5.75426	5.18232	5.71752	5.65413	6.11553	5.52588	5.61046	6.0771	5.84483	5.62168	5.76216	5.77865	6.04519	5.38012	5.74266	5.57828	5.82159	5.77043	5.74913	5.32056	4.80352	5.76455	4.78599	5.78815	5.951	5.30352	5.60603	6.25296	6.04157	5.65585	5.7989	5.57418	5.57548	5.61883	4.88756	5.34532	5.54128	5.70042
HP	7.12508	8.55269	8.39726	9.00348	8.11296	8.02583	9.09366	9.45465	8.20761	8.43342	8.386	8.61689	8.05222	8.70897	8.88998	9.73831	8.2457	7.97913	9.04061	8.94961	8.82023	9.36955	8.72481	9.10087	8.81825	9.15136	8.53199	8.41505	8.25085	8.23159	8.19218	8.14952	8.55832	6.89384	9.05331	9.39842	8.46426	8.85131	8.4106	7.91923	7.9668	8.1236	8.24213	7.75033	8.54898	7.12972	9.22919	8.89791	8.9675
HPR	4.26954	4.98468	4.42034	4.41462		4.52704	6.0629	6.25292	4.39635	5.17325	4.6942	5.58673		4.30104	4.72538	5.87146	5.02851	4.58863	5.84742	5.27866	6.25634	6.00731	5.7265	6.03096	5.53775	5.60105		5.17391	5.46388	4.67815	5.09146		5.01364	4.49756	5.13434	5.75654	3.84191	4.9525	5.6178	5.4182	3.96016		4.82212		4.99481		5.83852	5.63161	4.48954
F9	6.20076	6.09646	6.55465	6.53633	6.07489	6.22806	6.78963	6.66034	6.29806	6.00124	6.71936	6.8633	6.30667	6.9437	6.69742	6.46453	6.55112	6.61183	6.51457	6.54609	6.52719	6.97167	6.59335	6.50173	5.97925	6.18316	5.51644	5.48795	5.68582	6.05946	6.67507	5.9827	6.51442	5.64482	5.93228	6.40161	5.9954	5.97967	6.39038	6.85815	5.67511	5.53953	6.42237	5.98599	6.31645	5.93437	6.42007	6.08611	6.35975
CFD	3.87754	4.4606	4.6549	4.51474	4.78277	4.76218	4.50352	5.13957	4.73349	5.11984	4.53624	4.74514	4.24201	3.69001	4.54312	4.76778	3.97008	4.85802	4.88243	4.58909	3.83998	4.2307	4.48499	5.26376	4.34245	4.53146	4.27281	4.61336	4.91338	4.7789	4.68442	3.68067	3.99382	4.25678	4.27441	4.409	3.6076	4.36346	5.11099	4.9973	5.11548	4.76374	4.62223	4.26269	4.57945	4.2352	5.13137	5.22233	5.32949
PLG	5.15731	6.04169	4.92885	5.47513	4.97215	4.73503	5.44567	5.78315	5.19278	5.43452	4.91254	5.67115	4.7048	4.90475	5.86353	6.76097	5.07236	5.07724	5.97756	5.68103	5.7406	6.1679	5.94004	6.12856	5.57917	5.60964	4.95846	5.10208	5.48003	5.19286	4.93462	4.40491	5.25906	4.1928	5.81287	5.96634	5.28235	5.55163	6.02389	5.83723	5.97702	5.64609	5.34012	5.01259	5.60543	4.61966	5.3054	5.2497	5.87838
PLAT	3.51901	2.4674	4.09776	2.99719		4.26664	3.63858	4.63475	4.6523	3.48873	3.22166	3.47799	4.22082	3.40581	3.70627	4.46827	4.58452	4.12343	4.08316	4.5651	2.41096	4.10608	3.52049	4.80871	3.63481	3.76476	4.16903	4.0523	3.67926	4.35366	4.97532	3.93304	3.50789	3.54548	4.26117	3.3765		3.0546	4.77014	4.02706	5.11855	3.79985	4.90677	4.0532	4.30138	2.92585	3.8188	1.84276	5.04894
CFB	6.53942	7.41902	6.62918	6.90001	6.86775	6.9781	6.48177	7.18839	7.41286	6.80965	7.21673	7.04682	6.94025	7.14528	7.29693	7.70396	7.15601	6.96054	7.35467	7.30389	7.21555	7.34143	7.36555	7.47247	7.2575	7.39637	6.2759	6.93981	6.76828	7.16461	7.03322	6.4996	7.02039	5.74474	7.47083	7.52304	7.3414	7.43739	7.48229	7.26733	7.23501	7.04455	6.95651	6.67679	7.22164	5.57921	7.47711	7.08996	7.31183
ADA	5.03451	4.72719	5.9995	5.33523	5.15702	5.22262	5.16266	5.30237	4.72864	5.46483	4.87306	4.60997	4.88533	5.19946	4.93774	4.89711	4.70501	4.53272	4.57621	4.72122	4.23818	4.28169	4.54806	4.90501	4.41441	4.66115	4.5204	4.58653	4.88614	4.66406	4.52689	4.44243	4.5699	4.09904	4.52265	4.79298	5.29054	4.97675	4.46844	4.88085	5.04751	4.82318	4.75855	4.67467	4.55735	4.00666	4.71051	5.14767	4.89515
MT.ATP6	13.8074	13.8507	13.7065	13.5734	13.8304	13.8762	13.947	13.8944	14.0698	13.421	13.8528	14.1878	13.544	13.8118	14.2812	13.8074	14.2349	13.9208	13.8673	13.8857	14.1757	14.1223	14.1777	13.7792	13.8094	13.6849	13.5322	13.7954	14.1617	13.5674	13.414	13.549	14.2919	13.5253	14.2518	14.2922	14.1525	13.4531	13.7058	13.9752	13.3948	13.9586	13.7407	13.849	14.0329	13.7912	13.8392	13.2097	13.6854
CA1	9.53721	11.7346	10.0524	11.0965	10.7357	10.6392	11.6809	12.4111	10.9757	11.1285	11.4486	11.7755	10.5257	10.539	11.4381	12.0372	11.0577	10.9266	11.8221	11.8603	11.6207	12.0887	11.2768	12.0949	11.6397	11.6532	10.9403	11.2031	11.6023	10.1685	10.1371	9.39103	10.4478	8.2497	12.0837	11.6967	11.7329	10.9921	13.5151	11.7411	10.917	11.4167	10.2908	9.5177	11.1069	7.81241	11.145	10.0275	11.6932
CA2	11.3913	12.0141	11.3749	12.0322	12.0075	11.9749	12.2495	12.305	11.8312	12.1152	12.1438	12.6072	12.1355	11.6915	12.4393	12.7878	12.1685	12.1755	12.3493	12.2048	12.4773	12.7673	12.2095	12.2846	12.4253	12.6007	12.0672	12.305	12.5097	12.0324	12.2435	11.8229	12.3581	11.3309	12.7467	12.4858	12.2427	11.9005	13.5256	12.8265	12.2883	12.6113	12.5284	12.173	13.0515	11.926	12.6809	12.4791	12.565
ASS1	8.0465	7.89316	7.98169	8.13653	8.09498	7.75115	7.5168	7.60316	7.88596	7.35738	8.0482	7.48257	7.64904	7.10003	8.20456	8.05633	8.22578	7.87548	7.60269	7.36052	8.28411	8.43689	7.97773	7.80135	7.52481	7.59534	7.22319	7.56336	7.62813	7.41106	7.90711	7.809	8.01401	7.72557	7.45884	7.59831	7.81875	7.21379	7.04298	7.15383	7.94373	7.82718	7.95061	7.97045	7.594	7.42082	7.71799	7.74206	7.45679
SERPINC1	6.56403	7.04338	6.80449	7.14293	6.94377	6.82239	6.94782	7.35843	6.9525	7.01622	6.9197	7.15274	6.72525	6.71674	7.38335	7.85674	6.87941	6.89163	7.12781	7.2302	7.16772	7.41863	7.17744	7.28585	6.8726	6.98238	6.84983	6.74336	7.02771	6.81637	6.9662	6.37429	6.42281	5.35818	7.39477	7.2326	6.97602	7.09835	7.45308	7.21461	7.04881	7.01391	7.02208	6.32227	7.00983	5.2379	7.4119	6.95333	6.89727
SERPINA1	10.6179	11.6161	11.5137	11.9109	11.3507	11.6724	11.7608	12.3496	11.0176	11.9	11.3354	12.2273	11.4418	11.0792	12.0638	12.8368	11.5175	11.6399	12.1765	12.1452	12.0647	12.3966	12.1123	12.3571	11.9537	11.9156	11.3808	11.7151	11.9533	11.8836	11.7683	11.0443	11.537	9.82873	12.6673	12.5618	12.0903	12.1654	12.301	12.1544	12.1641	12.1632	11.9772	11.3116	11.265	9.25623	12.305	12.3023	12.2837
SERPINA3	8.25108	9.21372	8.65969	9.01115	8.68031	8.5361	8.6284	9.34914	8.67975	9.10197	8.9405	9.32011	8.66577	8.92327	9.15583	9.70076	9.00971	8.81813	9.28374	9.31664	8.9687	9.50208	9.16287	9.35568	8.80405	8.78278	8.99549	8.83929	9.21348	9.05261	8.73728	8.45568	8.33945	7.32575	9.29587	9.2165	9.42834	9.51411	9.40422	9.23578	9.23501	9.06631	8.71391	8.21069	9.0693	7.47071	9.27228	8.82926	9.29141
AGT	6.71067	7.35912	7.26775	7.57405	7.52157	7.60699	7.71094	8.37433	7.26496	7.33341	7.58253	7.54212	7.1058	7.25106	7.85386	8.56662	7.13375	7.31564	7.89887	7.66687	7.32996	7.88679	7.68131	7.42283	7.52516	7.70278	6.7011	7.04969	7.09037	6.86272	7.07724	6.5595	6.73869	5.36641	8.29544	8.05903	7.16275	7.55899	7.72518	7.32107	6.94459	7.09718	7.06531	6.491	7.07372	5.46448	7.61857	7.40422	7.7578
A2M	9.49095	10.8056	9.534	10.0897	9.77431	9.87725	10.1665	11.0066	9.9534	10.2225	10.43	10.4063	9.58832	10.2671	10.5557	11.4434	10.1824	10.1996	10.4118	10.0767	10.1164	10.352	10.0757	10.4951	9.7717	10.0234	9.59087	10.1157	10.3206	10.0433	9.45785	8.94562	8.95238	8.05884	10.6444	10.4358	10.6401	10.7886	10.9106	10.198	10.6679	10.7438	9.5987	9.01405	9.82247	8.44812	10.4644	10.2649	10.1968
C3	9.89155	10.9738	9.87102	10.5253	10.4947	10.4483	10.5818	11.3348	10.626	10.7202	10.9046	10.9172	10.158	10.656	11.1403	11.7791	10.5593	10.5296	11.2518	11.0363	10.8753	11.1462	11.0474	11.3739	10.8764	11.0734	10.3411	10.5951	10.7908	10.7009	10.3876	9.92814	10.2644	9.1041	11.7316	11.5587	10.9574	11.2538	11.5549	11.0028	10.9768	10.9253	10.4922	10.026	10.7903	9.39789	11.1629	10.9707	10.985
C5	5.93434	6.68037	6.08592	6.13769	6.21519	6.22719	6.39403	7.21901	6.5439	6.71109	6.59477	6.58923	6.06089	6.66393	6.73418	7.21721	6.37262	6.2698	6.73852	6.50444	6.41394	6.86247	6.25742	6.6964	6.56723	6.28053	6.06646	6.29805	6.47827	6.23914	5.88197	5.67199	5.82161	5.29995	6.89927	6.84343	6.44703	6.74785	6.98685	6.58111	6.54757	6.01475	5.58623	5.21492	6.33072	5.41333	6.40594	6.05331	6.21312
CST3	5.52017	5.86637	6.2037	6.26519	5.59284	5.86551	6.04828	6.05885	5.68228	6.02463	6.13196	5.89468	5.6714	5.79011	6.02743	6.36211	6.05731	6.38332	5.4459	5.88838	5.95263	6.10556	5.74418	5.85344	5.49471	5.94283	5.83847	5.69613	5.91688	5.94302	5.49989	5.6151	5.89792	6.21369	5.42461	5.70777	6.16989	5.54307	6.01683	6.40417	7.04741	6.48693	5.56272	5.73339	5.95115	5.86854	5.5982	6.77947	5.8819
CSTA	6.8836	6.86536	7.28137	6.1643	6.67602	6.01767	6.02486	5.5193	6.12064	6.41869	5.10256	6.21223	6.97968	6.60193	6.76292	7.7601	7.01736	6.08452	5.92063	6.19905	6.25759	6.59676	6.74612	6.38948	7.08812	7.09602	8.70057	7.65923	6.88035	6.83018	6.54184	5.58554	6.40015	6.03397	6.76987	6.28769	7.59564	8.22751	6.84526	7.34385	8.05182	6.407	5.7989	5.94887	5.4612	6.11051	6.30484	6.02927	6.60658
KNG1	7.46544	8.33134	7.66702	8.2382	7.77399	7.78553	7.94437	8.74756	8.14096	8.15488	8.23668	8.45023	7.41905	7.78962	8.62231	9.10297	7.98524	7.88258	8.23249	8.24595	8.08826	8.39754	8.17744	8.36429	8.12472	8.14093	7.78265	8.01711	8.01255	7.78678	7.8273	7.30539	7.72796	6.21965	8.78413	8.58621	8.4584	8.80722	9.03723	8.53479	8.03243	8.15024	7.99824	7.40172	8.1815	6.47711	8.45935	8.12308	8.34443
NRAS	6.80748	6.19923	6.82133	6.69973	6.68453	6.53648	6.55596	6.77386	6.73972	6.67875	6.4517	6.70782	6.84332	7.01081	7.00572	6.55961	6.61649	6.85118	6.78076	6.6426	6.76445	6.64542	6.68802	6.79371	6.76161	6.63853	6.78552	6.71124	6.61435	6.54075	6.84772	7.01054	6.4884	6.67734	6.77961	6.86796	6.59422	6.77923	6.83029	7.01647	6.38777	6.56208	6.70125	6.87981	6.9952	6.80698	6.93628	6.4924	6.53619
KRAS	5.42995	5.94034	6.26457	6.40554	4.95101	5.52114	6.03498	6.15947	6.00064	5.66928	6.02974	6.21154	6.3983	5.81012	6.40172	6.00261	6.43777	6.18747	6.06552	6.05807	6.44946	6.15517	6.2143	6.24554	5.50147	5.7814	6.11727	5.90687	5.8692	6.21058	6.09422	6.0492	6.26414	6.56995	6.09578	5.76315	5.95072	5.4398	6.75859	6.15859	6.57618	6.01466	6.05802	6.12201	6.31065	6.33781	5.59037	5.77726	6.0144
JCHAIN	10.9276	10.5791	10.7561	10.7111		11.949	12.2239	12.2275	12.437	12.0631	12.3647	11.0955	12.7613	13.2029	11.0948	10.9868	11.5651	10.6537	11.002	11.1106	11.0259	11.3692	11.2552	10.7794	12.6814	12.6797	12.9039	12.557	11.3182	10.4238	11.5957	11.7097	11.0159	10.7259	11.0567	11.3096	12.0969	12.1313	11.3911	11.2997	10.7305	10.7239	11.422	11.1755	11.453	11.1949	11.4279	10.5154	11.2469
IGKV1D.33	3.42008	5.01376	3.04591	4.13283		4.15291	4.45303	5.51901	4.68178	5.27136	4.93859	5.11079	4.4664	5.61646	5.74366	7.04691	4.90316	5.00651	4.83271	4.94747	5.00765	5.45171	4.93105	5.20102	4.61905	5.01343	4.93749	4.39641	5.29818	4.93764	4.61677	4.00232	4.26044	3.3258	4.23228	4.16023	4.25876	6.72791	6.03844	5.34493	5.73051	5.48938	4.25362	3.91604	6.31686	4.21246	5.51607	5.22378	5.96563
IGKV1.39		5.66989		4.15648		5.21768	5.70303	6.38536	5.40241	5.27582	5.50096	5.94315	5.0224	4.70731	6.04273	7.59773	5.06161	5.93801	5.88183	5.32723	6.06456	5.59764	5.19967	5.76407	5.79638	5.95033	5.08168	5.06752	6.17015	5.77647	5.22114	4.71673	5.54282	5.71911	5.18334	5.4207	5.68093	6.17219	6.12942	5.70996	5.69817	6.4778	6.18485	4.918	6.82693	5.7402	6.37835	5.6594	5.60437
IGKV1.5		4.37411		4.29224						4.20429		4.53987			4.53006	6.06704		4.61623	4.36107	4.40043	4.99788	5.22839	4.4496	4.57403			4.71981		5.48104	4.9227	4.24979	3.57725						5.31438		4.83639	4.67777	5.71898	4.66353		5.30346		4.36038	4.99837	4.44719
IGKV3.20	5.68097	6.97943	6.25026	6.41761	6.45286	6.42295	6.68872	7.67069	6.78914	8.21546	6.9892	7.35826	6.60144	8.33706	7.39892	8.40495	6.55909	6.73767	6.68294	6.61612	7.09948	7.62339	7.09113	7.60169	6.45812	6.79792	6.52357	6.94497	7.59206	7.5364	6.26263	6.1414	6.0243	4.71189	6.45256	6.41268	6.53014	7.78041	7.94065	7.25238	7.24021	7.11625	6.99873	6.71255	8.26528	6.46026	7.80146	7.50529	7.43015
IGKV3.15	7.19188	8.09462	6.98416	7.8309	6.61027	7.08381	7.19679	8.29415	7.06878	7.95267	6.97364	7.35561	7.83399	8.39882	7.64984	9.02047	7.50855	7.88863	7.33551	6.84648	8.08359	7.60625	7.52157	7.82513	5.96447	6.58078	6.95345	6.70771	7.47045	8.26555	6.8695	6.05803	6.66142	6.81971	7.23566	6.94795	6.97368	8.10937	5.63672	7.3175	7.00367	6.91812	7.01667	6.40837	7.71502	6.46583	7.23372	7.44919	6.60225
IGLV1.47	5.91621	6.04412	6.09614	6.39188	5.7067	6.21725	6.62033	7.25296	6.03398	6.50593	6.13686	6.50222	6.11483	6.00883	6.72016	7.45095	6.55313	6.51693	6.60575	6.49702	6.43421	6.90204	5.99876	5.60873	6.35822	6.42318	5.527	6.17244	5.59747	6.02266	5.74079	5.27426	5.26649	3.99596	5.57282	5.50045	4.91857	5.6633	6.06542	5.52631	5.74149	5.12986	5.12238	5.33769	5.33231	5.73443	6.0625	4.99556	5.01709
IGLV2.14					0.843418		4.10231	5.00941	4.6579		5.51952		4.05617	3.38427			5.14738	5.51167	5.21805	4.85174			4.90663	4.78951	3.38181	4.54974	3.96531	3.08573	5.48111	5.38968					4.48488	4.8856			4.56152	3.31052	1.78537				5.06707	3.06179			4.91018
IGLV3.19	2.43435	4.38131	2.10414	2.4979	2.94588	2.57217	2.97028	4.02841	2.27453	4.61268	3.56414	4.98044	2.12109	3.05933	4.6295	5.30099	5.1552	5.55014	3.61999	3.0434	4.7329	4.46315	3.46948	4.20893	3.23321		3.6508	3.64313	3.87229	3.89994	3.4302	3.08304			4.35211	4.08765	3.73264	4.84607	4.59843	3.98912	4.34066	1.88357	3.90028	3.43511	3.91259	2.40906	4.18284	4.66165	3.47936
IGLV3.25	5.31489	6.03484	5.10078	5.6985	5.36716	6.00397	6.03857	7.09438	5.56449	6.05272	6.06331	6.67226	5.32601	6.12176	6.87435	7.58504	6.71219	7.00452	6.19192	6.12451	6.19179	6.80715	6.01928	6.23737	5.43527	5.71004	5.0085	5.8412	6.75573	6.62937	5.10295	5.37453	4.96425	4.88274	5.55224	5.90298	5.48943	5.53741	6.67475	5.90493	6.13004	6.10197	5.10501	5.08063	6.17455		5.83666	6.09555	6.713
IGLV6.57		1.07186				1.06334		2.65258	1.73545		1.2219		2.46007		0.0270966	3.17794	2.5164	1.43771		2.94416		2.42309		0.569895					2.57494	1.36046	0.754002	2.12246	1.82884										1.68454	1.81422				2.58042
IGHV3.23	6.03656	7.08625	6.43562	6.80503	6.7746	6.39809	7.5803	7.96843	7.55997	7.72797	7.47866	7.94135	7.01098	7.57078	7.72881	8.42549	7.23661	7.28438	7.39823	7.08506	7.92602	7.75404	6.99521	7.96055	7.45011	7.39498	6.82862	7.23121	7.42523	7.74077	7.11453	6.6581	6.77196	5.77744	7.71586	7.6534	7.17651	7.5267	7.66847	7.08457	7.62194	7.29232	7.43984	7.06094	7.37721	6.27781	7.4072	7.3594	7.26315
IGHV3.7	9.2833	10.4212	10.119	10.457	9.80044	10.6995	10.6878	10.9352	10.3382	10.515	10.7848	11.2956	10.0219	10.1833	10.8566	11.0662	10.2454	10.3219	10.3595	10.3614	10.9092	11.1339	10.6681	10.3957	9.69808	9.46319	9.67035	10.1312	10.6616	10.4521	9.08241	9.4959	10.0949	8.63906	10.7642	10.598	10.2239	9.48991	9.13444	10.2786	9.59754	10.315	9.82563	9.14366	10.658	9.34247	9.23069	9.63004	10.0261
IGHV3.9	7.1783	8.42803	7.73656	8.16978	7.6546	7.65172	8.01946	8.73451	8.41139	8.57382	8.69114	9.18042	7.71658	8.13424	9.29352	9.84733	8.22775	8.46373	8.39621	8.3189	8.98799	9.08079	8.29069	9.08686	8.13913	8.06774	7.91809	7.99132	9.07759	8.89628	7.96585	7.56362	7.98436	6.46398	9.12707	8.93602	8.11622	8.22998	8.81668	8.41909	8.70516	8.47515	8.37697	7.72043	9.34952	7.32576	8.89525	8.94019	8.68196
PIGR	4.61902	3.90293	4.32373	4.69751	3.8135	4.56315		4.66248	4.00511	4.84124		4.20418	4.81981		4.12673	4.4017	4.33296	4.50608	4.11475	4.87439	4.47273	5.18379	4.07708	5.03083	4.6839	4.98256	6.29891	5.33843	4.24219	5.00222			4.4346	3.73731	4.7756	4.98954	4.9889	4.71162	4.02939	5.27218	4.65362	4.07282	3.96944		4.40477	5.18815	4.61461	4.03324	4.37362
IGKC	9.65707	10.8156	10.2606	10.6388	10.4815	10.9145	10.7934	11.2355	10.187	10.3304	10.6342	10.3046	10.5458	10.4972	10.8292	11.9797	9.97607	10.0507	10.8109	10.6018	10.213	10.5394	10.2247	11.1714	9.99155	10.0145	10.3569	10.0419	10.4416	10.3995	9.69874	8.84446	9.60189	8.5208	10.2846	9.99123	9.69312	10.364	10.9806	10.4685	10.1752	10.0097	8.86583	8.95273	10.4605	8.71426	9.95032	9.98182	9.96733
IGHG1	11.0137	12.4015	11.4708	12.4659	11.6868	11.3965	12.0757	13.1647	12.368	12.474	12.6467	12.4756	12.3998	12.339	13.4197	14.3232	12.4343	12.9177	13.4882	13.2201	12.9166	13.2797	13.0198	13.4536	12.2493	12.4413	12.0956	12.2089	13.251	13.2837	11.8796	11.2736	12.034	10.9965	12.36	12.3109	12.6103	12.81	13.7522	13.2619	13.1711	13.1034	12.1479	11.6496	13.2333	11.4967	12.7764	12.8602	13.4445
IGHG2	8.74988	10.1813	9.26071	10.152	10.3172	10.13	10.0557	10.5949	10.526	11.2541	10.8847	11.4548	10.2156	9.92796	10.7247	11.6975	9.69868	10.1918	11.0465	10.6565	10.5437	11.0679	11.1615	11.6172	10.7655	10.7008	10.2357	10.3987	10.2839	10.2918	10.19	9.2604	10.464	9.24991	11.3983	11.3563	10.3306	10.6306	11.0201	10.8502	10.7423	10.7338	10.454	9.96269	11.5972	9.58265	11.1136	11.2812	10.6249
IGHG3	4.1693	5.79462	5.60368	6.36033	5.1441	5.20593	5.7973	6.67763	5.32835	5.95773	5.58415	6.38085	5.72879	5.33458	5.37869	6.57143	5.04934	5.16491	6.89917	6.52008	4.76624	5.21267	6.80673	7.40028	5.32824	5.63188	5.33227	5.60838	5.7009	5.81884	5.53727	4.99274	5.84163	5.09277	5.83684	5.88521	5.14096	5.16256	7.12425	6.59151	5.95445	5.99406	6.04159	5.14179	7.29022	5.92687	6.65883	7.4438	6.96283
IGHG4	5.91814	7.18994	6.17021	7.89762	7.24783	6.5548	5.41194	7.74777	7.56577	7.97128	7.89239	8.13897	7.70442	7.30175	8.52568	9.26972	7.11095	7.51412	8.27074	7.99032	7.35861	8.19076	7.80886	8.06381	7.67947	8.01352	6.92037	7.01329	8.51679	8.50847	7.37977	6.22934	7.22552	6.0911	8.08792	8.05849	7.24181	7.9328	9.38106	8.58957	8.2815	8.52459	7.70219	6.99247	8.24256	6.52035	8.01739	8.16393	8.27063
IGHM	5.94445	7.32403	7.90568	8.68091	7.45322	7.89097	8.66229	9.35124	8.7056	8.94145	9.37783	9.13163	7.47369	8.55782	7.45218	8.45649	7.93825	8.03949	9.2796	9.02483	9.05772	9.33656	8.47675	8.94673	7.56283	7.79527	8.35072	8.32568	8.5574	8.29169	7.40057	6.93515	7.33416	7.03745	8.49421	8.43485	7.59096	8.91594	8.64231	8.13644	7.78218	7.79263	7.40594	6.70908	8.32327	7.18231	7.86678	7.98343	8.51628
IGHA1	6.98131	8.03455	7.83217	8.48876	8.47983	8.59399	8.80639	9.5073	8.34719	9.20183	8.73999	9.48882	8.51341	9.19336	9.68962	10.5166	9.02498	9.01844	9.22139	8.98952	8.98415	9.36219	9.50881	10.0445	9.44516	9.37157	9.23209	9.07216	9.49183	9.42365	8.77809	8.22993	8.40133	7.07163	9.07846	9.0591	9.31068	10.1192	10.8943	10.1172	8.91614	8.83752	8.88787	8.32857	8.45257	6.65773	8.45753	8.11409	8.80417
IGHD			5.52302	5.91519								4.53748		4.26688	5.62675	6.5556	4.93964	5.19615	5.03939	4.27048			4.67711	4.45439			4.73681	5.26488	6.45949	5.95071	5.77904	4.95376	4.93669				4.17072	4.31211	5.61988	4.73525			6.27508	5.66383	5.16217	4.12625
HLA.B	5.05825	5.39459	5.38026	5.72421	4.28347	5.43352	5.28949	5.13192	5.33753	5.68629	5.68304	5.59839	5.45911	5.45551	5.77097	5.75025	5.62233	5.65336	5.466	5.56425	5.99718	6.03991	6.02991	5.14416	5.47628	5.06345	5.45474	5.24749	5.43991	5.86553	5.90345	5.71438	5.582	6.04422	5.32828	5.48455	5.3644	5.27339	5.39337	5.70019	5.94459	5.83464	5.75611	6.47811	5.9719	6.04327	5.18381	5.48216	5.78399
HLA.DRA	5.56012	4.87667	5.16169	5.11068	4.94581	5.51333	5.62723	5.77768	6.1586	5.73857	6.56999	5.60443	5.76382	5.04673	5.7949	5.88838	5.68539	5.51409	5.73878	5.90044	5.46281	5.38102	5.91909	6.22504	5.4665	5.59487	5.47654	5.46013	5.58914	5.56906	5.70304	6.10937	5.79571	6.50488	5.03802	5.65016	5.65019	6.1434	5.86633	5.9662	6.18517	5.73878	5.89786	6.21632	5.93288	6.05066	6.09468	6.60729	6.53657
HLA.DQA1																								3.36507	3.74957				3.07196	3.4009		2.24991						3.44	2.61834	3.99601	3.09887	3.32941	2.40762	2.40804	1.5039
HLA.DRB1	5.80615	5.80197	6.04138	6.33793	5.93584	5.84675	6.91438	5.69995	6.65639	5.98143	6.60715	6.24427	6.26839	6.26779	5.21938	5.90984	6.35895	6.58285	6.27157	6.08849	6.02584	5.95185	6.11385	6.01339	5.49443	5.50854	5.89358	6.13458	5.80052	5.52657	6.08979	6.33847	6.58782	6.91734	5.85926	6.03819	5.23461	6.70051	7.02198	6.12481	5.81484	5.64349	6.21185	6.52803	5.62334	5.69119	6.84513	7.28935	6.94887
HBZ	4.49269	4.84437	4.81691	5.20411	6.94496	6.78447	5.83816	6.48731	5.58507	5.64279	5.451	5.30355	5.53724		7.09445	7.80565	5.34187	4.90152	4.62402	5.23648	5.28342	5.50683	5.16197	5.23412	5.36707	5.16923	5.53458	5.67728	4.59098		5.4106	5.26074		4.78569			5.90063	6.14621	6.93284	5.50662	4.95794	4.64346	4.86302		5.62006	4.69987	5.38208	5.14106
HBD	14.3991	15.7214	14.4951	15.3587	14.9836	14.9441	15.1532	16.0947	14.9249	15.1469	15.5483	15.587	14.6744	14.931	15.7077	16.4181	15.1277	15.1094	15.9979	16.041	15.6438	16.1265	15.3169	15.8606	15.5744	15.5096	14.6976	14.9302	15.4962	13.965	14.7625	14.4135	14.6868	12.9604	15.6535	15.4009	16.0791	15.618	17.7155	15.966	15.1199	15.5504	14.7581	14.0554	15.3538	13.0754	15.6902	14.4654	15.7473
MB	14.7551	14.6781	14.6663	14.9777	14.6221	15.4072	15.6405	15.1308	14.7571	14.8711	15.6565	14.8679	15.1263	14.804	15.1547	15.071	15.1158	15.7863	15.6556	15.7228	15.33	15.2274	15.4765	15.4887	15.4018	15.8583	15.0519	15.1063	15.4913	15.1514	15.3391	15.1937	15.1103	14.1947	15.0236	15.158	15.1731	15.1155	15.3803	15.6423	14.972	15.3296	15.5635	15.2911	15.8524	15.1046	15.7561	15.268	15.2858
COL1A1	10.2072	12.4688	9.62166	11.4729	11.7062	11.4186	11.8729	12.5524	12.2392	12.0879	10.9789	11.0358	11.3884	12.0245	11.518	12.6484	10.5146	10.2382	10.1481	10.6528	10.516	11.1268	11.6185	12.466	9.57478	9.41046	11.568	10.3736	11.597	11.9566	10.6423	9.34657	9.29942	12.0992	10.0517	8.51556	10.4445	10.703	10.4877	10.7543	11.1597	11.5134	10.7314	9.39333	10.2709	11.2694	9.82737	11.618	10.8774
COL3A1	7.45584	9.54935	6.59633	8.1037	7.7133	7.45134	8.06061	8.9547	8.58593	8.15705	6.74184	7.80091	7.71508	8.28353	8.32324	9.087	7.44531	6.39516	6.84291	7.02744	7.23175	7.96992	8.37048	8.6343	5.45199	5.23355	7.74221	6.55064	8.34876	8.61947	7.25364	5.91148	5.35554	9.04877	7.09651	4.66395	7.18357	7.42212	7.05411	7.85741	7.36461	8.32186	7.70793	6.19516	6.87126	7.92957	5.4018	7.99067	7.23458
COL4A1	6.96955	9.4816	6.40211	8.42564	9.08696	7.49261	8.00576	9.03344	9.73435	8.15077	8.06166	8.47389	8.85546	7.3774	8.79813	7.80498	8.19193	7.02331	6.94305	6.91573	7.89876	8.3631	8.25591	8.43659	6.42415	7.38798	8.13896	7.32024	8.28103	8.20406	7.65921	6.5963	6.6534	8.93612	7.65491	6.81335	7.04363	7.26717	7.47022	8.2197	6.68472	8.63281	7.96246	6.88859	7.66179	8.3915	6.90312	8.45717	8.01295
CRYAB	12.9832	12.9316	12.5756	12.6406	13.1541	13.2017	13.0627	12.8606	13.0001	12.8143	13.2836	13.0733	13.0021	12.9425	13.1405	12.9375	13.0476	13.1604	13.2239	13.2104	13.0969	13.1382	12.9841	13.3823	13.4033	13.2988	13.0956	13.3509	13.3902	13.5388	13.4846	13.385	13.5174	13.2045	13.6402	13.6367	13.046	12.8709	13.2061	13.1963	13.1927	13.3279	13.6435	13.5546	13.6376	13.5566	13.4122	12.9516	13.3557
KRT14	9.32743	9.82479	8.53661	8.31109	8.08263	8.44786	8.02452	9.17036	8.6242	8.65114	8.22462	9.87796	9.27289	9.59631	9.58662	9.91163	9.72556	7.40707	7.74796	8.38582	7.16629	7.4039	8.25968	8.2547	8.57236	9.64692	11.7895	10.3841	8.29861	9.12785	8.06849	8.20171	6.54211	8.16659	8.40866	8.39751	10.2734	10.0109	8.48089	10.3938	11.0961	8.89721	8.24377	7.87622	8.29513	9.33997	8.36265	8.7678	8.45809
KRT6A	6.51504	6.31196	5.08418	5.27477	4.91746	5.45402	5.19569	6.20547	4.72522	5.82871	4.82787	7.66033	6.38868	6.10787	6.31918	6.37463	6.77299		5.19623	4.93568	4.0225	4.92026	5.11025	4.26246	5.60139	5.75431	9.09686	6.18149	4.82567	5.49381	4.63861	5.32529		4.77824	5.54831	4.82426	5.98745	7.01804	4.62318	7.2746	7.94611	5.64546		4.48992	4.00018	5.84881	4.6565	5.73182	5.74436
LMNA	11.2382	11.2128	11.4797	11.3508	11.2733	11.2132	11.2036	11.3746	11.5364	11.9155	11.4425	11.4364	11.406	11.3641	11.2895	11.3957	11.465	11.5199	11.5669	11.6528	11.518	11.4504	11.5891	11.7903	11.3209	11.257	11.4048	11.33	11.5019	11.623	11.5404	11.5689	11.4845	12.1588	11.4253	11.5599	11.5934	11.7101	11.7233	11.6294	12.1296	11.7503	11.6967	11.7137	11.6455	11.9224	11.7839	12.093	11.8246
SPTA1	6.02244	7.17361	6.02948	6.61113	6.02236	6.27127	6.69347	7.09706	6.46055	6.32091	6.50497	7.04662	6.29283	6.32885	7.03039	7.81031	6.70887	6.47853	6.99378	7.05206	6.91797	7.36123	6.5185	7.28528	6.69594	6.78651	6.23807	6.65483	6.96946	5.89195	6.24717	6.08039	6.08402	5.88532	6.9619	6.90101	7.07617	6.59445	8.81514	7.09754	6.56772	6.90346	6.26799	6.04593	6.84306	6.16424	6.62873	6.00772	6.98268
TNNC2	13.1424	13.0936	13.0408	13.0649	12.6233	11.7348	13.1411	13.1004	12.8033	13.4405	13.2172	13.2105	13.449	13.6362	13.2773	13.0901	12.8302	13.1115	13.6598	13.3244	12.9356	12.4427	12.7296	12.3779	13.2031	13.3547	13.8759	13.6533	13.4051	13.2998	13.5137	13.7914	13.8442	13.609	13.1764	13.0478	13.4586	13.6546	13.2663	13.7812	13.2236	13.3493	13.5917	13.8721	12.4207	14.1684	13.4459	12.5905	13.4838
APOA1	11.1336	12.4198	11.8445	12.056	11.5609	11.6976	11.9478	12.6978	11.5909	11.8695	12.1151	12.1333	11.4653	11.6422	12.2582	13.1126	11.5935	11.7233	12.0562	11.8291	11.8431	12.1101	12.0847	12.5665	12.0432	12.1283	11.5813	11.8704	11.8445	11.5776	11.372	10.8441	10.8672	9.7924	12.3128	12.2636	12.1024	12.0914	12.8798	12.1714	12.0524	12.1874	11.4124	10.6927	11.9791	10.2979	12.1826	11.7916	11.9463
APOE	5.71807	6.56332	5.13007	5.91311	5.34442	5.78597	5.74933	5.97919	5.22001	6.44893	6.21146	7.00455	5.21774	5.89546	6.51655	7.37654	6.09394	6.00074	6.23643	6.23035	6.1058	6.53905	6.16322	6.48375	6.15621	6.38955	5.80326	5.69236	5.86022	5.50024	5.17569	4.96934	6.09266	5.20552	7.43305	7.08873	5.97572	6.40746	6.6931	6.40454	6.45716	6.32241	5.79484	5.27707	5.76265	4.97364	6.25012	6.00556	6.22448
APOA2	6.06299	8.08401	7.41688	8.78616	8.8077	7.55008	7.64611	8.89421	8.31145	8.69864	9.70693	8.66049	8.15499	7.74578	8.97721	9.25417	8.33194	7.88904	8.19261	8.24657	8.48562	8.43966	8.64356	8.83783	8.4136	8.32696	7.40856	8.05645	7.78352	7.83643	8.02038	8.15866	7.32419	6.74819	9.52436	8.58946	8.47371	9.12066	9.80624	8.99043	8.64188	8.80736	8.04511	7.95252	9.14732	7.31426	9.48681	8.85543	8.38888
APOC1	6.85999	7.36305	6.74574	7.37585	6.06846	6.93864	6.66406	7.95503	7.59173	8.02656	7.69928	7.88989	7.42176	7.4817	8.09241	8.55901	7.13441	6.54505	7.20439	7.21889	7.16239	6.98756	7.41132	7.01772	7.29083	6.70923	5.68355	6.77163	6.73385	6.92343	6.81703	6.83183	6.40902	6.52409	6.51414	6.52354	7.59679	7.86334	7.88649	6.87504	7.03543	6.82595	6.46839	6.06082	5.92232	6.39654	7.80451	6.71278	6.91706
APOC2	6.3256	6.75096	6.23812	6.66461	6.70924	5.52972	5.97833	6.71547	6.65919	6.93647	6.375	6.95385	6.6957	6.81806	7.48481	7.23723	6.19617	6.2145	7.00376	7.46051	6.65667	6.75564	6.49495	7.45179	7.01235	6.57841	5.78487	6.17494	6.20866	5.81799	5.4521	6.46175	6.42259	5.56157	7.73298	7.06763	6.81982	7.49264	7.36237	7.21196	6.41236	6.16068	5.06132	5.2996	5.53067	5.32234	6.8683	6.19007	6.81959
APOC3	8.03176	8.5661	7.75418	8.27819	8.13617	8.29263	8.17938	8.91606	8.3008	8.20775	8.99834	8.7762	8.19165	7.97348	9.03584	9.37865	8.31619	7.88319	8.87029	8.67899	8.48092	9.13012	8.80731	8.95513	8.42635	8.63178	8.21632	8.45488	8.592	8.03976	7.97468	7.71311	7.81779	7.12849	9.03337	9.07659	8.32891	8.20158	9.18	8.81312	8.13985	8.36684	8.31936	7.52368	8.24392	7.0736	8.52291	8.29679	8.40589
FGA	8.61737	10.045	8.39708	9.00058	8.33711	8.44925	9.10483	9.83164	8.8675	9.00191	8.98801	9.89288	8.2925	9.05953	9.89605	10.5212	9.10004	9.11602	9.4232	9.71251	9.54946	9.61968	9.01045	10.0081	9.1234	9.49598	8.85123	9.06726	9.1662	8.94401	8.55082	8.12177	8.44206	8.34342	9.82211	9.70637	9.05939	9.39315	10.5288	9.6664	9.20683	9.39392	8.47181	8.11764	9.17443	8.6617	9.17725	8.79207	9.12781
FGB	8.52311	9.81743	8.30402	9.0224	8.53548	8.62145	9.21937	9.81111	8.96792	9.34365	9.18069	10.0036	8.58006	9.58284	9.98636	10.7055	9.34959	9.30003	9.61062	9.88915	9.66514	9.69032	9.23175	10.1837	9.42964	9.60275	9.01675	9.28748	9.19283	8.97309	8.62949	8.39293	8.63472	8.65296	9.85756	9.77457	9.35822	9.79198	10.8479	9.98799	9.60559	9.6362	8.72222	8.4443	9.5116	8.96877	9.55092	9.23149	9.5105
FGG	8.45856	10.0049	8.43656	8.95035	8.25852	8.57304	9.2416	9.87368	8.85472	9.27414	9.31935	9.96775	8.50358	9.31591	9.93205	10.6049	9.12098	9.12428	9.51907	9.75597	9.67978	9.57575	9.04766	10.0309	9.22155	9.4565	8.80308	9.12925	9.11107	8.9605	8.36201	8.14122	8.43191	8.26314	9.89758	9.62587	9.12966	9.62424	10.4623	9.62787	9.21249	9.37967	8.47233	8.15826	9.28455	8.48183	9.22906	8.73613	9.14049
GYPA	2.37282	4.84838		2.80433		2.97275	3.0477	4.622	0.774675	1.86206	2.80625	2.8775	2.09726	3.09791	2.48618	2.46973		2.89071	3.26839	2.40168	0.924291	3.80502	2.30747			2.73564	1.71255	1.74554		1.04032	2.51701	0.220856	2.36312	1.7909	2.25356	2.49651	0.0678422	2.47463	5.44998	2.81341	1.0994	3.53789	3.22514	2.18981	4.89124	2.2674	3.25491	1.53174	1.26718
SLC4A1	7.97511	9.53684	8.07662	8.97337	8.21076	8.48362	8.88889	9.58168	8.56406	8.55361	8.76059	9.33564	7.96792	8.2682	9.38695	10.1943	9.00475	8.37553	9.2901	9.40793	9.22893	9.65047	8.74535	9.72492	8.50423	8.89068	8.25303	8.6608	9.03662	7.6339	8.0513	7.65824	8.06156	7.55963	9.23096	9.09807	9.26826	8.80419	11.3351	9.38641	8.65251	9.08393	8.09522	7.72412	8.97791	7.99124	8.75344	7.83177	9.13553
APCS	6.08425	6.53976	6.71114	6.69925	6.52554	6.03299	6.87954	7.49423	7.62634	6.2499	6.97377	6.93229	6.83549	7.30053	6.85009	6.91009	6.50875	6.87689	6.57314	6.8057	6.77083	7.36136	6.56655	7.01808	6.89543	7.04036	6.6534	6.70205	6.7586	6.67249	6.78032	6.33141	6.31927	6.23424	7.1642	6.71527	6.53368	7.27595	7.52407	6.75983	6.97213	6.74234	6.49311	6.25488	6.88913	6.17715	6.68494	6.41939	7.21647
C1QB		5.55611	4.89509	5.36964	4.53769	5.49419	5.04473	5.57672	5.01552	5.63716	5.62823	5.44605	5.06012	5.00276	4.96216	5.66179	5.04464	5.40473	5.68906		5.03212	5.23825	4.89862	5.67885	5.06332	5.96029	4.89311	4.95944	5.05691	5.10948				4.58706	5.84118	5.08526	4.07442	5.09789	5.91506	5.27907	5.29498	4.93415		5.42042	5.27212	4.99856	5.23273	5.21656	5.30452
C1QC	5.14225	5.96896	5.4379	6.08879	5.36837	5.67544	5.86238	6.29138	5.75962	6.13785	5.98028	5.98388	5.68779	6.01727	6.00572	6.4709	5.96295	5.73071	6.04703	5.99476	5.97694	6.32432	5.91297	6.69751	5.77061	6.1145	5.62818	5.77225	6.05649	6.37329	5.22699	4.79286	5.25515	5.35129	6.27854	6.1731	5.22597	5.24439	6.62992	6.09018	6.46059	5.80823	5.60725	5.36459	5.95206	5.51653	5.87299	6.22724	5.99098
C9	6.89316	6.8734	6.99591	7.32586	7.26498	7.0806	7.55028	7.85437	7.50543	7.46797	7.57631	7.33197	7.32596	7.14037	7.59399	8.138	7.41688	7.19903	7.55908	7.67538	7.91247	8.04736	7.72493	7.89602	7.09283	7.37289	7.18188	7.45118	7.30562	7.78137	7.24606	6.7028	7.38918	6.69491	7.78942	7.81481	7.51236	7.32189	7.69659	7.62121	7.59885	7.36264	7.11947	6.72602	7.24647	6.5224	7.40699	7.05234	7.27744
APOH	7.90803	8.92973	8.35654	8.76695	8.29769	7.09401	7.77504	8.43158	8.49503	8.70811	7.96279	8.50521	8.03796	6.98836	8.58088	9.25767	8.44928	8.38999	8.61342	8.32709	8.85847	8.74645	8.59203	8.62737	8.23972	8.15118	8.43307	8.15811	8.29678	8.14762	8.00004	7.45807	8.33884	7.51787	8.57322	8.38294	8.15094	8.53678	8.56489	8.57403	9.04616	8.41546	8.10415	7.90689	8.38231	7.69659	8.29896	8.32691	8.71253
LRG1	5.64371	5.51598	6.19943	6.79505	5.65601	5.99996	6.47537	6.47838	6.59139	6.90244	6.4169	6.92942	6.1791	6.27055	6.32445	6.89263	6.08261	6.23432	6.77058	6.65141	6.43764	6.58467	6.23948	6.47634	7.01069	7.13123	6.14661	6.26897	6.46768	6.27473	6.01482	5.41638	5.74086	4.55046	6.4473	6.13091	6.54274	6.57194	6.94722	6.93108	6.6003	6.94083	6.23643	6.31692	6.45982	6.14781	6.78528	6.62068	6.92083
FN1	7.50703	8.9391	7.38597	7.80262	7.11093	7.37787	7.86881	8.80853	7.93641	9.50224	7.97283	8.22115	7.52173	8.18761	8.48821	9.3706	8.03993	8.67001	8.26104	8.39251	8.16815	8.13207	8.14885	9.03048	7.82239	8.10117	7.90888	7.95777	8.1066	8.33771	7.43561	7.2752	7.35547	9.23425	8.51763	8.24277	7.84148	8.21651	8.94259	8.39467	8.94601	8.65036	7.55991	7.43703	8.12275	8.57633	7.98408	9.04084	8.22702
RBP4	6.61375	7.13825	6.81792	6.81009	6.98741	6.9953	6.80455	7.49128	6.83765	6.43977	7.31111	6.62258	6.42004	5.99899	6.72979	7.34075	6.65853	6.39707	6.60609	6.60739	6.59905	6.81236	6.8015	6.72085	6.34627	6.5599	6.33462	6.41106	5.55621	6.08573	6.07905	5.58345	5.43294	3.91258	6.76925	6.50801	5.88011	6.38744	6.97342	6.21706	5.91185	6.19739	6.28726	5.14763	5.63516	4.00185	6.90805	5.82143	6.08205
AMBP	6.39268	7.7831	6.32571	7.56766	6.78651	7.17367	7.37806	7.69952	7.89376	7.05904	6.9807	7.85943	7.01305	6.70406	7.74298	8.37514	7.36511	6.83674	7.32007	7.1119	7.68742	8.12148	7.58714	7.72553	7.13411	7.1638	6.96217	6.62803	7.45164	7.4147	7.05659	6.58286	6.65448	7.30518	7.0955	7.03398	6.98958	7.33226	7.95846	7.64034	7.05569	7.28337	6.95083	6.29899	7.44409	6.37139	7.12303	7.36985	7.54176
ORM1	8.00224	8.96855	8.45119	8.98336	8.85853	9.10337	8.68322	9.60971	8.689	8.35441	8.91735	8.54406	8.58976	7.66136	8.70594	9.37531	8.17749	8.35882	8.86502	8.91632	8.84607	9.45173	8.52371	8.90073	9.21013	9.29117	8.49657	8.41899	8.70479	8.79048	8.53382	7.46929	8.0728	6.18042	8.98742	9.23167	7.93667	7.82054	9.05282	8.90998	8.20784	8.33426	8.90534	8.12177	8.75955	6.16374	9.20946	9.14441	8.98118
AHSG	6.98519	8.27499	6.94603	7.51242	7.17602	7.38659	6.96997	7.68457	6.93946	7.48877	7.33713	7.6436	6.96106	6.76939	7.58995	8.18461	7.26089	7.50735	7.95796	7.7657	7.1839	7.37881	7.63674	7.7747	6.94712	7.37349	6.57006	6.96912	7.37796	7.21744	7.365	6.64201	6.8579	5.60979	7.58758	7.27466	7.13971	7.10783	7.57133	7.34679	7.49544	7.30973	7.28061	6.73871	6.75403	5.3798	7.12833	7.01117	7.37661
TTR	7.04237	7.88404	7.09741	7.55784	8.07353	7.9285	8.2071	9.0753	8.1097	8.98769	9.03553	8.81699	8.10457	8.90091	9.4902	9.77255	8.41169	8.9039	9.21452	9.16973	9.13902	9.36025	9.40246	9.31542	9.12171	8.93634	8.42575	8.89052	8.6476	8.23312	8.79393	8.15329	8.52667	7.32859	9.58536	9.32668	9.2272	9.68151	9.94736	9.34748	8.98042	9.07697	9.05084	7.97703	9.03489	7.17155	9.87823	9.33047	9.20832
ALB	14.1243	14.7763	14.3811	15.15	14.6639	14.2366	14.5118	15.4705	14.5413	14.8604	15.0236	14.7734	14.5107	13.0804	14.9495	15.5137	14.7292	14.6623	14.9169	14.8508	14.8333	15.1395	14.951	15.2669	15.0532	14.6958	14.3457	14.4725	14.6081	14.6308	14.5957	13.9317	14.2676	12.34	15.0177	14.9291	15.4528	15.3579	15.4449	15.2145	15.0005	15.0603	14.7938	14.0527	14.9439	12.5817	15.3583	15.1278	15.3802
GC	7.14443	7.75301	7.10977	7.63627	7.39018	7.46096	7.39354	7.90754	7.29161	7.53307	7.60337	7.64865	7.10968	7.39057	7.67658	8.27409	7.28802	7.35874	7.86842	7.51903	7.59045	8.09848	7.87087	7.72465	7.69348	7.83735	7.39176	7.30947	7.92931	7.64984	7.46674	7.34415	7.47057	5.82023	8.5306	8.32313	7.93608	7.89395	7.95135	7.84714	8.04353	7.96765	7.76684	7.11331	7.69423	5.77068	8.35473	7.85556	8.04311
PPBP	4.70195	6.46801	4.76193	5.83877	5.11935	5.26358	5.72524	6.46392	5.47024	6.03942	5.50455	6.03465	4.8431	5.3747	6.07807	7.21135	5.85391	4.81003	6.40531	6.18214	6.07056	6.28192	5.65474	6.98597	5.62393	6.04082	4.28532	5.20016	5.81489	3.73961	4.82818	4.21164	3.99558	3.40733	5.83101	5.62184	5.4387	5.51172	6.8039	5.67547	4.95319	5.29201	4.23262	4.50617	5.8059	3.5192	5.39865	4.25713	6.23707
PF4	5.42583	7.41258	5.20126	5.86171	5.11059	4.93634	6.08202	7.35634	5.6264	5.37743	5.05621	6.64492	4.13758	3.85613	6.40802	8.07809	6.19199	5.12263	6.58011	6.06475	6.7977	7.06445	6.42303	7.32166	5.39145	6.41613	5.53428	4.58653	7.10379	5.0918	5.31633	4.28119	5.31838	4.34359	6.3015	6.70919	4.84208		7.7655	6.33771	5.60907	5.8134	6.19512	5.6661	7.06461	5.89048	5.91604	5.52857	6.61891
TFRC	7.31329	7.188	7.83075	7.87711	7.46372	7.38521	7.90121	7.56511	7.47343	7.04634	7.06451	7.72519	6.96291	7.20052	6.98614	6.8493	7.10591	7.6655	7.37711	7.11587	7.27837	7.4145	7.74978	7.44916	6.89653	7.36119	7.13386	7.14334	8.24998	7.8178	7.20391	7.27096	7.48412	6.22074	7.26033	7.28496	7.18701	7.57677	6.81091	7.28658	6.28305	7.35794	7.34295	7.33454	7.79685	7.41996	6.70408	5.30204	7.02433
TF	10.1977	11.0679	10.5288	11.3704	10.8282	10.1129	10.7029	11.4437	10.9895	11.0407	11.1431	11.4068	10.3739	10.1313	11.4175	11.9341	10.6846	10.671	11.1942	11.1916	10.8815	11.2138	11.3595	11.5103	11.1808	10.9567	10.5439	10.6946	11.0636	10.9326	10.8974	10.1619	10.5156	8.83094	11.999	11.7045	11.4411	11.3117	11.6942	11.3538	11.3537	11.2138	10.97	10.3388	11.267	9.09633	11.5967	11.3605	11.2199
LTF	6.99042	6.86865	6.44567	6.90528	6.25312	6.09957	6.53416	6.29373	5.8706	6.38787	6.29875	6.376	6.29149	6.07621	6.92067	6.75487	6.48684	6.38924	5.89469	6.25186	6.33488	6.71112	6.08928	7.42131	6.88231	6.95915	8.1669	7.01562	6.45597	6.73071	6.23739	6.25763	6.31494	6.0767	6.91189	6.4419	6.60056	6.92122	7.83034	7.28952	6.62188	5.63027	6.22094	5.9289	6.31631	6.38428	6.41242	6.35046	6.59986
HPX	8.98402	9.84116	9.24021	9.88264	9.23057	9.46386	9.38305	9.85923	9.47708	9.51597	9.57279	9.69372	9.0016	8.70189	9.69479	10.4173	9.352	9.30983	9.80421	9.90323	9.63473	10.0452	9.44662	9.7478	9.68385	9.59999	8.8835	9.05082	9.33291	9.31695	9.26025	8.62665	8.96854	7.24069	9.78998	9.80725	9.8242	9.44221	9.99289	9.76712	9.65721	9.52261	9.44141	8.68065	9.42127	7.04109	9.82057	9.78682	9.7785
FTL	6.35328	6.95842	5.61929	6.50036	7.01646	7.15355	6.74461	8.87861	7.10143	9.17194	7.30867	6.2325	7.1521	7.04396	7.4295	8.84821	7.51218	8.15456	7.53091	8.45043	7.69667	7.65673	6.69942	8.65994	7.19032	6.8783	8.1358	7.92844	6.28375	7.32465	7.17882	7.10563	7.33559	8.77889	7.43617	7.71423	6.91873	8.66863	7.60394	8.11717	9.1194	8.60983	7.28093	6.76726	6.76746	8.83948	7.46756	9.80097	8.11431
FTH1	9.23038	9.4372	8.85894	8.16662	9.26355	9.44783	9.40494	10.0755	9.85948	10.2587	10.077	9.22174	9.49245	9.68656	10.1219	10.6716	10.2531	9.38939	9.77738	10.0141	10.3224	10.1843	9.14488	9.9786	9.61502	9.45174	10.3458	9.94819	9.33357	9.70004	9.53986	9.83406	10.1166	10.7373	9.39363	9.95894	9.79314	9.52528	10.1493	10.2145	10.8012	9.92323	9.84745	9.71928	9.06502	10.0427	10.0368	11.366	10.4895
MT.ND1	8.93474	8.92213	9.47608	9.38978	9.38984	9.23133	9.62189	9.31689	9.52268	9.04277	9.28272	9.54262	9.08875	9.67307	9.3477	9.23513	9.39911	9.20394	9.28118	9.1346	9.60467	9.48084	9.55173	8.80332	9.79793	9.2425	9.12592	9.20791	9.08252	8.64926	8.94818	9.01068	9.09284	8.26281	9.18265	8.94339	9.4831	9.33546	9.29929	9.46862	8.50151	9.2996	8.93599	9.08142	9.46904	9.07553	9.2917	8.68731	9.14643
MT.ND2	9.31392	9.79946	9.91591	9.58866	9.73184	9.97811	9.91686	10.0463	9.562	9.42548	9.2824	9.68828	9.76774	9.52317	9.95433	9.85089	9.92241	9.71498	9.76066	9.7099	9.9795	10.1676	10.242	9.25556	9.55868	9.7626	9.92268	9.53216	9.91349	9.40535	9.41953	9.42551	9.55889	8.8927	9.94664	9.53121	10.5879	9.86483	9.769	9.93404	9.11647	8.99032	9.27136	9.43068	9.61661	10.3884	9.43847	8.72904	9.39342
MT.ND3	8.72544	8.32864	8.74851	8.97653	9.12004	5.17335	3.63928	9.23196	8.85955	8.35369	9.65155	8.88382	8.39927	7.11818	8.62522	8.34529	8.66878	8.04398	7.90824	8.20572	8.71517	9.03944	8.94871	8.26175	8.31733	8.41035	8.19593	8.24105	8.10315	7.72058	7.37807	7.77397	8.5434	7.26168	7.81226	7.94545	9.05631	8.20728	7.94047	8.39044	7.7868	7.86588	7.60029	8.0683	8.19508	7.91562	7.91617	7.19419	8.16303
MT.ND4	9.53199	9.93347	9.96082	9.95731	9.9519	9.84536	9.62835	9.81607	9.40544	9.33123	9.43486	9.82818	10.0029	9.34392	9.98141	9.78311	10.0859	9.48166	9.59367	9.51659	9.98115	9.95629	10.0813	9.29018	9.58162	9.69838	9.86026	9.87252	9.74852	9.38751	9.40359	9.53676	9.64978	8.92633	9.75103	9.77946	10.4295	9.69455	9.4174	9.82198	9.1113	9.75515	9.54763	9.65794	9.84521	9.72078	9.82585	9.27691	9.61562
MT.ND5	8.76849	9.36841	9.72683	9.48531	9.57312	9.74512	9.65812	9.55126	9.62257	8.99703	9.20845	9.84236	8.93088	9.20837	9.72271	9.50922	9.814	9.42926	9.33148	9.29425	9.92902	9.92061	9.73521	9.15306	9.06349	9.23571	9.52182	9.41121	9.7124	9.22656	9.17256	9.03038	9.56708	8.54163	9.11692	9.41311	9.5432	8.70897	9.19422	9.61773	8.7676	9.51102	9.39453	9.51932	9.60653	9.28177	9.42782	8.84818	9.26444
MT.ND6		7.95263	8.14191	8.01356	7.95187	8.00874	7.64964	7.82705	7.78395	6.28287	7.20764	7.48166	6.19741	7.04645	7.65267	7.53927	8.04458	5.99571	6.04955		7.92064	6.88199	6.95048	6.48004	6.09876		6.93893	7.19436	7.25537	6.66489	6.91449	6.86421	6.78386	5.8729	5.86882	6.2441	7.81953	6.28743	5.99454	7.20423	6.91519	6.48849	7.08114	6.69229	6.72991	6.86195	6.68817	7.01364	6.33008
MT.ATP8	7.39874	7.53779	7.56137	6.83208	7.93583	8.15329	7.95949	8.34952	7.61225	6.87811	8.17705	7.561	6.90197	8.04719	7.89544	7.39169	7.81822	7.89811	7.47684	7.85101	7.92521	7.78651	8.99277	8.02072	7.88133	7.70184	7.54015	8.34806	8.29662	8.04143	7.67436	7.01819	7.51969	6.83195	8.48423	8.57432	9.79591	8.10687	7.7088	7.98596	7.23053	8.13829	8.41921	8.28055	8.36756	7.76456	7.6124	7.64921
C4BPA	5.37491	6.63665	5.46058	6.06632	5.71709	5.28704	5.44745	6.15849	5.7484	5.98653	6.06174	6.19515	5.39075	5.63356	6.28219	6.54592	5.96569	5.75024	6.28759	5.99636	6.42398	6.27602	6.24805	6.32931	5.56985	5.59163	5.99034	5.94183	6.40034	5.88657	5.63744	5.6212	6.23468	5.17997	6.59399	6.73677	5.68288	5.84259	6.81196	6.44123	6.09235	5.93351	6.03934	4.78766	6.16569	5.39174	6.34536	5.70566	6.34727
VTN	7.36978	7.95931	7.34838	7.62267	7.40804	7.62479	7.42321	8.18725	7.94266	7.2378	7.43767	7.66974	7.53967	7.19984	7.59165	8.58334	7.47865	7.41102	7.74302	7.7781	7.73603	8.30089	7.77915	7.98569	7.45499	7.35288	7.28207	7.39862	7.79353	7.52326	7.18475	7.13738	7.07349	6.89779	8.00618	8.03085	7.32699	7.66316	8.32509	7.75009	7.71157	7.37957	7.34361	7.06207	7.5267	6.65563	7.7082	7.43313	7.68129
CAT	9.21481	10.1785	9.02391	9.48661	9.20521	9.39281	9.57533	10.0396	9.45555	9.09454	9.67382	9.77325	9.24706	9.14104	9.86011	10.5132	9.73164	9.62157	9.98754	9.83433	10.0309	10.3221	9.57627	9.82244	9.69522	9.79843	9.46107	9.56944	10.008	9.1658	9.35242	9.07329	9.43267	8.59698	9.7427	9.58658	9.84249	9.48468	11.0241	9.82838	9.57496	9.77613	9.67208	9.39539	10.0087	8.95504	10.0703	9.43385	10.0258
RAF1	4.74762	5.18232	4.64364	4.25809	4.98918	5.30178	5.19427	4.82966	5.05416	5.17793		4.64351	4.83789	5.31172	4.7358	5.12997	5.32602	5.1668	4.41723	5.03674	5.1064	5.30622	5.11526	4.85359	5.19141	5.02114	4.88456	5.28757	5.31402	5.12394	5.57553	4.98948	5.27711	5.23093	5.1275	5.07216	4.7606	3.88636	5.04666	4.9794	4.92531	5.03048	5.23889	5.47155	5.4273	5.07603	4.70014	5.57056	5.19795
GBA1	4.62956	4.78181	4.6928	4.63057		4.84923	4.45565	4.55254		4.7522	4.67042	3.76922	4.76033	4.37812	4.20995	4.73087	4.365	3.80773	4.3803	4.28286	4.09122	3.73718	3.49927	4.24152	4.42707	4.39169	5.04524	4.49025	3.15485	4.29258		4.58966	4.05348	4.84426	4.42394	4.48691	4.40214	4.27831	4.71678	4.18	5.15855	3.75529	3.53297	4.06414	3.5627	4.26382	4.18278	4.66028
FUCA1	6.05683	5.06759	6.53847	5.63234	5.58859	6.27392	5.84935	5.60319	5.82665	6.04023	5.90946	5.34155	5.83056	5.7583	5.85076	5.56509	5.48388	5.48166	5.02306	5.46004	5.11981	5.0858	4.97057	5.34285	4.70561	5.12621	5.82786	5.78471	5.29127	4.81783	5.55768	5.02038	5.14098	5.74824	5.23768	5.12004	5.02434	5.60449	4.89368	5.13781	5.27792	5.0945	5.12802	5.24041	4.85407	4.54985	4.97301	5.42963	4.78204
ALDOA	14.7031	14.8669	14.8977	15.0391	14.947	14.5734	14.8655	15.0538	14.8942	15.0624	15.483	15.0371	15.1898	14.6245	15.0409	14.8859	14.9739	15.1702	14.7858	14.7163	14.9333	14.7753	14.9748	14.9327	15.3122	15.1281	15.1904	15.0218	14.9389	14.7829	15.2242	15.1479	15.1944	14.4349	15.0374	15.2575	14.9267	15.0716	15.184	15.4822	14.7208	15.215	15.3954	15.2658	15.3267	15.5511	15.6112	14.8767	15.6836
CSTB	9.52427	10.1873	9.70064	9.39405	10.8509	9.87314	10.3255	10.0958	10.5222	10.2604	10.4381	10.4449	9.83782	9.57444	10.1156	9.98438	10.1782	10.1947	10.2228	10.0886	10.5302	10.4535	10.4797	10.2595	10.4638	10.2406	10.4491	10.0152	9.89206	10.3947	10.4943	10.6971	10.4813	9.01744	9.97848	10.0685	10.127	10.2591	9.94561	10.0543	10.0499	10.0456	10.5903	10.3527	10.4362	9.69305	10.0577	9.99772	10.2634
ANXA1	8.29829	8.64859	8.494	8.85122	8.34695	8.53238	7.95591	8.88337	8.46487	9.82284	8.57533	8.25497	8.43864	8.49175	7.99708	9.11012	8.35277	8.89737	8.25579	8.79139	8.26546	8.24005	8.41178	9.45757	8.08194	8.0343	8.47945	8.34093	7.90827	8.74449	8.52553	7.95977	8.04575	9.12253	8.43178	8.39835	8.69354	9.15845	9.03966	8.72311	10.043	9.17604	8.6541	8.29957	8.5724	8.09469	8.82678	9.31629	8.3711
APOB	6.74015	7.77618	7.03794	7.34739	6.88526	7.12296	7.01435	7.77388	7.29613	7.09096	7.70012	7.39328	6.88934	7.5713	7.82929	8.70464	7.2504	7.05245	7.6049	7.41312	7.45403	7.8315	7.03498	7.40027	7.06545	7.42382	6.75057	7.16389	7.38867	7.07817	6.81367	6.3124	6.36919	6.333	7.70078	7.73395	7.10511	7.49338	7.88019	7.24829	7.12581	7.0654	6.71582	6.25817	7.17602	6.99206	7.25719	6.79281	6.88317
NR3C1	3.95569	3.30032	3.7045	3.51065	3.35682	3.40996	4.17246	3.8798	3.50396	4.20262	3.54688	4.07047	3.59092	4.0113	3.78147	3.74904	3.66574	3.97521	3.80641	4.05882	3.53491	3.60772	3.81942	4.44256	4.33478	3.62347	3.72669	3.70995	3.62052	3.68705	3.88445	3.73961	3.62601	3.62741	3.76726	3.73388	3.32724	4.01933	3.9494	4.42053	3.94608	3.69542	3.74698	3.97116	3.52303	3.58616	3.71661	4.39898	3.85978
SOD2	11.6106	11.8673	11.3937	11.843	11.9629	11.9836	11.8347	12.0877	11.8741	11.9876	12.0486	12.4051	11.7053	11.4087	12.1829	11.9793	12.0207	12.4904	12.4507	12.3691	12.3479	12.3672	12.6852	12.3288	12.3122	12.0627	11.9336	12.0464	12.4034	12.1678	12.2212	12.3158	12.5629	12.1962	12.6288	12.6255	12.1606	11.7419	12.263	12.4378	11.7256	12.3513	12.4082	12.5174	12.7298	12.5648	12.5327	11.8755	12.3996
OAT	5.69478	5.69762	5.42915	5.53695	5.8081	5.59317	5.4105	5.32611	5.40949	5.73947	5.75699	5.30704	5.72753	6.31793	5.84103	5.26553	5.2149	5.24471	5.00281	5.75619	5.16356	4.86975	5.12398	5.33275	5.39106	5.24914	4.7878	5.88833	4.91687	4.96675	5.58051	5.2889	5.33952	4.77743	5.20469	5.24915	5.61032	5.80351	5.07984	5.19806	4.95228	4.70789	3.84404	4.77693	5.08155	5.64212	5.79031	5.14708	5.60125
HRG	6.75564	7.31831	6.76066	7.27763	7.29843	6.70689	7.67094	7.69139	7.41817	7.07677	7.35761	7.27385	6.93975	6.98078	7.70175	8.04809	6.8652	6.97748	7.51759	7.58539	7.07913	7.32096	6.57414	6.704	6.82175	6.73778	7.25953	6.89519	6.83254	6.3872	6.96747	7.0678	6.04958	5.06863	7.14886	7.12932	6.99998	7.30787	7.89053	7.565	7.18621	7.23479	7.0199	6.26999	7.22156	6.56396	7.5894	7.00395	6.85269
THY1	7.33625	7.39649	6.86608	7.37835	7.09744	6.8549	6.44944	8.16558	7.45084	9.06018	6.83318	6.63386	5.96187	6.42794	6.37735	7.44571	6.04095	7.84665	6.82352	7.7627	6.35992	6.8612	7.20444	8.39465	6.1397	6.04311	6.55271	6.97263	6.96379	7.91559	6.63787	5.92018	6.44131	8.20658	7.69963	7.57076	7.16851	7.32798	7.52252	6.48052	8.46681	7.69883	6.90777	6.51223	7.23549	9.02398	6.81906	8.05228	6.7624
A1BG	7.39546	7.42929	7.20551	7.61085	7.61722	7.59329	7.62463	8.1211	8.07118	7.64435	7.96049	7.94456	7.23746	7.24379	8.21625	8.65493	8.06161	7.74747	8.119	8.02283	7.86573	8.21361	8.5685	8.35368	8.12406	8.24769	7.55403	7.75839	8.08426	7.6241	7.86914	7.90174	7.56145	6.99744	8.4658	8.44138	8.15304	8.3164	8.64625	8.26579	7.95035	8.26609	8.03061	7.87439	8.36665	7.18284	8.45375	8.35307	8.33005
CD74	4.28898	4.04042	4.34984	4.60913	3.84338	4.62883	4.14158	4.44564	4.36546	4.87183	4.65963	4.06781	3.86756	4.55231	4.04985	4.26523	3.99791	5.0653	4.45796	3.82435	4.014	3.60476	4.75356	5.24876	3.95372	4.32143	4.42158	4.12642	5.0009	4.91979	4.69956	5.40037	4.24701	5.44204	4.56239	3.75094	5.0109	4.85019	4.46478	3.60609	5.04793	4.58035	4.84839	5.45454	3.86459	5.25295	4.59261	5.52566	4.34539
KRT6B	3.81694	3.38353	3.52349		3.68394			5.28128		4.43993		7.01628	4.74404		4.71803	4.37565	5.49029		3.19017				3.25002				6.93095	4.36585		4.33286				3.18168	4.00512			4.9574		5.62487	5.67819				4.2152	4.46878		4.08401	3.07271
KRT1	12.4961	13.9238	12.5338	11.3197	10.5747	11.4114	11.1797	11.824	11.1826	11.2465	11.5868	12.2027	12.7399	12.5373	12.9601	13.2128	12.7923	9.3411	10.3526	11.0563	9.56568	10.4126	11.3177	11.7343	12.2696	13.1723	15.0812	13.8592	11.2526	12.1055	10.7398	10.4077	9.15596	11.1824	11.4725	11.9244	13.6809	13.5984	11.0429	13.8559	14.4988	11.6767	10.9693	10.4846	11.2213	11.7617	10.8538	11.3383	11.1935
S100B					3.92465	3.70369		5.583	5.50507	6.61546		4.60023		1.81121	3.39372	4.85998		3.6509	3.68172	4.18277		3.86724	3.57656	4.18156			3.96384		2.09928	4.34944	4.47018				3.64418		4.57713	4.21269	4.9803	3.73361	4.51238	4.01478	2.68672				4.75174	4.71957	3.96256
VWF	7.22728	7.14186	7.7458	7.43957	7.33654	7.05757	7.66705	7.9796	8.19208	8.15525	7.51282	7.89771	7.4197	7.40294	7.53311	7.69492	7.72112	7.94816	7.25299	7.61703	7.34437	7.70709	7.63652	7.91325	7.92077	7.73908	7.78816	7.52345	7.54351	7.50974	7.75887	7.50975	7.6278	7.78018	7.90509	7.6837	7.91183	7.895	7.90671	7.35856	8.19619	8.07605	7.87305	7.63506	7.78704	8.13085	7.88427	7.509	8.0315
SHBG	4.42483	6.13061		5.21422				4.95541	5.15069	4.06662	3.00786	3.87308			4.60542	6.08268	3.84301	4.51959	4.3748	3.56662	3.52359	3.94088	3.94097	4.35021	3.772	4.23099	4.29817	3.44429	3.56415	3.61725					3.61152	3.36528		3.7087	4.1171	3.59624	4.35977	3.85582
TUBB4A	6.82152	7.36646	6.90001	6.88607	6.31563	6.90112	7.22406	6.74492	6.92265	6.717	6.82888	7.40066	6.93577	6.75096	7.51169	7.70907	7.61898	7.80873	7.32912	7.567	7.35944	7.7791	7.3454	7.76064	7.13554	7.33591	7.35447	7.3029	7.60887	7.6103	7.01609	7.56883	7.76708	7.49693	7.92289	8.13557	7.4631	7.44016	7.65938	7.85323	7.41984	7.46166	7.60336	7.58608	7.55583	7.40223	7.04597	7.3892	7.87693
GAPDH	14.7705	14.9021	14.7883	14.782	14.9708	14.8609	14.9424	15.1908	14.8002	15.0981	15.3249	14.8703	15.0824	14.9905	15.0751	14.9041	14.8809	15.2595	15.1444	15.1594	14.8065	14.644	15.0926	15.0044	15.1377	15.0178	15.0075	15.0787	14.9685	14.7839	15.3253	15.198	15.2796	14.4202	15.0146	15.2519	15.0086	15.1488	15.1852	15.4251	14.6372	15.0695	15.2967	15.1457	15.2015	15.3696	15.3967	14.6662	15.4147
ASL	5.76833	5.5635	5.35736	5.58851	5.88065	5.96058	5.70868	5.63701	5.61076	5.80597	5.92919	5.812	5.52491	6.11967	5.72895	5.6685	5.84699	6.11745	5.85057	5.73144	5.74324	5.61219	6.00799	6.20865		4.48438	5.52863	5.28722	5.52396	5.8726	5.47706	5.2212	5.24757	4.37062	5.14125	5.6164	5.66397	5.04362	5.76757	5.68011	5.49343	5.64017	5.51648	5.36534	5.74165	5.06634	5.20915	5.76324	5.7846
HLA.A	6.67633	6.28092	6.28767	7.2805	6.96743	6.40026	6.80464	6.99808	7.62623	7.79327	7.6727	7.26806	6.7734	7.34887	7.29589	7.39533	7.51323	7.56922	7.31797	7.3889	6.90168	6.95898	7.1744	6.92781	7.02621	7.21906	7.39226	6.94777	7.14078	7.19667	7.52066	8.35191	6.86251	7.80904	6.60327	6.28573	7.40098	7.62521	6.92127	6.71487	7.30064	7.35566	7.45935	7.96022	7.32169	7.80123	7.30919	7.07943	7.23829
CAPNS1	9.10666	8.77617	9.05361	9.15073	9.57248	9.21222	9.3552	9.23055	9.23105	9.40573	9.57131	9.19494	9.41558	9.34514	9.38216	9.23512	9.13516	9.23392	9.18509	9.35972	9.42967	9.4169	9.35902	9.31111	9.35153	9.50353	9.28952	9.5555	9.29681	9.33125	9.49227	9.48669	9.54266	9.54431	9.64809	9.50424	9.59328	9.52798	9.61997	9.5755	9.50497	9.55317	9.60725	9.44264	9.68805	9.52993	9.8103	9.60062	9.51287
HSPB1	14.1087	13.9068	13.8427	13.8329	14.0825	13.8325	13.8837	13.6726	14.0969	13.9177	14.1511	14.1475	14.4499	14.171	14.2349	14.1007	14.0215	14.0647	14.3426	14.2684	14.1206	14.2354	13.8255	14.1826	14.2667	14.1395	14.3032	14.2396	14.6615	14.6465	14.9168	14.9088	14.4422	14.5949	14.2771	14.3439	14.3851	14.2926	14.2366	14.1504	14.3435	14.3211	14.966	14.755	14.575	14.6142	14.7565	14.354	14.4576
RPN1	8.77344	8.62913	8.7148	8.78295	8.57295	8.60188	8.66962	8.64981	8.6272	8.83698	8.72086	8.80778	8.79515	8.73109	8.89889	8.74623	8.8675	9.00016	8.98004	8.98433	8.86204	8.86466	8.75203	8.88488	8.78099	8.84289	8.84738	8.85184	9.14506	9.0474	8.87609	8.88628	8.96123	9.38394	9.00923	9.11065	8.68475	8.70116	8.79738	9.02828	9.24563	9.05371	9.08854	9.24483	9.0519	9.3056	8.90875	9.34017	9.23187
RPN2	7.58226	7.75195	7.73515	7.51341	7.65632	7.24366	7.15443	7.49846	7.52014	7.95301	7.38273	7.82793	7.83875	7.48156	7.78404	7.86753	7.96897	7.75912	7.97724	7.85198	7.81945	7.64948	7.67613	7.62853	7.69105	7.65664	8.1136	7.63048	7.84519	7.96135	7.9877	7.89981	7.93086	8.21261	7.9872	7.87148	7.76088	7.99094	7.84725	8.0741	8.19915	7.90856	7.99293	8.02392	7.83361	8.18227	7.72815	8.07743	8.11678
GNAI2	7.27659	7.2432	7.53235	7.57595	7.4595	7.0988	6.89341	7.31163	7.4073	7.80365	7.40717	7.44228	7.40901	7.16009	7.30767	7.49794	7.33161	7.61365	7.46326	7.38775	7.13615	7.28112	7.59121	7.51006	7.3472	7.54997	7.45854	7.47359	7.46204	7.52342	7.60701	7.65561	7.53153	8.15233	7.77423	7.84417	7.73466	7.93059	7.83015	7.60912	8.05941	7.83252	7.62191	7.50386	7.69587	8.12058	7.86176	8.17978	7.86826
GYPC						1.73388	3.25098	3.91968	3.21702	4.37318	3.90839	2.90051	2.83721	3.58862	3.71889					3.23744					2.20496	4.14715	3.99348	3.42138			2.29626	3.49718			2.76832		3.33154	4.35617	5.21693	3.85541	3.53274					2.69368	4.19343	1.97376
ATP1A1	7.66035	7.61434	7.51616	7.57272	7.84974	7.76117	7.55545	7.72844	7.31558	8.25531	7.19002	7.42025	7.52891	7.75494	7.41785	7.61134	7.45442	7.55549	7.23619	7.67819	7.46565	7.51139	7.40177	7.63183	7.26317	7.30754	7.7839	7.54302	7.28605	7.54105	7.55117	7.68066	7.60274	8.50104	7.87562	7.70774	7.5987	7.86822	7.52734	7.48621	7.72072	7.66511	7.59732	7.61374	7.4367	8.16147	7.73298	7.7606	7.44123
ATP1B1	10.2325	10.1728	10.4926	10.801	10.2316	10.0598	10.3777	10.558	10.2652	10.7278	10.1604	10.6514	10.271	10.1446	10.3682	10.46	10.492	10.5809	10.2122	10.2859	10.4992	10.4193	10.2661	10.153	10.427	10.2513	10.4203	10.2144	10.365	10.4441	10.3668	10.3763	10.6258	11.088	10.3303	10.3716	10.1623	10.3961	10.5003	10.6825	10.2091	10.3382	10.4104	10.5674	10.6687	10.8941	10.5487	10.5467	10.2377
ARG1	6.02023	7.11	6.44818	5.37909	5.53365	5.3595	5.7879	5.67816	5.30585	5.50579	5.7826	5.76972	5.84692	5.89867	6.06617	6.38068	5.68493	4.8565	5.26862	5.39477	4.29145	5.30693	5.3611	5.59674	6.15691	6.19523	7.75523	6.63619	5.28313	5.0873	5.43527	5.29216	5.18949	5.2831	5.50052	5.63409	6.32299	6.81683	6.20634	6.49567	6.53861	5.24715	5.04399	5.38638	5.13379	5.41712	5.56095	4.89322	5.34238
APOD	6.87213	7.36264	7.18174	7.57716	6.91903	6.76352	7.31242	7.52561	7.40999	7.40876	6.88183	8.25188	7.19411	6.43459	7.52329	9.16366	7.56424	6.96148	7.00609	6.94215	7.51044	7.84857	7.58555	7.34885	7.5231	7.55006	7.59567	7.33553	7.2849	6.85161	7.00326	6.52202	7.04284	5.90619	7.40064	7.29778	7.56102	7.1575	7.83864	7.82245	7.46295	7.12038	6.99122	6.85242	7.12026	6.04153	7.37427	7.31973	7.85339
ALDH2	10.323	10.4207	10.4606	10.5532	10.9273	10.5304	10.6311	10.4485	10.6027	10.6993	10.9365	10.7997	10.8369	10.7603	10.4471	10.5502	10.9566	10.9431	10.8969	10.961	10.5922	10.4315	11.0536	10.7674	10.5786	10.6457	10.5547	10.5968	10.4327	10.449	10.3551	10.6511	10.6768	10.4883	10.5484	10.5502	10.8984	10.8302	10.77	11.0683	10.4746	10.9204	10.3127	10.4148	10.8173	10.7851	10.9672	10.8549	10.661
S100A8	6.98118	6.99445	6.03929	6.54051	5.96489	6.13364	6.27092	6.70995	6.07839	6.31233	6.84695	6.69782	6.15754	6.37015	7.28165	7.2228	6.54928	5.72982	5.7234	6.42227	6.4039	6.92421	5.91033	6.69039	7.00102	6.62125	7.07954	7.07982	5.3293	6.08711	6.35732	5.77772	5.73901	5.27997	6.88692	6.19159	6.98344	6.77225	8.04843	6.63849	6.3233	5.34618	5.74686	5.39268	5.85652	5.39515	6.41218	6.67587	6.21478
SERPINB2		4.60758		5.22435				5.15989	5.53814		5.06808					4.49752	5.202		5.24498		6.22546			4.80313		5.7226	5.85469	4.97379	5.71275									4.8999			6.87867		4.86029
SLC25A5	13.4544	13.3908	13.5194	13.6222	13.702	13.8583	13.9264	14.0416	13.9032	14.1082	14.1791	13.8774	13.7835	14.0816	14.0886	13.6217	13.8822	13.9661	13.8089	13.9261	13.9704	13.8143	14.2317	13.8022	14.3102	14.1932	13.7998	14.1367	13.6371	13.273	13.5858	13.9573	14.0433	13.4599	14.0481	14.1154	14.6874	14.2321	13.9367	14.0509	13.586	14.0992	13.8255	13.6776	14.3099	14.048	14.2999	13.2782	13.6114
SERPINA5	5.29618	5.3855	6.11597	5.94198	5.00509	5.66535	5.60982	5.99331	5.22734	5.60608	5.25953	5.61256	5.45021	5.50378	5.2649	5.64929	4.87505	5.19522	5.57585	5.43595	5.34661	5.46521	6.28383	6.03681	5.89536	5.31133	5.33697	5.30842	5.17434	5.10999	5.47246	4.97742	5.34206	4.86175	5.87439	5.91292		5.31096	6.03868	5.93681	4.91313	5.30725	5.33044		5.32598	5.65441	5.36817	5.21751	5.15084
SERPING1	7.62885	8.77379	7.90301	8.32063	7.5722	7.90042	7.55152	8.46245	7.92815	7.99502	8.0136	8.39339	7.42294	8.05797	8.61061	9.46471	8.13841	8.1476	8.47879	8.34679	8.39391	8.73918	8.35792	8.70721	8.14565	8.36303	7.85943	7.97772	8.11655	8.11057	7.67233	7.17184	7.69114	6.25925	9.12376	9.04988	8.08643	7.93863	8.76418	8.54844	8.2428	8.28858	7.89604	7.34815	7.93192	6.34499	8.37587	8.2714	8.30746
CFI	5.55187	6.39693	5.78238	5.15562	5.33799	5.84708	5.11222	6.01839	5.23719	5.30367	5.66854	5.64658	5.77581	5.76827	5.75536	6.05561	5.6252	5.29278	5.34014	5.47644	5.25402	5.71021	5.48647	6.07371	5.73483	5.48789	5.84976	5.62464	5.64099	5.54267	5.38444		4.95677		5.77169	5.56307	5.20592	5.47992	5.82411	5.3892	5.25882	5.33473	5.22543	4.8928	5.24745	4.04517	5.33852	4.97014	5.27902
ISG15	5.88295	5.26459	5.02547	4.90814	5.88304	5.4187	5.89528	5.35545	5.57922	5.68287	5.8368	5.70725	5.01115		5.72985	5.77666	5.78994	5.53064	5.33515	5.39779	5.04349	5.29052	5.61405	5.29981	4.94795	5.71509	4.95346	4.9881	5.42066	5.21312	5.07122	5.41474	5.41293		4.98475	6.27255	5.47881	5.08879	5.07082	5.40299	4.68223	5.67412	4.89677	5.65643	5.59784	5.84199	5.8515	4.90652	5.5898
MPO	6.12029	6.23911	5.32767	6.24429	5.6813	5.41079	6.10063	5.95449	5.9825	5.67179	6.63571	5.63432	5.55586	6.08686	6.34135	6.71097	5.73866	4.7827	5.42395	5.64336	4.94035	5.1924	5.42831	6.35372	6.38431	5.94488	6.2007	5.97959	5.72058	5.25998	5.64847	4.92782	5.49265	5.01792	6.12308	5.6739	6.25053	6.00735	7.36158	6.21522	5.71522	5.29747	5.45835	5.05963	5.47569	5.54595	5.81438	5.90905	6.30202
PCCA	7.52558	7.46442	6.79574	6.86816	7.07288	7.16436	7.70621	7.57882	7.66261	7.2833	7.82361	7.88889	7.26468	7.09171	7.60011	7.44325	7.91888	7.88625	7.78795	7.73688	7.81142	7.82441	7.94012	7.58789	7.51931	7.62174	7.40749	7.65581	7.79244	7.48311	7.42932	7.5335	8.10596	7.24742	7.82254	7.94087	7.60479	7.28158	7.51507	7.85834	7.05676	7.69725	7.74296	7.72503	8.06854	7.89913	7.98323	7.23804	7.55927
PCCB	8.58183	8.52055	7.98082	8.08517	8.30058	8.49852	8.92516	8.60308	8.98428	8.57182	9.03293	8.97294	8.52171	8.50961	8.69259	8.61367	8.99986	8.92153	8.77933	8.80518	9.04279	9.04178	9.06461	8.64498	8.7445	8.65931	8.65607	8.80229	8.94696	8.38081	8.53482	8.54692	9.15424	8.32901	8.95346	9.02683	8.86345	8.41253	8.70011	8.89529	8.07752	8.78248	8.63979	8.87795	9.08462	8.8356	8.90381	8.18146	8.61636
ALPP	6.25279	3.88423					4.24076	7.56503		4.60054	4.47738	2.25034	4.60512	4.28248		2.69334		2.59363			2.96972	2.88943	3.01964			4.33959	4.45053	4.16948	3.55754		3.96268	3.51178				3.61569	3.96542		3.33584	3.90626	2.76464			3.53976	4.51487		2.94677
EIF2S1	7.45073	7.51242	7.54413	7.73046	7.55374	7.19312	7.42197	7.594	7.68837	7.65947	7.60847	7.68063	7.89393	7.63665	7.83128	8.02388	7.84804	7.70395	7.79325	7.71206	7.80736	8.00082	7.83462	7.74824	7.74748	7.75325	7.72165	7.77635	8.06906	7.80252	7.88916	8.01324	7.88695	7.98043	8.02821	7.95095	7.93559	7.99488	7.98678	7.9124	7.93315	7.83537	7.90492	7.9982	7.80386	8.11092	7.9498	8.07352	7.89244
ICAM1	7.30015	6.86091	6.82134	6.8669	7.59329	7.19594	7.19821	6.92635	7.27054	6.38485	7.207	6.53824	6.48068	6.84472	5.47134	6.30589	5.69764	6.38462	6.50748	5.84699	6.45842	6.14215	5.89739	6.22754	6.81387	6.01775	6.19509	6.11029	6.34964	6.17042	5.56725	5.88869	5.93364	6.13709	6.25401	6.17618	6.48237	6.00879	5.77971	6.01022	5.44993	6.04846	6.33179	5.50426	6.56238	6.31072	6.40144	5.52315	6.3443
RPLP1	11.3782	10.6445	10.6864	10.6581	10.3115	10.804	10.1741	10.2246	10.1227	10.0705	9.87536	9.76673	10.0748	10.0529	9.72865	10.3044	9.90367	10.0852	10.0143	9.97813	9.72674	10.0366	9.87695	9.93606	9.77548	9.94145	10.5185	9.73386	9.84744	10.0786	10.0737	10.0385	9.82011	10.2251	9.50331	9.51133	9.74251	9.64289	9.64214	9.67977	9.82746	10.0572	10.0429	10.0761	9.96771	10.1085	9.59229	9.9485	9.78462
RPLP2	10.049	10.1367	9.88718	10.361	9.83361	10.1649	10.0199	10.083	10.0349	10.4727	9.86648	10.2278	10.1433	10.0897	10.1428	10.5332	10.2556	10.3677	10.3203	10.2949	10.4572	10.3795	10.3818	10.4478	10.0599	10.1905	10.2224	10.1648	10.4386	10.5133	10.4119	10.3647	10.3823	10.9944	10.2941	10.1559	10.0693	9.94499	10.134	10.3695	10.6036	10.5429	10.5604	10.4543	10.3537	10.5709	10.22	10.5721	10.0133
RPLP0	9.77488	9.44538	9.50498	9.59517	9.78084	9.43776	9.57901	9.62501	9.70936	9.90008	9.63601	9.48103	9.7693	9.82361	9.58278	9.54714	9.72706	9.553	9.46719	9.6043	9.63975	9.58341	9.5768	9.79919	9.87615	9.55581	9.81016	9.81303	9.70531	9.86327	9.77129	10.0447	9.80014	10.4323	9.77768	9.72461	9.8689	9.96853	9.71909	9.62095	10.0148	9.8099	9.76954	9.95279	9.57333	10.1598	9.65684	10.0475	9.66287
FABP3	13.9955	13.8952	13.9341	14.461	14.384	14.1857	14.3159	14.0308	14.0096	13.9294	14.3317	13.8161	14.2888	13.9425	14.4313	14.0583	14.0897	14.166	13.8915	13.8976	14.3699	14.3254	14.3998	13.972	14.3884	14.2584	13.923	14.1291	13.9763	13.6205	14.1712	14.2015	14.2094	13.0294	13.6981	13.7378	14.1386	13.9592	13.8817	14.0819	13.7067	14.2535	14.2003	14.0063	14.3513	13.5873	14.6166	13.9678	14.0973
CLEC3B	7.16184	7.74001	7.42043	7.79339	7.03474	7.83404	7.38519	7.40539	7.36405	7.53948	7.09053	7.29864	7.28215	6.82024	7.29511	7.79028	7.17609	7.66639	7.65763	7.68691	7.45898	7.50614	7.38009	7.74791	6.9773	7.17664	7.38858	7.27214	7.49411	7.83491	7.15055	6.30249	6.99301	5.43901	7.49104	7.13944	7.26112	7.30787	7.63058	7.51306	7.85791	7.44109	7.6871	6.94491	7.22428	5.61622	7.61642	7.64659	7.25592
SSB	7.07757	7.07243	6.81814	6.7339	6.62326	6.65342	6.70109	6.73446	6.59495	7.02908	6.6609	6.99318	6.86693	6.94208	6.93389	6.97779	7.00317	6.73342	6.67047	6.68454	6.80715	6.59482	6.90457	7.11938	6.95096	6.58086	6.97774	6.8668	6.66363	6.78561	6.92944	6.73739	6.97463	7.13233	6.97847	6.99533	7.00537	7.14761	7.02308	6.91562	7.50134	7.01173	7.11628	7.10757	6.94518	6.67401	6.70664	7.53354	7.11832
ATP5MC1	6.01572	3.47512	5.0797	4.53892	3.38662		4.49041	4.51482	4.86823	5.93573	4.39188	4.16051	6.07723	4.93186	4.73746	4.43992	5.21075	5.47856	5.66422	5.09826	5.58483	5.73141	5.53316	6.56304	7.04649	5.85932	6.48037	6.09264	6.06456	6.22282	5.59429	6.14779	5.87847	5.16504	6.78632	6.7936	7.50661	7.37427	6.07169	6.25125	5.56055	5.40189	5.43172	5.62737	5.62904	5.42601	5.21753	4.81421	5.96585
SERPINA7	6.10946	6.52865	6.94229	6.21634	6.22371	6.40605	5.97179	6.7591	5.98611	5.93015	6.10086	6.37371	5.86659	5.41007	6.14707	6.52081	5.46349	5.78514	6.22331	6.15109	5.72342	5.87238	5.67911	6.41514	5.79709	5.86658	5.49708	6.23966	5.4867	5.72619	4.76028	4.58251	4.90123	2.92502	5.92775	5.99498	5.38801	5.74615	5.78714	5.76436	5.43559	5.15929	5.12953	4.65018	5.00292	2.4428	5.30131	4.97163	5.83033
SERPIND1	6.07041	6.39915	6.42911	6.54618	6.12856	6.24572	6.42792	6.99322	6.16502	6.27653	6.63315	6.57255	6.10553	6.25634	6.72417	7.13879	6.04282	6.06702	6.53856	6.31234	6.43096	6.50084	6.18692	6.41536	6.01895	6.00574	5.97824	5.97671	6.11629	5.75589	5.83244	5.49632	5.41611	4.71877	6.7773	6.57388	6.34619	6.03423	6.68896	6.22926	6.0863	6.36	5.78453	5.37988	6.18708	4.51004	6.49686	5.84179	6.09716
ITGB1	9.90579	9.7168	9.69434	9.94549	9.8755	9.81404	9.72977	9.84659	10.0004	10.3278	10.0218	10.0687	9.98115	9.9706	10.0807	10.0441	10.0167	10.3258	10.1299	10.3006	10.2083	10.137	10.1997	10.4293	10.2702	10.3251	9.97672	10.1081	10.2287	10.0574	10.3372	10.377	10.3632	10.5337	10.2822	10.4802	10.3429	10.254	10.3922	10.3211	10.3152	10.2332	10.3432	10.3643	10.3924	10.7606	10.4726	10.4956	10.5644
MYL1	16.1685	15.6907	16.0319	15.9271	15.6512	15.4914	16.1741	16.1173	15.9155	16.1445	16.4409	15.855	16.165	16.4682	16.0868	16.1587	15.8842	15.9991	16.3971	16.1982	15.9829	15.5705	15.6322	15.6698	16.5205	16.1174	16.3745	16.2414	16.1071	15.8275	16.2334	16.3407	15.9856	15.986	15.9465	15.8362	16.1417	16.4966	15.9931	16.0986	15.7678	16.0013	16.2092	16.1959	15.8023	16.6365	16.3512	15.7465	16.3177
COL5A2	4.42896	6.51713	3.34837	5.14968	4.29567	4.98982	4.53813	6.42051	5.15767	7.3874	4.20543		4.00168	4.89553		5.48394	4.13947	4.74674	3.75006	5.30187	4.6452	4.56274	5.31913	6.44126			5.05731	4.73895	5.09476	5.72323	4.97838	4.27796	4.39935	6.96369			4.00809	5.23431	4.59519	4.66474	6.094	5.48028	4.71396	4.45224		6.09736		5.71607	5.26447
UROD	6.70407	6.89019	7.0977	6.89578	6.68691	6.93868	6.61123	7.12606	6.79891	6.79322	6.46447	6.94076	6.31965	6.54552	6.7732	7.0384	6.56651	6.6455	7.065	7.08991	6.87453	6.99223	6.74465	7.19329	6.85527	6.50718	6.68911	6.81869	6.57791	6.91439	6.92562	6.92581	6.75499	6.67405	6.99702	7.02395	6.89877	5.96487	7.25733	6.79834	6.98966	6.70589	6.83293	6.85411	6.71068	6.34767	6.55776	6.85803	6.41063
IGKV4.1	8.03524	9.16352	8.37221	8.9929	8.56042	8.50172	8.77977	10.1818	9.21469	9.61304	9.69033	9.47831	9.3218	10.2965	9.93155	10.5617	8.77956	8.96896	9.23176	9.41611	9.05074	9.36505	8.92488	9.53996	9.3408	9.12138	8.65467	8.85697	9.85614	9.52552	8.71988	8.26802	8.34916	7.62167	8.87708	8.75336	9.15175	9.81318	9.66687	9.09016	9.2887	8.79838	8.7646	8.3138	8.80282	7.9988	9.44788	9.4843	8.81091
GSN	9.32051	9.63985	9.40652	9.54478	9.37512	9.34356	8.92999	9.6098	9.28762	10.2832	9.3799	9.466	9.31526	9.53232	9.39583	10.0028	9.44604	9.65682	9.41514	9.73913	9.28613	9.34553	9.31542	9.85737	9.07725	8.99522	9.57554	9.43883	9.6784	10.0541	9.82959	9.53511	9.08312	10.7678	9.53757	9.66952	9.40376	9.77054	9.88155	9.55485	10.4662	9.94147	10.0291	9.7146	9.64704	9.93457	9.71673	10.3612	9.95956
PTMA	5.92194	5.82225	5.74563	5.64583	5.81574	5.31165	5.9909	5.86113	5.9546	6.65632	6.40003	6.55841	5.47191	6.36229	6.55474	5.82494	6.27879	5.36885	5.66125	6.8792	6.53127	6.39151	6.45798	6.96048	5.07173	5.9617	5.65699	5.5476	4.92035	5.91022	7.20829	7.97704	5.48934	5.91225	5.97016	4.88833	7.34548	6.93666	5.33419	5.917	6.20365	5.93872	5.38891	4.66419	5.82373	5.35563	6.26351	5.4718	3.68063
ATP5F1B	14.5473	14.3796	13.9269	14.2272	14.9096	14.7427	14.8497	14.815	14.7325	14.6866	14.9925	14.8631	14.6044	14.3887	14.81	14.5649	14.861	14.7799	14.7279	14.5925	15.0375	14.8992	14.9798	14.6125	14.9122	14.8789	14.4803	14.8079	14.6316	14.1391	14.5996	14.7353	15.0336	14.448	14.8695	14.9674	14.9885	14.5735	14.6822	14.9529	14.1943	14.8322	14.5859	14.6407	14.9771	14.8082	15.1199	14.2769	14.6003
C2	5.05872	5.15935	4.8937	5.17693	4.91996	4.79715	5.17871	5.67558	4.90122	4.47182	5.15955	4.15832	5.30486	4.80673	5.07522	5.86219	4.60184	4.87104	5.76679	5.54829	4.68033	5.06525	4.77311	5.6361	4.69212	4.98564	4.37567	4.89933	5.10504	4.74896	4.08151		4.27563	3.92924	5.81502	5.74014	5.06625	5.14611	5.70802	5.2306	5.10793	4.36987	4.02312	5.33384	5.02443	4.18004	4.87499	5.04706	4.86359
S100A9	7.31514	7.35075	6.75692	7.43465	6.50185	6.52504	7.00894	7.30422	7.04291	7.10712	7.37259	7.49321	6.95808	7.14668	7.86277	8.07568	7.21898	6.63945	6.25243	7.15052	7.37035	7.74863	6.92466	7.58037	7.86577	7.82072	8.15845	7.82989	6.72165	6.95668	7.28366	7.07086	6.61364	6.36149	7.87878	7.18464	7.94805	7.92555	8.85777	7.87323	7.68889	6.90838	7.18797	6.75842	7.27084	6.33763	7.32822	7.46797	7.19994
S100A6	9.88111	9.94512	8.65411	9.41599	8.45335	8.04862	8.09535	9.61185	9.25124	11.0275	8.99184	9.25792	8.76772	9.68176	9.25023	10.0531	9.02704	8.99269	8.73275	9.60805	9.24418	9.35186	9.22943	10.5645	9.17482	8.74433	10.2943	9.06418	8.80138	10.412	9.07815	9.36038	8.92851	10.8952	9.14847	9.16313	9.94281	10.7038	10.8772	9.42504	10.4727	10.0748	9.03521	8.71221	9.16725	9.51305	9.31026	9.78302	9.80606
APOA4	8.40639	9.07778	8.94316	9.36846	8.89056	9.04395	9.19487	9.71465	8.72934	8.8684	9.06759	9.31721	8.49723	8.44258	9.15184	9.83843	8.67755	8.63823	9.02512	9.30097	9.23496	9.4013	9.13294	9.28772	9.33332	9.66588	8.77286	8.872	9.24811	8.70344	8.70107	8.24762	8.5129	7.58127	9.13596	9.47673	8.9253	9.0111	9.67481	9.56178	9.12142	9.11585	8.84495	8.41769	9.08167	7.30616	9.04628	8.95267	9.09773
EIF4E	7.00886	7.27635	7.54506	7.57992	7.3254	7.34793	7.72847	7.72113	7.45176	7.65884	7.23009	7.89747	7.56575	7.50542	7.81223	7.61745	7.68812	7.70936	7.9663	7.66206	7.82783	7.9477	7.89715	7.65494	7.70949	7.71115	7.76223	7.66687	8.23921	8.06887	7.83214	7.69573	8.14506	7.68781	7.95267	7.72841	7.49953	7.42909	7.70513	8.08781	7.85822	7.60157	7.92122	8.05621	7.70464	7.56791	7.84312	7.81526	7.81101
CKM	16.0298	16.1336	16.1792	16.2984	16.2506	16.2832	16.361	16.2733	16.3091	16.3739	16.655	16.4535	16.6903	16.4506	16.5544	16.2874	16.329	16.5389	16.5543	16.4803	16.3957	16.2711	15.992	15.8018	16.563	16.4751	16.3989	16.4861	16.5004	16.2526	16.5531	16.509	16.532	15.684	16.5526	16.6478	16.6597	16.6501	16.5423	16.7243	16.1216	16.4468	16.6031	16.4885	16.6632	16.5583	16.8823	16.2395	16.7128
ENO1	12.1364	11.9912	12.1834	12.0461	12.2184	12.0913	12.1783	12.0924	12.0781	12.2918	12.3784	12.1709	12.2953	12.3669	12.4493	12.2865	12.4756	12.548	12.4045	12.435	12.4054	12.2559	12.4235	12.4843	12.4186	12.3437	12.3962	12.4793	12.4062	12.3095	12.6957	12.7504	12.4465	12.3418	12.4531	12.467	12.6872	12.8572	12.3912	12.5161	12.4499	12.4078	12.6657	12.6434	12.6344	12.6996	12.726	12.5623	12.5555
PYGL	7.40197	6.98004	6.83176	6.9522	6.85907	7.44896	7.36473	7.10315	7.29468	7.20281	6.93712	6.86392	7.58331	6.94593	6.74116	7.23736	7.82992	6.94711	7.0147	6.71192	7.54095	7.44374	6.87514	6.88062	8.29058	7.05306	7.51285	7.10911	7.01923	7.09229	6.72198	6.04586	6.95275	7.36065	6.71896	6.56561	7.52598	7.79331	6.47629	6.97903	6.62869	6.78737	6.77896	6.63582	7.04355	6.62241	6.78517	6.50497	6.95739
GPI	13.0932	13.1938	13.3398	13.1406	13.3136	12.7304	12.9568	13.4533	13.107	13.2587	13.6094	13.2574	13.1548	13.2227	13.274	13.1129	13.2428	13.3823	13.5705	13.4345	13.2675	13.1655	13.521	13.2519	13.3907	13.166	13.4746	13.245	13.3515	13.2011	13.4042	13.4681	13.8419	12.9495	13.4185	13.6336	13.2549	13.2596	13.4157	13.7475	13.0563	13.4628	13.6357	13.6414	13.5068	13.5656	13.4886	13.101	13.7092
POLB	5.04879	5.07362		5.37762	4.61676	4.72496	5.17312	4.79773	5.59092	4.51468	4.79134	5.07045	5.001	4.00429	4.38271	4.04377	4.92437	3.64579	4.44244	4.47014	4.36022	4.46229	4.62044									2.02553				4.3773	3.49479		3.95655			3.74668				3.36712
NPM1	7.14028	7.0709	6.80966	6.97412	7.03605	6.82041	7.35024	7.54108	7.40671	7.67964	7.51078	7.38286	7.42533	7.5963	7.29318	7.355	7.3003	6.68169	6.82679	6.74591	7.62216	7.44198	7.5031	7.44446	7.19207	6.81743	7.45564	7.80145	7.66739	7.54916	7.62217	7.63533	7.49424	8.03986	7.53097	7.35531	7.56158	7.81382	7.8233	7.66017	7.91763	7.66642	7.73096	7.906	7.75649	7.81015	7.73205	8.26148	7.85201
TPM3	15.51	15.4334	15.2678	15.5057	16.1006	16.1872	16.5762	15.7212	15.8828	15.546	16.8962	15.7629	16.1976	15.527	15.7833	15.4637	15.3704	16.3487	16.252	16.1872	15.7155	15.481	15.8232	16.2053	16.2318	16.4599	15.7308	16.0568	15.6814	15.6409	16.0817	16.0958	15.9382	15.6353	15.9373	15.8755	15.7087	15.8201	15.7767	15.9326	15.2089	15.7184	16.2695	16.0027	16.6649	16.5833	16.4596	15.3907	15.5839
ITGAV	4.89626	4.71082	5.5713	4.74328	5.11448	5.18231	5.5757	5.03475	4.55917	5.25226	4.66412	4.77864	5.10104	4.2082	4.14969	4.5267	4.87106	4.91094	4.8761	4.86356	4.73489	4.68762	4.81831	4.91962	5.02911	4.80134	5.12183	4.67919	4.72788	4.83853	4.83692	4.51047	4.51884	5.122	4.85978	4.67046	4.36302	4.36235	4.75451	4.82556	4.56818	4.88275	4.3122	4.60496	4.8961	5.16115	4.89365	4.50002	4.33446
HEXA	5.94334	5.86278	6.44101	6.03129	6.31105	5.87896	5.85625	6.1324	6.21258	6.2937	6.13591	5.57128	5.7491	6.51158	5.45283	5.93343	5.17809	5.92771	5.24471	5.14	5.14664	5.44622	5.32667	5.6301	5.53857	6.32228	5.67464	5.32882	5.08561	4.99627	5.72481	5.16584	5.54617	5.53712	5.83152	4.93185	5.17429	5.70324	5.46502	5.83338	5.59147	5.36089	4.69113	3.26167	5.0826	5.08136	5.85085	5.78878	5.24031
EPHX1	9.43297	9.51408	8.92407	8.93709	10.1921	9.63034	10.0919	10.2863	9.69993	10.1224	9.73526	9.92374	10.047	10.0225	9.95254	10.0058	9.63356	9.67227	9.43214	9.42322	10.2812	10.1737	10.1561	9.9193	9.93326	9.99373	10.4715	10.3858	10.3199	10.0327	9.79617	9.89707	10.423	10.8316	10.7785	10.774	9.9898	9.91561	9.77954	9.9729	10.2146	10.0631	9.82542	9.91938	10.5967	11.0888	10.4357	10.4381	10.1633
DBI	10.7768	10.7038	10.7863	10.9947	10.5819	10.7272	10.3886	10.4456	10.6679	10.2092	10.5921	10.4396	10.6776	10.4575	10.9683	10.9074	10.4678	10.6743	11.0711	10.8969	10.8433	11.0653	10.5102	10.3135	10.4108	10.5104	10.1011	10.1945	10.7166	10.441	10.6134	10.3881	10.9569	9.71037	10.4427	10.5477	9.79971	9.32038	10.3086	10.8073	9.95816	10.5033	10.8522	10.855	11.0031	9.93459	11.1441	10.8106	10.6946
LDHB	12.7272	12.654	12.6015	12.7833	13.1628	13.4515	12.9657	12.5251	13.1612	12.4033	13.2525	12.8692	12.7095	11.9998	12.8128	12.4395	12.8606	12.664	12.5546	12.5353	12.9215	13.1027	13.2004	12.9265	12.7392	12.9382	12.8313	12.906	12.9497	12.6752	12.6044	12.5051	13.1872	12.2552	13.1493	13.2311	13.1956	12.476	12.8137	12.7212	12.4472	12.97	12.6137	12.2508	13.3346	12.4873	13.0216	12.3693	12.5733
GPX1	8.34179	8.74389	8.64581	8.92857	8.90743	8.89916	9.02272	9.05151	9.05434	8.42617	9.1992	9.00542	8.94859	8.92389	9.06347	9.04117	8.84502	8.79421	9.01197	8.85562	9.08202	9.23682	9.1353	8.80353	8.91071	9.08423	8.90675	8.86275	9.23619	8.98315	9.07856	8.90053	9.33738	8.27816	8.84279	8.92494	8.63467	8.53793	9.1202	9.34417	8.27931	8.69336	9.2328	9.08402	9.30256	8.62114	9.18848	8.73053	9.07036
PGK2	11.0449	11.3737	11.4983	11.3087	11.1887	9.63887	9.66625	10.5109	10.8143	10.7463	11.0521	10.6856	11.0317	10.195	10.7276	10.8289	10.6836	10.3664	10.8259	10.7278	10.5534	10.5201	10.6541	10.43	11.0247	10.5769	11.0746	10.9714	10.5427	10.4363	10.6378	10.6411	11.0783	9.87601	10.365	10.858	10.5857	10.5468	10.617	10.9646	10.4724	10.4689	10.4835	10.5322	10.3328	10.174	10.6983	10.5637	10.8792
P4HB	10.3687	10.4222	10.0991	10.174	10.1256	10.2178	10.2245	10.354	10.4656	10.8713	10.6037	10.3157	10.4796	10.5526	10.3763	10.4666	10.3759	10.4958	10.4902	10.4894	10.5257	10.4741	10.5067	10.6725	10.385	10.325	10.536	10.4458	10.5235	10.5507	10.562	10.5592	10.7025	11.1909	10.558	10.5998	10.5536	10.6706	10.4813	10.6845	11.0674	10.7581	10.62	10.765	10.5394	10.8785	10.5903	11.0491	10.6346
H1.0	6.80453	7.14102	7.40552	7.19911	6.89316	7.06917	6.90537	6.55162	6.91783	8.01721	6.93784	7.74671	7.26331	6.79551	6.85486	7.24583	7.28886	7.23755	7.65302	7.45313	7.23435	7.36761	7.6065	7.30951	7.26024	6.83668	7.40391	7.12665	6.89397	7.36686	7.49005	7.67028	7.38552	7.8541	8.03777	7.86315	7.66308	8.00756	7.53455	7.37578	7.71815	7.00236	7.33643	7.64127	7.22778	6.71393	7.46527	7.9323	6.62254
ACYP1	7.8275	7.39438	7.12037	7.01267	6.90737	7.23088	7.37789	7.27733	7.20011	7.05659	7.42094	7.36434	7.17395	6.82882	7.92281	7.73882	7.48503	7.32792	7.85988	7.91896	7.6863	7.73469	7.77993	7.62778	7.47507	7.74449	7.43808	7.63147	8.12813	7.90251	7.69728	7.50015	7.57875	7.19612	7.65045	7.69646	7.06374	7.01775	7.7407	7.57764	7.70848	7.66161	7.98577	7.56924	7.57383	6.99901	7.36003	7.50728	7.5682
CTSD	9.25776	9.38555	9.55451	9.63711	9.90685	9.73439	10.0761	9.66044	10.3263	10.2989	10.3525	9.87376	9.90535	9.85383	9.82473	10.0266	10.0539	9.89444	9.66745	9.77092	10.1493	9.80081	10.011	10.0051	10.1863	10.1802	10.1051	9.98425	9.55955	9.64953	9.60281	9.89315	10.3949	11.0535	9.65588	9.57156	10.3284	10.4211	9.92315	10.0949	10.2962	9.75827	9.36777	9.29439	10.1063	9.90701	10.1396	10.4058	9.48311
ANXA2	10.0799	10.0252	10.0236	10.2078	10.0783	10.0206	9.91656	10.4831	10.2208	11.0941	10.2741	10.0973	10.0816	9.91977	9.89371	10.5049	9.94634	10.3743	9.88897	10.3885	9.78525	9.83746	10.2965	10.7886	10.0757	10.1019	10.3581	10.1395	9.86398	10.3473	10.261	10.1537	10.0227	11.0111	10.2356	10.2782	10.4622	10.4905	10.5582	10.2245	10.9961	10.512	10.3968	10.1741	10.4705	10.5837	10.5126	10.7322	10.3714
C8A		4.76231	4.31192	4.40598				4.74136		4.60771	3.85867	4.21936	4.19384	3.99857	4.85218	5.09183	4.15803	4.31114	4.23087	4.70588	4.1946	4.37052	4.36916	4.34563				4.78386	4.22645	4.61775	3.73492	4.28308	4.25767		4.81039	4.54204	5.1591	4.57535	5.01395	4.68456	4.85146	4.73456	4.22703	3.57444	4.35976		3.66941	3.64488	4.42193
C8B	3.61035	4.53443		3.26868	3.70031		4.20698	4.79925	4.46022	4.10665	4.75946	4.39034	5.18301	5.09546	4.56002	5.18538	4.58814	3.94071	4.41954	4.57226	4.03143	4.42486	4.47381	4.6578	4.4351	4.64637	3.83263	4.25712	4.3646	4.5388	5.14404	4.45113	2.85937		4.36101	4.04714	4.98089	4.3301	4.79177	4.71268	4.75356	4.16479	4.52452	3.49497	4.67655		4.22859	3.71907	4.64949
GP1BA		5.71642	5.36227					5.5089			4.36552	4.46721			5.05864	5.185	2.6691		3.71295	4.74292	4.20115	4.73291		4.16805		3.97576		5.08446	4.2396		4.20542				3.79449	3.84546			3.55523		3.39788		2.97635	2.44249				2.58338	2.07535
C8G	3.80689	5.20823	4.93785	4.70929	4.23206	4.14389	3.74796	5.25051	4.70196	4.56432	5.77159	4.41442	5.25034	5.18964	5.32189	5.66968	3.93507	5.39671	4.87681	4.92514	4.43654	5.58857	4.81069	5.59414	4.96956	4.05692	3.2515	4.32562	5.02529	4.43315	5.11296	3.98872	4.23191		4.98843	5.03368	4.31834	5.01859	5.38497	4.90018	5.19639	4.55315	4.36142	3.98427	4.67184		3.36877	4.53083	4.53628
CAPN1	9.55691	9.51107	9.52714	9.67034	9.62852	9.5634	9.49217	9.66586	9.5912	9.58663	9.72716	9.52469	9.74803	9.85098	9.82371	9.66056	9.69322	9.56335	9.62516	9.7839	9.78795	9.75429	9.67593	9.45518	9.47908	9.59237	9.55026	9.57476	9.69583	9.65275	9.84648	9.85836	9.83354	9.6259	9.51989	9.78663	9.69516	9.63468	10.0598	9.96353	9.62222	9.75609	9.89621	9.7946	9.98248	9.99017	9.97806	9.74273	10.0302
TUBB	10.3963	9.61013	9.83881	9.93963	10.14	10.0906	9.72244	9.98464	10.0049	10.3921	10.4176	9.89927	9.7895	10.0908	9.7114	9.86075	9.82758	9.88438	9.92682	10.2897	9.8383	9.77346	10.0498	10.5954	10.0227	10.2079	10.1021	10.5237	10.0302	10.5026	10.5164	10.6647	10.2524	10.884	10.1771	10.1738	10.2201	10.8534	10.3463	10.3706	10.9213	10.6271	10.6772	10.6509	10.6428	10.5528	10.3591	10.7913	10.5316
CA3	14.5469	14.8795	14.6388	14.7387	15.2983	15.1109	14.8965	14.7259	14.4914	14.8673	14.9531	15.02	15.0433	14.912	15.235	15.0972	14.9781	15.3101	15.348	15.2941	14.9567	14.9709	15.1499	15.2076	14.8502	14.8519	14.9045	15.0701	15.4173	15.1435	15.2492	15.1726	15.1678	14.2504	15.5021	15.5667	14.6631	14.6517	15.0546	15.1963	14.8412	14.9691	15.3747	15.2098	15.3842	14.9258	15.3342	15.0191	15.4191
IVL		6.0534					6.84085	6.67167	6.80334	6.62665	6.33598	6.83979	6.1289	6.96565	6.7915	5.00273		7.0028	6.64791		7.53132	6.79467	6.15943		6.02836		6.19103			7.14564	6.70339	6.91831	6.79407			5.21799		5.66795	6.7033	7.31202	7.41017	6.35737		6.41616		6.8247	6.59972		7.08517
PRSS1	12.6119	14.0011	13.8028	15.0647	14.3887	13.2873	13.4294	12.8855	13.4041	12.9706	12.8026	13.5695	13.6141		11.4636	13.2031	14.7429	13.1317	13.5195	12.8265	12.943	12.965	13.289	13.0306	15.027	14.3022	14.7454	14.7913	15.0145	13.1922	12.7513	14.0958	13.4855	12.0561	14.2179	14.1149	15.0704	15.1941	13.5911	13.9853	14.2374	12.3658	12.735	12.9119	12.4447	15.7991	11.5527	11.8331	13.0909
CHRNG		4.67114	4.21644	3.26519			5.01173	4.04263		3.29051	3.77176	4.26945	4.38535			4.2656	3.87976				1.72652	2.09621		4.37201	4.11648						3.91854			5.20644		3.32629				3.90201	5.78863	3.15675		4.24493	1.76548	2.54741		4.87923
DCN	9.09595	8.54053	9.34261	9.43626	9.34709	8.97953	9.21338	9.41161	9.16535	9.34417	8.93936	8.96495	9.55364	9.61944	9.3075	9.71647	9.17425	9.22818	8.99729	9.29448	9.22969	9.4455	9.83196	9.763	9.37823	9.14898	9.4903	9.4824	9.37362	9.98277	9.76279	9.17833	9.78963	9.69334	8.9212	9.07071	10.0742	10.3569	10.3477	9.99874	10.5673	9.73736	9.79085	9.10116	9.54384	9.6805	10.4451	10.4107	10.4014
PSAP	9.15706	8.79343	9.13324	9.28782	9.87641	9.22054	9.2523	9.3263	9.38982	9.69808	9.4023	9.11281	9.38866	8.28034	9.15655	9.21813	8.76624	8.8378	8.70967	8.99014	8.83648	8.87304	9.16799	9.14785	9.63041	9.38294	9.12234	8.95726	8.89369	8.84769	8.98328	9.29904	9.35858	9.97445	8.90498	8.58048	9.46913	9.24289	9.04919	9.26039	9.43365	9.28567	8.64412	8.81163	9.15489	9.42583	9.09707	9.76425	8.29158
HEXB	6.53475	6.17796	5.8207	5.8529	6.40639	5.53458	5.76426	5.4977	5.82501	6.46601	5.93798	5.70673	5.69262	5.92612	5.52401	5.71685	5.67097	5.59514	5.38095	5.91832	5.12215	5.48631	5.9057	5.69712	6.05889	5.7276	6.07691	6.01288	4.97089	5.47001	6.01492	6.0458	5.89804	5.61773	5.69966	5.6254	5.18014	5.8107	5.64901	6.14842	6.17725	5.99198	5.72369	5.31605	5.79722	5.66661	6.08789	5.99002	5.06609
PFN1	9.96398	9.54783	10.2526	10.1535	9.93276	9.70363	10.2722	10.3646	10.4747	10.8772	10.8307	10.0179	10.5492	11.4995	10.5778	9.89862	10.1646	9.75577	10.0094	10.4713	10.0775	9.80054	9.45268	9.89426	10.4686	10.0517	10.2276	10.2805	9.51434	9.91251	10.409	11.3867	9.91287	10.2982	9.8924	9.20742	11.3226	11.539	10.1663	9.68893	10.3226	9.74876	9.395	9.16316	9.12247	9.72959	10.39	9.40677	9.6407
BPGM	7.44362	8.48986	7.58522	7.79617	7.51463	7.57137	7.99437	8.58038	7.54487	7.25359	8.24039	7.81954	7.41734	7.80039	8.54883	9.12682	7.82761	7.86243	8.44667	8.16216	8.0365	8.39664	7.85331	8.28629	7.89082	7.91763	7.88663	7.68793	8.0449	7.34001	7.57943	7.43954	7.5945	6.15256	8.27042	8.11486	7.52783	7.65434	9.72801	8.63211	7.86378	8.30187	7.96705	7.4816	8.06252	7.61274	8.44368	7.58308	8.34332
APRT	9.41232	8.89622	8.70636	9.59993	9.27315	8.93144	8.48036	8.57874	8.91038	8.86453	9.18786	9.00577	8.68031	8.93107	8.95512	8.95096	9.39295	9.33219	9.02871	9.12319	9.08676	8.95925	8.86059	8.9923	9.01024	9.0331	8.71848	8.79175	9.04688	8.89258	9.05584	9.04566	8.90858	8.6516	8.86133	8.89096	9.11604	9.12151	9.00039	8.78359	8.92708	8.73904	9.03205	8.76791	9.00621	8.60477	9.09622	9.06263	8.62811
EPRS1	7.79188	7.78952	7.61284	7.82593	7.70834	7.57054	7.53345	7.67245	7.55427	7.736	7.65528	7.73772	7.71104	7.63286	7.75758	7.77106	7.8137	7.98829	7.95525	7.982	7.87905	7.96596	7.89561	8.00939	7.75799	7.80814	7.80917	7.80975	8.1693	7.99491	7.97124	7.89871	8.02305	8.07152	8.10499	8.23154	7.796	7.81298	7.59405	7.80996	7.83792	8.01049	8.22576	8.23005	8.25457	8.42373	7.97572	8.07084	8.17498
CTSB	5.95962	6.00734	6.04201	6.15747	6.33954	6.2815	6.04491	6.33617	6.28242	6.84898	6.20107	6.05975	6.33476	6.16074	6.0833	6.02656	6.23765	6.17151	6.27373	6.27079	5.90407	6.21166	6.30941	6.27037	6.27198	6.18646	6.60971	6.41372	6.17952	6.20388	6.34392	6.20845	6.41196	6.30835	6.1028	6.29109	6.34423	6.1957	6.0806	6.3635	6.42235	6.4224	6.47696	6.43857	6.21735	6.27818	6.36336	6.74699	6.09117
HSP90AA1	10.2498	10.3049	10.2474	10.5297	10.3321	10.4082	10.3457	10.3793	10.3084	10.2279	10.3101	10.379	10.2917	10.3354	10.3186	10.4602	10.3823	10.2855	10.2306	10.1896	10.3596	10.4697	10.1849	10.2412	10.1604	10.554	10.3766	10.4612	10.6243	10.6006	10.5536	10.4504	10.595	10.7385	10.6514	10.5431	10.545	10.3637	10.3403	10.4181	10.7554	10.6488	10.6624	10.6652	10.6634	10.2733	10.4243	10.7488	10.5473
GALT	5.39462	5.57915		5.34826	5.28739	5.05002	5.87752	5.34419	5.32523	5.44203	5.3199	4.01313	5.5553	5.14166	5.26993	5.86407	5.63347	5.60706	4.80016		5.421	5.63813	5.75083	5.5148	5.97085	5.68267	5.07634	4.91532	4.53944	5.51088	5.40902	5.04207	5.64383	5.57268	5.80871	5.81334	4.67953	4.57599	5.29996	5.02944	5.43503	5.5996	5.90579	5.92816	5.14378	5.55941	4.80366	5.9944	6.21662
HNRNPC	9.21091	8.96029	8.91602	9.0584	8.73279	8.92728	8.73672	8.77215	9.16938	9.30611	8.7768	9.05767	9.1305	9.01432	8.80851	9.21365	9.0323	9.0176	9.18195	9.31922	9.04679	9.04606	9.24298	9.40558	9.25931	9.00899	9.16745	9.21615	9.12	9.32004	9.21089	9.30128	9.1398	10.0331	8.94508	9.25857	9.25282	9.56625	9.24025	9.15857	9.92264	9.42849	9.36453	9.56931	9.24058	9.42193	9.2494	10.1383	9.40826
UQCRH	8.51591	8.20441	8.00748	8.98579	8.7132	6.31335	7.31745	8.46027	8.85549	8.46223	8.89425	8.93364	8.29429	6.91138	8.54078	8.0847	8.15942	8.69806	8.50537	8.16263	8.27741	8.34029	8.80568	7.94824	8.16421	8.3031	7.64426	8.19029	7.75698	8.03748	8.28076	8.28504	8.84078	8.09769	7.57532	8.1215	8.60628	7.7883	8.53027	8.60942	7.80755	8.51573	8.5119	8.35397	8.95405	8.79512	8.94387	7.5794	8.02079
LAMB1	8.70508	9.04826	8.42766	8.79032	8.57271	8.47016	8.49567	8.70374	8.78223	8.9264	8.70404	8.74232	8.9654	9.09386	9.0107	8.87654	8.95544	9.06541	8.76123	8.70907	8.73667	8.90279	8.91287	8.86089	8.56272	8.69742	8.85656	8.78805	8.97067	8.83929	8.73223	8.77213	9.16734	9.65171	8.86722	8.7668	8.96652	8.76758	8.7063	8.94316	8.95871	9.16358	8.7367	8.76752	8.63263	8.65652	8.97533	9.09737	8.85934
YES1	4.69234																3.35746						2.97271						2.06624	3.56803				2.78221		3.42763			3.79755		3.4528		3.22316	3.21187	3.53386	2.85973		3.28529	3.23122
TPM2	14.8478	14.788	14.8267	15.0153	15.3702	15.1269	15.6271	15.058	15.039	15.0193	15.8381	14.9421	15.4314	15.044	15.0895	14.8414	14.689	15.4273	15.4353	15.3198	14.9282	14.7187	14.7747	15.1497	15.4047	15.4454	15.0213	15.1737	14.9443	14.8002	15.2586	15.5909	15.1347	15.0266	15.0862	14.9852	15.1526	15.1573	14.8323	15.1496	14.4285	14.9212	15.2701	15.1211	15.3792	15.7818	15.5021	14.3068	14.6601
FH	11.4382	10.925	11.0631	10.9896	11.8361	11.4515	11.5095	11.6616	11.6938	11.7159	11.973	11.9264	11.2016	11.2445	11.9506	11.4987	12.1588	12.1164	12.0998	12.0494	12.3456	12.2276	12.2488	11.9714	12.0444	12.041	11.3573	12.0511	12.202	11.8162	11.9982	11.9131	12.5322	11.4243	12.3984	12.4525	12.2085	11.77	12.2401	12.5165	11.5461	12.3198	12.2209	12.2961	12.567	12.3142	12.5234	11.7364	12.4484
THBS1	5.16995	6.59397	5.12597	5.41225	4.98598	4.97352	5.15813	6.36931	5.00733	5.29722	4.74461	5.27784	4.86577	5.6184	5.37088	6.67488	5.26158	4.48417	5.1984	5.11882	5.50639	5.44192	4.86208	6.39993	5.05264	4.98924	5.35252	4.94183	5.42743	4.15767	4.63846	4.5133	4.58454	4.25927	5.17852	5.64387	5.57631	4.76391	6.37263	5.28479	4.99763	4.58147	4.57102	4.7376	5.16734	4.17082	5.1121	4.43208	5.34379
COL1A2	10.5186	12.309	10.2979	11.7963	11.016	11.07	11.4802	12.0714	11.9147	12.0474	10.6624	10.9102	11.3963	11.1133	11.3973	12.5989	10.8105	10.414	10.6271	10.7557	10.8248	11.3068	11.547	12.4295	10.1964	10.0368	11.3405	10.8628	11.7525	12.1381	11.0841	9.45534	9.88306	12.2436	10.5518	9.37323	10.3926	11.031	10.9152	10.9777	11.5115	11.6589	11.2408	10.1577	10.6128	11.3867	10.0927	11.8463	11.0431
ANXA6	12.4533	12.4539	12.5407	12.6225	12.829	12.7114	12.549	12.7033	12.7049	12.6268	12.8714	12.5729	12.9301	12.7666	12.6528	12.6412	12.7794	12.7139	12.7327	12.7306	12.7965	12.7849	12.8079	12.5843	12.6308	12.6806	12.7204	12.7417	12.9471	12.784	12.7576	12.7192	12.9301	12.6301	12.7212	12.8961	12.8122	12.8958	12.7945	12.9654	12.6846	12.844	12.8883	12.7979	12.8621	12.784	12.844	12.6514	13.0888
SERPINA6	5.31441	6.31541	5.97641	6.04588	5.65859	5.69422	5.50303	6.34034	5.33126	5.81646	5.6506	6.20823	5.682	5.58043	6.09955	6.64197	5.70417	6.16877	6.36585	6.11853	5.65476	6.02981	5.69288	6.31394	5.75103	5.33183	5.52799	5.32201	6.28805	5.96506	5.74829	5.02656	5.13209	4.30334	6.74908	6.91541	6.26697	6.4654	6.37066	6.40715	6.2154	6.00837	5.77297	5.26062	5.82065	4.12439	6.05156	6.06552	6.24045
SLC3A2	4.28493	4.18389	3.91427	4.51132	3.58869	5.06524	4.03283	4.0021	3.75958	4.16002	3.10202	3.59894	3.61444	3.70806	3.55322	4.07682	3.46659	3.61536	3.71497	3.89841	3.70898	3.53627	3.55035	4.00465	3.70331	3.77238	4.2607	3.41969	3.68739	3.80249	3.84403	3.98326	4.15465	4.70548	3.81265	3.56852	2.99998	3.86176	3.68564	3.63835	4.0455	3.91969	3.84554	3.87103	3.84382	3.91009	3.49257	4.28066	3.5337
GUSB	6.64991	6.23793	6.67518	6.16722	5.80639	6.18517	5.61831	5.80827	6.19489	5.90738	6.15275	4.97376	5.64586	6.36839	5.51228	5.14678	5.3114	5.72984	5.3025	5.47344	4.62251	4.88178	5.54508	5.83231	5.17521	5.30053	5.36377	5.60698	5.55163	5.54321	5.82582	5.59557	5.20349	5.16777	5.67338	5.86484	5.21575	4.68813	4.72863	4.97152	5.4525	4.8268	5.71066	5.54105	5.52906	5.17026	5.26891	5.87905	5.54669
PFKM	13.6981	13.8735	13.8089	13.7539	13.4027	13.265	13.5306	13.8233	13.4569	14.082	13.9725	13.873	13.8398	13.7903	13.7074	13.5852	13.6645	13.7897	13.8321	13.7325	13.6833	13.6483	13.804	13.6046	14.004	13.5743	13.9193	13.7911	13.8165	13.5601	13.7004	13.7108	14.1652	13.6443	13.7067	14.1107	13.9202	13.8733	13.8124	14.2554	13.6796	13.941	13.722	13.8353	13.7166	14.0325	14.048	13.7612	14.3364
HSP90AB1	12.0332	11.9553	11.7782	12.2545	12.126	12.2035	12.1697	12.2529	12.0961	12.3473	12.1549	12.1863	12.2197	12.3491	12.2154	12.2765	12.2297	12.1191	12.0595	12.1001	12.2153	12.1556	12.2673	12.3021	12.0214	12.3163	12.2036	12.3046	12.2728	12.268	12.418	12.5479	12.31	12.8201	12.3779	12.2299	12.4063	12.39	12.1653	12.2903	12.5225	12.5241	12.4412	12.4781	12.5464	12.4766	12.3452	12.7043	12.2295
SRPRA	6.88039	6.80307	7.23538	6.89921	6.76801	7.03158	7.06449	7.06329	7.19811	6.67058	6.9851	7.02719	6.78475	7.09403	7.08321	6.83286	6.61856	6.89932	7.0703	6.98821	6.94179	6.84267	6.81828	7.04432	6.66356	6.80483	7.07382	6.87158	6.97098	6.84445	6.55201	6.92134	7.04638	7.49507	7.21354	6.94268	7.17863	6.73972	6.92573	7.01717	7.0471	7.07473	6.9642	7.14098	7.05424	7.07001	6.82344	6.88927	6.82188
ELANE	4.7142	5.06703	4.55128	4.96009	4.06011	4.2155	5.03618	4.53632	4.17067	4.35721	4.97846	4.39607	3.44905	4.15181	4.87861	5.85154	4.28419	3.85813	4.39356	4.602	4.65296	5.32159	4.6094	4.76814	4.59907	4.26093				3.82894	4.08661	3.90653	4.07612		5.37679	4.72383	4.30527		6.19978	4.44008	4.18599	3.48903	2.56434	4.21475	3.51586	3.63156		4.7385	3.83081
SOD3	7.11534	7.13425	7.38611	7.20727	7.29733	7.29272	7.14104	6.75576	7.77666	6.41412	7.42958	7.59528	7.32036	7.09166	7.53202	7.34769	7.45602	7.19896	7.22118	7.11388	7.5824	7.5194	7.7881	6.97944	7.69361	7.33105	7.40608	7.14643	7.17448	7.0388	7.59744	7.20802	7.53944	6.27871	7.43049	7.30092	7.37751	7.22269	7.53934	7.55462	7.3685	7.31932	7.81582	7.33939	7.32109	6.3112	7.76786	7.07971	7.82178
CTSG	6.5731	6.50712	7.27248	7.22113	7.1804	7.10342	6.88815	7.81266	7.30446	7.68803	7.0831	6.55242	6.63643	6.29786	6.71706	6.86206	7.71997	7.54957	6.1958	6.92688	6.36417	6.80604	6.659	7.30845	6.50366	6.58366	5.84659	6.38832	6.79519	6.64592	7.73059	7.12424	6.30874	7.15098	7.28725	7.59496	6.80232	7.25158	8.30695	7.41043	7.51059	6.94052	7.57865	7.07744	6.38904	6.75316	7.54629	7.62445	6.97722
HMBS	5.75982	6.06089	5.70657	5.99366	6.12516	6.24059	6.07061	6.20226	6.03357	5.86528	5.96895	5.82913	5.91639	6.54602	6.02797	6.07842	5.86013	5.66963	6.01382	5.79386	6.14152	6.2438	5.71352	5.9197	6.20863	6.0979	6.18067	6.22507	5.84018	5.56663	6.01291	5.70238	5.93829	4.77835	6.11417	6.05153	6.19293	5.97275	6.22682	5.8265	5.52114	6.06465	6.08342	5.80961	5.70547	5.19156	5.89968	5.25717	5.69346
MME	6.25418	6.2487	6.21654	6.31937	5.96129	6.00207	6.03685	5.942	5.81414	6.19259	5.96697	5.82833	6.37504	6.12909	6.18178	6.36667	6.5984	6.74562	6.21718	6.16585	5.93448	6.03434	6.45161	6.31613	6.05062	6.02454	6.00123	6.01491	6.39049	6.24569	6.43716	6.27506	6.42759	6.60535	6.15765	6.5085	6.01815	6.12113	6.44835	6.83103	6.4778	6.64875	6.72495	6.49211	6.33151	6.41135	6.25959	6.60907	6.80009
ITGA2B	4.17916	5.42138	4.474	4.54632	4.61064	4.89162	5.20594	5.78171	5.15556	4.1443	4.77332	4.73857	3.78923	4.44401	5.61642	5.89369	4.15443		4.89126	4.25566	4.94498	4.68721	3.6048	6.09972	4.34211	4.68305	4.75881	4.79716	5.03108	3.61642	3.81498			3.47215	4.0402	4.55565	5.74629	4.63159	5.8912	4.33336	4.23925	3.35329	4.41317	3.98924	4.9044	3.68987	4.03626	3.47168	5.13414
PDHA1	11.873	11.543	11.7867	11.7016	11.9213	11.6886	11.9544	11.9501	12.2532	12.0994	12.5738	12.2198	11.9122	11.9363	12.1647	11.815	12.2078	11.9851	11.8756	11.9777	12.1827	12.1327	12.1902	11.8002	12.2266	12.0139	12.0225	12.1127	11.7591	11.5878	11.8989	12.1751	12.3477	11.8844	12.0228	12.1967	12.4755	12.0046	12.0278	12.3105	11.5828	12.1156	11.9793	11.9873	12.1332	12.2344	12.5516	11.6213	11.902
CD14	7.45636	7.25236	6.97661	7.1005	7.59459	7.42335	7.76083	7.5397	7.74058	7.65731	7.08945	7.33496	7.92094	7.76579	7.65105	7.67181	7.27496	6.95141	7.29265	7.49985	7.23482	7.51507	7.3152	7.70565	7.3045	7.1532	7.2829	7.00349	7.80461	7.61583	7.24268	7.48164	6.82589	7.6813	7.86978	7.20558	7.46803	7.06511	7.61546	7.80977	7.65009	7.71424	7.75208	7.54495	7.61798	7.02577	7.64503	7.72395	7.74263
COL4A2	9.87618	11.9376	9.20205	10.9438	11.0271	10.1614	11.1214	11.6996	11.9256	10.6693	10.8496	11.1091	11.3158	11.583	11.6781	10.822	10.9902	9.95313	9.74519	9.94836	10.7375	11.1689	10.999	10.9233	9.54918	10.0276	10.6851	10.1183	10.8104	10.8862	10.5176	9.72963	9.24232	11.6414	10.3174	9.19771	10.1053	9.93934	10.2522	11.0816	9.69421	11.2753	10.7558	9.68281	10.4821	11.0039	9.78343	10.9239	10.3871
CYC1	10.7124	11.2445	11.362	11.5089	11.6643	11.2298	11.6696	11.2439	11.5851	11.4414	12.2662	11.7085	11.6942	11.2462	11.5115	11.397	11.4912	11.8287	11.86	11.7146	11.869	11.8432	11.8055	11.4181	12.0737	11.5636	11.0844	11.5041	11.4339	11.1043	11.3459	11.3146	11.8876	11.183	11.6502	11.6372	11.9459	11.4157	11.3762	11.7085	10.8797	11.4422	11.2611	11.5713	11.6836	11.591	11.6566	10.6317	11.2298
MYL3	14.629	14.2617	14.2274	14.6346	14.8928	14.5626	14.8189	14.4446	14.9545	14.4248	15.157	14.9774	14.9247	14.5568	15.1317	14.8765	14.9872	15.1326	14.9116	14.8702	15.1583	15.0438	15.1199	14.8993	15.016	15.239	14.4766	15.0546	14.9873	14.9206	15.2324	15.2409	14.8369	14.5433	14.6348	14.6595	15.0014	15.0345	15.0919	15.1278	14.3886	14.8867	15.266	15.0748	15.6623	15.0939	15.4504	14.7551	14.9341
CFH	6.61669	7.64536	6.68482	7.07057	6.69243	6.35161	6.68873	7.2448	7.10801	7.05398	6.97755	7.32458	6.55833	6.94256	7.25385	8.08692	7.17503	7.0739	7.51161	7.37352	7.34447	7.72869	7.28923	7.72886	7.14995	7.22461	6.77518	6.8806	7.31438	7.31629	6.65123	6.52885	6.8574	6.03166	7.61044	7.4102	7.08644	7.23055	7.96935	7.39443	7.48896	7.25367	6.8788	6.65628	7.28237	6.27792	7.13876	7.1998	7.32082
SNRNP70	6.61855	6.99055	6.50847	6.39263	5.75083	6.16522	6.3198	6.29941	6.42589	6.06673	6.49572	6.49946	6.23426	6.20251	6.38119	5.76779	6.44344	5.81369	6.41078	6.1621	6.2643	6.30421	6.05258	6.22358	4.94402	5.9138	5.77263	6.04326	6.32684	6.11375	6.55074	5.69122	6.20494	6.45083	5.71176	6.02986	6.18544	5.22657	5.99906	6.01882	6.07198	5.79624	5.81249	6.0987	5.84414	5.71197	6.30667	5.81405	5.56923
ITGA5		6.50332	6.18911	6.18057	6.07297	6.31475	4.89307	6.03638	5.68008	6.6838	5.8107	6.59162	5.69807	5.57631	5.07986	6.29654	5.9318	6.93434	6.43969	6.23057	5.71929	6.55083	6.57118	6.5761	5.11511	5.8486	6.10792		6.4249	5.86465	5.73877		6.43997	6.27713	6.27986			6.45514	6.29444	6.34446	5.89029	5.9238	6.18263	6.63509	6.12115	6.03562	6.14774	6.3425	6.31727
NFIC	4.97985	4.84989	5.63438	4.61664	4.64979	5.1992	4.88337	4.64765	5.10959	4.8371	5.12794	4.85682	4.71711	5.06345	4.92502	5.13602	5.39511	4.52935	5.1618	5.31828	5.23965	5.35508	5.3739	4.98846	5.1325	5.09105	4.96452	4.8101	5.06207	5.43948	5.30291	4.77936	4.79679	5.4576	4.34585	5.3684	4.76104	4.80211	5.00342	5.28175	5.59029	5.4582	5.19499	5.42058	5.31799	5.26028	4.89486	5.65607	5.35058
VIM	13.467	13.2978	13.9564	13.6369	13.3074	13.3592	12.9309	13.6781	13.6836	14.8429	13.5606	13.3744	13.4207	13.6567	13.3475	13.7627	13.3181	14.0645	13.2221	14.0695	13.3303	13.2775	13.6587	14.4179	13.3612	13.3269	13.5683	13.5535	13.1801	13.9217	13.7788	13.5892	13.4173	14.5691	13.6493	13.5099	14.1143	14.4162	14.5	13.5728	14.8869	14.1649	13.7695	13.5787	13.8327	14.5321	14.1906	14.5319	13.829
SERPINF2	5.85106	6.7344	6.1617	6.49727	5.63339	5.66209	5.78604	6.4753	6.19468	5.66206	6.27077	6.46748	5.47542	5.0847	6.49669	6.99174	6.0119	6.20824	6.42692	6.29528	6.38479	6.60403	6.50862	6.68684	5.92551	5.95522	5.68821	5.95324	6.22299	6.0438	6.0781	5.26382	5.72056	5.1837	6.84724	6.90009	6.39224	6.73764	6.86477	6.6284	6.57116	6.32584	6.2162	5.48831	6.44241	4.54038	6.58468	6.39282	6.35684
RPS17	6.97871	5.74963	5.62271	6.08623	5.88445	6.63581	5.65402	6.27698	5.73609	6.54182	6.75693	6.21085	6.20712	6.16851	6.12304	6.21474	6.18626	6.33672	6.36956	6.53129	6.29476	6.27488	6.46442	6.5495	6.39706	6.78766	5.96888	6.60756	6.44932	6.61699	6.78651	6.77048	6.57865	7.14077	6.93519	6.61989	6.52207	6.80965	6.83288	6.78888	6.79161	6.86566	6.89652	6.91018	6.62039	7.26094	6.66624	6.97133	6.51974
GNAI3	5.37167	5.40807	4.20095	4.67649	4.33316		5.08337	4.69293	5.55288	5.58982	4.82379	4.83103	5.36866	4.91546	4.28444	4.61507	4.6286	3.86694	4.20443		3.61408	4.46801	4.21627	5.06089	5.29872	5.18016	4.90887	4.59552	4.40552	3.83818	4.10716	4.97251	3.81963	3.90895	4.18081	4.47304	4.86056	5.42574	3.80296	4.33813	5.07279	4.11488	4.41445	4.77764	4.18775	4.06538	4.33795	5.06482	4.69001
ANXA5	11.1989	11.3415	11.2436	11.2612	11.1784	11.3824	11.2189	11.3247	11.2693	11.6677	11.3592	11.0001	11.3829	11.6102	11.26	11.5671	11.4787	11.4403	11.1544	11.2225	10.9836	10.9604	11.3995	11.5459	11.4156	11.3645	11.4098	11.1261	11.1252	11.4857	11.2995	11.1349	11.3321	11.2648	11.1258	11.3115	11.6209	11.6351	11.6771	11.6835	12.077	11.8546	11.3835	11.2105	11.5994	11.1908	11.3384	11.5341	11.6917
KRT16	6.58898	6.45608	4.74835	4.66926	4.91174	5.6832	5.19116	6.95001	5.67726	5.741	5.27549	8.89309	6.52847	6.43437	6.77471	7.08703	7.39348	4.13517	5.56205	5.95095	4.69583	4.67269	5.6075	5.04036	5.06211	5.96539	8.2473	6.19935	5.27993	6.81628	5.27039	5.48422	5.21729	5.55524	5.55079	4.85392	5.94838	6.07816	5.61505	7.57059	7.08865	6.28186	5.2586	5.7786	5.95538	7.09916	5.54079	6.70922	5.87249
RPSA	8.26701	8.05229	8.28306	8.61985	8.86569	8.94787	8.91206	8.79944	8.88517	9.05331	8.88387	8.93638	8.96966	9.14502	9.10273	8.8898	8.91793	8.99161	8.98011	9.04007	8.96898	9.05141	9.15049	9.08101	9.04138	9.09691	8.94627	9.05516	9.06182	9.10909	9.32347	9.37878	9.08103	9.48216	9.03316	8.97675	9.22835	9.3615	9.30341	9.25821	9.38028	9.4254	9.48794	9.26697	9.465	9.57449	9.43543	9.51895	9.29091
CD63	5.95021	6.11562	5.78399	5.74257	5.49123	5.76105	5.86331	5.86983	6.13381	6.2438	5.6935	5.56444	5.36178	4.87684	5.68984	6.12619	5.90041	6.23293	5.72336	5.81587	5.59685	5.56789	5.65898	6.42433	5.38795	5.86247	5.31392	5.35277	5.83874	5.98912	5.87368	5.53725	5.52537	6.13402	5.9928	6.06947	5.66136	5.48194	5.46309	5.59484	6.47186	5.82204	5.92297	6.0413	5.26437	5.71843	5.08396	6.61886	5.77008
MRPL3	6.10352	6.79153	6.22608	6.36024	6.65908	6.50219	6.44765	6.50173	6.5119	6.51321	6.405	6.98752	6.40002	6.81499	6.62923	6.45848	6.70686	6.94748	6.86141	6.83245	6.75516	6.527	6.7553	6.48704	6.77255	6.58183	6.45541	6.57343	6.74616	6.38344	6.71682	6.71991	6.73912	6.35351	6.98955	6.80829	6.55204	6.6033	6.39478	6.7823	6.45627	6.65436	6.83663	6.69263	6.79183	6.80355	6.27675	6.14927	6.7589
SNRPA	6.50163	6.22174	6.0391	6.21348	6.09697	5.95679	5.91663	6.02614	6.2289	6.08803	5.96602	6.27531	6.03164	5.59233	6.01776	6.1884	5.93612	6.25778	6.42754	6.34968	6.00711	6.17887	6.111	6.24449	5.86475	6.27265	5.76133	6.09987	6.43556	6.36168	6.14063	6.03386	5.62857	6.46857	6.46807	6.05335	6.03015	5.92952	6.15445	6.11983	6.62558	6.01145	6.33923	6.65732	6.40522	6.57228	6.35463	6.46854	6.03776
ENO2	13.0706	12.8392	12.6561	12.8304	12.9825	12.463	12.7682	12.8472	12.677	12.8058	13.5028	12.664	13.0944	13.2113	13.1898	12.6938	12.9974	13.155	13.1308	13.2525	12.9067	12.5486	13.0429	13.1465	13.3706	12.9548	13.3048	13.0297	12.8685	12.8645	13.1854	13.6906	13.247	12.6632	12.8209	13.047	13.5444	13.5066	13.2182	13.3159	12.5142	12.9128	13.3139	13.0685	13.0366	13.6272	13.5975	12.8729	13.6573
ACAA1	7.64983	7.24202	7.43846	7.93468	7.80138	8.06398	8.31016	8.37187	7.71159	7.64436	7.64015	7.64431	7.82598	7.8077	7.85359	7.57878	7.83588	8.08676	7.83686	7.67789	7.84694	7.83006	8.24268	8.09484	8.36119	8.11826	7.58778	7.83379	7.81699	7.88328	7.61345	7.61062	8.09084	7.62993	8.08696	7.76137	7.9582	7.62724	7.76601	7.87294	7.38202	8.05995	7.45902	7.78017	7.79344	8.02257	7.51089	7.28794	7.4523
GSTP1	9.48916	9.65861	9.75577	9.86606	10.1558	9.98452	10.0881	9.90294	10.0264	9.98833	10.1861	10.2143	10.2078	9.54329	10.0707	9.94511	10.2617	10.2283	10.2093	10.0347	10.3084	10.394	10.1861	9.83456	9.82973	10.0323	10.1424	10.1204	10.3608	10.1528	10.2218	10.1174	10.3712	9.52776	10.1903	10.1529	9.98733	10.1245	9.98755	10.2761	9.94386	10.074	10.3532	10.2531	10.269	9.61227	10.3381	10.2564	10.3755
SNRPC	5.21152	5.17373	4.59818	4.98986	3.71549	5.01412	4.80666	4.72724	4.10682	5.15364	4.50488	5.03295	4.96441	4.8468	4.7699	5.25876	5.12845	5.19621	5.23482	5.3003	4.93438	5.02215	5.40275	5.26873	4.64844	4.63569	4.71579	4.67185	5.71851	5.24099	5.54986	5.24054	5.25495	5.84777		5.54412	5.04757	3.89998	4.73474	5.20454	5.16144	5.13312	5.13186	5.16217	4.79219	5.42774	5.04655	5.39593	5.45769
LGALS1	10.3118	10.2725	10.2778	10.7407	10.4442	9.27643	10.4548	10.4249	10.2422	10.5932	10.1384	10.0534	10.3804	8.56898	10.5968	10.5037	10.328	10.4005	10.1714	10.24	10.2106	9.95185	10.1864	10.3129	10.5629	10.216	10.4954	10.3007	9.94549	10.2015	10.6531	10.7084	10.8667	11.2893	9.87736	9.73518	10.5248	10.826	10.776	10.8178	10.4354	10.5366	10.6291	10.5687	10.4939	11.1045	11.0748	10.8303	10.7533
QDPR	8.25485	8.08029	8.20213	8.45098	8.12026	8.20911	8.31881	8.24918	8.35639	8.16758	8.58393	8.40604	8.37837	8.28887	8.59654	8.53326	8.4481	8.39335	8.63551	8.41081	8.59186	8.57673	8.48387	8.20718	8.61262	8.57869	8.53825	8.48505	8.78943	8.36624	8.53178	8.42359	8.72819	7.81847	8.44911	8.52129	8.34127	8.58767	8.48423	8.79383	8.25597	8.41162	8.72842	8.47497	8.34435	8.1754	8.52246	8.23139	8.76918
HMGB1	6.89965	7.11974	6.90716	7.22219	6.89674	7.07771	7.03952	7.05805	7.13035	7.27941	7.04505	7.28596	7.24757	6.92045	6.97569	7.05035	7.09143	7.2823	7.23737	7.28378	7.09615	7.12279	7.06663	7.07573	7.01466	7.15572	7.06008	6.80075	6.72783	6.99864	7.19616	7.0529	7.03039	7.10398	6.9667	7.0688	6.76145	6.62483	7.25183	7.30544	7.28989	7.24901	7.27263	7.23068	7.1429	6.95121	7.25278	7.73245	7.36389
RBP1	6.91355	7.24024	7.29063	7.0647	6.79107	7.11647	6.38798	6.92212	6.68459	7.47557	6.7161	7.54723	6.28955	6.37294	6.51618	7.94995	7.34045	7.08787	6.94479	7.15284	7.31984	7.37523	7.46686	7.82315	6.52458	6.88866	6.88541	7.11952	7.54402	7.41246	6.93716	6.80067	7.33584	8.26445	7.81044	7.88613	7.02105	7.78996	7.26394	7.20076	8.01387	7.49823	6.87589	6.90318	7.5768	7.28243	7.01055	7.34057	6.82159
FBP1	8.71307	9.12001	9.31506	9.55625	9.36422	8.75908	8.80995	9.65507	9.38256	9.74015	9.74666	9.48574	9.37946	9.4791	9.89856	9.48719	9.75002	9.86662	9.83294	9.91486	9.90122	9.95161	9.86524	9.47621	9.7941	9.57495	9.46321	9.19173	9.3498	9.28232	10.1105	10.1324	9.00671	7.69902	8.91188	9.61654	9.69036	9.29517	10.2384	10.3324	9.19851	10.2519	10.3665	9.90646	9.98329	9.76766	10.3756	9.04359	10.2526
GNAO1	6.05864	5.4848	5.83712	5.83828	6.16282	5.32991	6.13247	6.06871	6.4603	5.80829	6.62171	5.85937	6.05394	6.48374	6.25617	5.94464	6.14012	5.49948	5.88975	5.74928	6.08372		5.854	5.6434	6.29514	5.89431	5.59458	6.2923	6.57686	5.26408	5.70015	5.84248	6.16531	5.67446	5.73817	6.2438	5.73581	5.9311	5.53756	5.84133	6.21607	6.17244	6.32455	6.35771	6.04941	5.65322	6.04591	6.46075	5.45773
SPARC	4.61395	3.9897	4.681	4.15865	4.25586	4.1136	3.57118	4.60111	4.63615	5.57444	4.16877	4.18036	4.06873	2.66452	4.36944	4.37141	4.34244	4.78903	4.39497	4.48831	3.77039	4.25636	4.46301	4.9964	4.30925	4.67838	4.19075	3.95079	4.54732	3.98023	4.17421	3.87795	4.14113	5.42565	4.28735	4.58413	4.07193	4.33088	4.00336	4.60987	5.15052	4.68548	3.94108	4.15149	4.54131	5.29686	4.17174	6.15163	4.1033
GSTM1	10.0973	10.1949	9.44284	9.6487	11.1067	10.9845	10.8025	10.6666	9.83678	10.6836	10.3399	10.4004	10.7367	10.4357	10.0132	9.59876	10.0096	9.9117	10.4876	10.5605	10.67	10.4259	11.2438	10.9489	10.7826	10.8514	11.0725	10.699	10.3833	10.2478	11.0336	11.0306	10.7492	9.95954	9.67643	9.84066	10.0478	10.7704	9.93579	9.98295	9.351	9.89393	10.9833	10.502	10.2795	10.271	10.4626	9.72211	10.7503
TPM1	15.2786	15.2668	15.3551	15.3094	15.3052	14.5918	15.6908	15.4193	14.9505	15.4769	15.8764	15.1469	15.5597	15.8028	15.3534	15.2167	14.9113	15.5426	16.0157	15.8232	14.9871	14.6581	14.7478	15.0208	15.4958	15.5839	15.4604	15.3105	15.053	14.8823	15.4467	15.6849	15.4061	15.2826	15.2861	15.1848	15.2976	15.3813	15.0065	15.4658	14.9852	15.1653	15.4877	15.4018	14.4338	15.9691	15.5613	14.5265	15.439
CLTB	6.30372	6.45337	6.01989	6.27103	6.70788	6.20829	6.4546	6.16698	6.32811	6.86103	6.23379	6.50198	6.46363	6.60151	6.36173	6.59495	6.45636	6.4446	6.27924	6.59239	6.48985	6.46168	6.40385	6.97057	6.68264	6.64936	6.51425	6.48672	6.10847	6.61725	6.58705	6.71523	6.10441	7.01631	6.3511	6.03664	6.45647	6.71185	6.64968	6.40801	7.19578	6.54116	6.30557	6.24823	6.3803	6.4717	6.43708	7.04818	6.4206
ANXA4	7.36612	7.33474	7.23347	7.20085	7.32137	7.25051	6.95908	7.35052	7.06931	7.55684	7.20146	7.21799	7.06141	7.3248	7.1103	7.39135	7.1102	7.23594	7.37139	7.50365	7.25825	7.33963	7.18647	7.24585	7.4391	7.36129	7.42667	7.2874	7.37093	7.44528	7.18169	7.17031	7.47206	7.3236	7.39646	7.7435	7.13322	7.25537	7.43172	7.37212	7.52492	7.42774	7.36115	7.21273	7.4696	7.26403	7.57635	7.53458	7.70008
CNP	6.14517	6.20007	6.39336	6.36461	6.22452	6.49628	6.2812	6.15643	6.53291	6.23538	6.29377	6.47378	6.12821	6.24852	6.29009	6.46094	6.58542	6.64293	6.39222	6.41361	6.54292	6.5725	6.53503	6.4604	5.96518	6.34855	6.37847	6.38407	6.52593	6.61348	6.332	6.27475	6.33911	6.32023	6.48199	6.63866	6.22497	6.3384	6.31266	6.62546	6.41782	6.3117	6.75719	6.72422	6.72484	6.4022	6.12211	6.46422	6.41774
HMOX1	6.43736	6.1471	6.38585	6.13375	6.26721	6.02546	6.40152	6.47155	6.74907	5.853	6.19509	6.31004	6.76263	7.4076	6.39867	6.56922	6.57513	6.53734	6.24728	6.32681	6.80102	6.72856	6.31255	6.53322	6.38157	6.42555	6.68582	6.65904	6.51324	6.75778	6.43801	6.09048	6.68058	7.32788	6.33378	7.02848	5.73867	5.95538	6.28281	6.56661	7.59239	6.45498	6.279	6.59591	6.52107	6.03428	6.27792	7.98616	6.54466
PDGFRB	3.59748	3.80884	3.53347		3.24487		3.38144			4.39837	4.25584	2.02157			3.5331	4.0667	4.82145	3.35711	4.04451	3.2105	3.16154		3.44138	3.62051		4.41664		4.14516	3.87944	3.71151	3.57423	3.69718	3.1673	3.97092		3.84799	3.85311	2.90579	4.10734	3.63027	4.20161	3.15428	2.96221	3.24738	4.02727	4.0692	3.5554	4.6169	3.57989
DLD	10.6324	10.4009	10.656	10.9629	11.451	11.0307	11.2619	11.021	11.0752	11.2301	11.3383	11.3762	11.3211	11.1528	11.0457	10.672	11.3107	11.4505	11.5139	11.3945	11.2148	11.2177	11.6675	11.1079	11.5635	11.4482	11.1191	11.3486	11.2311	10.9727	11.2383	11.2734	11.8921	11.1257	11.6776	11.4829	11.5586	11.1943	11.4974	11.7378	10.8536	11.522	11.3915	11.3934	11.6308	11.4942	11.789	10.8976	11.2971
HNRNPA1	9.52878	8.69213	8.66767	8.48471	8.33014	8.6852	8.37878	8.47329	8.49435	8.81088	8.6444	8.51494	8.47887	8.63381	8.49781	8.64538	8.89936	8.73949	8.63486	8.63998	8.80954	8.77352	8.66187	9.04574	8.89372	8.75507	8.62388	8.73915	8.75308	8.85389	8.89397	9.07943	8.69986	9.3456	8.91057	9.0076	9.18792	9.17604	8.89813	8.94531	9.31163	9.10943	9.02576	9.07946	9.01769	9.19828	8.99103	9.49957	9.05284
SNRPA1	5.63689	5.42564	5.62194	5.59671	5.65416	5.78361	5.36855	5.46594	5.86547	5.98893	5.6457	5.58426	5.58093	5.53187	5.64107	5.18128	5.69508	5.77243	5.59407	5.82754	5.46246	5.25797	5.72461	5.56637	5.86196	5.94179	5.64669	5.58794	5.56671	5.62815	5.54167	5.60923	5.45369	6.25422	5.43164	5.6472	5.58402	5.67285	6.00407	5.72157	6.13443	5.9072	5.91647	5.73241	5.84472	5.97621	5.67461	5.98892	5.8872
COX6C	9.28121	9.16062	8.80744	9.70125	10.5944	9.61101	9.42818	9.1893	9.6912	10.451	10.0271	9.51263	10.4876	10.1268	9.2046	9.06718	9.27406	9.25286	8.99678	9.28946	9.14294	9.23332	9.18561	9.16696	10.187	9.24367	9.3203	9.50927	8.89027	8.60919	9.26969	10.0447	9.08627	8.71446	9.77273	9.85077	10.8101	10.4072	9.60601	9.5265	8.82005	9.10379	8.78456	9.35314	8.97101	9.63418	9.33047	8.55565	9.31801
C1S	4.8414	5.5781	5.08067	5.3051	4.36456	4.79576	6.0974	5.60291	4.90295	5.49177	5.32796	5.03953	4.9743	4.96943	5.07432	6.04884	5.30721	5.3211	5.3388	5.28878	5.75308	5.21708	4.98601	5.90379	5.2834	5.1311	4.73462	5.04581	5.30639	5.55874	4.60488	4.82958	4.95529	4.02204	5.53412	5.46267	5.26648	5.03425	5.9981	5.672	5.62842	5.39491	4.80759	4.95673	5.32372	5.03111	5.22759	5.68453	5.57116
PARP1	8.03893	8.10617	8.26265	8.38215	7.99956	8.02852	8.22333	8.29238	8.26952	8.32379	8.37245	8.34605	8.2855	8.24242	8.33219	8.17098	8.43285	8.4463	8.47062	8.51429	8.2062	8.21564	8.25471	8.22487	8.2235	8.16393	8.1332	8.08834	8.35088	8.26683	8.36943	8.63829	8.28595	8.29537	8.31377	8.25311	8.30841	8.39384	8.55614	8.76145	8.28022	8.45544	8.46017	8.52728	8.43301	8.57889	8.57807	8.28503	8.60131
IFIT1	3.67717	3.95127	3.65974	3.92624	4.57573	4.25795	4.4275	4.43332	4.12545	4.17539	4.06148	4.06708	4.33226	4.42982	3.9443	3.92084	4.25571	4.16285	4.20729	4.22675	4.14004	4.21671	3.93717	4.03081	4.02454	4.17853	3.84644	4.07451	3.6751	4.31504	4.1202	4.32778	3.77832	3.78792	3.81499	4.17222	3.31408	3.67772	4.29258	4.18265	4.03554	4.10614	4.2022	4.66196	4.27425	3.17898	4.00779	4.02243	3.92455
UCHL1	8.20221	8.7184	8.158	8.04251	8.3147	7.79682	7.23682	7.75341	7.48533	8.21323	7.86512	8.31317	7.15416	6.99998	7.97283	8.76799	7.46338	7.4379	7.85047	8.13395	7.34401	7.56593	8.22295	8.57015	7.91307	7.86472	8.5459	7.73435	8.49213	8.81194	7.83872	8.53654	8.68454	9.04879	8.17479	8.45274	7.50882	7.55164	7.62265	7.26765	8.0269	7.42839	7.83199	8.31019	8.18098	8.45103	7.85573	7.76991	8.9813
LTA4H	8.52989	8.71919	8.7086	8.90525	8.8881	8.8146	8.86264	8.79709	8.79295	8.51775	8.98611	8.83193	9.02284	8.53712	8.01684	7.89071	8.81107	8.83064	8.9464	8.8326	8.74807	8.8282	9.01031	8.86942	8.93611	9.02145	8.85908	8.90989	9.07654	8.85586	8.96081	8.89561	9.14265	8.11741	9.02279	9.03887	8.81101	8.55737	8.99199	8.97964	8.75066	8.99048	9.1424	8.9238	9.0961	8.55154	9.15547	8.9042	9.14692
ALDOC	12.8353	12.403	12.3923	12.8148	13.3032	13.544	13.6276	13.8589	13.5174	13.3749	13.5379	12.5261	13.6624	13.6786	12.6938	12.5943	12.7742	12.7214	12.4341	12.4757	12.3546	12.1652	13.0165	12.4181	13.4807	13.5563	13.8875	13.3768	12.3196	12.0633	12.752	12.5657	12.5412	11.7034	12.2923	12.2516	12.3981	13.0068	12.7623	12.8373	12.1513	12.684	12.63	12.3998	12.7472	12.3566	12.7255	12.1358	12.5439
C4A	6.46862	7.7277	6.33753	6.85077	6.74779	7.03748	6.70021	7.70977	6.45696	7.07871	6.57262	7.31401	6.48926	7.09692	7.87424	8.65148	6.83988	6.66822	7.39379	7.10846	7.39597	7.60884	7.49286	7.91829	7.23375	7.6766	6.4984	6.80111	6.47247	6.62303	6.47005	5.81652	6.27953	5.34305	7.94686	7.9219	7.32004	6.93044	8.15773	7.54644	7.559	7.45873	6.56451	6.0755	6.95719	5.80668	7.05445	7.01262	7.27232
C4B_2	5.12814	5.009	4.0862	4.4727	4.66705	4.75522		4.47346	4.51436	4.04585	4.5737	4.83608	4.90366	5.09872	4.74274	5.65976	3.98756	4.47837	4.62579	4.44699	4.9116	5.24911	4.21192	4.3968	4.70774	4.88401	4.87552	4.42852	4.41914	3.9929	3.74364	3.85436	4.22387	3.47545	5.58116	4.83536	4.43373	4.31934	5.61573	4.96463	5.04272	4.88157	4.43639	5.64666	4.37661	4.21769	4.90293	4.6333	5.03592
H2AZ1	7.41999	7.83819	7.92939	7.97984	7.8572	7.19774	7.73111	7.41441	7.8287	8.8655	8.30131	8.18675	8.52545	8.48503	8.39827	8.12704	8.04447	7.78799	8.1273	7.93439	8.23817	7.87146	8.15029	8.13432	7.61111	7.8819	7.74263	7.75309	7.38771	8.17044	8.26786	9.36468	8.0486	8.72204	8.10755	7.92344	8.9999	9.08842	8.3185	8.16049	8.27787	7.75047	7.72872	7.76846	7.6985	7.85576	8.92368	7.58017	6.87175
JMJD7	4.53136	4.75963	6.08308	5.46031	4.52921	4.31512	5.3803	5.24791	5.30331	4.58625	4.71319	4.48073	4.84993	4.64826	4.4827	4.54841	4.55931	3.75955	4.92039	4.58818	4.49545	4.32911	4.60493	4.26275	4.58624	4.05554	4.29107	3.41647	4.53236	4.37664	4.36003	4.44613	4.48667	3.63327	4.34355	3.98558	3.13938	3.35754	3.857	4.25423	4.04112	4.32508	3.97188	4.26347	4.10694	3.9443	4.26269	4.0897	3.62488
GSTT2	5.82528	5.78791	5.40203	6.14094	6.98414	7.077	5.60805	5.65663	5.92401	5.98118	6.1611	5.48145	5.64488		6.51637	6.60668	5.75441	5.8543	6.14676	6.20233	5.24615	5.35703	6.65071	7.04326	5.40329	5.47401	6.11254	5.83382	6.07789	5.7173	5.42251	5.98279	7.12253	6.37248	6.14365	6.25971	6.04711	7.27861	5.10175	5.8774	5.48237	5.72175	5.87048	6.24304	6.95231	7.20338	5.86549	5.9303	6.60308
POTEI	12.4831	12.4906	12.3443	12.2738	12.6907	12.7989	12.5072	12.51	12.6205	12.3814	12.6786	12.5092	12.3769	12.5638	12.5306	12.4805	12.5804	12.6813	12.851	12.8852	12.6337	12.554	12.533	12.595	12.814	12.9956	12.6273	12.7457	13.0128	12.6302	12.8312	12.9207	12.7824	12.5609	12.7385	12.8146	12.4083	12.4133	12.5321	12.8392	12.1583	12.7367	13.0855	12.9746	12.9812	13.0623	13.0413	12.451	13.1702
UBB	13.4705	13.9371	13.812	13.788	13.858	13.5625	13.5546	13.5693	13.7372	13.5311	13.5823	13.9218	13.5917	13.6232	13.8067	13.7586	14.0223	13.7707	13.8118	13.6517	13.9776	13.8977	13.9739	13.9103	13.8165	13.5111	14.0534	13.8832	14.3254	14.2058	13.8111	14.0129	14.1252	13.7596	14.0366	14.2384	13.9733	14.0828	13.8685	14.0232	14.0953	13.9104	14.0662	14.0386	14.0076	13.6858	13.6835	13.904	14.1414
PET100	8.5064	8.34593	8.11688	8.2182	8.21135	8.38197	8.2956	8.04071	8.61129	8.2752	8.82149	9.15747	8.08165	8.0352	8.1482	7.95555	8.63625	8.27143	8.38648	8.19033	8.82445	8.76712	8.51519	8.16055	8.6847	8.52688	8.26094	8.3613	8.28199	8.04345	8.07926	8.0079	9.1091	8.58981	8.86497	8.85122	8.00163	7.83016	8.34043	8.64174	8.3195	8.66207	8.21022	8.28087	8.75819	8.72041	8.2534	7.91546	8.38976
SMIM13	2.61316	2.13646	2.09516	3.36804	3.13769	2.98572	3.72415	3.17169	3.69995	2.69201	1.33887	3.48063	2.40664	4.26521	3.24073	3.70357	2.95631	3.44201	2.54878	3.33876	3.93698	3.86796	2.72254	0.629011	1.46792	2.75553	3.6508	0.622338	3.81042	3.78412	1.72993	3.63624	4.27462	3.63178	3.51716		2.04001	2.96336	4.04316	2.37893	2.81285	4.33882	2.55808	3.73769	2.85229	3.54401	3.24456	2.87716	1.87708
SULT1A3	5.04527	4.68764	4.9574	5.50731	5.80281	5.5123	5.3234	5.09153	5.25913	4.97654	5.37506	5.12182	5.60777	5.30439	5.84973	5.80124	5.63786	6.02095	5.91368	5.33404	5.22039	5.39146	5.67048	5.50195	5.47418	5.55141	5.43187	4.95082	5.58882	5.81111	5.44269	5.25534	5.2846	4.47987	5.28284	5.367	5.59025	5.25931	5.55602	5.85069	5.92371	5.92514	5.45846	5.40299	5.47107	4.25229	5.9055	5.26335	5.48787
HSPA1A	14.1209	13.9019	13.8428	13.9229	14.1408	14.0018	14.007	13.9244	14.2753	13.7114	14.2249	13.9505	14.3293	14.3021	14.1751	14.0198	13.9368	13.8102	14.239	14.0701	14.2673	14.2669	14.032	14.0081	14.1445	14.2385	14.2645	14.3065	14.5446	14.4877	14.3801	14.3244	14.2082	14.1153	14.5382	14.4759	14.4331	14.1934	14.0196	14.2115	13.9508	14.1761	14.4751	14.3659	14.4436	14.1332	14.5276	14.1248	14.2731
NA.	7.54449	8.21906	8.10394	8.81553	8.69204	8.32594	9.17299	9.25678	9.06502	9.62692	9.26743	9.61303	8.83301	9.78305	9.89355	10.5181	9.08295	9.12292	9.1101	9.01031	9.1782	9.55298	9.27109	9.67412	9.22111	9.27042	9.21811	9.07156	9.63669	9.54595	9.0804	8.81339	8.55011	7.58215	9.37059	9.20634	9.29318	10.1138	10.43	9.94419	9.04211	9.07898	8.83684	8.35804	9.32345	7.69904	9.31265	8.53042	8.72193
NA..1	8.35223	9.71512	8.63094	9.80677	9.48605	9.23456	9.31338	10.1706	9.54425	10.1225	10.1832	9.99175	9.61892	9.39911	10.1606	11.2549	9.30678	9.51288	10.1061	10.1261	9.84357	10.1501	9.82405	10.3037	9.58768	9.67781	9.22001	9.42978	9.96217	10.0737	8.98675	8.41763	9.00227	8.03348	9.58784	9.47352	10.0138	10.3746	10.253	9.91597	9.98809	9.7966	9.22884	8.57637	10.1972	8.61048	9.83967	9.93236	10.1162
IGLC2	8.51566	9.73723	9.30014	10.26	9.75689	9.41554	9.73879	10.5919	10.2711	10.4877	10.4007	10.5722	9.90121	10.1008	10.6982	11.4126	10.2393	10.3039	10.6152	10.4186	10.5301	10.6625	10.1583	10.8134	9.96676	10.0675	9.97772	10.1769	10.1928	10.3973	9.7969	9.00225	9.4678	8.53037	10.4283	10.1689	10.3035	10.4343	10.9612	10.3859	10.2794	10.054	9.59447	8.77148	9.9918	8.56985	10.0148	9.837	10.539
CALM1	8.80819	9.01044	8.94746	9.19355	9.13203	8.46063	9.07828	8.84927	9.2288	9.43758	9.05312	9.14893	9.36249	9.63967	9.58543	9.08327	9.1532	9.16997	9.18248	9.24113	9.23075	9.15163	9.16298	9.35711	8.87398	9.09664	9.7327	9.57007	8.99871	9.02447	9.63685	9.48863	9.332	9.72359	8.52116	8.5023	9.54059	9.45151	9.44173	9.40464	9.61224	9.50656	9.49125	9.11318	9.42741	9.28464	9.64171	9.81023	9.35934
TUBA3C	6.32765	6.65736	6.58251	6.90447	6.85414	6.22847	6.19588	6.8306	6.82822	7.3656	7.08009	6.52605	6.68043	6.18965	6.83248	6.80415	6.45348	6.75196	6.45252	7.0828	6.89321	6.55823	6.98511	6.97625	6.53584	7.0645	6.58388	6.75288	6.81446	7.05376	6.75115	6.90822	7.03811	7.85841	6.66914	7.05455	7.28362	7.42327	7.39369	7.35065	7.45086	7.11066	7.15306	6.96171	7.08976	7.41239	7.34614	7.33278	7.38637
AMY1B	4.43597	4.84549	5.48509	5.42223	5.96317	5.60541	4.6756	4.26792	5.47583	5.71532	4.19159	3.75424	4.1605	5.72444	3.84325	4.00219	4.23428	3.5315	3.93698	3.96543	4.53192	4.28486	3.6546	4.38786	4.2534	4.43033	5.69746	4.9365	4.32945	3.49796	3.80325	3.93049	3.61368	3.00087	3.55314	3.93754	6.73312	5.84632	5.61293	4.26328	4.11727	4.14626	3.63814	3.00313	3.33182	3.77161	4.45758	4.76156	3.66483
FDX1	4.68934	5.16463	4.95656	4.74146	5.0011	4.67656	5.46048	4.71856	4.70112	4.66956	5.01821	4.96854		7.1222	5.49463	4.48212	5.11144	4.75273	4.94872	4.8477	5.27225	5.26173	4.84839	5.00285	4.99055	5.4694		6.33002	4.63325	4.47082	4.59773	3.82632	5.11025	4.31056	5.00344	4.6855	5.02964	5.1653	4.45609	5.09599	4.77137	4.85522	4.94956	4.48747	4.66649	4.19672	4.67528	4.41788	4.3835
RO60	5.77904	5.59015	5.44104	5.26055	5.17545	5.20324	5.35665	5.22667	5.39004	5.36273	5.42025	5.31707	5.24754	5.05934	5.32915	5.62952	5.29682	5.61701	5.44534	5.45729	5.36871	5.40621	5.46752	5.36922	4.73858	5.10665	5.22873	5.25456	5.43615	5.5671	5.4343	5.49752	5.41917	5.5985	5.26845	5.51182	5.36229	5.44914	5.33228	5.41261	5.54684	5.63506	5.59577	5.49859	5.56567	5.66713	5.5359	6.05621	5.46316
COX8A	5.6879	5.96082	5.67074	5.97048		6.43525	5.77393	6.08523	5.69324	5.9567	5.67829	6.65784	5.87313	5.5896	5.9219	5.77211	6.24164	5.91497	5.97067	6.2102	6.62292	6.5503	6.21693	5.8898	6.53751	5.50356	6.27184	5.91843	6.20617	6.14858	6.07951	5.95366	6.44478	5.3284	6.42193	6.14262	7.33229	5.67252	6.18118	5.90512	6.25113	6.41728	6.00055	5.68008	6.49172		5.65821	6.16885	5.84789
GAA	6.82371	6.74227	6.83587	6.86646	6.76049	6.81578	6.93749	7.16939	6.97367	6.73268	7.22112	6.77382	6.78945	6.84101	6.94098	6.94837	7.35898	7.37905	7.11522	7.1767	7.14035	7.1852	6.88119	6.73588	7.21377	7.27737	6.92778	7.02952	7.15166	6.87015	6.8293	6.87631	7.36851	7.19433	7.32998	7.52757	6.89754	6.8377	6.84273	7.34535	7.32246	7.30855	7.16078	7.14997	7.47233	7.21352	7.64776	7.81262	7.3073
RRAS	6.497	6.75653	7.37524	6.89486	6.73639	6.46884	6.55904	6.37823	7.03741	6.97191	6.70452	6.64035	6.8475	7.09408	6.87589	6.67839	6.42898	6.48721	6.63382	6.86764	6.59369	6.82017	6.37804	6.66368	6.8525	6.94398	6.94429	6.40852	6.67188	6.48551	6.85616	7.17588	6.54565	7.01642	6.90141	6.66072	7.16294	6.86411	7.10792	6.75445	7.18317	6.77529	6.93104	6.4752	6.75728	6.94762	7.20144	7.1109	6.59088
HLA.C	4.81852	4.29705	6.46552	6.49088	7.21259	7.16636	6.07474	6.84625	6.74874	6.9884	6.80292	6.75499	6.47572	7.01741		4.17588	5.19686	3.86229	4.92083		6.22268	5.89152	6.79874	6.9915	6.47381	6.51144	6.33673	5.44165	7.31505	7.19485	4.75958	5.14361	6.32361	6.85383			6.34793	6.55189	6.38832	6.44538	6.68716	6.29884		5.58034	6.47721	6.97489		7.11719	7.11717
ARAF	5.54061	5.99499	5.64086	6.03913	5.44358	5.94483	5.88517	5.65686	5.36387	5.48496	5.63203	5.93044	5.44367	5.67977	5.64394	5.95216	5.62168	5.77107	6.0538	5.69672	5.68034	5.92047	5.74702	5.88953	5.84261	6.0141	5.91365	5.68694	6.0414	5.9422	5.66502	5.54001	5.96802	5.71949	5.65857	5.84913	5.68717	5.58854	5.89096	6.08208	5.75348	6.02632	5.93229	5.72624	6.00116	5.94509	5.47854	6.00116	5.8236
H1.4	11.86	11.8202	11.93	12.3562	11.9974	12.3714	12.0381	11.6479	12.1835	12.4416	11.6053	12.4124	12.2376	12.0235	12.2378	12.3752	12.0916	12.3127	12.3349	12.6477	12.1595	12.1264	12.4798	12.5699	11.9635	12.1981	12.3238	12.0607	11.3724	12.2466	12.3219	12.8944	12.0811	12.869	12.5327	12.1359	12.7317	12.7829	12.5448	12.6	12.7604	12.4876	12.3854	12.4053	12.4673	12.4802	12.7382	12.6308	11.8432
BCL2	5.67222	5.35644	5.7226	5.49342		5.13523	5.43853	5.94654	4.99448	4.66376	5.72523	4.1291	5.57497	5.33463	5.02633	5.28135	4.86259	4.82359	4.54624	4.63416	4.20125	4.34938	4.85145	4.36625	4.6941	3.95373	5.23382	4.77056	4.25313	3.91351	3.77549	3.74782	4.00423	4.1822	3.36881	4.48368	4.01979	4.43602	5.37117	5.56849	4.33427	4.24935	3.4283	4.03667	4.35887	3.62311	3.98734	4.14881	5.07864
DLAT	11.1801	10.7987	11.0015	11.055	11.4613	11.2483	11.3735	11.3099	11.5374	11.3759	11.9243	11.6883	11.4614	11.4962	11.5918	10.9751	11.5218	11.5711	11.4427	11.465	11.7602	11.7114	11.7216	11.3531	11.9333	11.6759	11.3877	11.8315	11.339	11.0351	11.5726	11.8533	11.8791	11.3894	11.6365	11.7442	11.9898	11.7346	11.6633	11.9531	10.8922	11.4817	11.5732	11.7189	11.7756	11.5908	12.1495	11.0371	11.3152
TXN	11.1345	10.9788	10.9038	10.6675	10.564	10.5211	10.6014	10.6842	10.6794	10.8577	10.6212	11.0274	10.8622	10.5602	11.1447	10.8754	10.7308	10.6612	10.8207	10.8323	10.966	10.7869	11.0262	10.9805	10.575	10.6565	10.7153	10.6516	10.8728	10.7017	10.9577	10.5779	10.7766	10.7339	10.5647	10.736	10.7442	10.4632	11.0059	10.9835	10.5722	10.7936	11.1241	10.9285	11.1955	10.6159	10.7587	10.9568	11.0958
COX5B	13.33	13.1467	13.1481	13.636	13.9371	13.6121	14.2574	14.1185	13.897	13.6227	14.6254	13.6318	13.4953	13.8609	13.5949	13.3098	13.643	13.8038	13.5756	13.8884	13.7784	13.7167	13.7281	13.8645	13.9044	13.9569	13.2037	13.5282	13.2308	12.9668	13.5606	13.7541	13.7129	13.3188	13.2956	13.3218	13.2935	13.0409	13.399	13.7364	12.5193	13.7971	13.5581	13.3867	13.8852	14.2869	14.1192	12.4768	13.0429
CTSA	4.45206	4.63911	5.0902	4.4272	4.75662	4.35764	3.77347	4.81601	3.56237	4.96311	3.90999	4.94124	4.38727	4.22199	4.85541	5.22271	4.82945	4.87472	3.88597	4.98598	4.35358	4.65422	4.7651	4.6601	4.25657	4.38309	4.96262	4.67602	4.22769	4.63479	3.58044	3.55829	4.29257	4.50152	4.29396	4.82082	3.73419	4.06736	4.04886	4.77282	5.40429	4.52848	3.62251	3.30505	4.51024	4.3703	3.33803	4.68651	4.10518
MGST1	3.65583		3.78796						2.77177	3.40038			4.28149		4.30565	5.18656		4.3733	3.89023	4.15258		4.33062	2.9975	3.62094	3.21627	3.70081	5.36027	4.52184	5.17608	5.77245	4.39418						2.63508	3.88642	4.79074	4.66354	5.09237	4.39196	4.21757	3.73846		3.22953	5.32319	4.98752	5.08271
MAPT	9.38583	9.32511	9.05972	9.20973	8.87289	9.07545	9.17139	9.07354	8.93787	9.17147	8.86708	9.38352	9.13283	9.0906	9.28379	9.49663	9.36215	9.35743	9.61871	9.54132	9.46705	9.62321	9.54275	9.89305	9.24804	9.4037	9.36916	9.37178	9.9204	10.1642	9.70929	9.4872	9.80591	10.5036	9.46728	9.65819	9.2321	9.01061	9.32664	9.6711	10.3878	9.95824	9.87337	10.0192	9.69274	9.64846	9.53867	10.1562	9.62977
C7	2.63497	2.48994		3.56044		3.10628	3.5782	2.93395	2.45219	2.19353	3.46548	2.59545	2.75985	2.56206	3.4713	3.25858	2.21686	3.08397				2.31546	3.63809	2.46338	2.81205	3.32477		2.86316		2.39779	1.55272				4.02763		1.67021	2.7567	3.4111	2.54185			1.65642					2.61501
PRKAR1A	9.63732	9.58656	9.80885	9.85612	9.86495	9.81628	9.84516	9.85129	10.0756	10.1483	10.2305	9.92531	10.1366	10.2515	10.0795	10.0919	9.80197	9.86623	10.2708	10.2723	10.2621	10.1489	10.1608	10.097	9.90225	9.84043	10.0027	10.0003	9.83489	9.99271	10.157	10.3931	10.1039	10.5104	9.96107	9.97783	10.2709	10.2703	10.064	10.2376	10.5582	10.3891	10.3116	10.1398	10.4405	10.5346	10.3197	10.1582	10.3373
UROS	6.38599	5.52771	5.75775	5.73948	5.46996	6.12214	6.09114	6.57502	5.60485	5.70369	6.3639	5.96639	6.13212	5.31839	5.85377	5.78103	5.61486	6.00891	6.15661	6.00698	5.96528	6.01691	5.86305	5.72063	5.62515	5.71977	5.76474	5.75758	5.82908	5.48637	6.20297	5.62173	5.26525	5.42073	5.34563	5.50416	5.43784	4.95051	5.70274	5.85258	5.39514	5.59767	5.74948	5.58895	6.04576	5.57563	5.80567	5.76181	5.65088
ESD	10.927	10.7511	11.0017	10.8855	11.1041	10.665	10.4736	10.7737	10.9301	10.9538	11.2766	11.028	11.279	10.672	11.1561	10.6668	11.2959	11.1023	11.0903	11.0764	11.1808	11.1646	11.1378	11.0908	11.3903	11.0367	11.2041	10.9465	10.873	10.7171	11.1462	11.0834	11.532	10.4027	11.0629	11.1517	11.1805	10.9965	11.0586	11.1791	10.741	10.93	11.2641	11.0587	10.9159	10.6926	11.3819	11.1142	11.4294
HSPD1	11.5417	11.0276	10.7805	11.0978	11.2258	10.9945	11.1249	11.032	10.9408	10.9428	11.2819	11.3622	11.0608	10.8918	11.2774	10.9521	11.3351	11.3897	11.2257	11.1915	11.4071	11.2571	11.438	11.0986	11.1657	11.33	10.8086	11.0808	11.1646	10.9222	11.1813	11.3548	11.3494	10.9301	11.5117	11.4761	11.5149	11.0684	11.0563	11.3316	10.4774	11.0619	11.087	11.0862	11.3887	11.1294	11.6299	10.6943	10.9446
CLU	7.48856	8.03769	7.46936	7.88447	7.45718	7.42821	7.76074	8.42841	8.02658	7.59361	7.82277	8.08093	7.80347	7.75568	8.27691	9.00551	7.85956	7.73524	8.11464	7.97875	8.23789	8.36618	8.18109	8.5231	7.68184	8.04773	7.78839	7.5984	7.73549	7.90101	7.48589	7.25198	7.32961	7.28229	8.31342	8.22916	7.84967	8.20278	8.70836	8.18795	8.01607	7.869	7.6761	7.35994	7.84986	7.12868	8.15645	7.96029	8.01133
MYL2	14.4879	14.0339	14.0447	14.2372	14.874	14.9562	15.1167	14.6189	14.8284	14.5581	15.1733	14.6925	14.9859	14.9962	14.9146	14.4883	14.7096	14.8412	14.7775	14.8452	14.8685	14.7459	14.8341	14.9597	15.0745	15.4286	14.6638	14.9907	14.8892	14.8096	15.0089	15.0693	14.6215	14.5939	14.7944	14.5474	14.9876	15.1962	14.8397	14.7443	14.2522	14.6487	15.0737	14.7684	15.2035	15.1897	15.2849	14.4482	14.6682
HSPA5	10.016	9.95115	9.65914	9.88582	9.74261	10.0264	9.81685	9.99565	9.95247	10.4274	10.0497	9.90286	9.86377	9.81402	9.90346	10.1537	9.86346	10.0005	10.0925	10.2042	10.1754	10.0772	10.0065	10.281	10.2542	10.2566	10.1725	10.022	9.9075	10.1723	10.0507	10.1979	10.0146	10.7812	10.083	10.0991	10.0739	10.2338	10.0788	10.17	10.5142	10.2565	10.217	10.3255	10.2935	10.3761	10.1329	10.617	10.0781
LAMC1	9.61176	10.1238	9.54542	9.80865	9.66715	9.45543	9.74521	9.8472	10.0596	9.92042	9.75511	9.78239	10.1787	10.2112	10.033	9.94877	9.97441	9.79278	9.64807	9.67121	9.79743	9.86347	9.77621	9.60903	9.64532	9.66332	9.89132	9.71203	9.88162	9.8645	9.76329	9.80252	9.91178	10.4843	9.78792	9.72063	9.76422	9.83135	9.80251	9.99327	9.89877	9.88615	9.83342	9.85655	9.64842	9.82985	9.83426	9.97432	9.9849
MYH3	11.7264	12.2249	11.4084	11.4492	11.5356	11.8825	11.0991	11.1801	11.6101	11.983	11.2712	11.7418	11.6412	11.0248	11.8925	11.7973	12.0579	11.8481	11.768	11.8609	11.8831	12.1789	12.0522	11.886	11.5344	11.7323	11.4915	11.7317	12.1701	12.337	11.9865	11.6692	11.9786	12.3001	12.1287	12.1769	11.3849	11.4555	11.8121	12.1427	11.4874	11.8324	12.2224	12.0601	12.2001	11.9015	11.966	11.8376	12.2583
ACP2	4.16955	4.80761	4.21324	3.51807	3.97655	4.76482	4.27544	4.70525	4.27655	4.86084	4.9736	4.53495	4.74857	5.51372	4.0538	4.27482	4.35829	3.98414	4.60841	4.24104	4.42426	4.20518	4.49656	4.52136	4.70906	4.23507	4.40289	5.30961	4.2921	4.50955	4.08498	4.63397	4.3951	5.00139	4.34724	4.41784	5.05349	5.744	3.82632	4.58368	4.89149	3.82458	4.61231	4.07046	4.23461	4.84222	4.36859	4.42232	4.3572
HSPA8	13.3362	13.1862	13.1831	13.3137	13.5334	13.3027	13.5651	13.3478	13.6064	13.5367	13.7212	13.5253	13.5085	13.3585	13.5596	13.4262	13.5091	13.4447	13.5347	13.53	13.6775	13.5695	13.4457	13.4659	13.7303	13.546	13.6634	13.6573	13.3971	13.3619	13.6651	13.6986	13.765	13.9236	13.6373	13.6571	13.6023	13.5924	13.7356	13.669	13.6671	13.7299	13.7494	13.5851	13.8153	13.8809	13.7121	13.6797	13.6493
SLC2A1	6.25214	8.03801	7.10603	7.44787	6.86134	7.1642	7.04697	7.85958	6.91141	6.96207	6.69364	7.43042	6.59707	7.18839	7.61784	8.01265	7.40513	6.74925	7.2027	7.32496	7.29973	7.61711	6.89307	7.60126	7.14405	6.98045	6.93356	6.94032	7.31611	6.10261	6.2188	5.93015	6.21087	5.38629	7.29796	6.87088	7.86549	7.01148	9.45949	7.39645	6.62515	6.92297	6.28973	5.50032	6.93443	6.08449	7.08858	6.12984	7.10535
EPB41	5.87613	6.64483	5.8331	6.24487	5.51138	5.94365	6.22764	6.4882	6.08028	6.00594	6.10761	6.63551	5.91769	5.57366	6.55945	7.14355	6.38549	6.17698	6.59673	6.5499	6.5252	7.03444	6.3606	6.78738	6.26978	6.27629	5.8861	6.21485	6.53415	5.89009	6.05627	5.47235	6.06077	5.77314	6.68479	6.47791	6.50182	6.07781	8.16301	6.72284	6.2851	6.48782	6.14077	5.86596	6.46852	5.99317	6.33155	6.05042	6.37221
UMPS	6.24735	6.37486	6.34507	5.87544	6.10905	6.02768	5.78557	6.06022	5.5511	6.6791	6.80185	6.36237	6.43367	6.26446	6.2418	5.9882	6.33114	6.49433	6.29017	6.56043	6.21944	6.21518	6.31051	6.49428	6.04843	6.3519	6.46064	6.31825	6.19536	6.15924	6.01603	6.02806	5.96314	5.88742	6.06357	6.16835	5.96922	6.00009	5.77086	6.11739	6.28689	5.8153	6.20628	5.9473	5.89232	6.26824	5.94365	6.35371	6.10853
PDHB	11.0013	10.8335	10.4857	10.897	11.0616	11.0899	11.113	11.1202	11.2093	11.1201	11.4163	11.2547	11.0069	10.7659	11.0784	10.8615	11.0849	11.0241	11.0939	10.9443	11.2417	11.1346	11.2164	10.717	11.3437	11.2761	11.2531	11.1245	10.8728	10.5053	10.9264	10.934	11.2549	10.6449	10.9774	10.9633	11.0455	10.7381	10.9467	11.2563	10.3988	10.9957	10.9226	11.0106	11.0389	10.8095	11.3809	10.5048	10.8728
DBT	6.40205	6.76802	6.83039	6.76389	6.89519	6.82739	6.83604	6.47243	6.61809	6.50401	6.60814	7.11516	6.67312	6.61995	6.48676	6.44726	6.76185	6.80014	6.98828	6.91898	6.92865	6.89398	7.41563	7.04774	6.57318	6.58763	6.66066	6.93925	7.00709	6.80527	6.5695	6.55532	7.33944	6.8044	7.65554	7.7897	7.1	6.45623	6.76439	7.06952	6.68852	7.14693	6.74527	6.88995	7.13469	7.19957	7.24084	6.65199	6.85154
PYGB	10.7345	10.6208	10.9131	10.6407	10.3212	10.3392	10.6046	10.8653	10.8907	11.075	10.9989	10.9866	11.0693	10.8611	10.9026	10.8931	10.7635	10.9304	10.9149	10.9948	10.7231	10.7454	11.0273	11.1575	10.9076	10.8392	11.0789	10.7007	10.7035	10.9988	11.1904	10.9951	11.2226	11.1897	11.0534	11.1267	11.037	11.0119	11.3054	11.3617	11.3382	11.2277	11.1998	11.1682	10.8359	11.2397	11.0211	10.9733	11.2498
PYGM	15.0683	14.9584	15.1443	15.1536	14.8479	14.7868	15.1559	15.3029	15.1119	15.2101	15.7313	15.0978	15.5551	15.2849	15.4836	15.1062	15.3085	15.5218	15.2765	15.1908	15.1504	15.0778	15.192	15.0235	15.5458	15.3558	15.2829	15.3454	15.3346	15.0696	15.5234	15.4498	15.7425	15.3812	15.4329	15.642	15.4385	15.2954	15.5697	15.8756	15.2895	15.6407	15.5795	15.466	15.4776	15.7787	15.7401	14.9328	15.8143
CHRNB1	3.93892		4.7549	4.16652	3.80505		4.17081		4.22792	3.84488	5.01059	4.45547	4.80223	5.28734	4.4766	4.43909		4.0958		3.88651	4.73763	4.14576	4.22961	4.95198	5.32818	3.88767	5.18945	6.16413	5.03054	4.3653			4.75254	6.04344	4.07224	4.00434	4.10192	4.73538	3.28607		5.08513	5.06744	3.06558		4.35563	4.46434	3.75651	5.42718	4.12202
RALA	6.85158	6.31951	7.26518	7.33585	6.65563	7.07238	7.03667	7.15287	7.13491	7.00116	6.92703	6.9367	7.07277	7.69201	7.08306	6.59248	6.91919	6.45904	6.38377	6.73793	6.54375	6.2679	6.40203	6.56956	7.24306	6.86748	6.63089	7.07614	5.71849	6.069	6.59396	6.48891	6.40525	6.46381	6.45192	6.46214	6.47098	6.1771	6.89665	6.38101	6.3949	6.72529	6.3487	6.73512	6.69644	6.77909	7.1146	5.91815	5.92318
RALB	6.91398	6.95043	7.30394	7.20344	7.06127	7.38446	8.09652	7.27982	7.28378	8.16387	7.39712	7.07453	7.93865	8.59924	7.50792	7.56796	7.44723	7.14838	6.95048	7.08386	6.97253	7.25336	6.88668	7.00404	7.58794	7.39219	7.80909	7.60037	7.24726	6.66267	7.03084	6.97285	7.06203	7.2284	7.44755	7.48053	7.2872	7.61699	7.56033	7.26758	7.05789	7.21448	6.96351	7.17409	6.99647	7.48864	7.63752	6.45542	7.31206
BCR		3.05587	3.10188	3.02005	3.42335	3.38838	3.29505	3.63564	3.5664	3.43476	3.12732	3.40242	2.27156	2.88069	2.6998	3.62249	3.51016	3.68687	3.01816	3.61898	2.82005	3.26877	3.41008	4.24376	2.67887	2.48445	3.04707	3.31556	3.29295	3.46726	3.0156	3.76732	3.24738	2.71513	3.45124	4.2478	2.90832	1.50678	3.79939	2.91427	2.8608	3.13189	3.47365		4.01012	2.7321	2.16007	2.52721	3.19059
SPTB	8.69297	8.84951	8.38483	8.57878	8.41473	8.58234	8.75987	9.07817	8.5851	9.04581	8.65771	8.86179	8.55407	8.65767	9.02537	9.41003	8.82591	8.79773	9.11439	9.11638	9.02739	9.08689	8.85253	9.12766	8.88252	8.95156	8.76274	8.8279	9.07174	8.93152	8.74457	8.78306	9.0339	9.52605	8.83452	8.82308	8.90357	8.89086	9.88957	9.17315	9.0353	9.13445	8.90401	9.05936	8.91658	9.1977	9.02662	9.18271	9.19893
LAMP1	6.37786	6.17288	6.2281	6.29318	6.07213	5.63863	5.8865	6.16765	6.33679	6.67999	5.76185	6.31576	5.60753	6.239	6.18998	6.48759	6.59152	6.13414	5.92062	6.40214	6.00704	5.79348	5.81221	6.08406	6.2151	6.31005	6.61567	6.20039	5.36542	5.75955	6.07887	6.06299	6.29135	6.98932	6.16437	5.67154	6.80395	6.88372	6.32224	6.28508	6.79221	6.29576	6.1959	5.83024	5.95244	6.47073	6.16643	6.61697	6.1081
ACADM	12.2219	12.0803	12.2902	12.4725	12.9269	12.8685	12.8857	12.7349	12.7878	12.5508	12.933	12.6511	12.645	12.7641	12.9426	12.6283	12.9729	12.7438	12.7141	12.734	13.0856	13.0129	12.9611	12.4806	12.8565	12.7475	12.3439	12.7091	12.5797	12.0995	12.5002	12.7008	13.2329	12.0242	12.9088	12.8749	13.3724	12.9197	13.1906	13.5363	12.0177	12.8847	12.6192	12.707	12.9678	12.7011	13.2085	11.7838	12.7104
G6PD	4.16373	4.40684	4.23318	4.78509	4.02988	4.16821	3.93346	4.44087	4.02537	4.49539	4.1568	4.24656	4.14516	4.24138	4.19185	4.25851	4.11661	4.32295	3.99481	4.36016	4.38438	4.18083	4.03247	4.57895	4.39994	3.85779	4.48346	3.79576	3.9301	4.11178	4.11264	3.7949	3.39665	3.41674	4.02177	4.12775	4.3877	4.49931	5.05733	4.1634	4.73502	4.07097	3.75377	3.62542	3.35702	3.3576	4.21633	4.32542	4.07711
UBL4A	7.00826	6.65427	6.28446	6.39951	6.74701	6.8489	6.65879	6.57494	6.67488	6.63917	6.66712	6.69124	6.77869	6.60971	6.71107	6.87302	6.77067	6.89154	6.74558	6.84964	6.77212	6.72342	6.74487	7.11739	6.84281	6.7404	6.52835	6.66841	6.81888	6.76917	7.11061	7.03962	6.85058	7.28894	6.64173	6.50308	6.58442	6.63498	6.78648	6.83658	6.80121	7.04209	7.10886	7.23893	6.93282	7.21813	6.37292	6.92036	6.34696
ESRRA	6.29509	6.54361	6.26622	6.64759	5.28598	6.32417	6.14409	5.73572	5.02319	4.66387	4.28379	4.58213	5.56376	3.57387	4.01563	4.00912	4.49035	4.364	4.79567	4.33282	4.94037	4.1172	4.13533	3.84318	3.92732	4.42691	4.82134	3.9185	5.01016	4.44645	4.52769	4.25803	4.26923	4.08065	4.38659	4.52021	3.64813	2.83571	2.82883	4.10734	3.45343	3.93067	3.79064	3.77648	3.78319	4.29414	3.79997	3.94963	3.72841
PC	4.3676	3.90626	4.28435	4.47409	4.07802	3.66252	4.56666	4.14508	4.17058	4.16761	3.90545	3.78678	3.6111	4.55333	3.75363	4.23316	3.90034	4.22499	3.99025	4.2045	4.30418	4.14159	4.25284	4.13652	4.26215	4.03345	3.95702	4.14002	4.46076	4.11533	3.99295	4.06823	3.99387	4.67154	3.93116	4.16263	4.19704	4.0206	3.56839	3.90388	4.24949	4.29513	4.27221	4.32339	4.0765	4.21905	4.19555	4.06855	4.13606
DMD	10.0161	9.99792	9.85914	9.97844	9.69404	9.76036	9.93956	10.064	10.0835	10.1522	10.0866	10.1884	10.1351	9.94795	10.1743	10.2609	10.1629	10.1022	10.3142	10.3032	10.3136	10.3099	10.134	10.0765	10.1875	10.1154	10.1989	10.0951	10.4372	10.4835	10.158	10.2006	10.3824	10.7264	10.1414	10.2263	9.96071	10.1683	10.3451	10.5052	10.22	10.3019	10.3017	10.3801	10.3002	10.3008	10.281	10.4732	10.6307
MTHFD1	9.8265	9.80034	9.99598	9.89434	9.92592	10.0485	9.87271	9.79599	9.77023	9.74485	10.0821	9.82871	9.69917	9.83938	9.79334	9.90632	10.1354	10.1933	10.109	10.0304	9.23816	9.1189	10.3196	10.2552	9.38526	9.24594	9.94968	9.97253	10.0536	10.1049	9.9575	9.98672	10.2828	10.013	10.2032	10.2385	10.0869	10.0697	9.91669	10.139	10.0556	10.3063	10.069	10.1228	10.2137	10.1939	10.0273	9.95233	10.2708
IGF2R	5.39672	5.54899	4.96897	5.09124	5.61495	5.71421	5.34916	5.62653	5.51777	5.59112	5.55314	5.56354	5.01034	5.11714	4.93256	5.51192	5.42054	5.50278	5.50661	5.60502	5.47991	5.8311	5.64787	5.61775	5.64437	5.73305	5.66664	5.59139	5.42924	5.574	5.45234	5.64942	5.7525	5.83522	5.70175	5.88156	5.23533	5.42948	5.52918	5.55267	5.7141	5.59364	5.74586	5.92903	5.49822	5.9677	5.31712	5.86133	5.41703
ADH5	9.78568	9.80565	9.99265	9.87676	10.0539	9.73384	9.62942	9.60041	9.957	9.38553	10.0562	9.11436	9.98897	9.85985	9.83273	9.77597	10.2259	10.122	10.0816	9.93385	10.0608	10.07	10.1756	9.94279	9.91387	9.9018	10.1043	10.0256	9.8868	10.0674	10.1402	10.0579	10.0375	9.43894	9.972	10.2674	10.3525	10.1179	10.3775	10.195	10.202	10.0971	10.2207	10.1386	10.3762	10.0385	10.1239	9.94866	10.202
CDK4	4.5325	4.71539	4.33902	4.81913	4.0643	4.87472	4.88035	4.61489	4.59491	4.18838	4.67277	4.35789	4.30059	4.39792	4.61018	4.81462	4.51525	4.68561	4.70893	4.49543	4.3299	4.25224	4.59726	4.61731	3.86305	4.76266	4.40393	4.5701	4.70811	4.61908	4.81959	4.35189	4.55077	3.9755	4.73861	4.82271	4.48661	4.59292	4.28149	4.36464	4.25833	4.5223	4.44518	4.67333	4.48428	4.1764	4.34946	4.58369	4.29955
PABPC1	8.92672	8.8953	8.91627	8.96881	8.64176	8.89455	8.66876	8.9671	8.72185	9.15243	8.87045	8.88853	8.81466	9.01878	8.91574	8.91089	8.8636	9.07722	9.06753	9.07833	8.90615	8.8572	8.98661	9.17086	8.74912	8.9588	9.02449	8.92113	9.07518	9.22987	9.03911	9.02635	8.88865	9.53497	9.1162	9.14884	9.06919	8.98697	9.04269	9.01074	9.69931	9.22112	9.26526	9.24777	9.08211	9.2731	8.85833	9.44771	9.02514
PCNA	5.85279	6.07433	6.17719	5.92657	5.87197	5.56883	6.05349	6.26039	6.60882	6.0058	6.0306	6.36203	6.2888	5.913	5.70802	6.11913	6.069	6.21364	6.27737	6.14324	6.30328	6.49187	6.15042	6.44334	5.54868	5.67624	5.92447	5.96454	6.35853	6.74276	5.98523	5.90616	6.43032	6.32738	6.37098	6.35687	5.43482	5.70525	6.33915	5.99023	5.9958	6.21022	6.11289	6.12125	6.07466	6.03901	6.20333	6.22497	6.13362
KRT3	7.63125	9.59793	7.08828	6.02847	6.61528	6.37995	6.24878	7.10396	6.80033	6.7877	7.2414	6.42051	7.54786	7.4799	7.71676	7.97316	7.82712	4.61585	4.74712	5.36332	5.15829	5.92847	6.87589	7.25323	6.73164	7.96081	10.2386	9.52796	6.32422	6.19633	6.0339	5.06327	5.3289	6.38445	6.60412	5.82988	8.83503	7.43136	5.87994	8.5335	7.95062	5.93997	6.01737	5.03932	6.25958	6.17378	6.15785	5.76252	5.15613
COX6A1	6.06805	5.87947	6.26417	6.50678	6.04446	5.37767	6.05204	6.29815	6.38381	6.52061	6.78154	6.55097	6.25902	4.99078	6.2099	5.76891	5.27615	6.95081	6.64659	6.15634	5.62266	6.21312	6.25868	5.8913	5.5299	6.04914	5.29863	5.89286	5.58219	6.19732	5.8492	5.36659	5.91181	5.99855	6.31445	6.04738	5.73576	5.30882	5.59979	5.86861	5.83812	6.62531	6.25292	6.57368	6.34585	6.64752	6.28875	5.64208	5.62581
HARS1	7.33707	7.35543	7.01264	7.14359	7.00848	7.04932	7.323	7.41565	7.29634	7.44846	7.4196	7.32015	7.29468	7.37245	7.52305	7.33736	7.15548	7.36152	7.31266	7.46284	7.14546	7.01287	7.11081	7.27652	7.49955	7.53058	7.35084	7.34208	7.3211	7.27522	7.42309	7.41414	7.23095	7.17289	7.07153	7.13851	7.24285	7.00652	7.14136	7.4203	7.47401	7.50041	7.62811	7.2367	7.3826	7.45119	7.40714	7.21889	6.51806
COL6A1	10.0183	9.90395	10.0564	10.2491	10.1828	10.0456	10.302	10.4837	10.2721	10.967	10.0732	10.1552	10.2164	10.0197	9.73024	10.2042	9.85483	9.92666	9.93845	10.1816	10.0217	10.1808	10.3432	10.7832	9.9333	9.87328	10.3658	10.2728	10.5094	10.6389	10.1822	10.1074	10.1189	11.0361	10.3486	10.4539	10.5088	10.3803	10.4309	10.4261	10.9522	10.4125	10.2274	10.3114	10.3188	10.6302	10.7511	10.9329	10.6555
COL6A2	11.6308	11.7267	11.3909	11.8973	11.7878	11.7887	12.0583	12.3238	11.9957	12.7024	11.9185	11.8465	11.9769	11.8607	11.6073	11.9316	11.4828	11.5782	11.6335	11.9464	11.761	11.8249	12.0615	12.336	11.4573	11.7265	12.1085	12.0363	11.7562	12.0558	12.0066	11.9966	11.7727	12.8125	11.8747	11.9596	12.2386	12.2903	12.288	12.1488	12.5211	12.1489	12.0327	11.8658	12.2713	12.5721	12.6214	12.6559	12.2996
COL6A3	11.5732	11.5842	11.7077	11.776	11.7187	11.5878	11.8914	12.1358	11.8548	12.4958	11.6663	11.6499	11.6272	11.546	11.3321	11.7638	11.4298	11.577	11.5123	11.8509	11.5212	11.5915	11.929	12.3193	11.265	11.414	11.7712	11.6764	11.9131	12.1106	11.7752	11.7796	11.6869	12.6936	11.7872	11.9395	11.8955	11.9621	12.0603	12.0342	12.4277	12.0296	11.9461	11.952	12.0735	12.529	12.2646	12.5312	12.0338
SLC25A4	15.2398	14.8165	14.9367	15.1871	15.3267	15.0794	14.9894	15.1414	15.3161	14.9553	15.9439	15.2078	15.2162	14.9435	15.639	14.8703	15.2692	15.2663	15.0527	15.2861	15.2673	15.1106	15.4101	14.9713	15.3916	15.1705	14.8833	15.2073	14.7414	14.6972	14.7537	15.0935	15.3988	14.6783	15.1769	14.9534	15.5384	14.9752	15.0261	15.2708	14.331	15.1367	14.7607	14.766	15.2613	15.3503	15.5253	14.1401	14.962
SLC25A6	7.15056	6.55512	6.97021	6.80306	7.10147	6.95437	6.99056	7.03384	6.90181	7.50696	7.40459	7.15696	7.12937	7.08888	7.67049	6.56334	7.21856	7.66408	7.43909	7.91317	7.52128	6.71095	7.77601	8.11646	7.8495	7.05091	6.85074	7.15562	6.58596	6.69303	7.14603	7.51077	7.97265	7.52671	8.09707	7.91829	7.65923	7.25728	6.99251	7.34586	6.53976	7.15932	7.2359	7.49966	6.99736	7.73407	7.54104	6.33883	7.36778
IMPDH2	7.42755	7.47905	7.72083	7.66562	7.35359	7.60721	7.62639	7.64989	7.53989	7.70542	7.66454	7.69081	7.67986	7.67182	7.63057	7.64016	7.71434	7.61152	7.59819	7.71393	7.5815	7.78565	7.72032	7.53294	7.6842	7.62087	7.69463	7.71034	7.85789	7.63974	7.7146	7.91012	7.8172	7.95127	7.60971	7.73274	7.41671	7.3483	7.60424	8.02466	8.044	7.83164	8.04041	7.93914	7.74462	7.81335	7.74699	8.21916	8.02306
TPR	5.36527	5.46401	5.2893	5.15726	5.47121	5.33495	5.50321	5.5077	5.30903	5.61051	5.56788	5.44856	5.52611	5.42586	5.3506	5.52336	5.65612	5.69238	5.66251	5.53866	5.45578	5.52334	5.52108	5.60141	5.59976	5.40267	5.67225	5.44678	5.54046	5.65226	5.5843	5.47293	5.54744	5.70759	5.47195	5.59694	5.42831	5.52989	5.64653	5.73485	5.62946	5.4663	5.82449	5.63407	5.63786	5.69837	5.3992	5.85306	5.90103
PIP	6.5038	5.09066	5.73409	5.73661	4.23869	4.63103	5.25637	4.26308	4.38885	5.23031	4.29601	6.99694	5.51397	5.36472	6.11073	8.1776	5.88499	4.77166	4.19232	5.55856	4.45351	4.44367	5.3877	5.57279	6.20541	6.72791	8.70306	7.41848	5.08983	6.011	4.80399	4.69599	4.78289	4.89377	5.04957	5.20017	6.87496	7.08861	5.04944	7.30838	6.19996	3.90669	4.83069	4.74438	4.29938	4.75611	5.73728	5.39636	5.27981
CKB	11.9217	12.1384	10.8696	11.3741	12.0927	12.0776	11.4449	11.1088	12.1854	12.0529	12.6459	12.4946	11.6151	10.7027	11.5329	11.3441	12.5823	12.5557	12.1726	12.0293	12.3205	12.3293	12.8767	12.4748	10.4709	10.7644	11.961	12.3886	11.8234	11.6676	11.9975	11.9689	12.742	11.3425	13.1365	13.2445	12.6897	11.6635	11.9655	11.9856	12.2822	12.9202	12.1521	12.1939	12.8702	12.1287	12.5945	11.9439	12.1202
ANXA3	8.19714	8.02195	8.22107	8.34203	8.48968	8.51639	8.5557	8.14265	8.50851	8.09781	8.67078	8.63422	8.6469	8.29147	8.59483	8.33074	8.85253	8.44875	8.30814	8.30527	8.47614	8.51773	8.37707	8.30324	8.76864	8.8503	8.50922	8.53682	8.23943	7.93925	8.54229	8.43957	8.5833	6.91888	8.6663	8.71838	8.64538	8.4099	8.4633	8.38454	8.32586	8.59418	8.50748	8.20954	8.42286	6.83785	8.62541	7.95796	8.33186
CKMT1B	6.68486	6.75255	5.73682	5.63426	6.23378	6.72194	7.11027	6.39752	6.07388	5.48439	6.19476	7.49888	6.81692		6.48866	6.62083	6.51155	6.46221	6.52973	6.28628	6.7537	6.68205	6.81621	6.35928	6.45433	6.06962	6.2488	6.34833	6.89308	6.3917	6.06615	6.70863	6.85255	5.92275	7.05105	7.39769	6.73039	6.56444	6.57074	6.55262	5.51386	6.69112	6.42229	6.7753	7.04991	6.18077	6.20563	5.53686	5.79288
BCKDHA	6.48951	6.47976	6.61166	6.47299	6.49831	6.64058	6.51371	6.39007	6.74546	6.22644	6.82067	6.92611	6.22483	6.19118	6.34043	6.17684	6.78417	6.7143	6.89671	6.84446	6.9765	6.97748	7.37174	6.76808	6.57575	6.58001	6.24537	6.67887	6.65998	6.42207	6.43256	6.55385	7.37611	6.61775	7.01286	7.251	6.98127	6.2864	6.69396	6.83792	6.52212	7.16736	6.60995	6.83756	7.13688	7.02417	6.89291	6.31042	6.66069
ACTN1	8.18352	8.38022	9.93916	8.20823	8.18598	7.89317	7.78177	8.45386	8.61782	8.9031	8.15835	8.33322	8.31396	7.92298	8.39568	8.57672	8.10141	8.76638	8.14476	8.84253	8.26187	8.52292	8.4587	8.81325	8.15017	8.41341	8.58146	8.30593	8.1414	8.31586	8.62785	8.13156	8.2262	8.6052	8.82316	8.4808	8.41115	8.77229	9.4542	8.2073	9.17787	8.4675	8.60431	8.4416	8.66269	9.04251	9.14103	8.94358	8.86115
ACE	5.85652	5.81312	5.40072	5.8437	5.90555	6.04415	5.24432	5.61557	5.6822	5.70019	5.78482	5.84682	5.2999	5.12425	4.96425	5.37947	5.51017	5.59572	5.47008	5.4113	3.94635	4.13318	5.27873	5.13131	5.27054	5.79425	5.63468	5.75365	5.7425	5.1326	5.37338	5.44866	5.16127	5.29836	5.87826	6.16153	5.93196	6.08042	5.33549	5.92211	5.50129	5.60553	4.76889	5.21972	4.85214	5.66431	5.44373	5.5196	4.95754
MYL4	13.52	14.3659	13.0667	13.8215	13.7137	13.5969	13.8694	13.6024	14.5036	14.3554	13.924	12.4162	13.6794	13.9045	12.8804	13.0267	12.7528	12.6041	12.5585	12.8032	12.3167	12.3784	12.4741	12.6557	13.437	13.2542	14.0934	13.5176	12.7236	12.8874	12.9341	13.1642	12.6258	14.3186	12.561	12.5579	13.1871	13.0613	13.1534	12.5748	12.6599	12.5105	12.6428	12.9178	12.339	13.8066	13.2817	12.151	12.6078
MYH1	15.4009	15.3409	15.6068	15.6023	14.8522	14.695	15.5757	15.6703	14.9704	15.7134	15.5049	15.362	15.8628	15.9424	15.7254	15.7508	15.328	15.5139	15.8063	15.617	15.2344	14.9208	15.0538	14.9683	15.7887	15.5822	15.4746	15.5424	15.6053	15.3782	15.7561	15.7075	15.7367	15.6735	15.2507	15.5018	15.4453	15.7474	15.6306	15.916	15.6163	15.7643	15.8018	15.7507	14.7448	15.9917	15.9744	15.5616	16.0445
MYH7	15.3771	15.2407	14.8897	15.3285	15.7038	15.9369	15.873	15.4713	15.7669	15.3687	16.0242	15.6374	15.9392	15.3556	15.8352	15.5176	15.607	15.9121	15.7762	15.8039	15.7954	15.7096	15.867	15.84	15.8735	16.1592	15.447	15.8077	15.8848	15.7307	16.0568	15.8667	15.5769	15.3525	15.7917	15.7058	15.4968	15.6541	15.8525	15.8563	15.2267	15.7128	16.1268	15.8598	16.4753	15.9946	16.2346	15.6013	15.7454
PEPD	7.63845	7.66775	7.56314	7.63454	7.6514	7.26709	7.36701	7.69604	7.72213	7.98916	7.95042	7.87206	7.53125	7.45225	7.76137	7.81922	7.24009	7.24352	7.73208	7.59155	7.71925	7.48808	7.15113	7.44927	7.8045	7.64053	7.48336	7.65021	7.22657	7.30682	7.55954	7.54668	7.29847	7.31593	7.59817	7.73899	7.99356	7.69176	7.68665	7.75622	8.21399	8.05395	7.45599	7.37244	7.37711	7.3868	7.97132	7.92841	7.73241
XRCC6	7.98354	7.90212	8.13235	7.92018	7.93456	7.91828	7.85556	7.97543	8.00936	8.25794	8.0577	7.98152	7.95201	8.0768	7.86487	7.95775	8.09246	8.11349	7.94595	8.12498	8.02776	8.08956	8.0388	8.20454	8.07216	8.11223	8.06047	8.07029	8.07555	8.17204	8.12732	8.15465	8.02345	8.42754	7.93182	8.19822	8.06085	8.1624	8.0545	8.0381	8.45152	8.21675	8.30431	8.34641	8.13684	8.16717	7.96178	8.55629	8.31237
XRCC5	7.80339	7.86488	7.72235	7.97496	7.7409	7.78828	7.9604	7.73659	8.00591	8.12316	7.90506	7.84655	7.54906	8.16314	7.75047	7.87084	8.00354	7.91994	7.91992	8.12253	7.80911	7.80645	7.8647	8.02668	8.00591	8.01421	8.02073	8.05006	7.95295	8.10634	8.10425	8.19695	8.13283	8.56889	8.00663	8.02281	8.30942	8.37435	8.11643	8.05798	8.62309	8.03134	8.22477	8.41697	7.9501	8.23266	7.96301	8.3888	8.22783
UNG	6.95612	6.3317	6.16181	6.97949	6.92012	6.74177	6.63945	7.14747	6.41416	6.86865	6.87973	7.06407	6.92514	6.29592	6.79228	6.83496	6.67821	7.03121	6.72919	6.76495	6.91659	7.12162	7.20616	6.89413	7.03355	7.16429	6.70527	6.95924	7.03873	6.72284	6.98881	7.02586	7.01789	6.89212	6.72257	7.03884	6.56187	6.68923	7.09122	7.08419	6.6844	7.08342	7.04746	6.99282	7.03505	6.90673	7.07933	7.00621	6.64867
COX4I1	12.6234	12.7152	12.9081	12.9352	14.0391	13.0724	13.3044	13.1083	13.3464	13.1454	13.9142	13.3911	13.2871	13.1448	13.2763	12.7074	13.1519	13.2316	12.9007	13.0124	13.2384	13.0646	13.3043	12.9662	13.5192	13.3554	13.1378	13.3224	12.6985	12.3078	13.0614	13.4856	13.3377	12.6566	13.0836	12.9681	13.6122	13.1925	13.0914	13.2024	12.3487	12.9989	12.9016	12.7091	13.2404	13.2584	13.3137	12.2149	12.9174
LAMP2	7.42669	6.55365	7.2164	6.79859	6.93881	6.82564	6.32042	6.862	7.14475	7.30142	6.73315	7.19766	6.9841	6.12748	7.09385	7.19558	7.17601	6.83524	7.05838	7.18612	6.96611	7.12952	6.89675	7.287	6.99537	7.06098	7.01515	7.27233	7.06536	7.19522	7.09624	6.9343	7.16053	7.7537	7.34559	7.68922	7.39776	7.29536	7.64444	7.81396	7.53002	7.10462	7.60011	7.64629	7.6084	7.33072	7.51335	8.20756	8.20567
RNH1	11.0208	10.8734	10.8717	11.3931	10.8639	10.3319	10.6811	10.5918	10.961	10.7666	11.0962	10.8858	11.0586	10.9694	11.1859	11.2019	10.9131	10.8917	11.1929	11.1145	11.1893	11.275	11.2049	10.8832	11.1498	11.0157	10.7532	10.8387	11.0668	11.0372	11.0632	10.93	11.3159	10.6644	10.8841	11.043	10.9991	10.8217	11.1134	11.3554	11.1664	11.17	11.3231	11.244	10.9006	10.7503	11.1197	11.3403	11.4275
CYBA				1.6102						3.15552		2.37391											2.7876	2.82522											2.91013				3.65101		3.72988	3.97722	1.85049	1.05523			3.41109	4.21531
MYH6	11.4096	11.1918	10.7825	11.2694	11.929	12.2529	12.2599	12.2075	11.9844	11.7106	13.1695	11.5593	12.2744	11.8339	11.8857	11.5671	11.6398	11.5877	11.5789	11.558	11.9327	11.8116	12.0077	11.7537	12.0993	12.3932	11.7542	12.1116	11.7286	11.3908	11.9308	11.8343	11.4735	11.2698	11.8599	11.4844	11.5049	11.7972	11.8734	11.7661	11.2846	11.7875	11.997	11.7988	12.445	11.7312	12.0799	11.4255	11.7283
MYH8	14.6065	14.8601	14.4731	14.4087	14.4338	13.6883	14.7117	14.6975	14.1323	14.7989	14.5953	14.4902	14.4757	14.9118	14.2885	14.6025	14.6168	14.7673	15.1238	14.8671	14.5549	14.1714	14.3323	14.1666	14.9991	14.7174	14.9504	14.6202	14.8363	14.7414	14.903	15.1368	15.0166	14.7938	14.5897	14.7156	14.704	14.801	14.4766	14.873	14.5964	14.8252	14.9302	15.1128	13.8454	15.2605	14.6931	14.2932	15.1952
NCAM1		4.46729		3.37698									3.7856	3.32392		2.91491		4.03335		3.52995		4.30499		4.97714					3.65224	5.32794		3.54662	3.96809	4.65426	4.51163			4.3745	4.47837	3.78932	4.95593	3.99186		4.31904	4.52035	4.6645		4.50636	4.5981
ICAM2	2.21721	3.43042	3.77955	3.90801	3.08033	2.94989	3.721	2.75238	3.04465	2.9644	3.50253	2.20549	3.58471	2.25675	2.91947	3.80366	3.44204	4.11568	3.18133	3.69799	2.06293	3.7369	2.55774	2.85648	4.20811	3.6109	3.93937	3.24436	2.47438	2.30337	2.74084	4.21099	1.42835	2.55994	3.45068	3.34381	3.69462	2.68999	3.32399	2.54243	2.97016	1.66704	1.76878	1.85236	1.65164	1.5235	1.50781	2.09623	2.86373
VCAN	6.85114	6.97541	6.76617	7.06304	6.91077	6.42297	7.26618	7.37746	7.02716	7.44388	6.97822	6.77727	7.00086	7.14874	7.04386	7.13326	6.78022	7.05943	7.143	7.08107	6.95583	6.71649	6.9038	7.32428	7.2419	7.17166	7.10915	7.04045	6.8148	7.18436	7.25029	7.25465	6.74535	7.97642	6.80034	6.87619	6.91778	7.06826	7.27559	7.4276	7.70248	7.24297	7.28757	6.98147	6.67365	7.49915	7.42392	7.47916	7.06178
EEF2	11.064	10.9995	11.0498	11.3214	11.1411	11.0246	11.0567	11.0904	11.1855	11.2822	11.4477	11.1344	11.2363	11.2422	11.2931	11.2286	11.2879	11.3414	11.151	11.3329	11.2291	11.1863	11.2568	11.283	11.4179	11.4108	11.4137	11.3822	11.1946	11.4257	11.5117	11.5693	11.4912	11.5932	11.3981	11.2827	11.4293	11.3868	11.387	11.32	11.4199	11.5656	11.5028	11.5119	11.5603	11.6653	11.5361	11.5259	11.3141
KRT10	11.5185	13.2604	10.6645	10.3848	9.84114	10.0466	9.95837	10.4534	10.6112	10.0065	10.4635	10.876	11.2443	11.6459	12.1751	12.479	11.4004	8.98462	9.2855	9.96952	9.1753	9.78583	10.4954	11.4492	11.3629	12.1984	14.391	13.3138	10.3615	10.7653	10.238	9.28281	8.85876	10.4654	10.7587	10.5658	12.973	12.4768	10.3739	13.4367	14.1356	10.2123	10.293	9.32598	10.3027	10.2255	9.92831	10.0504	10.0796
KRT13	7.49479	8.99301	7.76221	6.88712	6.7314	6.28973	6.10903	6.89235	6.50341	7.1821	6.24652	7.22408	8.06543	8.28557	8.01319	8.04772	7.41958	5.40948	5.29151	6.30436	5.87621	6.40464	8.14058	7.67091	7.48117	7.53579	10.0802	8.5093	7.05965	7.1704	6.35161	5.72923	5.15779	7.15534	7.69555	6.97066	8.99685	8.44368	7.0418	9.63919	8.83899	6.86666	6.2906	5.30181	6.86818	6.56433	7.35059	7.07909	7.43257
KRT5	8.35727	9.09629	7.79333	7.16467	6.76825	7.41658	7.13526	7.7623	7.31814	7.43023	7.21532	8.54924	8.21396	8.39486	8.53213	8.90097	8.52096	5.95313	6.55592	6.99081	6.2168	6.50777	7.34881	7.60363	7.70318	8.74451	10.8428	9.43986	7.20251	8.03102	7.0717	6.68228	5.64395	7.07673	7.44495	7.34693	9.27216	9.31476	7.08364	9.40161	10.4864	7.71336	7.17808	6.73648	7.02215	8.07732	6.98112	7.31119	7.22455
PDIA4	5.58237	5.57996	5.59733	5.61992	5.56708	5.25926	5.3601	5.64159	5.48925	6.30185	5.5777	5.53053	5.55748	5.51987	5.40407	5.83927	5.68087	5.70741	5.75846	5.77042	5.78424	5.50072	5.58773	5.95242	5.15574	5.31201	5.63184	5.62711	5.48309	5.95866	5.7804	5.66051	5.6606	6.07007	5.96112	5.85218	5.6167	5.86246	5.85999	5.95006	6.05915	6.07112	5.89187	6.21671	5.93184	5.9387	5.80559	6.18831	5.87182
P4HA1	5.95668	5.88961	5.4623	5.3139	5.86668	5.70911	5.8638	6.1235	5.89708	5.81206	5.72042	6.1242	5.94014	5.50464	5.52807	6.13956	6.34848	6.26909	5.91657	6.07266	5.92716	6.25346	6.28279	6.317	6.15014	6.23442	6.08851	5.97064	6.20509	6.17061	5.92363	5.75694	5.7619	5.94457	6.00895	5.89334	5.44535	5.62009	6.06144	6.10606	5.95237	5.94096	6.29362	6.24589	6.32848	5.97975	6.17294	5.67819	5.7411
CEACAM1	4.56845		4.08856	2.94577	3.92154		3.72062	4.48948	3.87489	2.95859	4.74049	3.57787	4.25847			2.99211					4.00592	3.81141	3.6863	2.97093	3.56367	4.63708	3.2782	4.65932	4.70187	4.49969	4.13038	4.38344	3.73052	3.97238	2.74889	4.31754	4.79879		4.5316	4.2682	3.94045	4.64301	4.45891	4.21961	3.94921	4.64433	4.07759		4.34183
TPT1	9.26226	9.42684	9.7192	9.80088	9.61454	9.04666	9.26908	9.24421	9.09373	9.07364	8.90899	9.24499	9.3227	9.01456	9.29321	9.3625	9.42696	9.30694	9.32802	9.42567	9.57964	9.45336	9.44189	9.20442	9.43989	9.1991	9.43746	9.20918	9.69411	9.43363	9.37628	9.35168	9.56087	8.73458	9.58113	9.49479	9.39544	9.17594	9.07004	9.20347	9.16158	9.17378	9.22748	9.64164	9.29461	8.99099	9.35382	9.23091	9.44916
ALAD	7.51297	8.22061	7.70838	7.95405	7.67032	7.77229	7.81599	8.14483	7.68634	7.28268	7.99347	8.05877	7.70755	7.58301	8.18413	8.59577	8.12169	7.91427	8.34989	8.21143	8.36415	8.56288	8.2859	8.31831	7.79301	8.12818	7.82463	7.81324	7.93719	7.27196	7.84093	7.97277	8.08843	7.30812	8.47029	8.35774	8.00239	7.6094	9.27595	8.46067	7.91697	8.14348	8.01491	7.99439	7.978	7.3981	6.99847	6.88718	8.39635
LCP1	5.57396	6.00082	5.75848	5.74082	6.03985	5.80272	5.87336	6.44735	5.97842	6.49815	6.39186	5.9183	5.87213	6.12935	6.26298	6.39599	6.18823	6.37135	5.89078	6.2481	5.88827	6.19094	5.96483	6.45926	6.07721	5.81566	6.00459	5.95189	5.81042	6.38403	6.5322	6.08199	5.77639	5.58876	6.16299	6.12448	6.20409	6.0779	6.88116	6.24202	6.93136	6.20872	6.32468	5.9287	5.81196	5.32831	5.80868	7.1527	6.11525
PLS3	7.9533	7.83005	7.97155	8.0422	7.90557	7.86322	7.73036	7.88326	7.83407	8.24422	8.02994	8.2219	7.68437	7.55003	7.89837	7.92324	8.15496	8.10958	8.09755	8.19491	8.0284	8.04084	8.3939	8.33088	7.97865	7.99815	7.89892	7.9145	7.92194	8.08655	8.23159	8.00573	7.92817	7.58555	8.31055	8.30652	8.17708	8.17279	8.28883	7.9518	8.58334	8.35771	8.36062	8.2488	8.32189	7.85679	8.12435	8.38819	8.08302
APEH	9.37221	9.55716	9.65282	9.65951	9.49259	9.44933	9.76223	9.6627	9.46874	9.53472	9.63504	9.79407	9.75356	9.374	9.97844	9.58939	9.71183	9.70426	9.76339	9.85669	9.9025	9.90183	9.77502	9.50762	9.7836	9.852	9.69265	9.78967	9.71438	9.5391	9.93545	9.91024	10.0767	9.44604	10.0847	10.014	10.1052	9.72113	9.96298	9.99621	9.53787	9.78209	9.92932	9.80094	9.78187	9.76278	9.96318	9.65344	9.91113
ETFA	10.8701	10.7611	10.7946	11.1897	11.643	11.1183	11.1101	10.9786	11.2475	10.5888	11.2812	11.0732	11.1621	10.9003	11.1299	10.7276	11.2013	11.0707	10.8284	10.9372	11.2248	11.1167	11.1746	10.6333	11.1882	10.9137	10.7295	10.8754	10.7709	10.2473	10.8128	11.027	11.0622	9.7411	11.2416	10.819	11.0923	10.6074	10.565	10.9047	10.0204	10.8702	10.802	10.8845	11.2923	10.8876	11.3015	9.97805	10.6398
TNNT1	14.6862	14.7612	14.5434	14.6902	15.2124	15.2277	14.9828	14.757	15.0957	14.6158	15.0314	15.0252	15.2319	14.8768	15.1658	14.8097	15.1596	15.1431	15.0133	14.9686	15.2702	15.2684	15.3297	15.2301	15.1649	15.2578	15.1321	15.3039	15.5563	15.3193	15.3378	15.1548	15.1388	14.6703	15.321	15.3322	15.1099	14.9693	15.2748	15.3212	14.6947	15.1715	15.4822	15.3349	15.7584	15.2372	15.4011	14.9835	15.423
GYS1	11.9485	12.1149	11.7621	11.9305	11.7556	11.8597	11.9907	12.1207	11.9855	12.0775	12.4577	12.2028	11.9175	11.9291	12.0949	12.0246	12.2129	12.3253	12.285	12.2476	12.2811	12.3721	12.3939	12.2528	12.2181	12.4573	12.5515	12.3198	11.8177	12.0335	12.338	12.2747	12.6406	12.5038	12.2589	12.5088	12.1363	12.0273	12.3214	12.579	12.1337	12.5136	12.547	12.6026	12.4113	12.3738	12.2435	12.003	12.4687
PRKAR2A	8.90405	9.05301	8.93851	9.09711	9.26462	9.11229	9.22276	9.03745	9.22427	9.09902	9.43482	9.24263	9.56012	9.33918	8.9153	8.96283	9.26301	9.06903	9.35845	9.34343	9.20067	9.30546	9.29806	9.00334	9.13099	9.1771	9.03638	9.09393	9.20253	9.24391	9.36522	9.35387	9.04843	9.08328	8.84109	8.85741	9.11546	8.9584	9.30642	9.36405	9.03893	9.13612	9.27661	9.09087	9.41488	9.29827	9.52323	9.17744	9.30931
ANXA8									1.59532						1.17659											2.99099	2.82128					0.849731					1.92547			1.55125	2.9507	1.63794			2.17556
ENO3	14.5427	14.5177	14.5871	14.4196	14.1956	14.1613	14.4591	14.6152	14.2759	14.4973	14.6686	14.4563	14.5195	14.8123	14.7474	14.5933	14.7144	14.7161	14.6751	14.6648	14.5979	14.4318	14.6044	14.4048	14.6593	14.333	14.7608	14.5394	14.5371	14.3695	14.779	14.952	14.7821	13.8269	14.2022	14.3938	14.6814	14.8377	14.5773	14.838	13.8702	14.3116	14.6571	14.4978	14.5653	14.6836	14.8287	14.0179	14.7485
CD59	8.07004	8.07682	8.55679	8.84362	7.59599	6.95993	7.36263	8.02411	7.83722	8.5396	7.73679	8.2582	8.5359	7.31696	8.32224	7.89758	8.18638	8.04003	7.73882	7.98004	7.93742	7.92366	8.30274	8.34084	8.97251	8.34711	8.43655	8.27566	7.71209	8.24548	8.14494	8.21734	8.59853	8.18392	8.32843	8.18713	8.88856	8.17252	8.29894	8.41567	8.57547	8.23489	8.18496	7.94637	7.91993	8.11271	8.24364	8.58853	8.80024
MIF	9.58665	10.0686	9.50106	9.91663	10.7964	10.5584	10.8099	10.9224	10.0619	10.4518	10.2953	9.76951	10.2661	10.2931	10.1144	10.3469	10.1124	9.46505	9.24624	9.35849	9.76616	10.0326	9.9332	10.2661	10.6546	10.2337	10.313	10.3981	9.42558	9.46733	9.81093	9.158	9.79287	9.49723	9.58831	9.84901	9.35134	9.35284	9.71306	9.82762	9.86074	9.75028	9.82024	9.72484	9.80223	8.73556	9.35098	9.84834	9.67252
CD99	5.60817	4.99349	4.2775	5.19002	4.98174	4.87898	5.3354	5.53179	5.33646	4.89819	5.35999	4.65214	4.92437	6.27819	4.51925	5.81845	4.79259	4.70355	4.72233	5.1709	4.83312	4.68689	5.10167	4.91255	4.53861	5.29283	5.28066	4.90674	4.78301	5.35906	4.89303	4.94073	4.88141	5.80352	4.54318	4.44898	4.72157	4.63325	5.36643	5.14803	5.75364	5.21639	5.1002	5.18369	5.51415	5.31342	4.71399	5.37822	4.94296
PRKCSH	9.39671	9.15646	9.18433	9.21112	9.67149	9.08886	9.25996	9.44883	9.42984	9.8292	9.24471	9.55497	9.51756	9.81075	9.54513	9.54979	9.62554	9.4043	9.496	9.62769	9.57644	9.6344	9.37374	9.47779	9.4599	9.52337	9.85519	9.6196	9.64049	9.6515	9.67565	9.60061	9.88466	9.89459	9.67499	9.31121	9.74443	9.82772	9.72362	9.61717	9.79901	9.60932	9.62896	9.81907	9.65772	9.67171	9.83176	10.0892	9.74823
HCLS1		4.11551	3.40134	3.35007	3.44336	3.79315	3.31917	3.70624	2.66781	4.15671	2.72618	3.65862		3.14088	3.15663	3.92475		4.4065	4.41651	3.65671	3.27382	3.91017	3.88733	3.81052	3.50727	4.22587			3.86082	3.88824	4.345		3.71865	3.63516	3.44128	3.9378	3.37796	3.97987	3.97828	3.79517	4.05211	3.52357	3.92434	4.06373	2.58749	3.33193	3.76248	4.22715	3.19769
FDPS	7.20276	7.13241	7.36796	7.32606	7.51497	7.55452	7.56801	7.48882	7.32162	7.39367	7.33024	7.45054	7.48918	7.06126	7.227	7.38641	7.64629	7.37854	7.72459	7.56382	7.66223	7.74252	7.53556	7.52161	7.39645	7.44653	7.48536	7.50136	7.46481	7.4949	7.52724	7.3093	7.56006	6.86271	7.52014	7.4902	7.19399	6.86683	7.38672	7.54123	7.14542	7.56128	7.44048	7.26765	7.56008	7.24103	7.51626	7.16451	7.35028
COX7A2	10.4297	10.0864	11.1124	11.4742	10.8634	10.563	10.6565	10.6799	10.6671	10.502	10.5847	10.9973	10.0366	10.8828	11.2921	10.5309	10.9704	10.6643	10.2612	10.6279	10.756	10.771	10.8873	10.4279	10.3734	9.86326	9.32447	10.0611	9.45906	9.21598	10.4609	10.909	9.90053	9.52829	10.2005	9.53645	11.0627	10.2711	9.66331	9.67256	9.35647	9.22648	8.66439	8.31228	9.50599	9.29187	10.1359	9.20198	7.67403
NID1	9.38911	9.56667	9.39208	9.48268	9.54921	9.41509	9.64132	9.91923	9.79568	9.85495	9.74735	9.61706	9.77833	9.91005	9.82134	9.77269	9.81188	9.79984	9.48782	9.6296	9.51075	9.57462	9.64844	9.73868	9.64038	9.66453	9.66206	9.68705	9.45496	9.63704	9.64908	9.72324	9.79184	10.3126	9.63233	9.63763	9.68145	9.81246	9.89869	9.90143	9.91219	9.80895	9.60575	9.80696	9.58937	9.97334	9.91783	9.98178	10.0095
AKR1A1	7.42809	7.27955	7.76089	7.97127	7.86627	7.93137	7.86878	8.08002	8.00958	7.9781	8.16671	7.80291	8.05368	8.34607	7.88115	8.15559	7.30548	7.61241	7.98387	8.0609	7.93501	7.97675	7.9685	8.02136	8.06561	8.16495	8.01152	7.93545	7.93646	8.09917	8.12052	8.03852	7.98942	7.67515	7.67598	7.79453	7.97311	8.17451	7.84132	7.9757	8.04152	8.01027	8.29311	8.07552	7.97091	7.54764	8.07878	7.97284	8.03084
PKM	14.6286	14.6901	14.237	14.5606	14.1729	14.1282	14.4633	14.9468	14.5193	14.985	15.1349	14.8981	14.8402	14.6888	14.7748	14.6369	14.8859	15.1205	14.9942	14.8513	14.815	14.7434	15.0763	14.7089	14.9143	14.6025	14.7981	14.8614	14.7626	14.5223	15.0665	15.0044	15.0785	14.3751	14.7123	14.966	15.144	15.1195	15.3126	15.6264	14.7519	15.1765	15.1864	15.1514	15.1931	15.3787	15.501	14.7397	15.4231
ACYP2	12.0386	11.606	11.299	11.3582	12.3977	11.335	11.763	11.7239	11.9364	11.7968	12.3359	11.6855	12.0942	11.9558	11.5713	11.2332	11.5686	11.4021	11.5075	11.6707	11.6134	11.526	11.3587	11.2264	12.3017	12.2043	11.6981	11.8876	11.527	11.6394	12.2051	12.5076	12.2062	12.0123	11.5687	11.292	12.7488	12.4009	11.4091	11.6342	11.7485	11.8975	12.1596	11.9714	11.9251	12.1293	12.3903	11.7653	11.933
HSP90B1	9.43937	9.24174	9.13123	9.21893	9.21504	9.11854	9.15983	9.22653	9.27189	9.97123	9.20941	9.256	9.38945	9.47158	9.38403	9.54473	9.28675	9.32419	9.18696	9.42476	9.37215	9.33019	9.19509	9.56858	9.18315	9.28111	9.31282	9.30776	9.35218	9.61994	9.48579	9.64398	9.1713	10.1108	9.50861	9.59897	9.68715	9.98381	9.53544	9.39467	10.1947	9.61111	9.52973	9.58194	9.32321	9.77269	9.71847	10.1977	9.48753
MYL6B	13.0007	12.8671	12.2817	12.3121	13.528	12.8903	12.5224	11.5834	12.0927	12.229	11.9294	12.3961	12.7767	12.6292	11.8789	11.9354	12.4655	12.62	13.1077	13.6655	12.7783	12.7952	13.0971	13.1504	12.9018	12.6191	13.5748	12.9416	13.2158	14.0884	13.8901	14.2756	13.1954	13.1348	13.1264	12.7447	12.6495	13.5941	13.0319	12.7607	11.7634	12.44	13.991	14.068	13.5618	13.8695	12.4347	12.2476	13.091
SLC2A4	7.44344	7.39073	6.99247	6.92591	7.22025	7.40713	7.06419	7.20168	7.26538	7.03494	7.36248	7.18232	7.36852	7.19777	7.1335	6.89033	6.83007	7.0298	6.93072	7.15699	7.07663	7.28846	7.12597	6.94006	7.00121	7.10216	7.70435	7.61515	7.57125	7.70253	7.53806	7.75692	7.49353	7.08126	7.46167	7.6787	7.21421	7.2649	7.52346	7.31463	6.71088	7.3954	7.6189	7.74023	7.54856	7.92738	7.40493	7.16421	7.04646
SNRPB	7.38873	7.24693	7.37381	6.99561	6.64276	6.7037	7.01651	6.96108	7.23056	6.87561	7.05156	7.18176	6.73238	6.83934	7.11151	6.77833	6.85675	6.79189	6.95217	7.40621	7.08851	7.27576	6.86868	7.1476	6.87636	6.83246	6.94753	6.84331	7.07964	7.2011	6.97699	7.10499	6.98794	7.79134	6.8374	6.94756	7.0169	6.88916	7.1685	6.44873	7.11033	7.00785	6.514	6.73641	6.01113	6.67315	6.61495	6.72566	6.70897
IDE	7.30633	7.45302	7.57172	7.50342	7.64393	7.40165	7.5269	7.55686	7.32662	7.38876	7.49041	7.59759	7.19243	7.38514	7.42295	7.47779	7.41826	7.70582	7.56219	7.73274	7.52306	7.59851	7.49182	7.5882	7.3455	7.42631	7.5887	7.38019	7.69316	7.61685	7.65142	7.56965	7.77743	7.62801	7.56703	7.56746	7.27172	7.4911	7.57572	7.66083	7.85749	7.41786	7.72404	7.69239	7.71455	7.6451	7.59579	7.35126	7.53251
MMP9		2.70713		3.2085		2.68942	3.35141	3.79643	3.13332		1.70084	2.77794			4.08599	2.61022	1.23217	2.53129		2.47923	3.08683	3.09059		2.39125	2.38212	1.98902	1.50494	2.37164					2.25701		2.80506				4.51873	2.49951								2.90997
COX6B1	9.25474	8.97464	8.71708	9.57856	9.55575	6.15657	4.61648	9.19592	9.50764	9.28065	8.95583	10.0324	9.1038	5.38834	9.46601	9.25606	9.75218	9.43546	9.25472	9.13475	9.72442	9.77567	10.0337	9.14999	9.66927	9.06114	8.87295	9.20044	9.04132	8.94276	9.36065	9.51788	10.0084	8.85993	8.69541	9.01304	9.73951	8.86539	9.37069	9.81612	8.76804	9.65715	9.44879	9.66472	9.74444	9.69413	9.96929	8.7221	9.48931
HNRNPL	5.79629	5.88506	5.59203	5.54912	5.60435	6.02691	5.79682	5.58746	5.72474	5.79588	5.72746	5.85083	5.5622	5.23796	5.48957	5.9373	5.81927	6.05933	5.88453	5.77711	5.74291	6.03113	5.80471	5.99422	5.8374	5.80306	5.79839	5.76851	5.89715	5.90461	5.88315	5.81862	5.78425	6.34924	5.85452	6.01713	5.35055	5.77049	5.86149	6.02532	6.22637	6.00229	5.94769	5.97103	5.89915	6.13061	5.78718	6.35516	6.03335
DARS1	8.11621	8.14104	7.94665	8.21625	8.02698	8.18057	8.10701	8.02341	8.08791	8.19547	8.12953	8.09207	8.18646	8.11604	8.33792	8.15729	8.30152	8.33016	8.29282	8.36132	8.24517	8.23491	8.36699	8.28636	8.12568	8.32919	8.18438	8.24453	8.35107	8.36579	8.47088	8.28756	8.45025	8.5162	8.57499	8.33478	8.16926	8.39407	8.13742	8.11079	8.38986	8.37333	8.4774	8.49068	8.65238	8.59579	8.29445	8.4457	8.36284
JUP	5.51344	6.45589	5.74149	5.37218	5.14678	5.36145	5.36792	5.62896	5.697	5.32677	5.10938	6.03155	5.81202	5.86143	5.79222	5.8545	6.17838	4.95614	4.97285	5.2557	4.59514	5.02737	5.40434	5.52817	5.54333	5.96386	7.01145	6.3007	5.13397	5.48042	4.90367	5.14218	4.71392	4.88022	5.29327	5.39058	6.37656	6.87488	5.43074	6.44097	8.86033	5.18698	5.11636	4.95177	5.3222	5.37696	5.27562	5.33808	4.73533
UQCRB	11.4511	11.8376	11.5385	12.0086	12.0728	12.2433	12.3483	12.0686	12.177	11.9584	12.5802	12.395	12.0374	12.174	12.264	11.8697	11.955	12.4223	12.1777	12.1098	12.4904	12.3386	12.4091	11.3172	12.194	12.4554	11.749	12.0719	12.1754	11.6471	12.0313	12.1056	12.6648	11.8846	12.1892	12.2948	12.1417	11.8654	11.9529	12.5793	11.5549	12.3473	12.2862	12.286	12.8072	12.6989	12.6479	11.6015	11.8602
CPA3	9.16185	8.36649	9.26325	9.0045	10.1692	10.0323	9.21137	9.55386	10.0229	9.5284	9.89325	9.35467	9.70581	9.23711	9.12506	9.04816	9.75084	9.36816	8.86525	9.0739	8.75104	9.05136	9.04408	9.17255	9.13441	8.68382	9.0534	9.13685	8.92779	8.67612	10.0487	9.86922	8.90164	8.81865	9.40168	9.85108	9.76728	9.86113	9.2986	9.24235	10.1059	9.49489	9.9841	9.25685	8.68561	9.12976	10.0981	9.83853	9.84515
FABP4	7.67556	7.33555	8.20956	8.81945	8.5727	8.35256	8.44912	8.74777	8.48676	9.1656	8.58581	9.08185	8.89078	8.45902	8.88703	9.06072	9.15342	8.75663	8.98097	8.83476	9.09369	9.01964	9.68358	9.49941	9.36231	8.99245	8.71888	9.21613	9.11898	8.92301	8.96064	8.97236	9.12998	7.40792	9.3202	9.17442	9.55415	9.51854	8.99044	9.03178	9.5203	9.60228	9.3903	8.96975	9.26475	7.77746	9.8908	9.55311	9.51939
GLUL	5.0966	5.60547	4.96737	5.01615	5.193	5.3046	5.77298	5.10336	5.59545	5.25309	5.21822	4.94988	5.14144	5.15184	5.15601	5.61824	5.31268	5.4787	6.09733	5.74764	5.47156	5.53297	5.32695	5.01369	5.98455	5.82727	5.58147	5.69411	5.22916	5.55993	5.68851	5.73356	5.381	4.73758	5.90252	5.98776	5.3783	5.27577	5.34867	5.72179	5.85207	5.89423	6.07235	6.24453	5.60424	5.42494	5.87008	5.1799	5.91169
AKR1B1	10.6447	10.7236	10.7676	10.7277	10.9369	10.0112	10.3959	10.7952	10.8379	10.9377	11.2274	11.0426	10.9761	10.6215	11.0421	10.7566	11.2065	11.0537	11.3656	11.1871	11.0282	11.0954	11.3335	11.0353	11.5134	11.1563	11.1919	11.352	11.3751	11.3557	11.3537	11.3501	11.711	10.5862	11.19	11.3956	11.6376	11.0712	11.5995	11.7819	11.2556	11.4259	11.6105	11.6329	11.5428	11.0251	11.6249	11.5649	12.1906
PVR		4.84172	2.59786	3.74254				5.35759					4.85175		5.48707	5.81234	5.32468	5.17284	4.09585		5.07569	5.55105	4.67932	5.37153		4.69888			5.43136	5.6697	5.62482	5.48284		6.26307	5.27583		4.97786	5.35065	5.10515	4.13835	5.58506	5.20572	5.80038	5.65322	4.64609	4.74957	5.27073	5.50308	4.98874
GSPT1	7.31387	6.99662	6.92453	6.90346	6.63154	6.6914	6.8205	6.71066	6.69768	6.83935	6.73943	7.0997	7.2466	6.70068	6.97615	7.03373	6.93404	7.20292	7.1668	7.10455	7.18279	7.13505	6.93678	7.25272	6.72901	6.82902	6.78411	6.89639	7.28788	7.32282	7.28047	7.19161	7.37663	7.04935	7.2042	7.40943	7.32272	6.7411	7.08676	7.09332	7.21163	7.05294	7.46821	7.13626	7.07819	7.29595	7.10562	7.2177	7.1773
PGAM2	12.9962	12.6017	12.5192	12.8863	12.4067	12.3621	12.8774	13.1637	12.4794	12.9912	13.4009	12.6468	12.9093	12.683	13.1045	12.8295	13.1922	13.236	12.9896	12.9842	12.9522	12.914	12.8367	12.7045	13.1991	12.9377	12.5581	12.7867	12.6792	12.5478	12.9402	12.8324	13.194	12.1043	12.6178	12.9208	13.0633	13.1397	13.0911	13.4472	12.6266	13.1281	13.04	13.028	13.1489	12.9554	13.399	12.9002	13.3319
ARSA	3.37514	3.55954		4.96975	4.09255	3.63451	3.92875	4.14977		5.03981	3.46613	3.33771	3.56119		3.93973	4.60533		2.57171	3.56537	3.44336	3.22277	3.40755	3.78241	3.76336	4.57953	4.21194	4.26536	3.52108	3.53465	3.77025	3.06365	3.83987		2.82458	3.66292	3.91134	3.65035	3.52631	3.79699	4.06517	4.16673	3.63871	4.076	3.34219	3.85244	3.42605	2.88736	4.48859	4.03393
EZR	5.92959	6.26535	5.86484	6.10573	6.05419	5.93655	5.81341	6.41546	5.69069	6.06012	6.17076	5.9094	4.66172	5.64066	6.10374	6.73091	5.53484	5.74142	6.13579	6.48731	6.05974	6.19565	6.18132	6.30631	5.91041	6.29878	6.41267	6.24393	6.03415	6.6315	6.17184	6.16187	6.32131	7.26437	6.35054	6.41099	6.20874	6.16237	6.01081	5.93148	7.51645	6.58007	6.24819	6.36272	6.04091	6.34539	5.958	7.16404	5.92291
UCHL3	8.08234	8.43209	8.37876	8.50482	8.94375	8.60099	8.56006	8.63334	8.75794	8.41107	8.86602	8.59508	8.81762	8.82606	8.71029	8.80103	8.61516	8.44354	8.71083	8.51605	8.77016	8.73611	8.80955	8.66184	8.64636	8.74374	8.51753	8.67718	8.67846	8.34101	8.73674	8.50349	8.95362	7.96446	8.86209	8.80032	8.82231	8.4295	8.63072	8.67677	8.78114	8.69752	8.56783	8.63027	8.65985	8.23406	8.65384	8.68749	8.57278
ELN	5.49122	6.61495	4.96652	5.89665	6.04798	5.71213	5.62834	6.00513	7.81254	5.3689	5.58625	5.31256	6.2026	6.07278	5.44358	5.6208	5.16161	4.70141		5.10741	5.06181	5.71214	5.51908	5.43039	5.39123	4.87226	5.44871	5.01889	5.92577	4.905	5.51529	4.49161		6.07013	5.23717	5.2734	4.97793	5.13489	5.796	5.63563	4.78192	5.63428	5.64642	5.01612	5.71049	5.52913	4.41163	5.74171	5.07353
NME1	6.47222	6.34371	6.23055	6.55609	6.90432	6.83264	6.80061	6.9506	6.94245	7.24097	7.17964	7.022	6.35513	6.76817	6.7366	7.35881	6.4908	6.88753	6.92647	7.04931	7.18473	7.36622	7.08597	7.27028	7.07031	7.28229	7.09038	7.02953	7.0524	7.14273	7.1878	7.20885	7.05162	7.45808	7.29186	7.23713	7.33868	6.86384	7.47388	7.14674	7.54846	7.47925	7.31783	7.10299	7.37414	7.22839	7.32579	7.38232	7.05221
NQO1	7.24454	5.32854	4.80967	3.42755		3.9227			3.90285	4.92252		3.81277	2.97102				3.4556	4.09361	5.52828						3.62321			3.58883	3.60904	4.15307	2.58595								4.427	3.76157	2.12613		3.94759		4.76896	3.8881	4.00971	3.4107	2.89355
GNS	5.27641	5.57234	5.92593	6.14059	4.98193	4.74278	4.62924	4.9827	4.13132	4.78727	4.2082	4.46059	4.39388	4.1242	4.52453	4.86991	5.09476	4.56615	4.48571	4.68825	4.05181	4.62991	4.10775	4.75629	4.2192	3.96505	4.3091	3.90734	4.28266	4.38667	4.16891	4.52811	4.39683	4.30569	4.33916	4.98284	3.85638	4.77688	4.87087	4.60874	4.83019	4.2957	4.13758	3.90105	4.27139	3.91839	4.46797	4.68045	4.40533
ARSB	5.32872	5.25996	5.30366	5.49926	5.62935	5.82479	6.12181	5.86923	5.6687	5.94279	6.07556	5.52123	5.43692	6.0248	5.37185	5.28311	5.64732	6.15605	5.65766	5.72745	5.3849	5.31097	5.36131	5.46895	5.56485	5.74705	4.41938	4.99207	4.46407	4.33869	5.35847	5.33471	5.44906	5.9236	5.16298	5.21063	5.96474	5.88738	5.37264	5.43344	5.70712	5.83927	5.57958	5.24982	5.67744	5.79945	5.78722	5.45962	4.17763
RPS2	9.14012	9.08252	8.57179	8.80685	8.89635	8.78746	8.82574	8.93718	8.8444	9.10762	8.73823	8.88897	9.01729	8.4276	8.87009	8.95689	8.98653	8.81628	8.87264	9.00913	8.93615	8.97176	9.05943	9.16765	8.9287	9.01569	9.04409	8.84009	8.93467	9.27529	9.18759	9.12764	8.92505	9.5961	9.10812	8.9816	8.74854	8.55717	8.9203	9.06684	9.37523	9.2419	9.3352	9.34136	9.12324	9.39935	8.95499	9.39835	8.59816
DSP	8.88538	9.66062	8.47187	8.39884	7.87943	8.43002	8.49173	8.82937	8.78155	8.50237	8.55823	9.05699	9.14334	9.08632	9.06412	9.27805	9.23443	8.51216	8.56868	8.63565	8.39694	8.46502	8.70146	8.51091	8.55549	9.30597	10.3659	9.66702	8.46462	8.78322	8.50383	8.9247	8.41713	8.41831	8.39	8.3846	9.54228	10.0749	8.79833	9.70196	12.0456	8.62386	8.55069	8.42195	8.37907	8.75806	8.65267	8.4972	8.64154
RPA2	4.70338	4.82926	3.80312	3.9129	4.47866	4.19549	4.41104	4.18179	4.06776	4.7436	4.61358	4.73426	4.79941	3.38762	4.1608	4.54636	4.4075	4.83481	4.63299	4.70054	4.67873	4.34974	4.9376	5.54736	4.87139	4.22893	5.19528	5.10651	4.92542	4.72593	4.26351	4.75353	4.69062	4.85934	4.58556	4.98017	4.03463	4.69362	4.44023	4.75224	4.73616	4.65748	4.85861	5.01149	4.41021	4.30601	4.51994	5.70318	5.34776
COX7C	8.95191	8.1496	10.4196	10.0131	11.9121	10.4296	10.8563	10.7436	11.2086	11.0481	11.0211	8.87484	11.4494	11.5557	10.6433	9.07645	11.1487	9.64339	9.67504	10.1252	10.0422	8.42334	11.1356	9.54795	11.4764	11.4613	11.2748	11.4687	6.55239	10.1348	11.3808	11.8158	11.3985	10.7028	10.1443	8.35087	12.9989	11.3835	9.96047	10.5933	10.4568	10.4481	10.3641	10.8771	10.8994	11.5688	11.3373	9.3971	10.7
CD44	6.1445	6.33371	5.68061	6.03608	5.69605	6.1587	6.21844	6.56342	6.31179	7.42526	5.8756	5.76809	5.80658	5.60141	5.72781	6.62397	6.00506	6.41833	5.94	6.47576	5.58031	5.50323	6.31886	7.21229	5.44136	5.8306	6.10626	5.72862	5.39696	6.58298	5.91331	5.83711	5.87082	6.64502	6.35139	5.99795	5.77453	6.30379	6.64335	6.08464	7.2406	6.48207	6.31161	6.46475	6.19075	6.70603	5.85739	7.03753	6.33543
NQO2	5.25743	5.45673	5.23416	5.67908	8.33001	8.07306	5.22907	5.09286	7.86494	6.78095	7.97307	6.48422	5.86236	5.52613	8.10237	7.73772	7.88325	7.9228	7.76234	7.70048	7.5898	7.57313	6.03656	5.88782	5.88179	5.65693	5.75148	6.25199	7.95805	7.72728	8.12422	8.26319	7.84617	6.88564	5.70978	5.81716	6.57461	7.54977	8.42366	8.65404	5.57255	5.9498	8.29291	7.91209	8.16096	7.63689	7.9502	7.59517	6.2857
PFKFB1	8.1737	8.4097	9.07492	8.3288	8.26757	8.36907	8.53913	8.8757	8.53985	8.69145	8.76196	8.88205	8.31779	8.83593	8.70373	8.45687	8.5251	8.51385	8.56801	8.63907	8.60426	8.32547	8.57645	8.3031	8.54647	8.25444	8.45106	8.51424	8.47307	8.28029	8.36523	8.63932	8.98474	7.69627	8.0526	8.20407	8.5709	8.97644	8.97368	9.20978	7.94096	8.55962	8.43841	8.23905	8.4654	8.94998	8.96938	7.65846	8.89784
ITGB4	4.80632	3.51756	4.0124	3.66604		3.73696		3.84521	4.83924	4.27652	4.67961	3.58285	3.90341	5.30161	3.3823	3.55558	4.21293	4.53533		4.61949		3.86697	3.88785	4.47516	3.93094	4.51455	4.50828	4.09344		3.98421	4.36194	3.31094	4.01324	4.04252		4.77346	4.64575	4.34422	3.35597		4.93738	4.15489	4.68501	4.1068	4.67506	4.40601	4.16161	4.44922	4.20698
CBR1	9.87675	9.83554	9.07047	9.44082	10.0817	9.92364	9.00315	9.23536	9.28558	9.31966	9.50944	9.18064	9.13597	9.22122	9.28666	9.31348	9.40335	9.71673	9.61546	9.49137	9.49416	9.67342	9.86566	9.78417	9.73317	9.79803	10.1741	9.94791	9.76609	9.65859	9.83132	9.87723	9.88764	9.32354	9.64709	9.79832	9.56189	9.31672	9.63754	9.56286	9.72766	9.88771	9.87394	9.93622	10.0238	9.76925	9.88484	9.64405	9.88304
ANK1	7.17733	8.31428	7.04349	7.60538	7.45902	7.61792	7.87703	8.34278	7.58903	7.53972	7.72175	8.02912	7.31297	7.43837	8.0819	8.79571	7.70065	7.5654	8.14786	8.26549	8.04736	8.33728	7.63698	8.34989	7.71566	7.91841	7.42927	7.72658	8.02178	7.10188	7.37369	7.03603	7.29849	6.88039	8.12399	8.00502	8.00716	7.64741	9.89301	8.19897	7.51249	8.01635	7.48868	7.42202	8.02916	7.3252	7.83279	7.09564	8.1406
ACADS	11.7409	11.4638	11.1889	11.0417	12.1105	11.9627	12.04	11.739	12.106	11.0789	12.1848	11.6293	11.5723	11.432	12.0515	11.5376	12.0074	11.646	11.6946	11.8173	11.4299	11.2435	11.7434	11.3142	11.7062	11.4616	10.7467	11.1447	12.0173	11.4662	10.3943	10.6562	11.7935	10.6836	12.2338	12.2194	11.7941	11.4598	11.5719	11.9322	10.8048	11.5045	10.5241	10.7057	11.6897	11.4546	12.4079	11.2806	11.3975
PECAM1	5.95188	6.04836	5.60687	6.09625	5.83876	5.99794	5.83141	5.89646	6.06694	6.11296	5.84659	6.0126	5.67927	5.6461	6.03861	5.95782	5.69511	6.06535	5.69788	5.92221	5.69381	5.73045	6.10745	6.19603	5.73223	6.04336	5.91956	5.79159	5.74404	5.85474	5.93306	6.00229	5.81583	6.04856	6.04267	6.21577	5.92801	5.89556	6.20182	5.83716	6.10787	5.94729	5.96182	5.81517	6.11895	6.27085	6.03871	6.14279	6.07287
PPP3CB	7.22519	7.29734	7.63596	7.41036	6.99491	6.76437	7.35141	7.35536	7.26521	7.29262	7.53127	7.31592	7.57597	7.79094	7.50958	7.41686	7.40562	7.22044	7.62685	7.63768	7.19203	7.18128	7.05873	6.90829	7.50142	7.30074	7.64756	7.48157	7.5485	7.56409	7.56077	7.57547	7.48057	7.53867	7.15116	7.43925	7.31733	7.49737	7.40315	7.77972	7.23612	7.46235	7.4968	7.5744	6.8834	7.72342	7.70228	7.25804	7.85207
NCK1	5.56427	4.79064	5.35994	5.28932	4.30261		4.67188	4.50247	4.58449	5.27197	5.3856		4.35941	5.02831	4.81021	4.56426	4.29611	4.50779	4.4851	5.15106	4.82039	3.58571	5.33373	5.01727	4.58811						5.5785	4.76515	4.42513	5.17408	4.51247	3.7644	5.10165	4.63991		5.08369		4.75149	4.72746		4.559	5.21032	4.91021	4.98114
H1.5	11.1918	12.2264	11.4345	11.7749	11.258	11.6864	10.8669	11.4103	11.7282	13.1815	11.0513	11.3611	10.7552	10.9699	10.8651	11.6407	11.0518	11.3271	11.4906	11.3458	11.0093	11.2765	11.2716	11.9786	10.9059	11.0068	11.3255	11.3485	10.711	11.4731	11.5141	11.3643	10.9183	12.4516	11.775	11.784	11.7103	11.8596	11.7038	11.3422	12.4951	11.8935	11.2186	11.0864	10.8455	11.7046	10.8617	12.0295	10.586
H1.3	4.36496	4.50195	5.28445	5.28724	4.55095	4.91646	4.05015	5.2784	5.20572	6.17575	5.70871	4.9182	4.33776	4.54268	4.88402	6.17437	4.26627	5.08852	4.38917	5.1597	4.33763	4.3046	5.04375	6.21318	4.7061	4.98001	6.1042	5.81564	4.67192	5.54156	5.08488	5.04514	4.5263	6.8004	6.33055	5.30771	5.99386	5.92773	5.59398	4.61966	7.25897	5.44148	5.41126	5.45254	4.8481	5.87523	5.26039	6.56358	3.70107
H1.2	9.55	9.99786	10.3233	10.3551	9.85138	8.9423	9.56047	9.43486	8.64104	10.916	9.01291	9.81962	8.17047	10.0074	8.42778	8.89686	8.47836	9.78478	8.61351	8.94139	8.42313	8.58658	9.70776	9.77549	7.57059	8.7119	9.41425	9.17688	8.64321	7.91081	9.54205	9.81742	9.1338	8.9368	9.37077	9.06444	9.30222	9.56755	9.71355	9.81913	9.83179	9.46139	9.17528	9.47304	9.07662	9.66069	9.39092	9.50312	8.80557
POR	6.43287	6.71146	5.38106	6.47132	5.8744	6.39677	6.23579	6.11424	5.97593	6.37255	6.2977	6.42487	5.97787	6.37202	6.60361	6.61707	5.87143	6.15877	6.25082	6.42974	6.20989	6.24402	6.68405	7.02417	6.10433	6.36467	5.8777	6.01147	6.22696	6.09139	6.33046	6.66645	6.53519	6.98189	6.64216	6.7278	6.76146	5.77376	6.00343	6.53408	6.52997	6.41321	6.28489	6.28757	6.28077	6.56921	6.26108	6.25872	5.92904
EPB42	5.8819	7.2441	5.68907	6.54094	5.70165	6.22105	6.58639	7.22769	6.12839	6.29866	6.17319	7.00744	5.82113	5.91751	6.88037	7.78326	6.66625	6.00358	6.90529	7.06735	6.91634	7.36442	6.39799	7.05552	6.38419	6.57337	6.00437	6.31654	6.74062	5.27151	5.95819	5.07392	5.866	5.26831	6.95903	6.74595	6.37969	6.2555	8.72074	6.86705	6.3047	6.7113	5.75278	5.31408	6.69877	5.43598	6.24453	5.41932	6.84071
ATP2A2	13.7695	13.5215	13.5629	13.9079	14.4785	14.2217	14.1237	14.0506	14.4299	13.8161	14.6229	14.2072	14.3091	13.5721	14.4567	13.9846	14.3541	14.2465	14.0747	14.0974	14.4302	14.3766	14.5601	14.4107	14.2163	14.4989	13.9908	14.3881	14.2896	14.0352	14.4189	14.2484	14.267	14.0171	14.2213	14.3233	14.2029	14.1967	14.4796	14.5888	13.7063	14.1794	14.5404	14.3737	15.0285	14.4324	14.702	14.2306	14.4336
CD36	8.95553	9.02137	9.04053	9.20677	8.94133	8.56482	8.78211	8.55727	9.24127	8.92708	8.90405	9.05533	9.19176	9.34285	9.32309	9.1799	9.4951	9.07869	9.15234	8.89335	9.39338	9.34795	9.0725	8.669	9.38323	9.24735	8.87065	9.16788	9.43458	9.34596	9.48293	9.52339	9.50341	9.51011	8.89751	9.16321	9.42499	9.06415	9.15861	9.38194	9.17168	9.37328	9.70722	9.71084	9.37739	9.63287	9.32219	9.34679	9.24496
FAH	8.7678	8.90219	8.25107	8.41238	8.57343	8.41335	8.42593	8.25499	8.26907	8.23453	8.60749	8.58942	8.27261	8.35041	8.85705	8.79126	8.83818	9.03755	8.79091	8.821	8.83952	8.88142	9.15486	9.02343	8.69	8.76658	8.7851	8.85729	9.08311	8.82516	8.48469	8.38141	8.38493	7.78563	8.94296	8.96044	8.85036	8.65271	8.39714	8.57071	8.88557	9.01605	8.61652	8.49804	9.20946	8.90477	9.22078	9.15895	8.59284
STMN1	6.29595	7.33505	6.95132	6.95922	6.43098	6.55615	5.9507	6.27387	6.39358	7.10589	6.17068	6.05373	6.16359	6.56416	6.58599	7.18045	6.16506	6.37621	6.25987	6.36732	6.1175	6.38242	6.54905	7.44713	6.64017	6.35004	6.42587	6.55796	6.42971	6.96615	6.41119	6.52245	5.83832	7.9694	5.88002	5.92528	5.99196	6.5839	6.51892	5.17337	7.16288	6.47224	5.91751	6.07082	5.82087	5.74141	5.85912	6.4308	4.74472
YBX3	10.4457	10.6718	10.4793	10.7019	10.3436	10.4148	10.484	10.5514	10.5873	10.3946	10.6067	10.4728	10.2867	10.0772	10.4991	10.7189	10.8781	10.9775	10.9965	10.7884	10.8762	10.7602	11.0058	10.8989	10.4613	10.6293	10.6869	10.4388	10.9789	11.1118	10.8058	10.7341	10.7673	10.9012	10.5653	10.5186	10.4744	10.4179	10.6366	10.891	10.8196	11.03	11.1099	11.2096	11.2013	11.0082	10.6894	10.6895	10.9362
HSPA6	7.91344	12.9288	12.796	7.70556	7.22066	7.58602	7.31563	7.44564	7.11502	7.91455	7.22269	7.6202	7.5996	8.01452	7.15186	7.90269	7.94227	7.39249	7.94848	7.46779	7.72201	7.75805	7.90718	7.89241	7.81685	7.82579	7.07564	7.16581	7.91029	7.59823	7.86545	8.1884	7.90812	7.92605	7.76582	7.45369	7.34508	12.8689	6.85036	7.35705	6.83218	7.71114	8.75197	8.01496	7.23498	7.9865	10.832	7.58312	7.71221
HMGA1	6.75201	6.96095	7.10583	6.79822	6.52162	6.25022	6.49301	6.57899	6.69719	6.49105	7.06263	6.75051	6.37419	6.241	7.06996	6.81688	7.20287	6.92219	6.82377	6.89165	6.80438	7.0199	6.39922	6.70003	6.57508	6.69899	6.77285	6.82282	7.07613	7.56345	7.04611	6.80787	6.36846	7.29551	6.95873	6.60107	6.33952	6.32987	6.79578	6.82511	6.53776	6.61141	6.8993	6.85904	6.33147	6.58722	6.60445	6.64367	6.74745
TMEM11	7.93641	7.77312	7.92708	7.98713	8.22851	8.07291	8.01632	8.28698	8.00916	7.92438	8.58692	8.32457	8.06735	7.9736	8.2017	8.29677	8.21033	8.14122	8.05244	8.14231	8.44556	8.24835	8.27	7.68531	8.15657	8.39571	8.32039	8.12297	8.15242	7.97413	8.14826	7.95869	8.25637	7.55569	8.10518	7.79343	8.18968	7.98623	7.99585	8.48156	7.30966	8.34787	8.35598	8.29553	8.65552	8.61269	8.46124	7.18241	8.11203
GOT1	12.5494	12.4947	12.6045	12.78	12.8332	12.6449	12.9094	12.8619	12.8041	12.9344	13.2427	13.1617	12.886	12.8147	13.1421	12.8116	12.9085	13.0759	12.9649	12.9711	13.1009	13.035	13.1564	12.7687	13.1971	12.9323	12.8185	12.9815	12.7103	12.423	12.9571	12.9673	13.1168	11.8445	13.0644	13.1185	13.1576	12.7926	12.738	13.0775	12.301	12.8347	12.8102	12.7507	12.8961	12.6788	13.4466	12.3579	12.6355
PRKCA	5.43649	5.2977	4.79783	5.1229	5.34056	5.41184	5.07866	4.81969	4.30962	5.12089	4.9565	5.21701	4.94049	5.4512	5.21736	5.31377	5.08297	5.13357	5.28071	5.69015	5.14723	5.34617	5.17587	5.37882	4.55821	5.16332	5.39533	5.22431	5.47922	5.98465	5.42909	5.38245	5.14405	5.4027	5.57082	5.41787	4.8517	4.47219	5.59201	5.47549	5.64037	5.47553	5.76793	5.79985	5.82639	5.47957	5.29914	5.36607	5.02986
UBTF	4.35157	4.36657	3.6938	4.24663	4.78369			4.12095	3.95468	3.04488		4.05637	4.27218	3.66933	3.92335	4.21614	4.29337	4.17833	4.32914	4.38285	4.06566	4.60507	4.04264	4.26906	4.26539	4.50026	3.93407		4.34784	4.20635	4.45794	3.85896	4.04366	5.01292	4.32372	3.44659	4.63562	4.26464	3.44253	4.42904	4.43296	4.0726	4.60288	4.29794	4.14664	4.32555	3.97822	4.51227	4.84391
JUND	10.7818	11.2937	11.3534	11.22	9.81495	9.39657	10.3191	10.4519	11.0873	10.4228	7.58041	10.7734	10.8757	11.4856	11.1977	11.6325	11.4285	11.3557	11.8128	11.5255	11.6182	11.1563	10.6799	9.9145	11.5875	10.5946	11.9049	11.3033	11.7168	11.4176	11.593	11.313	11.6904	11.4369	10.7296	10.7563	9.73177	8.36735	11.026	11.4536	11.3385	11.3449	11.359	11.1731	10.6295	11.6882	11.1868	10.6411	11.4651
CKMT2	13.6804	13.5129	12.202	12.797	13.698	13.4014	13.5756	13.6882	13.7576	13.5195	14.0315	13.9625	12.9941	12.3502	13.644	13.4324	13.7778	13.8085	13.4964	13.4856	13.889	13.8099	13.9821	13.4903	13.6441	13.5523	13.4712	13.4916	13.3258	13.0005	13.2692	13.5226	13.7474	12.9137	13.687	13.8689	13.7908	13.1611	13.4859	13.8166	12.7276	13.459	13.4285	13.5826	14.0172	13.9059	13.9925	12.841	12.9754
NDUFB7	7.75634	7.6266	7.73633	7.75314	8.12789	7.99774	8.06637	8.02297	7.76416	7.96647	8.13872	8.35607	8.03479	8.00158	8.3269	7.95358	8.20472	8.05699	8.12007	8.08541	8.53878	8.48685	8.51596	8.22209	8.40145	8.33837	8.19392	8.38433	8.28432	7.50797	8.20491	7.97789	8.30839	7.48867	8.25537	8.20825	8.34037	8.15109	8.27113	8.70814	7.78599	8.63187	8.31326	8.31651	8.87127	8.06973	9.01387	7.85515	8.38866
PRKACA	9.68693	10.0405	9.76568	9.79204	9.76002	9.99369	9.69031	9.84756	9.89989	9.50612	9.8254	9.7447	9.89352	8.71218	9.39626	9.80023	9.79202	9.69394	10.014	9.76797	9.94642	9.93208	9.85812	9.89428	9.51169	9.69155	9.86898	9.67995	10.5247	10.302	9.85347	9.32569	9.76178	9.7659	9.69906	10.0974	9.35756	8.46977	9.5843	9.96496	9.99001	9.80611	9.83433	10.0521	10.0559	9.84084	9.56571	10.1825	9.93558
CAPN2	8.58473	8.39547	8.27816	8.46553	8.20992	7.91055	8.24476	8.1995	8.26626	8.44428	8.48748	8.43508	8.25546	7.99608	8.36964	8.55857	8.57268	8.40787	8.36392	8.31421	8.46393	8.66547	8.60534	8.56991	8.233	8.24342	8.47176	8.32841	8.88848	8.98625	8.68523	8.53038	8.79254	9.1766	8.6475	8.72841	8.36566	8.1028	8.49386	8.65255	9.03903	8.756	8.82389	8.95019	8.59944	8.85016	8.57497	9.23459	8.93547
DES	13.2166	13.3007	13.0416	13.1246	13.5961	13.4808	13.4449	13.5725	13.5186	14.224	13.6976	13.79	13.7291	13.8086	13.3567	13.4631	13.4505	13.7776	13.7605	13.8927	13.7218	13.5703	13.7482	14.1328	14.0202	13.9633	14.0745	14.0407	14.1278	14.3109	14.3196	14.3963	13.7549	14.5455	14.0003	13.9451	13.9332	14.1219	13.7484	13.7685	14.3126	13.953	14.3176	14.3532	14.3053	14.6666	13.8582	13.9851	13.8907
CTPS1	5.13428	4.75098	4.52328	4.77658	4.50052	4.61034	4.27728	5.36393	5.0188	5.19456	5.15914	4.92946	5.15641	4.96194	4.9914	5.24578	4.9896	5.09246	4.82176	4.94276	4.86379	4.87	4.79993	4.72681	5.18146	4.89493	5.3955	5.02509	4.75859	5.1512	4.9165	5.00643	4.9435	4.85983	4.46988	4.60572	4.74226	5.28359	4.88193	4.73319	5.23033	4.83082	4.96879	4.85089	4.73279	4.69048	4.69419	5.34891	5.16913
ENG	3.71987	4.31759	3.19477	4.42048	4.06491	4.04919	4.39516	4.06454	4.3109	4.32017	4.13311	4.17617	2.12149	3.6373	3.21572	3.35878	4.21876	4.45663	3.67969	4.0791	4.15829	4.71228	4.69054	4.29494	3.73258	4.21811	3.74421	3.79558	3.90104	3.58595	3.94961	2.62937	3.45136	3.07441	3.74569	3.92595	3.86976	4.34886	2.81583	3.94559	2.75667	3.91045	4.00438	3.81846	4.06987	4.25088	3.27864	3.27862	4.04961
DDX5	7.94997	7.66349	8.07454	7.66101	7.4836	7.64805	7.67145	7.96664	7.75255	7.96561	7.89095	7.83222	7.62248	7.71555	7.78288	7.75186	7.75316	8.13073	7.85622	8.01095	7.89882	7.7944	7.96761	8.18582	7.93927	7.87832	7.81789	7.8151	7.7231	7.92296	7.8401	7.98823	7.90139	8.48172	7.80404	7.89568	7.81349	7.87338	8.07159	8.00657	8.66853	8.09223	8.06979	7.65665	8.06038	8.17385	7.81994	8.36639	8.02163
PFKL	10.7349	10.8422	10.6908	10.8416	10.648	11.0051	10.6245	10.7609	10.5813	11.0951	10.828	10.6529	11.2129	10.6207	10.3719	10.5628	10.6096	10.7664	10.8146	10.6488	10.7254	10.7236	10.7243	10.6965	10.6398	10.6839	10.9259	10.7035	10.7502	10.7065	10.8609	10.6911	10.8851	10.7563	10.663	10.838	10.7125	10.7444	10.7727	10.9346	10.721	10.8614	10.7998	10.8919	10.853	11.0953	10.7012	10.8211	11.1856
GM2A								3.80885						3.90766	4.87338	4.72779	4.361		2.38343	3.19961	3.06344	3.03898	3.5401	3.39468		4.66172	4.94743	4.56879		3.72056	3.79671		3.72751	3.15761	3.88336	3.44258	4.10602	3.86127	3.29406	4.36566	5.42089	3.88731	3.73146	3.58251	4.19301	3.70633	3.55232	2.06944	3.35864
LGALS3	6.37463	6.55514	6.32185	6.46065	6.31695	6.53711	5.93725	6.80513	6.1419	7.22712	6.18258	6.15104	6.40977	6.56921	5.93875	6.35993	6.11248	6.53704	6.37924	6.63408	6.03745	6.11791	6.27987	7.0868	6.09521	6.04288	6.51361	6.19843	6.13981	6.48604	6.21057	5.90869	6.17986	7.86589	6.12827	6.43359	6.50611	6.73498	7.03137	6.67516	7.64414	6.94257	6.33184	6.22257	6.27685	6.74555	6.50692	6.80199	6.32001
PSMC3	9.67514	9.7293	9.47436	9.81371	9.87865	9.74025	9.76404	9.84739	9.85288	9.88938	9.75219	9.88804	9.93184	9.79221	9.81419	9.81213	9.86558	9.87549	9.85345	9.86166	9.78467	9.76834	9.76754	9.85861	9.85411	9.76753	9.99792	9.8193	9.78759	9.82979	9.87261	9.9491	9.85748	10.1396	9.797	9.87879	9.79212	9.80253	9.80669	9.84635	9.99591	9.72632	9.81587	9.85479	9.85055	9.93443	9.77186	9.95981	9.68744
[truncated: 3,265 more rows]
[truncated: 1 more columns]

## Sheet: 2. filtered data
protein	s_1	s_2	s_3	s_4	s_5	s_6	s_7	s_8	s_9	s_10	s_11	s_12	s_13	s_14	s_15	s_16	s_17	s_18	s_19	s_20	s_21	s_22	s_23	s_24	s_25	s_26	s_27	s_28	s_29	s_30	s_31	s_32	s_33	s_34	s_35	s_36	s_37	s_38	s_39	s_40	s_41	s_42	s_43	s_44	s_45	s_46	s_47	s_48	s_49
[truncated: 4,155 more rows]
[truncated: 1 more columns]

[truncated: 1 more sheets: 3. design]
