# Supplementary material for: Global Proteomics Reveals Distinct Muscle Adaptations to Menstrual Cycle Phase-Based Sprint Interval Training in Endurance-Trained Females
Source: Mol Cell Proteomics. 2025 Aug 14;24(10):101053. doi: 10.1016/j.mcpro.2025.101053 (PMC12538072; doi:10.1016/j.mcpro.2025.101053)
Supplement: Supplementary data 2 — Results. For each result sheet is presented the protein name, log2fold change, raw p-value, adjusted p-value (q-value), the number of unique peptides used to identify the protein as mean across all samples, and the UniProt accession identifier. Table 1: Result sheet for main effect of time (post - pre, independent of group). Table 2: Results sheet for FB group (post – pre). Table 3: Results sheet for LB group (post – pre). Table 4: Results sheet for interaction effect (time × group). Table 5: Results sheet for FB-group (with covariate “weight”; post – pre). Table 6: Results sheet for FB-group (with covariate “V˙ O2max”; post – pre). Table 7: Results sheet for FB-group (with covariate “training h/w”; post – pre). Table 8: Results sheet for LB-group (with covariate “weight”; post – pre). Table 9: Results sheet for LB-group (with covariate “V˙ O2max”; post – pre). Table 10: Results sheet for LB-group (with covariate “training h/w”; post – pre). [file mmc2.xlsx]

## Sheet: 1. Time
protein	logFC	p-value	q-value	unique peptides	accession
S100A13	0.900542	0.000257808	0.0461075	2.62	Q99584		Comparison: Main effect of time
COL5A2	0.872093	3.34957e-05	0.0135168	0.84	P05997
ANKRD1	0.761577	0.0254658	0.205769	7.52	Q15327		logFC:	Log2fold change (post-pre)
DCLK1	0.74287	0.0136179	0.18494	2.78	O15075		p-value:	Raw, unadjusted p-value
FTL	0.700409	0.000416871	0.0556336	2.98	P02792		q-value:	Adjusted p-values (Storey & Tibshirani, 2003. PMID: 12883005)
METTL7B	0.676928	0.00163924	0.101441	2.16	Q6UX53		unique peptides:	Mean (across all samples) number of unique peptides for given protein identification
TSPAN7	0.611113	0.00083539	0.0756834	0.94	P41732		accession:	UniProt accession number for protein identification
IGFN1	0.59417	0.00509912	0.148622	33.76	Q86VF2
MTA2	0.583015	0.00642004	0.148649	1	O94776
NNMT	0.573832	0.0252722	0.205769	3.76	P40261
PCOLCE	0.552399	0.000142385	0.0365642	2.6	Q15113
NES	0.545264	0.000848805	0.0756834	44.44	P48681
SERPINH1	0.542067	3.55645e-06	0.00502308	14	P50454
MVP	0.532371	9.72341e-06	0.00631035	18.6	Q14764
POSTN	0.531143	0.00821265	0.16116	11.9	Q15063
XIRP2	0.510336	0.00604681	0.148622	102.54	A4UGR9
RRBP1	0.498343	1.66962e-05	0.00786049	9.78	Q9P2E9
ARMC10	0.474461	0.00238113	0.108729	1.38	Q8N2F6
SLC66A2	0.472281	0.00923927	0.170581	1.8	Q8N2U9
C6orf120	0.463054	0.0184345	0.197997	0.98	Q7Z4R8
IQGAP2	0.460709	0.011419	0.180201	1.56	Q13576
THY1	0.454338	0.0115838	0.180221	2	P04216
IGLV7.46	0.450857	0.038227	0.233224	0.74	A0A075B6I9
MX1	0.436152	0.0147228	0.188895	2	P20591
LTBP1	0.435414	0.0180963	0.195855	0.88	Q14766
GSDMA	0.433241	0.126394	0.337229	1.54	Q96QA5
SRSF2	0.432934	0.0100348	0.173902	1.18	Q01130
COL3A1	0.424386	0.0873013	0.29578	6.84	P02461
FN1	0.423514	0.000736428	0.0756834	44.24	P02751
PDXDC2P	0.415962	0.000300308	0.0499001	1.44	Q6P474
RRAD	0.414114	0.00529197	0.148622	4.52	P55042
MLF2	0.408128	0.0156558	0.190752	4.08	Q15773
THBS4	0.405211	0.00942884	0.170868	9.6	P35443
H1.5	0.404094	0.00026116	0.0461075	2.46	P16401
REEP1	0.400568	0.0381831	0.233224	0.92	Q9H902
COL1A1	0.40002	0.0680768	0.277893	13.5	P02452
VWA5A	0.394775	0.00361911	0.122376	2.42	O00534
PXDN	0.39384	1.11696e-05	0.00631035	4.5	Q92626
ANGPTL2	0.387575	0.0191803	0.199191	0.86	Q9UKU9
TMSB10	0.384982	0.0308533	0.220642	0.72	P63313
HMGN5	0.384261	0.0393531	0.235516	1.1	P82970
HMGB3	0.38173	0.0176338	0.192501	1.32	O15347
RGCC	0.37677	0.0324606	0.222723	0.86	Q9H4X1
FIG4	0.370992	0.100829	0.307137	0.98	Q92562
GTF3C3	0.367379	0.149495	0.353084	0.7	Q9Y5Q9
TUBB6	0.36585	0.000408274	0.0556336	10.96	Q9BUF5
PREPL	0.355587	0.00228397	0.108729	5.54	Q4J6C6
COL1A2	0.354361	0.0433732	0.244083	11.9	P08123
NUCB2	0.353314	0.033825	0.222723	1.36	P80303
H1.3	0.353204	0.0399358	0.237995	1	P16402
LGMN	0.35239	0.0174541	0.192501	1.7	Q99538
C8orf33	0.343171	0.00364078	0.122376	0.9	Q9H7E9
S100A6	0.340494	0.0401347	0.238677	2.22	P06703
UCP3	0.339431	0.0214796	0.203805	1.86	P55916
DNASE1L1	0.3371	0.00131489	0.0977396	2.64	P49184
LYSMD2	0.33365	0.0507197	0.255553	0.64	Q8IV50
MARCKS	0.329478	0.000412641	0.0556336	6.24	P29966
COL5A1	0.327071	0.0378695	0.233224	1.8	P20908
TUBA1C	0.325267	0.262413	0.430813	1.42	Q9BQE3
ITGA5	0.325166	0.00141863	0.0977396	1.6	P08648
ERLEC1	0.322633	0.0916836	0.303245	0.9	Q96DZ1
HBG2	0.317603	0.401508	0.497661	0.92	P69892
PLOD3	0.316768	0.11866	0.329306	1.96	O60568
DAPK2	0.31587	0.0851319	0.29578	1.04	Q9UIK4
H1.2	0.315214	0.0268703	0.210257	1	P16403
NFXL1	0.314111	0.0821954	0.295522	0.98	Q6ZNB6
RTN4	0.312224	0.000189115	0.0410929	21.74	Q9NQC3
ABI3BP	0.311775	0.00289375	0.111975	5.94	Q7Z7G0
AGTRAP	0.309855	0.0725056	0.283982	1.26	Q6RW13
AMPD3	0.307321	0.0234547	0.203805	13.32	Q01432
KRT9	0.307231	0.243107	0.422169	24.8	P35527
CARNS1	0.307081	4.13463e-05	0.0145992	11.92	A5YM72
FCGRT	0.305287	0.00366962	0.122376	1.96	P55899
IFITM3	0.305095	0.0042319	0.132824	1.74	Q01628
IGKV3.15	0.301174	0.0391811	0.235485	1.98	P01624
MID1IP1	0.300183	0.112094	0.320821	0.72	Q9NPA3
NUP153	0.298422	0.158041	0.358003	0.72	P49790
TP53I3	0.296408	0.081382	0.295522	2.72	Q53FA7
LMNB1	0.296098	0.000358141	0.0556336	11.42	P20700
RER1	0.29559	0.000651091	0.0735675	3.08	O15258
SNRPF	0.293404	0.000184769	0.0410929	2.94	P62306
APOL2	0.290823	0.00511759	0.148622	5.54	Q9BQE5
HCLS1	0.289416	0.00996603	0.173777	1.68	P14317
TMEM161A	0.286837	0.215631	0.40743	1.18	Q9NX61
CDIP1	0.285139	0.0777659	0.291728	0.72	Q9H305
ANP32B	0.284711	0.0353232	0.226773	1	Q92688
TMEM209	0.282376	0.148281	0.352752	0.82	Q96SK2
IGLV3.25	0.281325	0.0106564	0.178721	2.44	P01717
CORO1A	0.281236	0.0306952	0.220069	3.2	P31146
MPDU1	0.280896	0.0242096	0.204751	1.42	O75352
KRT16	0.280183	0.21215	0.404773	12.32	P08779
SAMHD1	0.279707	7.55107e-06	0.00631035	13.78	Q9Y3Z3
CD44	0.27951	0.00949217	0.170868	3.94	P16070
SMUG1	0.2769	0.230328	0.416996	0.84	Q53HV7
NCSTN	0.275695	0.013794	0.185789	0.9	Q92542
AAK1	0.274319	0.00368241	0.122376	4.44	Q2M2I8
RILPL1	0.273429	0.0287427	0.214987	1.58	Q5EBL4
EMILIN1	0.273373	0.0338245	0.222723	9.64	Q9Y6C2
STMN1	0.273284	0.0295687	0.215827	2.74	P16949
CAMLG	0.273109	0.027642	0.21218	2.48	P49069
IPO13	0.2691	0.00434393	0.134369	2.58	O94829
KCNQ5	0.267153	0.172968	0.372123	1.26	Q9NR82
DMPK	0.266609	0.0227548	0.203805	4.16	Q09013
MAGED1	0.265675	0.0514035	0.255553	2.52	Q9Y5V3
SEC62	0.264187	0.0289053	0.214987	0.82	Q99442
COL14A1	0.263786	0.0368821	0.232773	10.94	Q05707
ARHGEF12	0.263659	0.00699604	0.155132	2.58	Q9NZN5
ATP6V0D1	0.263046	0.0132241	0.18222	1.56	P61421
PLP2	0.262388	0.0166072	0.191275	1	Q04941
ERAP2	0.262015	0.0581515	0.269644	3.04	Q6P179
RNF7	0.257747	0.0843803	0.295727	0.94	Q9UBF6
KLHL33	0.25622	0.145297	0.351079	0.7	A6NCF5
KRT14	0.25608	0.250703	0.425366	21.38	P02533
KRT17	0.255494	0.22768	0.416389	5.38	Q04695
NOSIP	0.254891	0.0552521	0.264533	1.24	Q9Y314
BID	0.253912	0.017094	0.191614	1.46	P55957
BCAP29	0.253642	0.0636663	0.277603	2.06	Q9UHQ4
VPS26B	0.253419	0.118691	0.329306	0.86	Q4G0F5
SEPTIN6	0.252468	0.0763924	0.289653	0.9	Q14141
RPL32	0.252225	0.00196551	0.102817	3.94	P62910
CTSA	0.250604	0.0238346	0.203805	2	P10619
ALDH1B1	0.249918	0.132004	0.343079	19.96	P30837
F13A1	0.248659	0.0270906	0.210813	11.6	P00488
PIGR	0.248427	0.0510379	0.255553	1.94	P01833
RBP1	0.245319	0.0129705	0.18222	3.62	P09455
ANXA1	0.24517	0.025404	0.205769	16.02	P04083
TMCC3	0.245144	0.0316808	0.222063	1.8	Q9ULS5
BYSL	0.244285	0.0871533	0.29578	1.74	Q13895
LYRM1	0.244133	0.0245186	0.20491	1.64	O43325
FERMT3	0.24279	0.0375596	0.233224	3.74	Q86UX7
PRAF2	0.241923	0.00538849	0.148622	1	O60831
LIN7B	0.241782	0.146905	0.351971	0.84	Q9HAP6
AAAS	0.241207	0.0657928	0.277893	1.42	Q9NRG9
SYNC	0.239262	8.02105e-05	0.0251752	12.56	Q9H7C4
GSN	0.238056	0.00631365	0.148622	24.6	P06396
EZR	0.237939	0.0145696	0.188895	7.66	P15311
TPPP3	0.237056	0.0891263	0.298104	5.46	Q9BW30
DKC1	0.236532	0.0208299	0.203765	3.24	O60832
MRPS6	0.236313	0.00252398	0.108729	2.92	P82932
PRPF4	0.235936	0.000647418	0.0735675	2.92	O43172
NMD3	0.234502	0.120445	0.329921	1.32	Q96D46
RPL3	0.233856	0.0338029	0.222723	5.66	P39023
LRRC59	0.231297	0.00317871	0.119722	4.24	Q96AG4
IFI16	0.231074	0.00267839	0.108729	4.44	Q16666
EXOC1	0.231008	0.0822736	0.295522	1.08	Q9NV70
COL4A2	0.230856	0.183782	0.382566	13.8	P08572
LGALS3	0.230134	0.0152098	0.188895	6.68	P17931
MRPL42	0.229295	0.0152601	0.188895	1	Q9Y6G3
DHRS7	0.228801	0.0225962	0.203805	9.64	Q9Y394
NEDD8	0.228702	0.0722148	0.283982	3.56	Q15843
KRT1	0.228181	0.426014	0.506988	29.64	P04264
TTC9	0.228078	0.104084	0.311016	2.5	Q92623
SMG1	0.227631	0.0482657	0.251549	1.42	Q96Q15
PRKAG3	0.22758	0.0810312	0.295522	2.64	Q9UGI9
NUDT14	0.227578	0.0239517	0.203805	1.36	O95848
PGRMC1	0.226887	0.00906422	0.170581	1.22	O00264
HSPB8	0.225989	0.0131169	0.18222	5.9	Q9UJY1
HSPA6	0.225782	0.472581	0.527851	1.52	P17066
PLD3	0.224858	0.00153559	0.099809	2.92	Q8IV08
NHP2	0.224524	0.0738317	0.285221	1.34	Q9NX24
KRT6A	0.224247	0.363416	0.483091	1.84	P02538
ABHD12	0.224215	0.141292	0.348464	0.66	Q8N2K0
RP2	0.222439	0.0527105	0.25716	1.1	O75695
CHRNB1	0.220762	0.168791	0.367818	1.28	P11230
RSPO3	0.220566	0.0248701	0.205769	1.3	Q9BXY4
AGFG1	0.220161	0.0082068	0.16116	3.88	P52594
CCNY	0.219648	0.0216753	0.203805	1.88	Q8ND76
IGKV3D.20	0.219425	0.420542	0.504765	0.76	A0A0C4DH25
TBC1D1	0.219086	0.0711496	0.283073	1	Q86TI0
RBMX	0.218555	0.00154951	0.099809	4.52	P38159
SLC3A2	0.21833	0.00949675	0.170868	5.6	P08195
CORO1C	0.218089	0.0219077	0.203805	4.24	Q9ULV4
IGHV3.15	0.217824	0.0500352	0.254663	1.16	A0A0B4J1V0
DDX39A	0.217398	0.00871692	0.167506	2.32	O00148
CKAP4	0.217296	0.00439514	0.134369	13.22	Q07065
IGLV3.19	0.2172	0.294883	0.446637	0.94	P01714
SEC13	0.217027	0.00442381	0.134369	3.92	P55735
RPL26	0.21672	0.0270857	0.210813	4.36	P61254
GLIPR2	0.216594	0.0238847	0.203805	3.52	Q9H4G4
MAGED2	0.21517	0.0166822	0.191275	7.34	Q9UNF1
SULT1A1	0.214006	0.0457349	0.247473	2.76	P50225
WDR5	0.213174	0.0244122	0.20491	2.3	P61964
CD74	0.212754	0.062233	0.27554	1	P04233
GLS	0.211791	0.000259071	0.0461075	7.48	O94925
IGKV3.20	0.211766	0.178947	0.379016	2.9	P01619
ANKFY1	0.211354	0.110414	0.318911	0.88	Q9P2R3
RIN1	0.210815	0.529334	0.551559	1.14	Q13671
AHSP	0.20868	0.260185	0.428801	0.86	Q9NZD4
EPB41L3	0.207559	0.0163433	0.191275	3.4	Q9Y2J2
DUSP26	0.207086	0.271356	0.434447	1	Q9BV47
AKT2	0.207082	0.0120686	0.180774	10.12	P31751
GTF2I	0.206835	0.00133494	0.0977396	9.3	P78347
ENG	0.206807	0.0856004	0.29578	1.82	P17813
RSL1D1	0.206135	0.00750208	0.158147	4.44	O76021
AP4B1	0.205135	0.267258	0.432493	1.08	Q9Y6B7
TMEM63B	0.205047	0.0392665	0.235497	2.4	Q5T3F8
KRT5	0.204655	0.395584	0.49528	13.24	P13647
HPR	0.204584	0.166401	0.365348	0.84	P00739
OBSL1	0.204166	0.0112531	0.180201	13.78	O75147
PIP	0.203773	0.385149	0.491172	4.4	P12273
KRT6C	0.203741	0.307351	0.453183	25.8	P48668
PI4K2A	0.203598	0.0498346	0.254663	2.56	Q9BTU6
SRR	0.20227	0.14341	0.350486	2	Q9GZT4
LETMD1	0.201725	0.00526279	0.148622	4.72	Q6P1Q0
VPS33B	0.201471	0.0460006	0.247896	0.88	Q9H267
ITPA	0.201315	0.0675246	0.277893	2.38	Q9BY32
CDK2	0.200666	0.203843	0.39921	0.66	P24941
ESYT1	0.200631	0.00735029	0.156905	26.08	Q9BSJ8
PYM1	0.200466	0.00178322	0.101441	4.58	Q9BRP8
HOMER3	0.199431	0.110319	0.318911	5.24	Q9NSC5
UNC45B	0.199387	0.00155467	0.099809	41.12	Q8IWX7
WDR82	0.199108	0.029985	0.216627	4.12	Q6UXN9
CDKN2AIP	0.198765	0.161433	0.361039	1.6	Q9NXV6
LIMCH1	0.197871	0.00243541	0.108729	20.22	Q9UPQ0
SPARC	0.197318	0.12065	0.329921	1.92	P09486
COL4A1	0.197025	0.321395	0.460357	5.52	P02462
STAT1	0.196924	0.000124439	0.0351511	14.1	P42224
PTBP1	0.196152	0.00573019	0.148622	9.84	P26599
SEC16A	0.195836	0.00252783	0.108729	6.1	O15027
TGM2	0.195693	0.00719815	0.155215	12.18	P21980
FBL	0.195691	0.0056713	0.148622	8.4	P22087
SCLY	0.195495	0.280049	0.440221	1.52	Q96I15
ADPGK	0.195317	0.179808	0.380178	1.68	Q9BRR6
SMIM13	0.193588	0.364416	0.483738	0.98	P0DJ93
POGLUT3	0.193392	0.227588	0.416389	2.76	Q7Z4H8
COL8A1	0.19298	0.409786	0.501901	0.88	P27658
C1QB	0.192967	0.0508001	0.255553	1.46	P02746
MXRA7	0.192499	0.11548	0.32426	2.7	P84157
IGHV1.69D	0.192269	0.300858	0.450613	0.94	A0A0B4J2H0
NOP2	0.192189	0.0894816	0.298104	1.54	P46087
SMDT1	0.19204	0.388331	0.492323	1.42	Q9H4I9
VIM	0.191172	0.0729504	0.284625	37.84	P08670
AKAP8	0.190996	0.343712	0.470043	1.24	O43823
TMEM43	0.190905	0.00621507	0.148622	13.84	Q9BTV4
LMO7	0.190637	0.0166507	0.191275	39.36	Q8WWI1
ATXN2L	0.190568	0.00967401	0.170966	4.9	Q8WWM7
ASPH	0.190297	0.00191749	0.102198	8.72	Q12797
STYXL2	0.190003	0.0465173	0.248876	13.84	Q5VZP5
UGDH	0.18988	0.094276	0.303971	3.58	O60701
MAPK8	0.189124	0.232682	0.417844	0.9	P45983
KLC4	0.188911	0.288872	0.443961	0.8	Q9NSK0
ANKRD23	0.188845	0.296576	0.447761	2.12	Q86SG2
COL5A3	0.18867	0.249234	0.425366	1.38	P25940
ENAH	0.187897	0.0413852	0.241039	5.48	Q8N8S7
CRELD1	0.187877	0.066181	0.277893	1.28	Q96HD1
ACE	0.187546	0.0378921	0.233224	2.72	P12821
ABCB6	0.187223	0.0371626	0.233224	5.4	Q9NP58
CLIC1	0.187107	0.0250871	0.205769	6.44	O00299
CCAR1	0.186459	0.128455	0.339436	0.98	Q8IX12
CALHM5	0.185774	0.419226	0.504765	1.2	Q8N5C1
NUDT5	0.185573	0.2855	0.443356	1.92	Q9UKK9
TAP1	0.185198	0.0871539	0.29578	3.88	Q03518
COBL	0.185145	0.00169034	0.101441	13.54	O75128
JPT1	0.185072	0.150641	0.353697	5.84	Q9UK76
PLXND1	0.184801	0.134652	0.344722	0.86	Q9Y4D7
TRMT1L	0.18478	0.33997	0.470043	1.12	Q7Z2T5
FTO	0.184743	0.0499332	0.254663	1.72	Q9C0B1
PPIB	0.184597	0.0293164	0.215827	6.5	P23284
GBP1	0.184531	0.0220249	0.203805	4.68	P32455
FGB	0.184176	0.11706	0.327394	26.14	P02675
HYI	0.184099	0.0692035	0.279264	1.42	Q5T013
RBM4	0.183646	0.0120728	0.180774	2.7	Q9BWF3
TMEM242	0.183451	0.142042	0.349815	1.3	Q9NWH2
RPL19	0.181528	0.00880474	0.167599	3.4	P84098
S100A10	0.180645	0.187915	0.385965	2.36	P60903
RPL4	0.179375	0.00180071	0.101441	15.12	P36578
YBX1	0.179016	0.00252207	0.108729	12.6	P67809
CNIH4	0.178939	0.0814103	0.295522	1	Q9P003
POR	0.178848	0.0126661	0.18222	6.34	P16435
NAA20	0.177315	0.0680067	0.277893	0.88	P61599
ATP1A1	0.177168	0.00105412	0.0827123	17.08	P05023
DYNC1LI2	0.177138	0.00540845	0.148622	10.24	O43237
CCDC6	0.176796	0.0146647	0.188895	2.86	Q16204
YIF1B	0.17654	0.0219516	0.203805	2	Q5BJH7
AKTIP	0.17628	0.050412	0.255082	2.36	Q9H8T0
SERINC3	0.175906	0.420636	0.504765	0.74	Q13530
ACP2	0.175903	0.0418937	0.242328	3.2	P11117
GYPA	0.175158	0.553736	0.561433	0.96	P02724
AP3M1	0.174753	0.172387	0.37171	1.82	Q9Y2T2
ABLIM2	0.174474	0.00272697	0.108729	12.2	Q6H8Q1
RANBP9	0.174411	0.0517759	0.255691	2.96	Q96S59
U2SURP	0.174337	0.0263364	0.208388	2.3	O15042
TRIM63	0.174139	0.0365403	0.231951	3.68	Q969Q1
ARPC5	0.173575	0.114435	0.323576	1.98	O15511
HDAC2	0.173475	0.0130344	0.18222	3.62	Q92769
TPM4	0.173356	0.0128351	0.18222	5.76	P67936
COLGALT1	0.173264	0.166483	0.365348	3.32	Q8NBJ5
TRA2A	0.173209	0.102569	0.310073	0.98	Q13595
POTEF	0.172682	0.132457	0.343079	1	A5A3E0
BRK1	0.172543	0.28792	0.443961	0.88	Q8WUW1
ARPC1B	0.172024	0.0268399	0.210257	5.76	O15143
SSR1	0.172012	0.176154	0.376475	2.42	P43307
SCYL1	0.172004	0.094905	0.304297	2.08	Q96KG9
FGA	0.171991	0.148784	0.352752	23.82	P02671
EIF2D	0.171739	0.0557854	0.265736	1	P41214
LNPEP	0.171529	0.0120405	0.180774	15.66	Q9UIQ6
COMMD7	0.171374	0.237595	0.417844	1.56	Q86VX2
WASHC4	0.171331	0.00358199	0.122376	7.18	Q2M389
CLPTM1L	0.170676	0.295975	0.447092	0.78	Q96KA5
HSBP1	0.170635	0.0138777	0.185789	2.6	O75506
MOCS3	0.170286	0.0281665	0.214458	2.14	O95396
DVL1	0.170074	0.0340169	0.222947	2.8	O14640
ICMT	0.169479	0.0334776	0.222723	3.6	O60725
BTK	0.168829	0.162481	0.361039	0.98	Q06187
WDR6	0.168572	0.18969	0.386145	1.24	Q9NNW5
NEDD4L	0.167324	0.0429724	0.243261	0.96	Q96PU5
TFB1M	0.167261	0.032143	0.222723	2.66	Q8WVM0
FBN1	0.166946	0.281378	0.440266	30.32	P35555
RPS24	0.166494	0.0168943	0.191275	3	P62847
KRT2	0.165794	0.554047	0.561433	28.2	P35908
RPL28	0.165539	0.101915	0.309028	4.36	P46779
BAG3	0.165303	0.036917	0.232773	29.44	O95817
FGG	0.164605	0.18053	0.380193	20.04	P02679
CLTCL1	0.163487	0.00295833	0.112927	11.6	P53675
ABLIM1	0.163372	0.0956519	0.305573	14.3	O14639
DNAJC13	0.163303	0.000975225	0.0787084	9.78	O75165
BORCS6	0.162481	0.184101	0.382666	1.08	Q96GS4
CAV3	0.162454	0.194443	0.391179	2.7	P56539
SRM	0.162075	0.0202368	0.201981	5.72	P19623
SCAMP1	0.162066	0.0593095	0.271068	3.98	O15126
M6PR	0.162065	0.25043	0.425366	1.78	P20645
TAF15	0.162014	0.166586	0.365348	1	Q92804
ZMPSTE24	0.161599	0.0286243	0.214987	4.04	O75844
MYADM	0.161014	0.0293055	0.215827	2	Q96S97
SF3A3	0.160494	0.0335265	0.222723	4.72	Q12874
DBN1	0.160461	0.0169283	0.191275	8	Q16643
MARCKSL1	0.160108	0.201301	0.397089	0.86	P49006
C8G	0.159824	0.272969	0.43539	1.84	P07360
SF3B1	0.159579	0.000635665	0.0735675	18.24	O75533
PODXL	0.159529	0.511374	0.543151	0.92	O00592
PACS1	0.159487	0.0447789	0.247334	4.96	Q6VY07
SNRPC	0.159453	0.100843	0.307137	1.38	P09234
RPS17	0.15926	0.0680712	0.277893	5.5	P08708
PALMD	0.158814	0.0176579	0.192501	6.18	Q9NP74
TOR1AIP2.1	0.158645	0.247863	0.425104	0.98	Q9H496
VAMP2	0.158422	0.018606	0.198099	4.84	P63027
SMIM12	0.157951	0.371983	0.485544	1.54	Q96EX1
FEM1A	0.157824	0.222676	0.413348	1.74	Q9BSK4
NSDHL	0.157245	0.121072	0.330756	4.26	Q15738
NAMPT	0.15686	0.0177183	0.192501	20.34	P43490
SNAPIN	0.156682	0.0231213	0.203805	3.04	O95295
SRRM1	0.156675	0.46397	0.524035	1.12	Q8IYB3
DNAJC8	0.155969	0.140598	0.348464	2.52	O75937
BTF3	0.155265	0.0226938	0.203805	6.06	P20290
DDAH2	0.155244	0.0485619	0.252234	3.96	O95865
IGF2R	0.154752	0.00210664	0.1044	10.8	P11717
KCTD12	0.154512	0.0238281	0.203805	6.68	Q96CX2
IGKV1D.33	0.15435	0.387896	0.492074	1.5	P01593
NARS1	0.154074	0.00702954	0.155132	16.02	O43776
BPNT2	0.15386	0.0454639	0.247473	2.78	Q9NX62
ALPK3	0.153467	0.130172	0.341175	25.84	Q96L96
WASF2	0.152514	0.0478082	0.251094	1.86	Q9Y6W5
SYNGR2	0.152363	0.161132	0.360952	1.98	O43760
SFXN3	0.152335	0.0187099	0.198099	6.1	Q9BWM7
RPL8	0.15231	0.0249992	0.205769	6.8	P62917
EWSR1	0.1521	0.0422499	0.242328	3.98	Q01844
GET4	0.151878	0.0354802	0.227264	3.02	Q7L5D6
FNTB	0.15103	0.00641866	0.148649	5.76	P49356
GIT2	0.150929	0.00136489	0.0977396	7.72	Q14161
WASHC2A	0.150829	0.00661108	0.151828	5.28	Q641Q2
ACTR1A	0.150504	0.0569853	0.269519	7.62	P61163
TMEM263	0.150468	0.148736	0.352752	1.76	Q8WUH6
NUP160	0.150285	0.0173653	0.192501	5.2	Q12769
SART3	0.150179	0.00268248	0.108729	6.88	Q15020
CAPG	0.149953	0.130746	0.341175	5.76	P40121
DYNC1LI1	0.149922	0.00612581	0.148622	17.34	Q9Y6G9
RPS15	0.14983	0.0167444	0.191275	5.24	P62841
TNPO1	0.149795	0.0114163	0.180201	13.74	Q92973
SEC61A1	0.149614	0.0343245	0.223638	4.2	P61619
ZNF330	0.149587	0.191009	0.387079	1.9	Q9Y3S2
RUFY1	0.149579	0.0337262	0.222723	2.82	Q96T51
TARS1	0.149377	0.00820488	0.16116	14.64	P26639
IGHM	0.149288	0.322493	0.460551	11.38	P01871
RPS27L	0.148936	0.00361997	0.122376	2.94	Q71UM5
MYBPC2	0.148757	0.211638	0.404643	68.34	Q14324
COL6A3	0.148559	0.0344897	0.223638	109.78	P12111
LYZ	0.148191	0.251059	0.425366	3	P61626
MTX3	0.147931	0.143048	0.350486	2.22	Q5HYI7
KRT78	0.147328	0.478036	0.528928	7.12	Q8N1N4
H1.4	0.147225	0.0473077	0.25025	5.54	P10412
RPL9P9	0.146956	0.169068	0.367818	6.92	P32969
ARL1	0.146482	0.06679	0.277893	4.86	P40616
RPL31	0.146255	0.023219	0.203805	4.36	P62899
HPRT1	0.1462	0.0810459	0.295522	7.38	P00492
BDH2	0.145953	0.268021	0.432493	1.42	Q9BUT1
ARCN1	0.145737	0.00486915	0.146322	13.32	P48444
MRPL10	0.145598	0.188664	0.386145	1.68	Q7Z7H8
PVR	0.14558	0.410655	0.501901	1.12	P15151
CLTC	0.145493	0.0329803	0.222723	41.42	Q00610
RPL7A	0.145413	0.0146472	0.188895	9.4	P62424
RPL22	0.145156	0.130595	0.341175	3.18	P35268
DDX42	0.145135	0.0547777	0.262708	3.5	Q86XP3
LAMTOR1	0.145134	0.0380909	0.233224	5.96	Q6IAA8
ABCF1	0.145039	0.0123364	0.181442	19.24	Q8NE71
UBL5	0.145032	0.216814	0.409017	2.28	Q9BZL1
AHCYL1	0.144893	0.0832008	0.295522	2.74	O43865
MAP1LC3A	0.144891	0.0316618	0.222063	1	Q9H492
LAGE3	0.144723	0.241073	0.421396	1.36	Q14657
GSTT2	0.144053	0.178352	0.378747	3.36	P0CG29
CD248	0.143757	0.257315	0.427264	0.72	Q9HCU0
COMMD2	0.14343	0.208982	0.402933	1.66	Q86X83
C19orf25	0.142846	0.143769	0.350486	2.88	Q9UFG5
HNRNPC	0.142611	0.0314673	0.222063	9.18	P07910
CD63	0.142218	0.0844881	0.295737	1	P08962
AVEN	0.141983	0.0941894	0.303971	2.36	Q9NQS1
TUBB2A	0.141872	0.0115574	0.180221	5.34	Q13885
MYO18B	0.141628	0.0176211	0.192501	37.84	Q8IUG5
S100A16	0.14151	0.213607	0.405506	4.36	Q96FQ6
XIRP1	0.141248	0.190712	0.387079	79.18	Q702N8
MRPL27	0.140946	0.0713965	0.283119	1	Q9P0M9
AHNAK	0.140933	0.0145847	0.188895	205.72	Q09666
DDX46	0.140929	0.147452	0.352515	2.7	Q7L014
HSP90B1	0.140665	0.0220237	0.203805	27.86	P14625
DHX30	0.140591	0.0036066	0.122376	7.72	Q7L2E3
COL4A3	0.140534	0.591415	0.576672	0.88	Q01955
NEXN	0.140199	0.126799	0.337269	15.8	Q0ZGT2
NOP56	0.140054	0.0175012	0.192501	11.58	O00567
COL6A2	0.13992	0.0522384	0.256713	21.9	P12110
CSPG4	0.139796	0.0361115	0.230785	13.6	Q6UVK1
PRKAA1	0.139744	0.00503307	0.148622	6.12	Q13131
SERPINB1	0.139606	0.0247773	0.205769	16.48	P30740
SFPQ	0.139561	0.0125253	0.181442	13.72	P23246
PACSIN3	0.139539	0.0381204	0.233224	18.62	Q9UKS6
S100A4	0.139468	0.2371	0.417844	2.52	P26447
LMF1	0.139117	0.265541	0.431666	2.42	Q96S06
LRRFIP2	0.138874	0.199702	0.396147	6.86	Q9Y608
THRAP3	0.138614	0.0151352	0.188895	7.46	Q9Y2W1
NUP35	0.138426	0.180985	0.380193	1.16	Q8NFH5
PLIN3	0.138386	0.010339	0.177003	15.42	O60664
WIPI1	0.138374	0.0377611	0.233224	3.42	Q5MNZ9
KIF2C	0.138226	0.361184	0.481164	0.9	Q99661
RPLP2	0.137939	0.007173	0.155215	5.1	P05387
ATP2B1	0.13793	0.0969204	0.307132	4.12	P20020
ARF4	0.137698	0.100388	0.307137	4.04	P18085
TRPT1	0.137562	0.080846	0.295522	5.36	Q86TN4
SPCS2	0.137517	0.0150571	0.188895	5.76	Q15005
NAP1L1	0.137331	0.044478	0.247323	5.74	P55209
SNW1	0.137161	0.0727017	0.284047	2.42	Q13573
KRTCAP2	0.136839	0.130829	0.341175	1	Q8N6L1
RPL6	0.136237	0.0290019	0.215023	11.74	Q02878
HSPA5	0.136005	0.00626805	0.148622	30.5	P11021
ANXA2	0.135627	0.0640153	0.277603	23.66	P07355
MRPS14	0.135517	0.111044	0.320077	2.7	O60783
SHBG	0.135183	0.535979	0.554181	0.62	P04278
POLR2B	0.134575	0.128061	0.339029	4.7	P30876
RPS28	0.134095	0.0986229	0.307137	2	P62857
KLC2	0.134027	0.0636147	0.277603	3.16	Q9H0B6
MNDA	0.133882	0.268269	0.432493	1.44	P41218
FAM120A	0.133832	0.000968534	0.0787084	20	Q9NZB2
TBCD	0.133749	0.0988078	0.307137	4	Q9BTW9
TUBB4A	0.133683	0.0993708	0.307137	2.76	P04350
CST3	0.133379	0.0612721	0.272997	3.52	P01034
PPP6R1	0.133345	0.269633	0.433362	1.88	Q9UPN7
TXNDC5	0.133137	0.0224616	0.203805	6.64	Q8NBS9
SEH1L	0.132981	0.115413	0.32426	2.86	Q96EE3
LAMA4	0.13275	0.00256316	0.108729	23.6	Q16363
PARVA	0.132692	0.259287	0.428071	2.34	Q9NVD7
ITIH1	0.132672	0.172514	0.37171	12.48	P19827
TRAPPC3	0.132577	0.0981978	0.307137	3.3	O43617
ACTR10	0.132478	0.0381754	0.233224	5.52	Q9NZ32
RPL36	0.132411	0.105856	0.312455	2	Q9Y3U8
ANK2	0.132305	0.00355954	0.122376	21.98	Q01484
ARPC4	0.132206	0.00790516	0.16116	8.14	P59998
DES	0.132053	0.0695415	0.280227	37.88	P17661
MRAS	0.131519	0.250262	0.425366	1.42	O14807
MAPRE1	0.131341	0.0165383	0.191275	9.78	Q15691
PRKCA	0.131257	0.0781239	0.292295	5.76	P17252
ACTN3	0.131138	0.68392	0.601187	38.14	Q08043
INPPL1	0.131081	0.0186871	0.198099	15.88	O15357
ZG16B	0.131042	0.479443	0.52917	1.94	Q96DA0
KCTD19	0.130962	0.561233	0.562335	0.9	Q17RG1
PIGT	0.130895	0.352201	0.475341	1.4	Q969N2
UBAP2L	0.130564	0.013585	0.18494	12.6	Q14157
RPS6	0.130559	0.0299342	0.216627	5.46	P62753
SNTB1	0.130517	0.0268189	0.210257	18.84	Q13884
RBFOX2	0.130323	0.236606	0.417844	1	O43251
ZBTB20	0.130214	0.341128	0.470043	1.46	Q9HC78
GEMIN5	0.130137	0.0188443	0.198099	4.78	Q8TEQ6
COPA	0.129847	0.00188023	0.102139	26.8	P53621
DYSF	0.129702	0.0236356	0.203805	79.66	O75923
RMND1	0.129694	0.308031	0.453782	2.18	Q9NWS8
MAPT	0.129505	0.100901	0.307137	22.34	P10636
RPL17	0.129458	0.0212544	0.203805	5.94	P18621
MTDH	0.129301	0.0119457	0.180774	10.66	Q86UE4
OSBPL8	0.129258	0.226904	0.416389	2.24	Q9BZF1
CDSN	0.128962	0.612522	0.582046	1.78	Q15517
FTH1	0.128593	0.281642	0.440275	11.8	P02794
DIAPH1	0.128153	0.0253253	0.205769	14.36	O60610
RALY	0.127961	0.0199395	0.201579	2.9	Q9UKM9
SVIP	0.127664	0.375039	0.486187	0.74	Q8NHG7
CALR	0.127385	0.081598	0.295522	11.96	P27797
BOLA3	0.12738	0.2358	0.417844	1.7	Q53S33
EIF4E2	0.127175	0.229207	0.416908	1.98	O60573
TUBB	0.127125	0.0904635	0.300281	5.54	P07437
ERLIN1	0.126461	0.0596021	0.271068	2	O75477
RPS12	0.126435	0.218647	0.409482	3.9	P25398
BCLAF1	0.126079	0.092752	0.303245	5.12	Q9NYF8
NFKB1	0.126025	0.233233	0.417844	2.24	P19838
EIF3G	0.126004	0.0191397	0.199191	9.08	O75821
RPS4X	0.125988	0.019696	0.201579	14.64	P62701
KRT10	0.125862	0.67153	0.599504	23.4	P13645
MCM4	0.12585	0.334483	0.467974	1.22	P33991
RAE1	0.125676	0.369725	0.484897	2.26	P78406
VARS1	0.125642	0.0221099	0.203805	26.24	P26640
TRA2B	0.125612	0.124446	0.336305	3.78	P62995
GNAQ	0.125575	0.0842175	0.295522	1.76	P50148
UBQLN2	0.125451	0.0766327	0.289663	2.96	Q9UHD9
CHMP1B	0.125273	0.459593	0.521804	0.8	Q7LBR1
PANX1	0.125217	0.284382	0.44333	1.12	Q96RD7
CAVIN4	0.125013	0.227677	0.416389	6.46	Q5BKX8
SLC16A3	0.124938	0.148812	0.352752	7.6	O15427
LRP1	0.124567	0.0756315	0.289653	9.06	Q07954
ECM1	0.124466	0.247485	0.424832	3.26	Q16610
IGHG3	0.124312	0.416911	0.504486	4.36	P01860
TWF1	0.124235	0.126333	0.337229	1.84	Q12792
ATL3	0.124222	0.0676455	0.277893	8.56	Q6DD88
GNL1	0.123556	0.0811944	0.295522	2.8	P36915
DBNL	0.123425	0.0999178	0.307137	9.06	Q9UJU6
CAMK2D	0.123425	0.100841	0.307137	9.42	Q13557
CLIC4	0.123028	0.104649	0.311826	12	Q9Y696
LEMD2	0.12283	0.0690748	0.279143	6.62	Q8NC56
NAA30	0.122822	0.140844	0.348464	2.96	Q147X3
PDIA4	0.122739	0.0313639	0.222045	16	P13667
CDH15	0.122359	0.227314	0.416389	2.86	P55291
FBXO3	0.122284	0.0232307	0.203805	4.32	Q9UK99
TTC1	0.122063	0.0345182	0.223638	5.12	Q99614
IGFBP5	0.121999	0.210424	0.404046	2.04	P24593
RPL18A	0.12196	0.0702798	0.2812	4.92	Q02543
CAP1	0.12185	0.0412773	0.241039	11.84	Q01518
MAP1B	0.121537	0.138246	0.348464	9.7	P46821
USP39	0.121501	0.227092	0.416389	2.5	Q53GS9
MYH9	0.121214	0.0499534	0.254663	71.9	P35579
SH3GLB2	0.121139	0.0927421	0.303245	7.72	Q9NR46
CD99	0.120941	0.220905	0.411072	3	P14209
KRT15	0.120759	0.671221	0.599504	3.02	P19012
TMEM201	0.120383	0.618071	0.584113	1.88	Q5SNT2
MYBPH	0.120324	0.624423	0.585428	24.48	Q13203
ARF6	0.120288	0.0125032	0.181442	4.8	P62330
KTN1	0.120221	0.029956	0.216627	29.74	Q86UP2
RANBP3	0.12003	0.0312083	0.221499	3.92	Q9H6Z4
DNAJA4	0.120025	0.0852823	0.29578	13.86	Q8WW22
PRPF19	0.119959	0.0250752	0.205769	5.98	Q9UMS4
GBP2	0.119937	0.0842072	0.295522	4.46	P32456
RPS21	0.119811	0.0298409	0.216627	3.44	P63220
AKR1C1	0.119739	0.355727	0.477847	12.72	Q04828
DYNLT1	0.119423	0.127536	0.338591	2	P63172
SRPRB	0.119405	0.022244	0.203805	8.26	Q9Y5M8
FMOD	0.119309	0.456295	0.521251	2.4	Q06828
RNMT	0.119299	0.138093	0.348464	2.54	O43148
KPRP	0.11912	0.654226	0.595261	3.24	Q5T749
CLTB	0.119078	0.0579509	0.269644	5.16	P09497
ANP32E	0.11902	0.0762492	0.289653	3.38	Q9BTT0
HNRNPL	0.118395	0.0195545	0.200863	12.88	P14866
RPL15	0.118129	0.0601098	0.271068	5.34	P61313
RPS15A	0.118113	0.0330654	0.222723	5.94	P62244
C6orf47	0.118012	0.331658	0.466564	0.92	O95873
PTPN23	0.117965	0.0670874	0.277893	7.74	Q9H3S7
COPZ1	0.117853	0.212373	0.404794	3.54	P61923
SPTBN1	0.117845	0.0138665	0.185789	78.84	Q01082
AP2A1	0.117725	0.00138781	0.0977396	15.78	O95782
PITHD1	0.117668	0.0437343	0.245119	6.62	Q9GZP4
COPB1	0.117661	0.0111581	0.180201	19.4	P53618
BTD	0.117622	0.287946	0.443961	3.54	P43251
HOOK3	0.11754	0.045819	0.247473	9.1	Q86VS8
BGN	0.117202	0.336231	0.468333	6.9	P21810
MIA2	0.116842	0.28961	0.444531	2.58	Q96PC5
EEF1B2	0.116389	0.0225508	0.203805	4.88	P24534
SMU1	0.116389	0.139345	0.348464	3.2	Q2TAY7
SEPTIN9	0.116259	0.0889484	0.298104	8.3	Q9UHD8
MAGT1	0.116075	0.0131417	0.18222	5.22	Q9H0U3
ESYT2	0.11607	0.00787046	0.16116	16.48	A0FGR8
APOE	0.115988	0.337882	0.469748	6.68	P02649
EIPR1	0.115968	0.178461	0.378747	2.62	Q53HC9
EFEMP1	0.115711	0.380694	0.488142	3.7	Q12805
SQOR	0.115689	0.195619	0.391179	15.4	Q9Y6N5
TGFBI	0.115519	0.0391204	0.235485	15.88	Q15582
MYO18A	0.115337	0.0773138	0.290418	50.58	Q92614
RBM17	0.115097	0.374089	0.485666	1.78	Q96I25
MRI1	0.115049	0.0935577	0.303421	3.68	Q9BV20
PEA15	0.115036	0.146469	0.351971	4.1	Q15121
IGKV4.1	0.114771	0.35046	0.473897	1.92	P06312
TFG	0.114422	0.23587	0.417844	5.2	Q92734
UCHL1	0.114401	0.281013	0.440266	7.26	P09936
YAP1	0.113996	0.0859795	0.29578	3.58	P46937
TNNI2	0.113925	0.306784	0.453183	9.4	P48788
ILF2	0.113785	0.0325274	0.222723	10.58	Q12905
RPL10A	0.113629	0.00803158	0.16116	9.14	P62906
RPL14	0.113545	0.0848335	0.29578	3.8	P50914
SLAIN2	0.113483	0.110254	0.318911	3.96	Q9P270
RECQL	0.113395	0.0866379	0.29578	8.68	P46063
MRC2	0.113293	0.359428	0.47942	2.6	Q9UBG0
DTYMK	0.113235	0.0597551	0.271068	3.14	P23919
METTL13	0.113128	0.213463	0.405504	2.7	Q8N6R0
RPL13	0.113041	0.144394	0.350486	5.46	P26373
EHD1	0.113037	0.00738762	0.156905	11.76	Q9H4M9
NUDCD1	0.113016	0.136082	0.347245	4.12	Q96RS6
EEF1A1	0.112979	0.0675814	0.277893	19.92	P68104
PADI2	0.112962	0.156434	0.357518	28.06	Q9Y2J8
DDRGK1	0.11258	0.0170444	0.191614	4.6	Q96HY6
VCAN	0.112492	0.0919308	0.303245	7.54	P13611
ITM2B	0.112423	0.205165	0.400184	1.62	Q9Y287
PRDX4	0.112393	0.0557499	0.265736	5.94	Q13162
HK2	0.112357	0.185	0.383971	13.78	P52789
DCTN4	0.112108	0.0379228	0.233224	7.9	Q9UJW0
RPL10	0.112094	0.0988963	0.307137	6.84	P27635
RNF31	0.112	0.0715222	0.283119	3.08	Q96EP0
SEC23A	0.111907	0.0213874	0.203805	11.8	Q15436
ARAF	0.111616	0.0164593	0.191275	6.78	P10398
BRAWNIN	0.111477	0.31481	0.457793	1	Q69YU5
EIF3E	0.11131	0.0203747	0.201981	19.38	P60228
SNF8	0.111278	0.0998894	0.307137	3.44	Q96H20
FREM2	0.110927	0.495523	0.536094	3.78	Q5SZK8
SPTB	0.110233	0.0535834	0.258737	80.44	P11277
SRP68	0.110164	0.0662387	0.277893	6.3	Q9UHB9
NR3C1	0.110121	0.0999138	0.307137	4.62	P04150
LSM12	0.109611	0.214592	0.406021	1.66	Q3MHD2
OSBPL6	0.109394	0.119399	0.329306	9.04	Q9BZF3
FASTKD2	0.109221	0.0522606	0.256713	7.56	Q9NYY8
HPF1	0.108899	0.398709	0.496589	0.84	Q9NWY4
EMC3	0.108772	0.0999471	0.307137	6.8	Q9P0I2
PSME1	0.108715	0.0391048	0.235485	11.76	Q06323
DNAJA1	0.108614	0.0575843	0.269644	5.5	P31689
ARHGAP1	0.108495	0.0965514	0.306445	13.74	Q07960
EMC7	0.108082	0.0222397	0.203805	5.52	Q9NPA0
RPS26	0.107987	0.346285	0.471184	2.84	P62854
PABPC1	0.107912	0.0254191	0.205769	15.3	P11940
BIN3	0.107572	0.292917	0.445213	1.42	Q9NQY0
SNRPD1	0.10746	0.0452678	0.247334	3.58	P62314
AP2M1	0.107397	0.0498063	0.254663	6.34	Q96CW1
MTURN	0.107346	0.298597	0.449037	1	Q8N3F0
HLA.B	0.107104	0.181799	0.380965	4.7	P01889
GMPPA	0.107017	0.23288	0.417844	3.18	Q96IJ6
SAFB	0.106979	0.125342	0.33687	8.64	Q15424
DAD1	0.106957	0.458011	0.521588	2.7	P61803
TUBA1B	0.106822	0.067421	0.277893	22.34	P68363
EIF2AK2	0.106678	0.0944692	0.303971	3.96	P19525
TMEM106B	0.106662	0.0819038	0.295522	3.26	Q9NUM4
C1QC	0.106616	0.199119	0.395825	3.86	P02747
CNOT4	0.106553	0.251199	0.425366	1.7	O95628
EXOC6B	0.106451	0.428394	0.508025	1	Q9Y2D4
TMED7	0.106086	0.254104	0.427264	1.72	Q9Y3B3
STX12	0.10586	0.229165	0.416908	0.98	Q86Y82
RPS23	0.105811	0.138518	0.348464	4.58	P62266
ANO10	0.105772	0.431222	0.509231	2.52	Q9NW15
PTPN1	0.105768	0.0132139	0.18222	7.36	P18031
NANS	0.105583	0.0927517	0.303245	7.18	Q9NR45
TTC27	0.105569	0.322123	0.460357	2.68	Q6P3X3
TIMM29	0.105533	0.0715621	0.283119	4.4	Q9BSF4
CC2D1B	0.105486	0.0676169	0.277893	5.38	Q5T0F9
TUBAL3	0.105278	0.438437	0.51292	0.94	A6NHL2
PRCC	0.105265	0.339076	0.469748	1	Q92733
RPL27A	0.105182	0.0661719	0.277893	4.28	P46776
DNAJC10	0.104997	0.371779	0.485544	1.16	Q8IXB1
MAP1S	0.104994	0.0813449	0.295522	7.54	Q66K74
MFSD10	0.104994	0.598482	0.577845	0.92	Q14728
COPZ2	0.104952	0.0964654	0.306445	2.56	Q9P299
CACYBP	0.104827	0.0719723	0.283551	7.5	Q9HB71
LAMTOR3	0.104756	0.430383	0.50898	1	Q9UHA4
EIF2B2	0.104708	0.0499058	0.254663	4.94	P49770
HMOX2	0.10451	0.0364172	0.23169	5.76	P30519
NMT1	0.104432	0.0337787	0.222723	7.42	P30419
COL6A1	0.104137	0.132331	0.343079	30.28	P12109
ATXN10	0.10407	0.0594791	0.271068	6.6	Q9UBB4
COX11	0.104016	0.332646	0.467168	3.18	Q9Y6N1
FUBP1	0.103981	0.0326994	0.222723	9.52	Q96AE4
RPS18	0.103796	0.0304204	0.218654	7.98	P62269
CTTN	0.103671	0.058516	0.269649	13.38	Q14247
ERO1A	0.103499	0.0679485	0.277893	9.26	Q96HE7
FPGS	0.103479	0.399787	0.496908	1.5	Q05932
PAK2	0.103469	0.096328	0.306445	13.88	Q13177
COL18A1	0.10308	0.157269	0.357969	12.88	P39060
KHSRP	0.102962	0.076246	0.289653	13.08	Q92945
CLPP	0.102692	0.0564174	0.267843	5.34	Q16740
LMOD2	0.102441	0.157077	0.357969	16.64	Q6P5Q4
C15orf40	0.102285	0.126443	0.337229	1	Q8WUR7
SAMD4A	0.102235	0.143948	0.350486	4.36	Q9UPU9
SRSF9	0.10217	0.124281	0.33627	2.6	Q13242
ACTR2	0.10216	0.0166104	0.191275	7.82	P61160
GNS	0.102111	0.314103	0.457121	2.32	P15586
IPO4	0.102096	0.3295	0.464453	3.7	Q8TEX9
SLK	0.102048	0.0262865	0.208388	11.9	Q9H2G2
SYNE1	0.101907	0.0153803	0.188895	18.88	Q8NF91
HNRNPA3	0.101777	0.13177	0.343061	10.16	P51991
TMSB4X	0.101459	0.500773	0.538649	1	P62328
PSPC1	0.101256	0.151406	0.353697	6.8	Q8WXF1
TRIM25	0.100991	0.0642821	0.277603	11.98	Q14258
ADIPOQ	0.100715	0.0926754	0.303245	2.96	Q15848
SEC31A	0.100654	0.0517127	0.255691	11.84	O94979
MSN	0.100475	0.0602638	0.27107	20.6	P26038
NUB1	0.10042	0.248267	0.425287	3.94	Q9Y5A7
APEX1	0.100398	0.0110984	0.180201	8.4	P27695
ABI1	0.100148	0.181693	0.380965	3.42	Q8IZP0
PDLIM3	0.100045	0.235002	0.417844	18.12	Q53GG5
MACROH2A1	0.100025	0.0601675	0.271068	11.4	O75367
KRT86	0.0999351	0.229003	0.416908	1.12	O43790
HRNR	0.0997149	0.695066	0.603454	2.44	Q86YZ3
COL15A1	0.0997087	0.0471627	0.249951	15.46	P39059
PRRC2C	0.0996633	0.055566	0.265586	4.66	Q9Y520
GCN1	0.0996376	0.00201314	0.103394	47.5	Q92616
MAP7D1	0.0995531	0.111669	0.320372	8.02	Q3KQU3
HSP90AB1	0.0994829	0.0194189	0.200198	28.38	P08238
NMNAT1	0.0993884	0.115361	0.32426	5.08	Q9HAN9
DOHH	0.0993196	0.420767	0.504765	1.6	Q9BU89
MCM5	0.0992879	0.434936	0.511986	0.88	P33992
CSNK1A1	0.099209	0.0946252	0.303971	6.28	P48729
RPS11	0.0992067	0.0329815	0.222723	5.82	P62280
PAFAH1B2	0.0991593	0.137984	0.348464	4.6	P68402
DECR2	0.0990444	0.0935175	0.303421	2.54	Q9NUI1
HM13	0.0990009	0.23507	0.417844	2	Q8TCT9
IGLV1.47	0.098814	0.430818	0.509184	1.88	P01700
ERGIC1	0.0987423	0.020264	0.201981	6.64	Q969X5
GNAI3	0.0986033	0.387942	0.492074	1.74	P08754
GGT5	0.0984138	0.429834	0.508665	6.54	P36269
AIMP2	0.0981248	0.107524	0.316225	4.7	Q13155
ABCD1	0.0980487	0.157553	0.357969	4.36	P33897
PSME2	0.0980151	0.187462	0.385965	12	Q9UL46
CSTF3	0.0979315	0.560585	0.562335	1.28	Q12996
TUBA3C	0.0979275	0.24061	0.421254	3.58	P0DPH7
DPM1	0.0978835	0.181027	0.380193	4.54	O60762
NRAP	0.0978386	0.350159	0.473717	80.76	Q86VF7
STAMBP	0.0978364	0.292708	0.445213	2.04	O95630
WNK2	0.0974488	0.232336	0.417844	3.5	Q9Y3S1
PPP6R3	0.0973816	0.082834	0.295522	4.7	Q5H9R7
CORO6	0.0972661	0.0880791	0.297612	10.64	Q6QEF8
TOMM34	0.0971075	0.0383327	0.233365	5.28	Q15785
SRSF1	0.0970658	0.083761	0.295522	7.68	Q07955
AKAP12	0.0968641	0.0876514	0.296522	22.02	Q02952
XRCC5	0.0967538	0.0525264	0.256908	20.72	P13010
PPP1R3B	0.096582	0.441456	0.515082	1.84	Q86XI6
CD38	0.0965444	0.206481	0.401697	1.74	P28907
RPS19	0.096455	0.0344983	0.223638	6.08	P39019
VAT1	0.0964444	0.0785215	0.292883	10.94	Q99536
RPL27	0.0964209	0.0583855	0.269649	5.52	P61353
CANX	0.096206	0.102634	0.310073	21.42	P27824
LXN	0.0962045	0.448053	0.518342	1.96	Q9BS40
RPL5	0.0961352	0.0447018	0.247334	8.2	P46777
RPL34	0.0960235	0.386661	0.491848	2	P49207
MPRIP	0.0959927	0.299493	0.449386	3.86	Q6WCQ1
VPS35L	0.0954027	0.089416	0.298104	6.44	Q7Z3J2
FOCAD	0.0953839	0.0230978	0.203805	11	Q5VW36
TMEM167A	0.0952501	0.44901	0.518342	1.66	Q8TBQ9
ADD3	0.0952418	0.14683	0.351971	4.7	Q9UEY8
MTFMT	0.0950518	0.413747	0.502685	1.68	Q96DP5
SPCS3	0.0949667	0.164227	0.362226	2.74	P61009
PPP2R2D	0.0948528	0.317129	0.458732	1.6	Q66LE6
RPS7	0.0946463	0.0943266	0.303971	6.48	P62081
RANBP1	0.094472	0.451099	0.518622	0.94	P43487
ATP1B1	0.0944658	0.0481191	0.251249	9.5	P05026
NUCKS1	0.0944241	0.556452	0.562113	2.4	Q9H1E3
CCDC134	0.0943036	0.121794	0.331127	2.68	Q9H6E4
SUB1	0.0941585	0.130779	0.341175	4.38	P53999
PHGDH	0.0941511	0.501434	0.538649	4.46	O43175
IGHV4.61	0.0940994	0.623186	0.585428	1.48	A0A0C4DH41
SEPTIN11	0.0940743	0.0819696	0.295522	9.24	Q9NVA2
PEX19	0.0938307	0.12829	0.339317	4.74	P40855
DYNC1H1	0.0938086	0.0504785	0.255082	170.9	Q14204
NAA15	0.0937421	0.0465193	0.248876	11.36	Q9BXJ9
PELO	0.0936861	0.143116	0.350486	6.5	Q9BRX2
NOP58	0.0936792	0.201094	0.397089	6.34	Q9Y2X3
AP2A2	0.0935807	0.114405	0.323576	11.02	O94973
SND1	0.0935378	0.0452383	0.247334	25.6	Q7KZF4
SON	0.0934064	0.228961	0.416908	4.22	P18583
SNAP23	0.0933131	0.113299	0.321651	2	O00161
IPO7	0.0932395	0.0502742	0.254961	17.08	O95373
RPL39	0.09313	0.473977	0.527912	1	P62891
SLC1A4	0.0930928	0.272361	0.435115	5.4	P43007
FXR1	0.093056	0.042419	0.242328	20.74	P51114
CCAR2	0.0930339	0.104112	0.311016	13.32	Q8N163
RYR3	0.0929724	0.183067	0.382206	30.38	Q15413
TMCC1	0.0929352	0.267263	0.432493	1.74	O94876
KLHL30	0.0929295	0.120299	0.329921	5.08	Q0D2K2
EMC1	0.092906	0.00917339	0.170581	23.36	Q8N766
EIF3L	0.0929032	0.0558953	0.265811	17.06	Q9Y262
UBR3	0.0928969	0.0408869	0.240618	19.6	Q6ZT12
FAU	0.0928607	0.172881	0.372123	2.36	P62861
AHCYL2	0.0927946	0.0158986	0.19087	10.62	Q96HN2
GLG1	0.0927177	0.169145	0.367818	3.08	Q92896
RPL3L	0.0927072	0.121719	0.331127	7.4	Q92901
SARNP	0.0926542	0.0923043	0.303245	5.52	P82979
ADI1	0.0923866	0.254554	0.427264	5.98	Q9BV57
NUDCD3	0.0923501	0.139155	0.348464	5.5	Q8IVD9
OXCT1	0.0922815	0.27871	0.439829	14.56	P55809
NEGR1	0.0922289	0.492863	0.535473	0.98	Q7Z3B1
NUDT4	0.0920945	0.353796	0.476583	1	Q9NZJ9
RPA2	0.0920227	0.350033	0.473717	3.22	P15927
UTRN	0.0919406	0.0160141	0.19087	22.06	P46939
MUSTN1	0.0919281	0.410408	0.501901	5.66	Q8IVN3
GUCY1A1	0.0918992	0.477888	0.528928	3.24	Q02108
PICALM	0.0916679	0.0894911	0.298104	10.06	Q13492
ARHGEF7	0.0916078	0.0487688	0.252772	5.68	Q14155
XPO7	0.0914397	0.0387645	0.234604	14.2	Q9UIA9
SSR4	0.0912102	0.060769	0.272882	3.8	P51571
RPS5	0.0908639	0.242044	0.42205	5.26	P46782
NRM	0.0908076	0.200149	0.396477	3.06	Q8IXM6
TTLL12	0.0906575	0.0792076	0.2944	10.28	Q14166
YWHAZ	0.0904416	0.0868606	0.29578	9.58	P63104
SBSN	0.0902801	0.627956	0.587363	1.94	Q6UWP8
MLIP	0.0902574	0.0763447	0.289653	18.98	Q5VWP3
EHD4	0.0901021	0.115801	0.324515	14.42	Q9H223
SRSF3	0.0899707	0.263659	0.430813	3.3	P84103
VAMP3	0.0898374	0.189736	0.386145	1	Q15836
CFD	0.08968	0.32366	0.461053	2.84	P00746
GSTM4	0.0896764	0.481933	0.530121	4.48	Q03013
ZYX	0.089588	0.150222	0.353697	9.08	Q15942
MCU	0.089559	0.120483	0.329921	13.3	Q8NE86
RAD23B	0.089486	0.176195	0.376475	10.22	P54727
FXR2	0.0893429	0.124651	0.336305	8.62	P51116
YIF1A	0.0893402	0.328154	0.463453	2.64	O95070
P4HB	0.0889682	0.0677447	0.277893	22.06	P07237
IPO9	0.0887391	0.225303	0.415153	4.72	Q96P70
VAPA	0.0885431	0.123162	0.333883	6.14	Q9P0L0
AP2S1	0.0884179	0.105593	0.312455	5.04	P53680
RPL37A	0.0883465	0.60195	0.578162	0.8	P61513
LPCAT3	0.0882784	0.186911	0.385965	5.86	Q6P1A2
PAK1	0.0882039	0.0587585	0.270325	8.94	Q13153
TBC1D15	0.0880767	0.256014	0.427264	7.24	Q8TC07
UBL4A	0.0879689	0.0737387	0.285221	4.78	P11441
GMFB	0.0879006	0.292966	0.445213	3.16	P60983
NID2	0.0878086	0.0651753	0.277893	24.94	Q14112
HUWE1	0.0876159	0.044955	0.247334	47.48	Q7Z6Z7
EIF4A1	0.0875457	0.085611	0.29578	17.24	P60842
RBM24	0.087435	0.071817	0.283551	4.14	Q9BX46
IGLV3.21	0.0873945	0.643819	0.591237	1.84	P80748
SRPK3	0.0873596	0.211502	0.404643	2.88	Q9UPE1
MYH3	0.087319	0.230361	0.416996	13.48	P11055
HYOU1	0.0873151	0.0681896	0.277951	20.74	Q9Y4L1
USE1	0.0872018	0.114694	0.32366	6.72	Q9NZ43
CYSTM1	0.0871371	0.326693	0.462805	1	Q9H1C7
BAK1	0.0869843	0.333058	0.467168	1.92	Q16611
SARS1	0.0869788	0.0199049	0.201579	12.58	P49591
PNPLA7	0.0869573	0.419154	0.504765	2.94	Q6ZV29
RPS14	0.0869408	0.0872492	0.29578	4.94	P62263
PEX11B	0.0869087	0.159163	0.358819	4.02	O96011
INF2	0.0866729	0.526244	0.550156	1.84	Q27J81
HDLBP	0.08644	0.0642165	0.277603	21.24	Q00341
MTMR6	0.0863909	0.116226	0.325383	6.8	Q9Y217
RABL6	0.0863744	0.0655892	0.277893	5	Q3YEC7
NID1	0.0860449	0.0373346	0.233224	31.38	P14543
FSCN1	0.0859209	0.2005	0.396616	7.9	Q16658
DHX15	0.0858499	0.0647336	0.277893	12.84	O43143
ETF1	0.0857839	0.075201	0.289015	11.16	P62495
ARPC2	0.085572	0.0525681	0.256908	10.6	O15144
TTL	0.0853946	0.344075	0.470111	2.2	Q8NG68
MOGS	0.0853825	0.097529	0.307132	13.42	Q13724
PRKDC	0.0853781	0.0334685	0.222723	60.32	P78527
PATJ	0.0852333	0.507447	0.541305	3.08	Q8NI35
ALYREF	0.085082	0.172379	0.37171	6.26	Q86V81
B2M	0.0850119	0.431393	0.509231	2.66	P61769
FKBP1A	0.0849802	0.347708	0.472051	5.46	P62942
MCAT	0.084978	0.202801	0.39921	4.4	Q8IVS2
BZW1	0.0848278	0.268285	0.432493	4.02	Q7L1Q6
MEMO1	0.0847886	0.194795	0.391179	9.16	Q9Y316
CSDE1	0.0847612	0.125842	0.33687	20.1	O75534
MRPS16	0.0845916	0.23762	0.417844	4.2	Q9Y3D3
OSBP	0.0845628	0.0578113	0.269644	13.52	P22059
CLPTM1	0.0845082	0.230732	0.416996	3.9	O96005
AMBP	0.0844474	0.410596	0.501901	6.34	P02760
ARMC8	0.0844268	0.111443	0.320245	8.36	Q8IUR7
HNRNPUL1	0.0844193	0.100165	0.307137	4.64	Q9BUJ2
RPL12	0.0843981	0.210693	0.404046	4.52	P30050
LMAN2	0.0843463	0.216176	0.408188	5.46	Q12907
TM9SF3	0.0842961	0.433865	0.51108	1.3	Q9HD45
VPS37A	0.0842855	0.12805	0.339029	3.46	Q8NEZ2
APOB	0.0842808	0.387241	0.491848	81.4	P04114
YWHAH	0.0839749	0.0823479	0.295522	8.44	Q04917
BCAP31	0.0838886	0.323438	0.461053	5.84	P51572
PDCL3	0.0838736	0.115685	0.324513	6.86	Q9H2J4
MCM3AP	0.0838636	0.740042	0.615201	1	O60318
RPS9	0.083795	0.112361	0.320821	9.56	P46781
TRIAP1	0.0837125	0.665699	0.597424	0.92	O43715
LAMB2	0.0836922	0.100342	0.307137	39.52	P55268
RAB23	0.083594	0.25841	0.427621	1.96	Q9ULC3
PRKAR1B	0.0835884	0.183929	0.382592	3.2	P31321
TM7SF2	0.0835399	0.668456	0.599251	2.04	O76062
HDAC4	0.0834355	0.51116	0.543151	2.98	P56524
EPM2AIP1	0.0833545	0.129345	0.340832	5.9	Q7L775
GIGYF2	0.0832815	0.179085	0.379016	4.8	Q6Y7W6
MCM3	0.0832122	0.420408	0.504765	2.68	P25205
TPD52L1	0.0832095	0.092218	0.303245	4.42	Q16890
DDI2	0.0830637	0.286561	0.443961	3.94	Q5TDH0
FLG2	0.0830411	0.714185	0.609674	5.26	Q5D862
FLII	0.0830326	0.157645	0.357969	17.44	Q13045
NONO	0.0829286	0.185987	0.385453	10.04	Q15233
TGFB1I1	0.0827933	0.40914	0.501619	4.08	O43294
GPAT3	0.0827052	0.0786959	0.292883	7.38	Q53EU6
PLA2G4C	0.0824564	0.380274	0.488046	7.74	Q9UP65
RPS29	0.0822004	0.341369	0.470043	2.26	P62273
ITIH3	0.0820775	0.608292	0.579525	2.1	Q06033
PSMD9	0.0820429	0.164309	0.362226	4.86	O00233
PPME1	0.0818623	0.158263	0.358009	7.96	Q9Y570
EHBP1L1	0.0818118	0.0509418	0.255553	31.58	Q8N3D4
PNN	0.0817445	0.149143	0.352752	4.7	Q9H307
DNAJC2	0.0816537	0.64613	0.592204	2.62	Q99543
SRRM2	0.0816501	0.229803	0.416996	5	Q9UQ35
TNKS1BP1	0.0814898	0.188689	0.386145	9.56	Q9C0C2
MYH10	0.0813873	0.0828922	0.295522	29.26	P35580
EXOC2	0.0813696	0.320995	0.460357	3.98	Q96KP1
EIF4A3	0.0811436	0.146643	0.351971	10.2	P38919
BCAR1	0.0810169	0.291571	0.445201	3	P56945
DNAJB4	0.0808933	0.13661	0.348278	13.18	Q9UDY4
RDH14	0.0808916	0.218597	0.409482	5.36	Q9HBH5
ARSB	0.0807568	0.386415	0.491848	4.12	P15848
ELAVL1	0.0806702	0.0339171	0.22281	6.74	Q15717
PPIA	0.0806216	0.245853	0.424159	8.4	P62937
PDIA3	0.0805921	0.144339	0.350486	21.38	P30101
ACTBL2	0.080531	0.435721	0.511986	5.06	Q562R1
CMAS	0.0804309	0.199304	0.395875	7.12	Q8NFW8
RABEP1	0.0803997	0.0261691	0.208388	14.04	Q15276
SRSF7	0.0803734	0.263768	0.430813	2.92	Q16629
SPAG9	0.0802656	0.167293	0.366046	25.18	O60271
TNC	0.0801333	0.263923	0.430813	5.66	P24821
EIF6	0.0800345	0.26386	0.430813	2.96	P56537
SEC24B	0.0799429	0.0894599	0.298104	8.32	O95487
CAPZA1	0.0798823	0.217049	0.409017	9.56	P52907
HNRNPM	0.0798274	0.134261	0.344722	20.4	P52272
ALG9	0.0798149	0.189678	0.386145	2	Q9H6U8
AP3B1	0.0797857	0.0793636	0.294592	8.1	O00203
BAP18	0.0795483	0.26546	0.431666	2.4	Q8IXM2
HLA.A	0.0794564	0.421983	0.50532	7.6	P04439
ABCE1	0.0794072	0.103587	0.310836	15.06	P61221
FYTTD1	0.0794037	0.121756	0.331127	4.4	Q96QD9
CRYM	0.0793785	0.828251	0.638836	6.98	Q14894
ROCK2	0.0793764	0.0654642	0.277893	19.18	O75116
RPL24	0.0792425	0.309996	0.455087	3.86	P83731
UBE2Z	0.0792351	0.62818	0.587378	1	Q9H832
STT3B	0.0791451	0.112362	0.320821	8.04	Q8TCJ2
KDM3B	0.0791341	0.378106	0.487255	0.82	Q7LBC6
FBLN1	0.0791064	0.305814	0.453183	5.56	P23142
PRPF8	0.0790992	0.0756953	0.289653	31.14	Q6P2Q9
EEA1	0.0790678	0.13957	0.348464	32.56	Q15075
YWHAQ	0.0790377	0.152416	0.354064	4.76	P27348
SEPTIN7	0.0789433	0.218376	0.409482	9.14	Q16181
CHMP5	0.07886	0.560269	0.562335	2.1	Q9NZZ3
PSMC1	0.0787796	0.152308	0.354064	17.06	P62191
DDX43	0.0787761	0.765644	0.621895	0.94	Q9NXZ2
RBM8A	0.078746	0.31136	0.455123	4.3	Q9Y5S9
SPTAN1	0.0785693	0.105416	0.312455	90.64	Q13813
DHX29	0.0785109	0.188147	0.385965	6.2	Q7Z478
CTNNB1	0.0784726	0.226393	0.416077	11.7	P35222
IGHG4	0.0784218	0.63536	0.58908	3.72	P01861
EXOC3	0.0784116	0.472925	0.5279	2.38	O60645
AP1B1	0.0783157	0.0784247	0.292883	9.06	Q10567
TIMMDC1	0.0783055	0.29822	0.448902	8.62	Q9NPL8
NXF1	0.0782684	0.340583	0.470043	2.62	Q9UBU9
NIPSNAP3A	0.0781333	0.251196	0.425366	9.32	Q9UFN0
MRPL55	0.078055	0.432737	0.51039	2.4	Q7Z7F7
ERH	0.0779989	0.285058	0.443356	1.94	P84090
KHDRBS1	0.0779265	0.208966	0.402933	3.64	Q07666
ATP1A4	0.0779257	0.723834	0.61188	0.76	Q13733
RPS3A	0.077867	0.145202	0.351079	10.14	P61247
DDX17	0.0777622	0.0634436	0.277603	16.68	Q92841
GANAB	0.0777302	0.141092	0.348464	29.66	Q14697
CSK	0.0775341	0.184782	0.3838	6.48	P41240
RASA4	0.0774942	0.246416	0.424159	12.44	O43374
MRPS2	0.0773777	0.208235	0.402933	4.68	Q9Y399
PBXIP1	0.0773504	0.12051	0.329921	20.42	Q96AQ6
VPS29	0.0771611	0.129194	0.340832	3.8	Q9UBQ0
LRRC2	0.0771162	0.187568	0.385965	7.12	Q9BYS8
AAMP	0.0770971	0.448976	0.518342	2.34	Q13685
GPR89A	0.0769965	0.114658	0.32366	4.14	B7ZAQ6
CES2	0.07695	0.345017	0.470289	14.98	O00748
TUBA4A	0.0768821	0.302497	0.450705	4.94	P68366
JPT2	0.076847	0.279894	0.440221	4	Q9H910
XRCC6	0.0767841	0.0434631	0.244083	22.66	P12956
PLPP7	0.0767814	0.59422	0.576769	0.86	Q8NBV4
LAMB1	0.0767365	0.0990337	0.307137	29.38	P07942
DCAF8	0.0766183	0.176158	0.376475	6.08	Q5TAQ9
SENP8	0.0765894	0.498789	0.537918	1.84	Q96LD8
NCL	0.0765717	0.237547	0.417844	14.54	P19338
DCTN1	0.0765679	0.0730589	0.284655	34.64	Q14203
H2BC12	0.0765579	0.256617	0.427264	6.66	O60814
MACF1	0.0763809	0.0868269	0.29578	28.14	Q9UPN3
RPL23	0.0763571	0.187449	0.385965	4.92	P62829
RAB13	0.076323	0.260493	0.429058	1.6	P51153
UBE2O	0.0762952	0.129937	0.341175	10.18	Q9C0C9
LAMP1	0.0762776	0.331973	0.466775	4.28	P11279
CC2D1A	0.0761616	0.0658307	0.277893	11.84	Q6P1N0
UFSP2	0.076028	0.151825	0.353697	7.52	Q9NUQ7
LARP1	0.0759916	0.243458	0.422169	8.02	Q6PKG0
PSMC6	0.0759524	0.0678224	0.277893	12.42	P62333
RRS1	0.0758888	0.356051	0.477847	1.48	Q15050
PREB	0.0757199	0.147506	0.352515	8.9	Q9HCU5
CCDC124	0.0755706	0.24454	0.423266	5.98	Q96CT7
TBCEL	0.075554	0.485918	0.532226	4.12	Q5QJ74
CAPRIN1	0.0754933	0.125739	0.33687	8.18	Q14444
DUT	0.0754275	0.0986724	0.307137	3.46	P33316
DYNLL1	0.075425	0.662736	0.596774	0.72	P63167
RPL7	0.0754165	0.132979	0.343693	7.82	P18124
U2AF1	0.0754037	0.743326	0.615866	0.9	Q01081
GNG2	0.0753681	0.354303	0.477039	1	P59768
TXNL1	0.0753113	0.109011	0.317584	12.94	O43396
TNXB	0.0752825	0.338999	0.469748	49.12	P22105
GLRX2	0.0751908	0.405736	0.499831	2.46	Q9NS18
KIFBP	0.0751523	0.180444	0.380193	4.42	Q96EK5
MYOF	0.0751337	0.321697	0.460357	13.02	Q9NZM1
POLR1C	0.0749805	0.417627	0.504529	3.28	O15160
BNIP1	0.074979	0.320487	0.460357	3.32	Q12981
ARL6IP5	0.0749769	0.316698	0.458732	4.96	O75915
AGBL1	0.0749321	0.609218	0.57982	4.7	Q96MI9
SCAMP3	0.0749089	0.292066	0.445213	3.46	O14828
USP19	0.0749008	0.167785	0.366656	10.4	O94966
KRT77	0.0748089	0.718145	0.610473	9.28	Q7Z794
H1.0	0.0746965	0.389865	0.492323	4.84	P07305
MRPL33	0.0746666	0.257344	0.427264	1.74	O75394
RNF123	0.0746285	0.125736	0.33687	25.12	Q5XPI4
IFIT1	0.0745955	0.252695	0.426409	3.34	P09914
PPP1R14B	0.074572	0.480604	0.530023	3.46	Q96C90
SRP9	0.0745619	0.160913	0.360748	2.72	P49458
PSMD14	0.0744784	0.0513912	0.255553	9.66	O00487
SNX1	0.0744303	0.171189	0.370553	7	Q13596
HNRNPK	0.0743666	0.0651188	0.277893	17.52	P61978
RPRD1B	0.0742248	0.245851	0.424159	8.2	Q9NQG5
KPNB1	0.0740812	0.0671962	0.277893	22.44	Q14974
EIF2B5	0.0740737	0.0894474	0.298104	6.74	Q13144
KYAT3	0.0740273	0.290284	0.444678	7.04	Q6YP21
PURB	0.0739461	0.411939	0.502244	3.62	Q96QR8
MRPL2	0.0739141	0.379662	0.488046	4.16	Q5T653
MYH2	0.0738078	0.394209	0.494748	64.98	Q9UKX2
EIF2B4	0.0737893	0.123603	0.334756	11	Q9UI10
PSMD2	0.0737826	0.0799611	0.295522	34.5	Q13200
PITPNB	0.0737741	0.137148	0.348418	5.9	P48739
PSMD11	0.073739	0.0952596	0.305087	20.9	O00231
STOML2	0.0737147	0.171173	0.370553	11.38	Q9UJZ1
UMPS	0.0736848	0.237373	0.417844	2.22	P11172
RPS2	0.0736818	0.165954	0.364813	8.9	P15880
CCDC22	0.0736816	0.276572	0.43805	7.48	O60826
TRIM28	0.0736676	0.23595	0.417844	12.16	Q13263
EIF3A	0.0735537	0.0643698	0.277603	37.64	Q14152
SMTNL2	0.0735531	0.31995	0.460357	8.68	Q2TAL5
VPS25	0.0734979	0.139563	0.348464	10.52	Q9BRG1
FARSA	0.0733856	0.117494	0.32796	18.44	Q9Y285
MRPL44	0.0731946	0.151387	0.353697	5.32	Q9H9J2
MRPS7	0.0731801	0.23241	0.417844	8.62	Q9Y2R9
IARS1	0.0731797	0.028781	0.214987	26.84	P41252
STAM	0.0731127	0.15039	0.353697	5.36	Q92783
SNX6	0.0730762	0.250844	0.425366	5.42	Q9UNH7
PROB1	0.0730461	0.182406	0.381358	17.28	E7EW31
SF3A1	0.0729223	0.139388	0.348464	10.36	Q15459
MYL4	0.0727897	0.572341	0.568172	5.46	P12829
IGLL5	0.0726054	0.704239	0.60613	1.9	B9A064
SNX27	0.0726025	0.176361	0.376475	4.4	Q96L92
ATOX1	0.0725654	0.252448	0.426364	2.94	O00244
GNAI2	0.0725353	0.234273	0.417844	10	P04899
NTMT1	0.0725029	0.0873273	0.29578	6.18	Q9BV86
PPID	0.0724865	0.275827	0.437478	6.76	Q08752
GBE1	0.0722959	0.267594	0.432493	27.38	Q04446
RUVBL2	0.0722955	0.104915	0.312026	13.66	Q9Y230
FILIP1	0.072168	0.313433	0.456498	18.58	Q7Z7B0
UPF1	0.0721186	0.0614283	0.273262	17.58	Q92900
SNRNP40	0.0720805	0.372978	0.485544	3.46	Q96DI7
PAFAH1B1	0.0720549	0.107806	0.316481	15.9	P43034
SACM1L	0.0718665	0.1694	0.368089	12.02	Q9NTJ5
LSMEM1	0.0718508	0.453929	0.520241	1.68	Q8N8F7
YARS1	0.0718367	0.0869842	0.29578	15.02	P54577
CYB5R3	0.071719	0.172489	0.37171	14.56	P00387
CAMK2B	0.0717034	0.102069	0.309028	15.5	Q13554
LIAS	0.0717006	0.718046	0.610473	0.88	O43766
FAAH	0.0716347	0.592968	0.576769	3.44	O00519
UBR4	0.0712109	0.109651	0.318633	60.4	Q5T4S7
DOK7	0.0711069	0.643297	0.591237	0.94	Q18PE1
BLOC1S4	0.0710665	0.471208	0.52736	0.92	Q9NUP1
GIMAP1	0.0710455	0.525878	0.550156	3.04	Q8WWP7
ATP6AP1	0.0710357	0.480905	0.530023	2.46	Q15904
SEC22B	0.0710218	0.283193	0.442192	10.2	O75396
GHITM	0.0709884	0.205329	0.400184	7.02	Q9H3K2
RPAP3	0.0709355	0.459459	0.521804	2.9	Q9H6T3
TMOD1	0.0707806	0.125673	0.33687	16.74	P28289
COPB2	0.0707736	0.117872	0.328366	19.14	P35606
GMPPB	0.070717	0.283818	0.442696	4.6	Q9Y5P6
DEK	0.0706129	0.353086	0.47594	4.92	P35659
ASPSCR1	0.070568	0.302934	0.450705	7.98	Q9BZE9
SF3B3	0.0705587	0.0572305	0.269519	14.8	Q15393
SAP30BP	0.070519	0.529764	0.55159	0.84	Q9UHR5
APOC1	0.0704778	0.579956	0.570808	1.82	P02654
RPN1	0.0704671	0.126665	0.337229	22.36	P04843
RFTN1	0.0704395	0.207563	0.402933	7.88	Q14699
MAPRE3	0.070376	0.373188	0.485544	6.34	Q9UPY8
HNRNPA1	0.0703574	0.259836	0.428726	10.06	P09651
SLC12A2	0.0703414	0.383947	0.490531	4.1	P55011
PPP2R5E	0.0702064	0.0852063	0.29578	8.76	Q16537
SNRPD3	0.0701199	0.290844	0.444701	2	P62318
GAR1	0.0700797	0.3339	0.467622	1.76	Q9NY12
STAU1	0.0700672	0.279777	0.440221	6.38	O95793
DST	0.0699235	0.0645788	0.277893	53.6	Q03001
MEF2A	0.0699042	0.489751	0.534043	0.94	Q02078
NUP155	0.0697976	0.102854	0.310244	11.76	O75694
SEC24C	0.0697602	0.155187	0.357121	12.46	P53992
DCTN2	0.0697006	0.158424	0.358009	15.08	Q13561
STAT3	0.0695436	0.148767	0.352752	18.9	P40763
VPS45	0.0694578	0.256261	0.427264	7.48	Q9NRW7
HP1BP3	0.0694328	0.191157	0.387079	10.46	Q5SSJ5
SGCB	0.0694042	0.142264	0.350055	11.76	Q16585
STRAP	0.0694037	0.0972037	0.307132	13.5	Q9Y3F4
IGHV3.7	0.0691517	0.59422	0.576769	1.92	P01780
HSD17B12	0.0690497	0.157453	0.357969	10.92	Q53GQ0
MRPL23	0.0690025	0.218944	0.409482	6.8	Q16540
GARS1	0.068989	0.200472	0.396616	12.82	P41250
STAU2	0.0689763	0.10864	0.317584	15.42	Q9NUL3
TAX1BP3	0.0687641	0.313514	0.456498	2.58	O14907
MAP2K1	0.0687452	0.236948	0.417844	10.06	Q02750
SNX21	0.0687424	0.348728	0.473025	4.4	Q969T3
SNAP29	0.0687261	0.196512	0.391637	6.22	O95721
SLC20A2	0.0686968	0.212218	0.404773	5.5	Q08357
PPP3CC	0.0686472	0.578103	0.570201	2.3	P48454
HTATSF1	0.0685768	0.400171	0.496908	3.86	O43719
USP4	0.0685469	0.32717	0.463017	3.6	Q13107
ILF3	0.0683658	0.213451	0.405504	20.58	Q12906
ERP29	0.068139	0.0725011	0.283982	7.48	P30040
PRPF31	0.0679236	0.389123	0.492323	3.66	Q8WWY3
RAB8A	0.0678893	0.551501	0.561192	1.9	P61006
NUP205	0.0678136	0.221936	0.412719	10.24	Q92621
CHCHD2	0.0675071	0.234405	0.417844	3.9	Q9Y6H1
ESAM	0.0674525	0.454335	0.520241	3.26	Q96AP7
CTPS1	0.0674132	0.268243	0.432493	6.34	P17812
SKIC3	0.0672195	0.0850529	0.29578	20.22	Q6PGP7
BTF3L4	0.0672131	0.249155	0.425366	7.76	Q96K17
NME1	0.0671808	0.317729	0.458732	4.82	P15531
MTPAP	0.0671206	0.498781	0.537918	2.1	Q9NVV4
CCDC9B	0.0670028	0.414991	0.503364	2.36	Q6ZUT6
RPL35A	0.0669599	0.459052	0.521804	3.22	P18077
PECAM1	0.0669481	0.0984305	0.307137	10.76	P16284
ISG15	0.0667483	0.461029	0.521966	1.84	P05161
HMOX1	0.0667468	0.49784	0.537777	3.8	P09601
ARPC3	0.0666527	0.237373	0.417844	7.28	O15145
C4A	0.0666407	0.626457	0.586349	37.22	P0C0L4
UBQLN1	0.0665462	0.232682	0.417844	10.04	Q9UMX0
HNRNPU	0.0665403	0.119504	0.329306	15.04	Q00839
TPP2	0.0665278	0.0661936	0.277893	26.6	P29144
AP1M1	0.0664576	0.0684988	0.278408	10.86	Q9BXS5
AP3D1	0.066374	0.22286	0.413348	9.9	O14617
PARVB	0.0663609	0.177233	0.377276	9.06	Q9HBI1
PDCD11	0.0662778	0.688598	0.60189	1.44	Q14690
HDGFL2	0.0662524	0.358743	0.479319	3.72	Q7Z4V5
TRAPPC9	0.0661966	0.517589	0.546175	2.1	Q96Q05
HEATR1	0.066167	0.632365	0.58883	2.26	Q9H583
SACS	0.0659388	0.276652	0.43805	15.66	Q9NZJ4
USP9X	0.0658669	0.139416	0.348464	22.58	Q93008
PPIH	0.0657333	0.209715	0.403743	5.3	O43447
RPS27	0.065563	0.387887	0.492074	1	P42677
MYH15	0.0655451	0.444165	0.516536	8.08	Q9Y2K3
CDV3	0.0653907	0.380467	0.488072	10.88	Q9UKY7
ATG4B	0.065383	0.290142	0.444678	5.76	Q9Y4P1
MYBBP1A	0.0653815	0.420999	0.504765	6.98	Q9BQG0
VCP	0.0653435	0.195813	0.391179	49.12	P55072
SEL1L	0.065265	0.447492	0.5183	3.62	Q9UBV2
BAG2	0.0652264	0.465701	0.524733	3.2	O95816
IGHV1.18	0.0651091	0.793757	0.629487	0.68	A0A0C4DH31
PURA	0.0650383	0.424942	0.506671	4.44	Q00577
CIAPIN1	0.0650142	0.255355	0.427264	4.92	Q6FI81
BOLA2B	0.064978	0.224553	0.414867	3.44	Q9H3K6
PGAM5	0.0649533	0.136754	0.34833	8.28	Q96HS1
CLPB	0.0649185	0.204671	0.400104	8.5	Q9H078
SF1	0.0647819	0.267695	0.432493	5.64	Q15637
TIMM17B	0.0647319	0.396582	0.49528	3.38	O60830
TIMM22	0.0646668	0.183364	0.382512	1	Q9Y584
BAG6	0.0646309	0.2263	0.416077	15.28	P46379
ATP1A2	0.0645594	0.137131	0.348418	40	P50993
LMNA	0.0645065	0.211863	0.404643	38.84	P02545
ELMO2	0.0644328	0.656255	0.595752	1.42	Q96JJ3
NACA	0.0643143	0.0627181	0.276965	68.72	E9PAV3
CSTF2	0.0643029	0.636778	0.589369	1	P33240
LAP3	0.0641715	0.120618	0.329921	21.94	P28838
FASN	0.0640765	0.377506	0.486979	13.46	P49327
MAGOH	0.0639538	0.503066	0.53947	2.3	P61326
AKR1C2	0.063699	0.688331	0.60189	4.74	P52895
ATP2A3	0.0636346	0.68051	0.601022	0.92	Q93084
NCALD	0.0635596	0.553939	0.561433	0.84	P61601
ELP1	0.0635069	0.417372	0.504486	3.16	O95163
RASIP1	0.0634704	0.336495	0.468469	4.14	Q5U651
EXOSC5	0.0634555	0.693571	0.602648	0.92	Q9NQT4
CHMP4B	0.0634268	0.324126	0.461314	5.36	Q9H444
YIPF5	0.063425	0.585293	0.572689	1	Q969M3
FKBP9	0.0633901	0.658394	0.596668	0.7	O95302
HMCN2	0.0631595	0.473186	0.5279	16.48	Q8NDA2
MRPS17	0.0631252	0.425099	0.506671	3.34	Q9Y2R5
UNG	0.0630425	0.254732	0.427264	6.24	P13051
PSMD7	0.0630322	0.211127	0.404329	10.16	P51665
RPUSD3	0.0630292	0.568189	0.56626	1.84	Q6P087
TYMP	0.0628398	0.390805	0.493049	5.48	P19971
FBXO22	0.0627681	0.561218	0.562335	0.82	Q8NEZ5
NCKAP1	0.062706	0.255897	0.427264	9.04	Q9Y2A7
IGKV2.28	0.0625743	0.624644	0.585428	2.92	A0A075B6P5
TARDBP	0.06247	0.309376	0.454929	4.56	Q13148
MYO1D	0.0624165	0.616849	0.583558	3.74	O94832
MRPL30	0.0624027	0.594579	0.576769	2.32	Q8TCC3
RPS16	0.0623365	0.242758	0.422088	7.86	P62249
TECR	0.0623044	0.234824	0.417844	9.48	Q9NZ01
FBLN2	0.0622593	0.473509	0.527912	5.6	P98095
EIF4B	0.0621995	0.41288	0.502297	6.72	P23588
RO60	0.0621845	0.171481	0.370901	11.42	P10155
MRPS31	0.062106	0.358922	0.479319	8.76	Q92665
PSMC5	0.0620528	0.122633	0.332768	18.46	P62195
NXN	0.0619379	0.168213	0.366921	11.44	Q6DKJ4
BRCC3	0.0619336	0.425947	0.506988	2.86	P46736
MRE11	0.0618607	0.303153	0.450705	2.66	P49959
EXOC7	0.0617722	0.322194	0.460357	5.88	Q9UPT5
GPS1	0.0617346	0.262706	0.430813	12.62	Q13098
COX17	0.0615927	0.320445	0.460357	1.56	Q14061
MOB4	0.0614454	0.518701	0.546175	1.84	Q9Y3A3
EIF3M	0.0613531	0.278188	0.439251	9.02	Q7L2H7
ARL5A	0.0613418	0.660497	0.596761	0.74	Q9Y689
TNFAIP2	0.06131	0.42978	0.508665	3.58	Q03169
API5	0.0611999	0.245887	0.424159	7.96	Q9BZZ5
DNAJB6	0.0611946	0.191111	0.387079	3	O75190
PMPCB	0.0611841	0.2306	0.416996	10.66	O75439
GET3	0.0611488	0.224667	0.414867	9.4	O43681
DPYSL2	0.0611295	0.273963	0.435926	20.24	Q16555
HERC4	0.0610881	0.143492	0.350486	10.94	Q5GLZ8
VKORC1L1	0.0610592	0.467932	0.524733	3.1	Q8N0U8
CDC5L	0.0609551	0.369222	0.484718	5.46	Q99459
RPS13	0.0609507	0.284803	0.443356	4	P62277
SGCA	0.060861	0.162342	0.361039	6.84	Q16586
ZC3H7B	0.0608456	0.620967	0.58475	0.98	Q9UGR2
OR2T12	0.0608297	0.65536	0.595639	0.88	Q8NG77
EFTUD2	0.0606159	0.12502	0.336658	20.16	Q15029
HECTD3	0.0603711	0.341853	0.470043	9.34	Q5T447
CTNNBL1	0.0603299	0.514626	0.544254	3.22	Q8WYA6
TOMM6	0.0603213	0.597509	0.577845	1.9	Q96B49
PCYT1A	0.0602492	0.281481	0.440266	6.24	P49585
DAZAP1	0.0601569	0.396576	0.49528	3.86	Q96EP5
RAB14	0.0601567	0.108879	0.317584	9.18	P61106
CISD2	0.0600985	0.251081	0.425366	4.62	Q8N5K1
ARPC5L	0.0600767	0.151592	0.353697	4.52	Q9BPX5
TRAPPC4	0.0599522	0.598529	0.577845	2.92	Q9Y296
ARVCF	0.059918	0.682341	0.601022	3.3	O00192
MRPL24	0.0598755	0.306131	0.453183	5.28	Q96A35
H3.7	0.0598518	0.454376	0.520241	1	Q5TEC6
STRN	0.0598191	0.319866	0.460357	8.98	O43815
SMAD9	0.0598019	0.639588	0.590688	1.98	O15198
TMED10	0.0597584	0.247202	0.424751	6.58	P49755
TM6SF1	0.0596084	0.610038	0.580405	3.36	Q9BZW5
ATP13A1	0.0595903	0.462774	0.523521	2.78	Q9HD20
PDIA6	0.0594746	0.105776	0.312455	10.66	Q15084
HEATR3	0.0593627	0.559159	0.562113	2.22	Q7Z4Q2
RCC1	0.0592953	0.251558	0.425506	7.34	P18754
HBS1L	0.0592733	0.246707	0.424159	18.66	Q9Y450
RCC1L	0.0592482	0.488131	0.533408	1.98	Q96I51
NOMO3	0.0592278	0.0771668	0.290252	15.22	P69849
TMED1	0.0591977	0.335612	0.468333	3.18	Q13445
EIF4G1	0.0591435	0.133092	0.343693	32.68	Q04637
EIF2A	0.0590913	0.152796	0.354364	16.44	Q9BY44
STX5	0.0590754	0.502774	0.53947	2.44	Q13190
RBBP7	0.0590684	0.299562	0.449386	9.78	Q16576
ACSL4	0.0586785	0.383278	0.489932	5.32	O60488
ILVBL	0.0586646	0.257746	0.427264	11.4	A1L0T0
PCDH1	0.058592	0.545766	0.55912	2.1	Q08174
SLC41A3	0.0585465	0.310289	0.455087	3.74	Q96GZ6
FUS	0.0585343	0.349916	0.473717	4.96	P35637
EGLN1	0.058525	0.321141	0.460357	5.12	Q9GZT9
NAP1L4	0.0584642	0.115218	0.32426	10.32	Q99733
FKBP5	0.0584427	0.237709	0.417844	13.64	Q13451
EPRS1	0.0583976	0.189739	0.386145	40.84	P07814
CYRIB	0.0582316	0.323631	0.461053	9.34	Q9NUQ9
CDK4	0.0580608	0.32818	0.463453	4.26	P11802
ACTR1B	0.0580407	0.255838	0.427264	12.62	P42025
ARHGDIA	0.0578032	0.324562	0.461398	7	P52565
FAM120B	0.0577927	0.117611	0.327961	11.2	Q96EK7
RAB11B	0.0577707	0.134727	0.344722	9.8	Q15907
SKP1	0.0577445	0.273599	0.435904	6.3	P63208
RNF170	0.0576979	0.411961	0.502244	2.98	Q96K19
CPB2	0.0574863	0.69358	0.602648	1.44	Q96IY4
LSM2	0.0574454	0.2616	0.429974	3.5	Q9Y333
RCN1	0.0574315	0.359051	0.479319	10.98	Q15293
ZC3H15	0.0573147	0.519106	0.546175	3.08	Q8WU90
GOLT1B	0.0572492	0.594316	0.576769	2.14	Q9Y3E0
IQGAP1	0.0572397	0.256896	0.427264	43.92	P46940
RAB1A	0.0572095	0.369988	0.484981	2.38	P62820
LAMA2	0.0572094	0.195238	0.391179	88.9	P24043
SH3GLB1	0.0571058	0.168969	0.367818	8.8	Q9Y371
PC	0.0569908	0.332488	0.467168	7.38	P11498
MYO1B	0.0569482	0.233283	0.417844	14.06	O43795
C1orf122	0.0568783	0.749864	0.617916	0.9	Q6ZSJ8
OTUD4	0.056861	0.285654	0.443356	6.5	Q01804
PSME3	0.0568109	0.39159	0.493599	5.7	P61289
ACBD3	0.056667	0.300567	0.450416	6.32	Q9H3P7
SDHAF2	0.0565087	0.359466	0.47942	3.66	Q9NX18
STT3A	0.0564052	0.285432	0.443356	7.24	P46977
OR6C74	0.0562359	0.493877	0.535828	2.56	A6NCV1
THOP1	0.0561864	0.292033	0.445213	6.48	P52888
CCT8	0.0561471	0.0822658	0.295522	25.2	P50990
SEC23IP	0.0560484	0.303011	0.450705	9.1	Q9Y6Y8
TOMM70	0.0560361	0.293972	0.445736	14.18	O94826
ATG5	0.0558517	0.53204	0.552332	2.46	Q9H1Y0
MRPL4	0.055761	0.372622	0.485544	7.36	Q9BYD3
TCEA3	0.0557393	0.442043	0.515554	3.74	O75764
MRPS34	0.0557334	0.36828	0.484718	8.52	P82930
TIA1	0.0555725	0.317809	0.458732	4.38	P31483
MSI2	0.0555686	0.253147	0.426885	7.64	Q96DH6
PPP6R2	0.0555577	0.290885	0.444701	6.42	O75170
GRPEL1	0.0555431	0.258984	0.42807	6.96	Q9HAV7
SYNCRIP	0.0554199	0.281051	0.440266	14.98	O60506
APPL1	0.0554131	0.151404	0.353697	16.94	Q9UKG1
ECPAS	0.0554087	0.236938	0.417844	46.6	Q5VYK3
LAMC1	0.0553116	0.210458	0.404046	38.16	P11047
CACNG1	0.0552329	0.452682	0.519975	2.86	Q06432
WDR13	0.0551019	0.307374	0.453183	3.4	Q9H1Z4
PGLYRP2	0.0550166	0.555527	0.561946	5.2	Q96PD5
MICU1	0.0550064	0.345128	0.470289	6.2	Q9BPX6
PBDC1	0.0549932	0.420446	0.504765	4.68	Q9BVG4
GADD45GIP1	0.0549423	0.319475	0.460357	4.44	Q8TAE8
CKAP5	0.0548603	0.193748	0.390894	22.5	Q14008
FAM240C	0.0548575	0.682189	0.601022	0.98	A0A1B0GVR7
ARL15	0.0548154	0.463726	0.523969	1.3	Q9NXU5
MYH14	0.0547701	0.326275	0.462677	51.98	Q7Z406
EMD	0.0547674	0.231963	0.417844	8.98	P50402
MYH8	0.0547656	0.477569	0.528928	43.8	P13535
AGPS	0.0546123	0.321489	0.460357	6.54	O00116
TMED9	0.0545725	0.467667	0.524733	2.96	Q9BVK6
ELANE	0.0542477	0.71156	0.608766	0.88	P08246
RPS3	0.0542341	0.189608	0.386145	14.06	P23396
CNP	0.0540411	0.182526	0.381358	6.54	P09543
LCLAT1	0.0539554	0.393524	0.494689	3.98	Q6UWP7
UCHL5	0.0539172	0.194959	0.391179	11.8	Q9Y5K5
CRYZL1	0.0539035	0.785408	0.628321	1.98	O95825
ANK3	0.0538506	0.182443	0.381358	31.64	Q12955
UBXN6	0.0538406	0.333245	0.467168	9.1	Q9BZV1
CD47	0.0537887	0.536947	0.554568	2.8	Q08722
PSMC4	0.0537749	0.243375	0.422169	17.42	P43686
DDX1	0.053547	0.218549	0.409482	22.98	Q92499
SLIRP	0.0535428	0.24048	0.421254	5.96	Q9GZT3
SNX9	0.0535301	0.301403	0.450681	6.12	Q9Y5X1
IGHV5.51	0.0535012	0.624502	0.585428	2.8	A0A0C4DH38
PSMD13	0.0534185	0.364703	0.483851	13.02	Q9UNM6
UBA6	0.0533772	0.154766	0.35688	14.28	A0AVT1
COTL1	0.0532292	0.710474	0.608707	1.08	Q14019
AGK	0.0530169	0.244396	0.423266	6.28	Q53H12
HSPB7	0.0529026	0.606017	0.579099	13.78	Q9UBY9
CCT6A	0.0528903	0.104313	0.311153	16.68	P40227
ITGB1	0.0528877	0.306149	0.453183	13.42	P05556
CCT3	0.0528642	0.185197	0.384097	22.68	P49368
CCT4	0.0528557	0.213062	0.405504	22.3	P50991
PTPN11	0.052853	0.326922	0.462899	16.02	Q06124
HSPH1	0.0528382	0.342429	0.470043	13.08	Q92598
VPS51	0.0527724	0.634682	0.58908	4.84	Q9UID3
EMC2	0.0527181	0.255864	0.427264	6.78	Q15006
HSPB2	0.0527113	0.473589	0.527912	7.84	Q16082
TSG101	0.0525648	0.163936	0.362226	7.98	Q99816
GSDME	0.0525209	0.531896	0.552332	5.68	O60443
CEPT1	0.052474	0.726233	0.61204	1.9	Q9Y6K0
SERBP1	0.0524356	0.335977	0.468333	11.78	Q8NC51
PRSS1	0.052337	0.817516	0.634947	0.98	P07477
VPS35	0.0523055	0.137318	0.348464	17.44	Q96QK1
CA14	0.0522503	0.728898	0.61279	2.7	Q9ULX7
SLC35B1	0.0521961	0.448625	0.518342	1	P78383
PSMD4	0.0521518	0.286553	0.443961	7.46	P55036
SERPINA5	0.0521101	0.500005	0.538649	2.62	P05154
CALU	0.0520311	0.413022	0.502297	15.16	O43852
RPLP0	0.0518331	0.253431	0.426885	11.28	P05388
CYFIP1	0.051772	0.260039	0.428801	14.6	Q7L576
PPA1	0.0516745	0.450087	0.518342	13.06	Q15181
DYNLRB1	0.0515835	0.265658	0.431666	5.68	Q9NP97
AP2B1	0.0515354	0.134012	0.344722	22.42	P63010
GFUS	0.0515058	0.642802	0.591071	2.38	Q13630
TMEM38B	0.0514948	0.404644	0.499357	3.68	Q9NVV0
EPB41L2	0.0514783	0.238549	0.418943	13.76	O43491
EIF4G2	0.0514313	0.178376	0.378747	24.5	P78344
ERMP1	0.0513758	0.293312	0.445213	7.34	Q7Z2K6
EIF3C	0.0513719	0.161731	0.361039	17.08	Q99613
SCN4A	0.0513707	0.313123	0.4564	6.54	P35499
MIEF1	0.0513572	0.52287	0.548456	1.46	L0R8F8
KSR1	0.0513311	0.687651	0.601754	1.34	Q8IVT5
SGCG	0.0512519	0.329371	0.464453	8.26	Q13326
PSMD1	0.0511033	0.17898	0.379016	27.16	Q99460
SLC27A1	0.0509983	0.270469	0.433606	16.1	Q6PCB7
DHX9	0.050972	0.289716	0.444531	26.42	Q08211
HK1	0.0508206	0.399964	0.496908	34	P19367
RNF165	0.0507959	0.815448	0.63479	0.94	Q6ZSG1
CLINT1	0.050793	0.122393	0.332436	7.44	Q14677
ENDOG	0.0507557	0.573078	0.568238	9.28	Q14249
LARP7	0.0506847	0.603832	0.578745	1.64	Q4G0J3
PDCD10	0.0506561	0.32211	0.460357	3.72	Q9BUL8
SNU13	0.0506481	0.635476	0.58908	1.98	P55769
KRT4	0.050596	0.671018	0.599504	3.08	P19013
ANKRD2	0.0505024	0.670926	0.599504	20.2	Q9GZV1
PXN	0.0503684	0.356772	0.478085	7.14	P49023
EIF3B	0.0503581	0.261658	0.429974	26.96	P55884
U2AF2	0.0503225	0.405921	0.499842	6.8	P26368
COX15	0.0503069	0.476118	0.528251	5.8	Q7KZN9
CHCHD3	0.0502833	0.469653	0.526246	9.56	Q9NX63
HNRNPUL2	0.0502306	0.275433	0.437099	10.72	Q1KMD3
KIF5B	0.0501482	0.228538	0.416908	28.58	P33176
MYH1	0.0500733	0.47529	0.527954	191.04	P12882
CCT2	0.0500417	0.207999	0.402933	24.76	P78371
CRBN	0.0499701	0.450479	0.518342	3.68	Q96SW2
FAM114A2	0.0499451	0.242313	0.422088	5.82	Q9NRY5
DDX19A	0.049888	0.301619	0.450681	15.14	Q9NUU7
RPLP1	0.0498191	0.505098	0.540206	1.52	P05386
GIMAP4	0.0498133	0.583457	0.572548	1.38	Q9NUV9
RPL21	0.0498088	0.37997	0.488046	4.74	P46778
AKAP2	0.049794	0.419874	0.504765	8.72	Q9Y2D5
PRKRA	0.0497198	0.395024	0.495056	8.26	O75569
IMPDH2	0.0496195	0.239481	0.420173	13.5	P12268
RPS10	0.049609	0.309858	0.455087	5.84	P46783
RBM39	0.0495869	0.359007	0.479319	4.8	Q14498
VAC14	0.0495834	0.368437	0.484718	5.18	Q08AM6
PLEKHF1	0.0495604	0.440873	0.514615	2.82	Q96S99
DHRS11	0.0494962	0.633842	0.58908	0.82	Q6UWP2
OBSCN	0.0494888	0.373182	0.485544	269.16	Q5VST9
RPS20	0.0493791	0.267153	0.432493	3.6	P60866
SAE1	0.0493568	0.490224	0.534043	4.92	Q9UBE0
NUCB1	0.0493205	0.277276	0.438792	11.12	Q02818
DMD	0.0492361	0.257513	0.427264	147.26	P11532
MCAM	0.0492072	0.486485	0.53264	8.28	P43121
MAP4	0.0491771	0.308556	0.453959	33.82	P27816
CCDC28B	0.0491475	0.565414	0.56457	2.02	Q9BUN5
RTN2	0.0491213	0.345327	0.470333	7.46	O75298
UBR1	0.0490222	0.346987	0.471684	6.72	Q8IWV7
MYL11	0.0489491	0.593925	0.576769	24.44	Q96A32
C1S	0.0489488	0.562181	0.562933	4.46	P09871
OAT	0.04893	0.584759	0.572689	3.62	P04181
CAST	0.0489116	0.372892	0.485544	16.22	P20810
DPT	0.0488144	0.743185	0.615866	1.6	Q07507
TMEM186	0.0487801	0.723062	0.611762	1.66	Q96B77
GBA1	0.0487135	0.646626	0.592274	1.8	P04062
TUBA8	0.0485538	0.400372	0.496908	6.86	Q9NY65
PSMG3	0.0485402	0.413518	0.502624	3.36	Q9BT73
SCFD1	0.0485116	0.269586	0.433362	19.34	Q8WVM8
TOP2B	0.0484926	0.3564	0.477847	7.86	Q02880
EIF5B	0.0484592	0.284874	0.443356	17.42	O60841
STX4	0.048418	0.204959	0.400184	8.16	Q12846
SRP14	0.0483588	0.371015	0.485544	5.42	P37108
MON2	0.0483044	0.624376	0.585428	3.92	Q7Z3U7
MGST1	0.0482796	0.794851	0.629898	0.66	P10620
EIF2B3	0.0482446	0.160594	0.360605	13.2	Q9NR50
STX18	0.0481812	0.38117	0.488309	5.36	Q9P2W9
SMYD2	0.0481401	0.435424	0.511986	3.54	Q9NRG4
RPF2	0.0478514	0.719232	0.610638	2.82	Q9H7B2
AIMP1	0.0477532	0.264542	0.431202	10.9	Q12904
HSPA12A	0.0475458	0.343356	0.470043	9.54	O43301
RAB18	0.0474177	0.311421	0.455123	7.96	Q9NP72
STRN3	0.0474067	0.436829	0.512565	14	Q13033
SMPX	0.0473797	0.545884	0.55912	5.34	Q9UHP9
TUBB4B	0.0472577	0.3117	0.455266	23.42	P68371
PPP1CC	0.0472297	0.382287	0.489295	1.98	P36873
NUP88	0.0471772	0.581368	0.571411	1.6	Q99567
RACK1	0.0470785	0.345054	0.470289	13.4	P63244
CDC73	0.0470009	0.791577	0.629417	2.16	Q6P1J9
CCT7	0.0469893	0.138642	0.348464	19.16	Q99832
ITIH2	0.0469351	0.687101	0.601705	14.64	P19823
GART	0.0468006	0.229759	0.416996	21.12	P22102
EIF3H	0.0466993	0.251281	0.425366	9.58	O15372
TJP1	0.0466576	0.257343	0.427264	19.3	Q07157
ARMCX1	0.0466297	0.454524	0.520241	5.6	Q9P291
CAP2	0.0465854	0.356426	0.477847	23.24	P40123
RPSA	0.0465	0.466615	0.524733	13.7	P08865
BIN1	0.0464785	0.3336	0.467433	20.48	O00499
C9orf64	0.0463689	0.460417	0.521891	5	Q5T6V5
TOMM40	0.046346	0.399715	0.496908	8.16	O96008
VPS28	0.0463309	0.518297	0.546175	3.74	Q9UK41
PKIG	0.046242	0.665784	0.597424	0.98	Q9Y2B9
NUFIP2	0.046197	0.41735	0.504486	5.38	Q7Z417
BUB3	0.0460939	0.292848	0.445213	5.58	O43684
GPC4	0.0460399	0.765804	0.621895	2.06	O75487
C8A	0.0459778	0.62123	0.58475	2.06	P07357
STRIP2	0.0458815	0.514862	0.5443	5.78	Q9ULQ0
DCTN3	0.045855	0.524633	0.549285	4.8	O75935
CCDC50	0.0458352	0.679289	0.601022	1.06	Q8IVM0
KLHL40	0.0457949	0.559172	0.562113	21.32	Q2TBA0
PTGR1	0.0457205	0.654564	0.595298	8.66	Q14914
ACBD5	0.0456546	0.494549	0.535926	2.66	Q5T8D3
EIF2S3	0.0456381	0.270853	0.433975	14.02	P41091
ADAM10	0.0454509	0.642503	0.591071	0.82	O14672
ADPRHL1	0.0454024	0.369264	0.484718	13.62	Q8NDY3
HNRNPR	0.0453234	0.293491	0.445245	11.18	O43390
S100A11	0.0452734	0.750347	0.618128	3.3	P31949
TAOK3	0.0451956	0.584811	0.572689	1	Q9H2K8
DDX5	0.0451504	0.393248	0.494585	9.26	P17844
GID8	0.0451123	0.693479	0.602648	1.54	Q9NWU2
GPC1	0.0450263	0.437033	0.512565	5.66	P35052
LMAN1	0.0449758	0.473921	0.527912	11.64	P49257
AGPAT1	0.0449646	0.549981	0.560985	2.44	Q99943
MYH13	0.0449293	0.497422	0.537531	15.3	Q9UKX3
SNRPA	0.0448528	0.438539	0.51292	4.32	P09012
PMPCA	0.044824	0.373818	0.485666	14.06	Q10713
COPS7A	0.0448201	0.30182	0.450681	9.1	Q9UBW8
MME	0.0448129	0.426727	0.507151	10.88	P08473
PTGDS	0.0447711	0.679918	0.601022	1.8	P41222
RUVBL1	0.0447677	0.219722	0.409482	14.2	Q9Y265
IK	0.0447497	0.685857	0.601187	1.82	Q13123
TNPO2	0.0447347	0.605927	0.579099	5.3	O14787
ANXA4	0.0446694	0.263371	0.430813	12.06	P09525
TRIM54	0.0446187	0.506046	0.540302	10.44	Q9BYV2
NRDC	0.044588	0.342437	0.470043	10.56	O43847
RARS2	0.0445325	0.806355	0.632466	0.94	Q5T160
PHYKPL	0.0444618	0.38865	0.492323	7.9	Q8IUZ5
DGLUCY	0.0444505	0.850739	0.645223	17.3	Q7Z3D6
GNA13	0.0443722	0.365061	0.483866	4.08	Q14344
STBD1	0.0443471	0.393681	0.494689	12.36	O95210
FAM98A	0.0442443	0.466045	0.524733	8	Q8NCA5
SYNJ2BP	0.0441987	0.494798	0.535926	5.88	P57105
GRSF1	0.044177	0.496647	0.536898	10.6	Q12849
HMGB1	0.0441237	0.287376	0.443961	7.96	P09429
CLUH	0.0440931	0.194991	0.391179	21.76	O75153
CHTOP	0.0440784	0.672622	0.599504	2.96	Q9Y3Y2
SYAP1	0.0440574	0.653618	0.595261	0.96	Q96A49
RPS25	0.0438829	0.681418	0.601022	2	P62851
ARMCX2	0.0438562	0.621101	0.58475	5.1	Q7L311
CUL4A	0.0438374	0.224515	0.414867	26.88	Q13619
KLHL21	0.0437476	0.603532	0.578745	2.7	Q9UJP4
SUMF2	0.0436445	0.742892	0.615866	2.78	Q8NBJ7
DDX39B	0.043518	0.343479	0.470043	14.14	Q13838
SNX3	0.0435061	0.501171	0.538649	6.52	O60493
AFDN	0.0432366	0.482146	0.53015	7.8	P55196
MIA3	0.0431788	0.386807	0.491848	4.82	Q5JRA6
MRPS21	0.0431512	0.62086	0.58475	2.68	P82921
GOLGA2	0.0429099	0.635172	0.58908	2.98	Q08379
SNRPB	0.0428966	0.506104	0.540302	3.64	P14678
FAM98B	0.0428878	0.361788	0.481381	4.68	Q52LJ0
VWA1	0.0428673	0.379411	0.488046	6.14	Q6PCB0
TIMM23	0.0428181	0.458434	0.521588	3.68	O14925
LGALS3BP	0.0427985	0.585832	0.572809	7.44	Q08380
GSK3B	0.0427623	0.320331	0.460357	9.1	P49841
CILP	0.0426462	0.760418	0.621351	5.1	O75339
DNAJB2	0.0425922	0.365579	0.484046	6.08	P25686
LIMD1	0.0425641	0.512962	0.543512	3.64	Q9UGP4
RPL18	0.042511	0.660565	0.596761	3.88	Q07020
SVIL	0.0424934	0.478039	0.528928	72.04	O95425
PRKAG2	0.0422575	0.486892	0.532673	9.32	Q9UGJ0
NME3	0.0421929	0.406835	0.50053	4.1	Q13232
ERBIN	0.04219	0.603226	0.578745	3.16	Q96RT1
RTCB	0.0421062	0.32925	0.464453	17.92	Q9Y3I0
DYNLL2	0.0420933	0.614989	0.582955	2.36	Q96FJ2
APOL1	0.042043	0.757224	0.620717	1.78	O14791
LCP1	0.0420056	0.604738	0.578933	11.1	P13796
MAP2K3	0.0417109	0.417765	0.504529	11.46	P46734
HTD2	0.0416927	0.825881	0.638459	1.36	P86397
RETREG3	0.0416576	0.475831	0.52814	2.78	Q86VR2
JSRP1	0.0416461	0.501507	0.538649	9.78	Q96MG2
CLIP1	0.0416286	0.569261	0.566493	44.62	P30622
MRPS15	0.0415422	0.601609	0.578031	4.8	P82914
ENDOD1	0.0415362	0.467386	0.524733	13.72	O94919
HS1BP3	0.0414878	0.592699	0.576769	1.46	Q53T59
C1R	0.0413232	0.568961	0.566493	4.52	P00736
RHOT1	0.0413159	0.397135	0.495638	7.22	Q8IXI2
TLN1	0.0413115	0.289481	0.444531	69.8	Q9Y490
SRI	0.0411586	0.384469	0.490754	4.24	P30626
MRPL38	0.0409908	0.481903	0.530121	6.08	Q96DV4
ERP44	0.0409686	0.418454	0.504765	6.58	Q9BS26
FEZ2	0.0409602	0.670511	0.599504	0.96	Q9UHY8
NA..1	0.0408492	0.744778	0.616237	6.94	P0DOX7
PSMC2	0.0408155	0.163439	0.362226	22.22	P35998
RPL23A	0.0408096	0.444038	0.516536	7.64	P62750
NDRG3	0.0407396	0.380154	0.488046	3.96	Q9UGV2
MTHFR	0.0404305	0.725874	0.61204	1.82	P42898
UGP2	0.0404248	0.462563	0.523492	30.24	Q16851
KIAA2013	0.0403998	0.773162	0.625254	0.96	Q8IYS2
MRPL22	0.0403995	0.493287	0.535726	6.4	Q9NWU5
APOC2	0.0402467	0.763661	0.621895	3.02	P02655
CLCC1	0.0402425	0.554481	0.561433	3.3	Q96S66
EIF3I	0.0402343	0.382232	0.489295	10.64	Q13347
FNTA	0.0402226	0.377463	0.486979	7.82	P49354
IL6ST	0.0400871	0.848333	0.645223	0.72	P40189
H4C16	0.0400537	0.639059	0.590688	8.18	P62805
MRPS28	0.0400507	0.407873	0.500717	5.76	Q9Y2Q9
NDUFAF7	0.0399293	0.453091	0.519975	10.38	Q7L592
SKIC8	0.0397768	0.369273	0.484718	6.22	Q9GZS3
GYS1	0.0397296	0.440081	0.514115	35.62	P13807
CTNNA1	0.0397025	0.460778	0.521891	12.52	P35221
TIMM8B	0.0396566	0.787925	0.628591	1.54	Q9Y5J9
BOD1	0.0394793	0.767347	0.622447	0.94	Q96IK1
RNPS1	0.0394349	0.674212	0.599504	2.7	Q15287
DRG1	0.0393582	0.40847	0.501015	9.44	Q9Y295
HNRNPA0	0.0393158	0.526134	0.550156	4.74	Q13151
MRPS5	0.0392587	0.579997	0.570808	6.44	P82675
PTDSS2	0.0392199	0.683966	0.601187	1.92	Q9BVG9
KLC1	0.0391706	0.363891	0.483495	10.4	Q07866
BABAM2	0.0391538	0.370286	0.485147	3.84	Q9NXR7
ME3	0.0391195	0.467035	0.524733	10.68	Q16798
CSNK2B	0.039019	0.57444	0.568757	2.44	P67870
RABGGTB	0.0389482	0.680525	0.601022	2.18	P53611
HSPA4	0.0389094	0.324719	0.461398	27.52	P34932
POMGNT1	0.0388458	0.798799	0.631141	0.72	Q8WZA1
COA4	0.0387798	0.623975	0.585428	2.84	Q9NYJ1
TCP1	0.0387394	0.338099	0.469748	24.16	P17987
HNRNPH1	0.0387153	0.391249	0.493389	10.48	P31943
TUBG1	0.0383252	0.479338	0.52917	5.02	P23258
SNRNP200	0.0382913	0.350801	0.473905	21.62	O75643
PFKL	0.0382279	0.355228	0.477601	11.82	P17858
VPS13C	0.0381329	0.193871	0.390894	51.12	Q709C8
RABGEF1	0.038095	0.614887	0.582955	2.02	Q9UJ41
TPP1	0.0379898	0.567773	0.566125	6.08	O14773
PPP2R2A	0.03796	0.591825	0.576672	13.84	P63151
YTHDF3	0.0379026	0.45863	0.521588	4.24	Q7Z739
LPGAT1	0.0378617	0.764267	0.621895	3.84	Q92604
LARS1	0.0378447	0.29061	0.444701	31	Q9P2J5
NSF	0.0378434	0.445841	0.51742	26.98	P46459
NIBAN1	0.0376653	0.570407	0.56675	16.74	Q9BZQ8
EPHX1	0.037618	0.659221	0.596761	22.26	P07099
RPL35	0.0374414	0.732994	0.613858	2.1	P42766
HSP90AA1	0.0373774	0.342918	0.470043	17.1	P07900
GSPT2	0.0372909	0.724915	0.611944	1	Q8IYD1
ABCD3	0.0371605	0.507906	0.541404	8.08	P28288
SUGT1	0.0371528	0.386681	0.491848	11.18	Q9Y2Z0
RAB21	0.037019	0.447516	0.5183	9.1	Q9UL25
SIRT2	0.0368277	0.569345	0.566493	6.86	Q8IXJ6
PON1	0.0367518	0.724392	0.611915	6.3	P27169
CTSB	0.0366967	0.387177	0.491848	6.34	P07858
PON2	0.0365297	0.78087	0.626999	2.64	Q15165
CARM1	0.0365271	0.417304	0.504486	9.62	Q86X55
METAP1	0.0364489	0.67203	0.599504	2.82	P53582
SLC2A4	0.0364327	0.511903	0.543151	6.68	P14672
LRPPRC	0.0362981	0.413003	0.502297	58.06	P42704
LASP1	0.0362964	0.54551	0.55912	8.58	Q14847
NUMA1	0.036137	0.438643	0.51292	18.58	Q14980
MMAA	0.0361303	0.63511	0.58908	5.98	Q8IVH4
SUN1	0.0359193	0.456918	0.521588	14.46	O94901
GIPC1	0.0358504	0.597201	0.577845	5.86	O14908
MYL12B	0.0358057	0.671338	0.599504	10.78	O14950
UBE4B	0.0357636	0.504564	0.540206	9.62	O95155
C2	0.0357455	0.747053	0.617039	1.88	P06681
CTSG	0.0357137	0.760014	0.621201	3.9	P08311
MYOZ2	0.0356825	0.664845	0.597424	16.2	Q9NPC6
IGBP1	0.0356194	0.458465	0.521588	5.38	P78318
CAND1	0.0356066	0.394362	0.494748	26.02	Q86VP6
SRRT	0.0355461	0.757943	0.620765	2.8	Q9BXP5
EIF2S2	0.0355454	0.554521	0.561433	10.9	P20042
PA2G4	0.035445	0.439749	0.51394	15.48	Q9UQ80
INTS4	0.0354402	0.872695	0.650987	0.8	Q96HW7
KIAA1671	0.0352602	0.796746	0.630263	3.38	Q9BY89
XPO1	0.0352211	0.275227	0.437018	24.3	O14980
SLC25A24	0.035164	0.389334	0.492323	14.18	Q6NUK1
UROD	0.0350921	0.557868	0.562113	6.5	P06132
MAPK1	0.0350131	0.386946	0.491848	12.18	P28482
PI4KA	0.0349795	0.562642	0.563196	10	P42356
FAF2	0.0348993	0.555624	0.561946	2.44	Q96CS3
AKAP6	0.0348775	0.786738	0.628591	0.98	Q13023
OSGEP	0.0348135	0.519149	0.546175	6.34	Q9NPF4
CYP27A1	0.0348112	0.558452	0.562113	5.24	Q02318
BASP1	0.0347288	0.818703	0.635344	3.22	P80723
TNNC2	0.0347268	0.736446	0.614558	15.22	P02585
NATD1	0.034678	0.789475	0.628591	0.86	Q8N6N6
PLAA	0.0346671	0.342409	0.470043	19.82	Q9Y263
SCO2	0.0345072	0.774505	0.625444	2.66	O43819
BCR	0.0344869	0.784888	0.628261	1.84	P11274
DYNC1I2	0.0344394	0.478584	0.52917	9.88	Q13409
HSPB3	0.0343873	0.510356	0.542991	5.98	Q12988
TMEM182	0.0343841	0.73045	0.612818	1	Q6ZP80
PDCD6	0.0342652	0.591181	0.576672	4.98	O75340
MYL6	0.0339413	0.729354	0.612818	5.86	P60660
PRKACB	0.0338538	0.60078	0.577913	11.14	P22694
EOGT	0.0337959	0.541877	0.556611	4.04	Q5NDL2
PRRC1	0.0337434	0.664021	0.59698	3.14	Q96M27
ATP6V1G1	0.033552	0.503841	0.539924	3	O75348
DNAJB12	0.0334611	0.643461	0.591237	3.12	Q9NXW2
MRPL3	0.0333695	0.529493	0.551559	6.52	P09001
SMC3	0.0332144	0.531512	0.552332	6.54	Q9UQE7
TRMT112	0.0331381	0.706211	0.606533	2.18	Q9UI30
GSR	0.0331369	0.551479	0.561192	14.88	P00390
DAG1	0.0331159	0.485656	0.532145	17.4	Q14118
OGT	0.0330617	0.49533	0.53609	8.92	O15294
IGHA1	0.0329849	0.842244	0.64371	7.3	P01876
IGHG2	0.0329526	0.816869	0.634793	5.62	P01859
MVK	0.0329095	0.690865	0.602375	2.66	Q03426
H3C13	0.0328669	0.737646	0.614558	4.34	Q71DI3
PGRMC2	0.032851	0.593552	0.576769	6.06	O15173
PSMC3	0.0328065	0.246044	0.424159	16.36	P17980
MRPL40	0.032699	0.696792	0.604165	4.12	Q9NQ50
NHLRC2	0.03265	0.548687	0.560144	13.7	Q8NBF2
SKIC2	0.0325785	0.476472	0.528436	15.1	Q15477
UGGT1	0.0325778	0.460081	0.521891	32.78	Q9NYU2
CARS1	0.0325748	0.38543	0.491172	13.04	P49589
PRMT5	0.0325589	0.348874	0.473025	15.62	O14744
KPNA6	0.0325522	0.465397	0.524733	8.06	O60684
SHMT2	0.0324698	0.45073	0.518408	11.3	P34897
NOL3	0.0324154	0.635783	0.58908	8.42	O60936
PSMD12	0.0323672	0.410792	0.501901	19.32	O00232
PSMD6	0.0323481	0.455944	0.521222	18.46	Q15008
DDB1	0.0322798	0.344165	0.470111	44.2	Q16531
ZER1	0.0322622	0.641774	0.591071	5.6	Q7Z7L7
ARF1	0.0321822	0.458665	0.521588	8.2	P84077
CDS2	0.0321339	0.622983	0.585428	4.02	O95674
PRPSAP1	0.0320441	0.508487	0.541544	9.9	Q14558
COQ10B	0.032028	0.576754	0.570078	5.4	Q9H8M1
ALDH3A2	0.0319108	0.532705	0.552616	14.38	P51648
PRPS1	0.0317894	0.64748	0.592537	7	P60891
FBXL8	0.0317779	0.799434	0.631141	2.42	Q96CD0
CD81	0.0317626	0.630212	0.588109	1.96	P60033
BCKDK	0.0317242	0.560954	0.562335	6.1	O14874
PDXK	0.0317231	0.539637	0.555664	8.46	O00764
BVES	0.0316748	0.710991	0.608707	1.68	Q8NE79
EPS15	0.0316329	0.533501	0.552653	8.52	P42566
PDCD6IP	0.0315492	0.471802	0.527388	26.38	Q8WUM4
USP9Y	0.0315021	0.534048	0.552653	18.42	O00507
CDC42	0.0314745	0.629266	0.587852	6.34	P60953
CYB5B	0.0314597	0.594407	0.576769	4.48	O43169
VPS37C	0.0314413	0.680112	0.601022	1	A5D8V6
TXNIP	0.0313912	0.780754	0.626999	3.6	Q9H3M7
HIF1AN	0.0313887	0.624598	0.585428	5	Q9NWT6
PPM1F	0.0312638	0.55049	0.560985	5.02	P49593
NDUFAF1	0.0312364	0.731941	0.613677	3.62	Q9Y375
USP8	0.0311882	0.66251	0.596761	3.6	P40818
LRRC47	0.0311383	0.438432	0.51292	20.22	Q8N1G4
MIPEP	0.0310767	0.517706	0.546175	6.92	Q99797
TXNRD1	0.0310242	0.553036	0.561433	13.84	Q16881
COX6A1	0.0309958	0.75957	0.621018	2	P12074
LAMTOR5	0.0309182	0.68407	0.601187	2	O43504
CHD4	0.0309119	0.78274	0.627678	1.98	Q14839
RABGAP1	0.0309113	0.537008	0.554568	7.16	Q9Y3P9
YME1L1	0.030799	0.479569	0.52917	6.14	Q96TA2
EDC4	0.0307277	0.538843	0.555664	7.06	Q6P2E9
NFIC	0.0307237	0.684601	0.601187	2.88	P08651
RCN2	0.0306757	0.705467	0.606263	6.96	Q14257
HOMER1	0.0306209	0.53364	0.552653	12.64	Q86YM7
MATR3	0.0306052	0.519908	0.546441	17.26	P43243
A2M	0.0305239	0.812315	0.63352	53	P01023
NUP93	0.0303338	0.335054	0.468309	12.88	Q8N1F7
MYH4	0.0303057	0.679191	0.601022	10.56	Q9Y623
TMEM245	0.0302186	0.706951	0.6068	3.48	Q9H330
NCLN	0.0300924	0.49472	0.535926	9.36	Q969V3
MTOR	0.0300453	0.468904	0.525615	17.82	P42345
TMX1	0.0299378	0.69092	0.602375	3.34	Q9H3N1
MIOS	0.0298868	0.805573	0.632466	1.6	Q9NXC5
CLNS1A	0.0298654	0.639667	0.590688	2.22	P54105
SCRN2	0.0298445	0.708298	0.60762	8.2	Q96FV2
FLNC	0.0297764	0.640853	0.591071	153.66	Q14315
RAF1	0.0297439	0.700693	0.605196	2.6	P04049
TOLLIP	0.0297045	0.544208	0.558397	6.02	Q9H0E2
MYG1	0.0296703	0.659806	0.596761	2.8	Q9HB07
SRP72	0.0296285	0.489623	0.534043	9.92	O76094
MAPK1IP1L	0.0296103	0.767488	0.622447	1	Q8NDC0
PPP1R12A	0.0295258	0.481283	0.530121	13.58	O14974
MRRF	0.0295017	0.557668	0.562113	5.72	Q96E11
REXO2	0.0294831	0.632096	0.58883	3.92	Q9Y3B8
CDC37	0.0294057	0.624403	0.585428	6.98	Q16543
AQP1	0.0293843	0.857658	0.646223	2.78	P29972
RAP2B	0.0293834	0.772159	0.6248	2.92	P61225
UBXN4	0.0293443	0.647751	0.592537	6.36	Q92575
HLA.DRA	0.0293118	0.746431	0.616881	3.22	P01903
RAB3GAP2	0.0291528	0.487501	0.532927	10.62	Q9H2M9
IPO5	0.0291269	0.419167	0.504765	26.64	O00410
PRMT1	0.0290122	0.430993	0.509184	12.52	Q99873
CORO1B	0.0289624	0.813398	0.634014	2.26	Q9BR76
IWS1	0.0289361	0.656129	0.595752	2.38	Q96ST2
CCT5	0.0288273	0.549441	0.560711	25.52	P48643
GCLM	0.0287781	0.530786	0.552044	5.78	P48507
ISCA1	0.0287773	0.665465	0.597424	3.68	Q9BUE6
MRPS18C	0.0287612	0.777261	0.626463	0.94	Q9Y3D5
CLASP1	0.0287553	0.429778	0.508665	21.66	Q7Z460
UBA2	0.0286595	0.587747	0.573887	6.18	Q9UBT2
UBE3C	0.0286182	0.412856	0.502297	17.74	Q15386
CNN3	0.0285324	0.712043	0.608766	5.06	Q15417
PCNA	0.0284847	0.627897	0.587363	2.62	P12004
NDRG2	0.028468	0.716861	0.610473	12.24	Q9UN36
QARS1	0.0284094	0.396508	0.49528	27.88	P47897
HNRNPH3	0.0283819	0.514058	0.544254	7.26	P31942
GLUD1	0.0283354	0.547976	0.559833	16.76	P00367
ACSL3	0.0283244	0.564989	0.564418	23.18	O95573
SAR1A	0.0282679	0.698332	0.604545	3.62	Q9NR31
CAPN3	0.0282444	0.550547	0.560985	36.28	P20807
ATP2B3	0.0282018	0.716394	0.610473	1	Q16720
ORC4	0.0281779	0.892782	0.65672	1.1	O43929
PPP1R12B	0.0281092	0.572989	0.568238	23.84	O60237
MRPL49	0.0280993	0.692492	0.602648	3	Q13405
MZT2B	0.0280167	0.785339	0.628321	2.44	Q6NZ67
SLMAP	0.0279927	0.679925	0.601022	15.12	Q14BN4
EIF3D	0.0278985	0.66381	0.59698	11.4	O15371
TAPT1	0.0276724	0.558174	0.562113	6.32	Q6NXT6
ATP6V1C1	0.0276379	0.779658	0.626999	5.66	P21283
MTMR9	0.0275701	0.743894	0.615866	3.52	Q96QG7
ARHGAP17	0.0273744	0.678296	0.601022	11.16	Q68EM7
PSMA4	0.027302	0.508612	0.541544	8.28	P25789
PRRC2A	0.027096	0.777757	0.626463	4.2	P48634
FHIT	0.0270264	0.650301	0.594291	4.4	P49789
LUC7L2	0.0269959	0.66825	0.599251	4.36	Q9Y383
SNTB2	0.0269138	0.604633	0.578933	11.04	Q13425
RPL13A	0.0268578	0.77524	0.625859	4.3	P40429
RAP1B	0.0268198	0.615235	0.582993	6.82	P61224
PALM	0.026771	0.658328	0.596668	4.28	O75781
PTCD3	0.0266402	0.63584	0.58908	13.82	Q96EY7
PARP1	0.0266318	0.478749	0.52917	25.02	P09874
MTPN	0.0265608	0.699877	0.605196	3.02	P58546
RPS8	0.0264244	0.659963	0.596761	8.44	P62241
MANF	0.0262813	0.765111	0.621895	2.28	P55145
AK2	0.0261837	0.614223	0.582955	14.5	P54819
H2AZ1	0.0260251	0.805996	0.632466	2.22	P0C0S5
HLA.DRB3	0.0259265	0.765658	0.621895	2.34	P79483
RAB4A	0.0258484	0.572134	0.568172	4.06	P20338
FHIP1A	0.0258236	0.699987	0.605196	3.66	Q05DH4
DFFA	0.0257716	0.759058	0.620802	3.68	O00273
YKT6	0.025744	0.533177	0.552653	7.88	O15498
MTFR1L	0.0257062	0.6354	0.58908	5.6	Q9H019
SNX17	0.025698	0.64661	0.592274	4.06	Q15036
RPA3	0.0256419	0.686755	0.601705	4.22	P35244
USP47	0.0256414	0.515256	0.544309	17.76	Q96K76
PALLD	0.0255885	0.654312	0.595261	28.44	Q8WX93
GATM	0.025573	0.860839	0.647239	3.64	P50440
FARS2	0.0255327	0.79602	0.63003	1.62	O95363
RMC1	0.0254429	0.79532	0.629898	2.88	Q96DM3
STEAP4	0.0253861	0.657039	0.596014	7.18	Q687X5
SBDS	0.0253648	0.705056	0.606263	11.46	Q9Y3A5
CRK	0.0251297	0.602692	0.578678	8.62	P46108
NAPA	0.0250113	0.451806	0.519224	12.34	P54920
MRPL14	0.0249822	0.715071	0.609944	5	Q6P1L8
USP15	0.0249273	0.566079	0.564834	23.3	Q9Y4E8
ABLIM3	0.0246986	0.824077	0.637588	2.78	O94929
EEF1G	0.0246675	0.528162	0.551134	19.92	P26641
COPG2	0.024343	0.633664	0.58908	9.24	Q9UBF2
TAP2	0.024255	0.761001	0.621468	5.16	Q03519
EMC10	0.024182	0.695169	0.603454	2	Q5UCC4
HP	0.0241695	0.85022	0.645223	16.88	P00738
MYPN	0.0241562	0.679312	0.601022	45.88	Q86TC9
MARS1	0.024144	0.621915	0.585005	14.62	P56192
SDF2	0.0241389	0.908559	0.65952	0.72	Q99470
NPLOC4	0.0241007	0.647088	0.592506	12.48	Q8TAT6
SNRPD2	0.0240444	0.763377	0.621895	4.34	P62316
RRAGA	0.024024	0.603367	0.578745	4.9	Q7L523
RRP12	0.0238679	0.841049	0.64297	2.04	Q5JTH9
PSMD3	0.0238548	0.505208	0.540206	21.04	O43242
ARHGEF6	0.0238544	0.587732	0.573887	3.66	Q15052
GAPVD1	0.0237484	0.607493	0.57943	7	Q14C86
MCFD2	0.0235848	0.82694	0.638836	1.98	Q8NI22
DCTN5	0.0235831	0.9248	0.661096	2.12	Q9BTE1
ME2	0.0234645	0.661495	0.596761	19.62	P23368
YOD1	0.0234114	0.808468	0.632785	0.9	Q5VVQ6
PTMA	0.0234076	0.888485	0.655767	2.2	P06454
EEF2	0.023385	0.539219	0.555664	44.34	P13639
SYPL1	0.0232998	0.693138	0.602648	2.74	Q16563
HAL	0.0232955	0.895163	0.656739	3.3	P42357
OSTF1	0.0232208	0.876141	0.652148	2	Q92882
ATPAF1	0.0229979	0.652861	0.595261	7.66	Q5TC12
TOMM22	0.0229817	0.668686	0.599267	5.62	Q9NS69
SETD7	0.0227431	0.719187	0.610638	6.92	Q8WTS6
ANXA5	0.0227307	0.661325	0.596761	16.7	P08758
EIF3F	0.0226838	0.636273	0.589152	10.64	O00303
SERPINA4	0.0226102	0.793716	0.629487	2.28	P29622
LIPT2	0.0223584	0.788781	0.628591	1.76	A6NK58
H1.10	0.022315	0.743651	0.615866	5.92	Q92522
GGA1	0.022315	0.69797	0.604458	3.66	Q9UJY5
NPM1	0.0222115	0.768534	0.622713	6.34	P06748
MRPL37	0.0221352	0.671501	0.599504	11.02	Q9BZE1
CAPN2	0.022123	0.725214	0.611944	22.58	P17655
EMC4	0.022115	0.613079	0.582157	3	Q5J8M3
IVD	0.0219657	0.789025	0.628591	12.24	P26440
MRPS23	0.0218903	0.673278	0.599504	7.5	Q9Y3D9
FAM162A	0.0218702	0.726828	0.612143	6.28	Q96A26
MRPS18B	0.0218517	0.726489	0.61204	6.64	Q9Y676
JAGN1	0.021711	0.715149	0.609944	1.28	Q8N5M9
DNAJB11	0.0215943	0.735757	0.614558	4.78	Q9UBS4
CUL1	0.0215626	0.572441	0.568172	23.2	Q13616
ATP6V1F	0.0214963	0.682055	0.601022	2.78	Q16864
CEFIP	0.0214656	0.69055	0.602375	15.9	Q711Q0
FUNDC2	0.0213936	0.797917	0.630648	4.86	Q9BWH2
PITRM1	0.0213859	0.801792	0.631211	25.6	Q5JRX3
STUB1	0.0213263	0.585048	0.572689	7.86	Q9UNE7
ARF5	0.0212914	0.764875	0.621895	4.78	P84085
EPM2A	0.0212558	0.797466	0.63047	11.22	O95278
MGST2	0.0211744	0.856064	0.646142	1.92	Q99735
CHP1	0.0211675	0.688659	0.60189	6.58	Q99653
EIF5A	0.0211427	0.67396	0.599504	13.62	P63241
PRKAA2	0.0211084	0.685537	0.601187	15.52	P54646
FERMT2	0.0211016	0.546694	0.55912	18.04	Q96AC1
AUP1	0.0210655	0.726302	0.61204	2.54	Q9Y679
COPS3	0.0209714	0.597342	0.577845	11.08	Q9UNS2
GOLGA3	0.0209657	0.732432	0.613677	4.86	Q08378
MRPL12	0.0209042	0.764311	0.621895	5.58	P52815
PSMB4	0.0208641	0.693552	0.602648	6.96	P28070
KRT13	0.020863	0.93139	0.662118	7.92	P13646
TBC1D9B	0.0208216	0.800512	0.631211	3.74	Q66K14
HNRNPA2B1	0.0208141	0.645695	0.591997	17.04	P22626
PPP2R3A	0.0207824	0.802875	0.631211	3.68	Q06190
NGLY1	0.0207246	0.656328	0.595752	8.62	Q96IV0
SNTA1	0.0204827	0.736208	0.614558	14.6	Q13424
ACTR3	0.0204475	0.711982	0.608766	11.02	P61158
CGN	0.0204147	0.924181	0.661096	0.8	Q9P2M7
HEXB	0.0203603	0.784337	0.627998	2.72	P07686
AKR1C3	0.0203537	0.867877	0.649591	10.06	P42330
CSNK2A1	0.020352	0.729664	0.612818	10.8	P68400
THBS1	0.0202674	0.88245	0.653681	5.2	P07996
UBE2I	0.0202031	0.698017	0.604458	3.68	P63279
RPN2	0.0201212	0.71942	0.610638	16.1	P04844
TBC1D4	0.0200992	0.566535	0.56509	15.56	O60343
NLN	0.0200881	0.621044	0.58475	11.48	Q9BYT8
GPX4	0.0200277	0.681754	0.601022	6.46	P36969
USO1	0.0200259	0.58035	0.570808	32.3	O60763
SMIM4	0.0199317	0.806486	0.632466	1	Q8WVI0
RAB24	0.0197238	0.765522	0.621895	4.48	Q969Q5
ABCF2	0.0196946	0.558032	0.562113	6.46	Q9UG63
COMMD9	0.0196315	0.872417	0.650987	1.66	Q9P000
MAP2K2	0.0196081	0.610726	0.580668	17.82	P36507
HMGA1	0.0195944	0.747059	0.617039	1.96	P17096
HNRNPH2	0.0195618	0.738887	0.61491	2.86	P55795
JUP	0.0195518	0.906984	0.659467	14.86	P14923
CNKSR1	0.0194358	0.850136	0.645223	1.44	Q969H4
NAA35	0.0192764	0.660264	0.596761	8.04	Q5VZE5
MYL6B	0.0192623	0.873115	0.651097	16.7	P14649
HACD1	0.0192487	0.717127	0.610473	4.54	B0YJ81
ARPC1A	0.0192279	0.693509	0.602648	6.16	Q92747
EEFSEC	0.0191867	0.749403	0.617891	4.98	P57772
NELFB	0.019171	0.938352	0.664652	0.92	Q8WX92
OARD1	0.0191386	0.837546	0.641685	0.98	Q9Y530
PPP3CB	0.0190284	0.722092	0.611762	13.42	P16298
TNNT3	0.0189982	0.831254	0.640169	14.88	P45378
DSP	0.0189564	0.90238	0.658222	35.44	P15924
CCNDBP1	0.0188005	0.902643	0.658222	1.6	O95273
PUF60	0.0187797	0.711112	0.608707	9.5	Q9UHX1
NUP54	0.0186808	0.781712	0.627318	3.34	Q7Z3B4
CHMP3	0.0186453	0.777737	0.626463	2.44	Q9Y3E7
CFH	0.0184591	0.834769	0.64077	14.44	P08603
PRKAB2	0.0184395	0.708336	0.60762	13.04	O43741
UBE3A	0.0182874	0.669011	0.599368	12.86	Q05086
SERPING1	0.018188	0.88062	0.653245	10.6	P05155
ARHGEF10L	0.0181682	0.706503	0.606599	6.76	Q9HCE6
HNRNPDL	0.0181659	0.741808	0.615763	5.32	O14979
TNNC1	0.0181269	0.875724	0.652101	14.52	P63316
CFI	0.0180913	0.842983	0.6441	2.92	P05156
CPVL	0.0179829	0.783439	0.627763	2.2	Q9H3G5
MRPS25	0.0179661	0.787165	0.628591	6	P82663
HSPG2	0.0179597	0.705101	0.606263	115.72	P98160
PPP2R1A	0.0178318	0.525601	0.550095	21.96	P30153
ITGA7	0.0177538	0.660113	0.596761	18.12	Q13683
EEF1A2	0.0176508	0.832302	0.640269	14.52	Q05639
UBFD1	0.0175551	0.74576	0.616715	2.98	O14562
DARS1	0.0175483	0.632231	0.58883	20.94	P14868
COPG1	0.0174556	0.732561	0.613677	11.7	Q9Y678
MRPL39	0.017365	0.7302	0.612818	8.64	Q9NYK5
EIF2B1	0.0172751	0.721779	0.611762	6.12	Q14232
UBE4A	0.017236	0.709651	0.608378	8.62	Q14139
PPP1R3A	0.0170243	0.768363	0.622713	31.82	Q16821
SLC27A4	0.0169855	0.882962	0.653681	4.46	Q6P1M0
LUM	0.0169224	0.838144	0.641913	10.78	P51884
G3BP1	0.0167245	0.739951	0.615201	12.2	Q13283
TPD52L2	0.0164352	0.71305	0.609066	8.88	O43399
AHSA1	0.0163341	0.722734	0.611762	12.26	O95433
SORT1	0.0161838	0.869896	0.650413	2.26	Q99523
MAP4K4	0.0161579	0.801764	0.631211	2.64	O95819
GGH	0.0161571	0.82307	0.636983	3.6	Q92820
HARS1	0.0160902	0.721966	0.611762	4.62	P12081
UBXN1	0.0160803	0.733656	0.614002	8.56	Q04323
MAN2C1	0.0160141	0.742037	0.615773	12.34	Q9NTJ4
SNX2	0.015804	0.681929	0.601022	12.78	O60749
ACHE	0.0157892	0.845092	0.644317	5.04	P22303
RRAS2	0.015704	0.730318	0.612818	4.52	P62070
FIP1L1	0.0156439	0.866188	0.649058	2.34	Q6UN15
NUDT12	0.0155561	0.893745	0.65672	2.5	Q9BQG2
TIMM50	0.0154831	0.792059	0.629487	7.72	Q3ZCQ8
HOMER2	0.0153886	0.812279	0.63352	5.98	Q9NSB8
KIF1C	0.0153684	0.831265	0.640169	5.56	O43896
HSD17B11	0.0153635	0.849309	0.645223	4.26	Q8NBQ5
RANBP6	0.0153434	0.808685	0.632785	5.36	O60518
TMX3	0.0152608	0.777984	0.626463	11.2	Q96JJ7
PVALB	0.0151919	0.91194	0.660181	4.18	P20472
SGCD	0.0151823	0.758345	0.620802	11.34	Q92629
ERLIN2	0.0151223	0.780814	0.626999	17.04	O94905
SETD3	0.0150793	0.700757	0.605196	9.08	Q86TU7
DCAF11	0.0150296	0.757536	0.620765	8.06	Q8TEB1
RAB5C	0.0150222	0.727981	0.612748	3.98	P51148
FARSB	0.0149102	0.717945	0.610473	17.06	Q9NSD9
MICU2	0.0148966	0.800608	0.631211	8.5	Q8IYU8
ATP6V1A	0.0148087	0.662462	0.596761	17.08	P38606
AKR1A1	0.0147741	0.76213	0.621747	10.36	P14550
SDHD	0.0146877	0.906855	0.659467	1.46	O14521
TRNT1	0.0146693	0.836559	0.641501	4.32	Q96Q11
ABCA5	0.0146669	0.809185	0.632814	5.24	Q8WWZ7
ATL2	0.014571	0.750934	0.618251	10.92	Q8NHH9
EIF2S1	0.0145467	0.73929	0.614938	15.08	P05198
VPS13A	0.0145129	0.681645	0.601022	24.66	Q96RL7
SHOC2	0.014481	0.761585	0.621586	5.22	Q9UQ13
STXBP3	0.0143735	0.734035	0.614002	11.14	O00186
MRPL13	0.014341	0.81144	0.633319	9.34	Q9BYD1
ASMTL	0.0143027	0.92153	0.661096	1.04	O95671
POLR2G	0.0142672	0.853511	0.645788	3.18	P62487
NT5DC1	0.0141229	0.889426	0.656099	2.94	Q5TFE4
VCPIP1	0.0140624	0.828227	0.638836	6.46	Q96JH7
CEACAM1	0.0139698	0.927539	0.661154	0.8	P13688
QTRT1	0.0139259	0.825706	0.638459	2.62	Q9BXR0
RDX	0.0138719	0.723916	0.61188	23.88	P35241
CAVIN1	0.0138681	0.759087	0.620802	13.62	Q6NZI2
RPAP1	0.0137892	0.856896	0.646142	4.62	Q9BWH6
NDUFAF2	0.0137719	0.788247	0.628591	8.96	Q8N183
PLCL1	0.0137654	0.807457	0.632626	9.12	Q15111
HLA.DRB1	0.013762	0.895086	0.656739	3.32	P01911
CLU	0.0137455	0.861342	0.647445	8.5	P10909
HDGF	0.0136508	0.839075	0.642157	9.64	P51858
PPP3R1	0.0136409	0.838825	0.642139	5.98	P63098
TKFC	0.0135346	0.78823	0.628591	10.7	Q3LXA3
DAB2	0.0133074	0.92351	0.661096	0.76	P98082
ADD1	0.0131677	0.826248	0.638568	11.04	P35611
HECTD1	0.0131198	0.770149	0.623531	24.54	Q9ULT8
IGHV3.23	0.0131134	0.90624	0.659434	2.86	P01764
VAPB	0.013097	0.778458	0.626666	10.16	O95292
ABCC9	0.0130792	0.737367	0.614558	12.4	O60706
MRPS24	0.0130503	0.86257	0.648113	3.96	Q96EL2
LGALSL	0.0130487	0.850807	0.645223	5.28	Q3ZCW2
DNM2	0.0129953	0.701957	0.605196	20.74	P50570
PPP1CA	0.0128964	0.802847	0.631211	11.48	P62136
AP4S1	0.0128853	0.920873	0.661096	1	Q9Y587
GNA11	0.0128432	0.739039	0.61491	8.78	P29992
ATAD1	0.0128351	0.830574	0.640056	10.96	Q8NBU5
FOXRED1	0.0126425	0.895048	0.656739	2.6	Q96CU9
LSM1	0.0126335	0.850066	0.645223	3.46	O15116
SPRYD4	0.0126024	0.785868	0.628333	10.66	Q8WW59
ZYG11B	0.0125445	0.832151	0.640269	9.24	Q9C0D3
ACOT9	0.0124045	0.783875	0.627806	18.24	Q9Y305
UPF2	0.01236	0.848705	0.645223	4.04	Q9HAU5
SEC63	0.0123513	0.807595	0.632626	6.64	Q9UGP8
TRIO	0.0122839	0.908692	0.65952	2.4	O75962
TGFBRAP1	0.0122384	0.936549	0.664068	0.84	Q8WUH2
PSMA7	0.0122047	0.8217	0.636414	10.08	O14818
ATE1	0.0121018	0.807617	0.632626	6.38	O95260
[truncated: 2,156 more rows]

## Sheet: 2. FB
protein	logFC	p-value	q-value	unique peptides	accession
ANKRD1	0.818788	0.0760479	0.816251	7.52	Q15327		Comparison: Within-group changes for FB (post-pre)
COL3A1	0.786607	0.0237385	0.816251	6.84	P02461
COL5A2	0.761131	0.00628855	0.816251	0.84	P05997		logFC:	Log2fold change (post-pre)
HMGN5	0.732249	0.00539367	0.816251	1.1	P82970		p-value:	Raw, unadjusted p-value
S100A13	0.706258	0.0303906	0.816251	2.62	Q99584		q-value:	Adjusted p-values (Storey & Tibshirani, 2003. PMID: 12883005)
TSPAN7	0.691872	0.00495869	0.816251	0.94	P41732		unique peptides:	Mean (across all samples) number of unique peptides for given protein identification
IGFN1	0.669809	0.0209617	0.816251	33.76	Q86VF2		accession:	UniProt accession number for protein identification
METTL7B	0.634933	0.0292905	0.816251	2.16	Q6UX53
GSTA3	0.634766	0.0680869	0.816251	0.98	Q16772
COL1A1	0.633489	0.0380139	0.816251	13.5	P02452
KCTD19	0.62972	0.0447939	0.816251	0.9	Q17RG1
KLC4	0.623744	0.0123736	0.816251	0.8	Q9NSK0
FTL	0.616303	0.0200278	0.816251	2.98	P02792
MID1IP1	0.610364	0.0210164	0.816251	0.72	Q9NPA3
COL4A1	0.604413	0.0312192	0.816251	5.52	P02462
KRT16	0.590234	0.0604235	0.816251	12.32	P08779
COL8A1	0.576915	0.071864	0.816251	0.88	P27658
NUP153	0.569285	0.0324825	0.816251	0.72	P49790
NNMT	0.568183	0.102014	0.816251	3.76	P40261
ARMC10	0.568079	0.00470046	0.816251	1.38	Q8N2F6
LTBP1	0.567317	0.0256913	0.816251	0.88	Q14766
REEP1	0.562767	0.0319401	0.816251	0.92	Q9H902
COL1A2	0.543627	0.0259876	0.816251	11.9	P08123
KRT6A	0.539346	0.11332	0.825755	1.84	P02538
SMG1	0.535075	0.00125152	0.816251	1.42	Q96Q15
FIG4	0.52459	0.0909856	0.816251	0.98	Q92562
DCLK1	0.519334	0.188029	0.849909	2.78	O15075
COL4A2	0.516846	0.0342013	0.816251	13.8	P08572
THBS4	0.507783	0.0181718	0.816251	9.6	P35443
MTA2	0.503829	0.0788543	0.816251	1	O94776
IGKV3.15	0.50067	0.0142195	0.816251	1.98	P01624
C6orf120	0.498364	0.0615277	0.816251	0.98	Q7Z4R8
ADPGK	0.498075	0.0155695	0.816251	1.68	Q9BRR6
SMIM13	0.497341	0.0927379	0.816251	0.98	P0DJ93
LIN7B	0.492665	0.0351913	0.816251	0.84	Q9HAP6
NFXL1	0.488165	0.0498872	0.816251	0.98	Q6ZNB6
AQP1	0.47693	0.0397812	0.816251	2.78	P29972
FBN1	0.476111	0.0295137	0.816251	30.32	P35555
SERPINH1	0.466443	0.00212871	0.816251	14	P50454
PIP	0.465091	0.155253	0.827178	4.4	P12273
COL5A3	0.462532	0.0444085	0.816251	1.38	P25940
PXDN	0.459958	0.000144044	0.457727	4.5	Q92626
VPS26B	0.444939	0.061874	0.816251	0.86	Q4G0F5
XIRP2	0.43719	0.0822818	0.816251	102.54	A4UGR9
CDIP1	0.43545	0.0460024	0.816251	0.72	Q9H305
MX1	0.433558	0.0572124	0.816251	2	P20591
RILPL1	0.426767	0.0111761	0.816251	1.58	Q5EBL4
COX6B1	0.420954	0.202493	0.853583	6.5	P14854
RRBP1	0.420427	0.00548628	0.816251	9.78	Q9P2E9
IGLV7.46	0.419781	0.159533	0.827178	0.74	A0A075B6I9
ITGA5	0.417682	0.00169677	0.816251	1.6	P08648
IGHG4	0.417322	0.0729182	0.816251	3.72	P01861
COL5A1	0.415283	0.0584429	0.816251	1.8	P20908
COL4A3	0.415136	0.239331	0.872949	0.88	Q01955
THY1	0.410813	0.0933239	0.816251	2	P04216
PCOLCE	0.409592	0.0308204	0.816251	2.6	Q15113
EMILIN1	0.408873	0.0224727	0.816251	9.64	Q9Y6C2
CTSA	0.399429	0.00992151	0.816251	2	P10619
RRAD	0.394993	0.0500604	0.816251	4.52	P55042
PDXDC2P	0.393988	0.00976233	0.816251	1.44	Q6P474
KCNQ5	0.388231	0.143611	0.826703	1.26	Q9NR82
ANGPTL2	0.383413	0.0826512	0.816251	0.86	Q9UKU9
FPGS	0.381664	0.0245219	0.816251	1.5	Q05932
MVP	0.38095	0.0140793	0.816251	18.6	Q14764
IGHV3.15	0.377087	0.0100803	0.816251	1.16	A0A0B4J1V0
TMEM242	0.377036	0.0234316	0.816251	1.3	Q9NWH2
MAPK8	0.376906	0.0720102	0.816251	0.9	P45983
RNF7	0.375561	0.0665816	0.816251	0.94	Q9UBF6
PIGR	0.374546	0.0299422	0.816251	1.94	P01833
WDR6	0.366844	0.0418724	0.816251	1.24	Q9NNW5
NOSIP	0.36183	0.0497608	0.816251	1.24	Q9Y314
CDK2	0.361751	0.0720954	0.816251	0.66	P24941
PPP6R1	0.359646	0.034578	0.816251	1.88	Q9UPN7
AGTRAP	0.358819	0.131084	0.825755	1.26	Q6RW13
ENG	0.353604	0.0352798	0.816251	1.82	P17813
IFITM3	0.351761	0.0149448	0.816251	1.74	Q01628
F13A1	0.348727	0.025373	0.816251	11.6	P00488
LGMN	0.348604	0.0880066	0.816251	1.7	Q99538
KRT14	0.348496	0.259155	0.878963	21.38	P02533
TMCC3	0.347158	0.0193016	0.816251	1.8	Q9ULS5
HRNR	0.346921	0.314051	0.895155	2.44	Q86YZ3
AAK1	0.344899	0.00794473	0.816251	4.44	Q2M2I8
MARCKS	0.344508	0.00621266	0.816251	6.24	P29966
MCM5	0.34399	0.0495426	0.816251	0.88	P33992
RPL32	0.343713	0.00229753	0.816251	3.94	P62910
SHBG	0.34365	0.191678	0.849909	0.62	P04278
IQGAP2	0.331454	0.162382	0.827178	1.56	Q13576
SERINC3	0.331317	0.232546	0.872949	0.74	Q13530
POSTN	0.331061	0.221211	0.870072	11.9	Q15063
MT.ND3	0.32966	0.299179	0.895155	1	P03897
ARHGEF12	0.329278	0.0143965	0.816251	2.58	Q9NZN5
ZG16B	0.328298	0.203607	0.855286	1.94	Q96DA0
TPPP3	0.322976	0.094451	0.816251	5.46	Q9BW30
KRT6C	0.320891	0.246658	0.876829	25.8	P48668
PLXND1	0.319824	0.058882	0.816251	0.86	Q9Y4D7
VWA5A	0.319406	0.0774023	0.816251	2.42	O00534
SCLY	0.316439	0.218015	0.866577	1.52	Q96I15
LYSMD2	0.313729	0.11639	0.825755	0.64	Q8IV50
NES	0.312307	0.148225	0.827178	44.44	P48681
TMEM63B	0.311131	0.0245796	0.816251	2.4	Q5T3F8
SENP8	0.310748	0.0515494	0.816251	1.84	Q96LD8
CCNY	0.310338	0.0204287	0.816251	1.88	Q8ND76
MTMR14	0.31032	0.221555	0.870072	0.7	Q8NCE2
H1.3	0.308735	0.189253	0.849909	1	P16402
HTD2	0.308605	0.233949	0.872949	1.36	P86397
CSTF3	0.307657	0.180307	0.849909	1.28	Q12996
PRCC	0.307294	0.0473699	0.816251	1	Q92733
ACTG1	0.306548	0.178212	0.849909	1.7	P63261
IGHG3	0.306509	0.15152	0.827178	4.36	P01860
PPP1R14B	0.304773	0.0412091	0.816251	3.46	Q96C90
GSDMA	0.302393	0.42602	0.895155	1.54	Q96QA5
NMD3	0.302233	0.143908	0.826703	1.32	Q96D46
H1.5	0.297381	0.0418347	0.816251	2.46	P16401
CLPTM1L	0.29559	0.185419	0.849909	0.78	Q96KA5
MXRA7	0.292871	0.0847322	0.816251	2.7	P84157
MPDU1	0.290447	0.0889446	0.816251	1.42	O75352
WDR82	0.290308	0.0227261	0.816251	4.12	Q6UXN9
DNASE1L1	0.288743	0.0403035	0.816251	2.64	P49184
UGDH	0.287965	0.0678052	0.816251	3.58	O60701
SRSF2	0.287766	0.204063	0.855286	1.18	Q01130
SEC13	0.286214	0.00654766	0.816251	3.92	P55735
TIMM8B	0.286058	0.165393	0.830469	1.54	Q9Y5J9
BCAP29	0.285476	0.121341	0.825755	2.06	Q9UHQ4
CAMLG	0.27951	0.100009	0.816251	2.48	P49069
C8orf33	0.278402	0.0627968	0.816251	0.9	Q9H7E9
MCM3AP	0.278232	0.428168	0.895155	1	O60318
DKC1	0.278012	0.0482612	0.816251	3.24	O60832
LSM12	0.277679	0.0258077	0.816251	1.66	Q3MHD2
C6orf47	0.27761	0.0953631	0.816251	0.92	O95873
RARS2	0.277021	0.277855	0.885967	0.94	Q5T160
RER1	0.276376	0.0175875	0.816251	3.08	O15258
PRPF39	0.275596	0.275126	0.883904	1	Q86UA1
LYRM1	0.275079	0.0647978	0.816251	1.64	O43325
MRPL55	0.274708	0.0500212	0.816251	2.4	Q7Z7F7
PLD3	0.272379	0.00508725	0.816251	2.92	Q8IV08
PPP1R3B	0.270328	0.119743	0.825755	1.84	Q86XI6
TBC1D1	0.268729	0.108921	0.825755	1	Q86TI0
WDR62	0.267104	0.276908	0.884411	1.36	O43379
LIPT1	0.265932	0.0622804	0.816251	0.98	Q9Y234
ITM2B	0.264175	0.0325936	0.816251	1.62	Q9Y287
H1.2	0.26374	0.174524	0.846452	1	P16403
SPARC	0.263721	0.134053	0.825755	1.92	P09486
HDAC4	0.26343	0.134082	0.825755	2.98	P56524
FN1	0.262821	0.113247	0.825755	44.24	P02751
S100A10	0.262606	0.16751	0.830469	2.36	P60903
POTEF	0.262584	0.0995136	0.816251	1	A5A3E0
WDR5	0.262274	0.0445352	0.816251	2.3	P61964
GCSH	0.262016	0.107271	0.825755	2.34	P23434
KRT2	0.260073	0.503163	0.895155	28.2	P35908
AKAP8	0.260072	0.342459	0.895155	1.24	O43823
HSPB8	0.259618	0.0378566	0.816251	5.9	Q9UJY1
CNIH4	0.259144	0.0689548	0.816251	1	Q9P003
SMAD4	0.258537	0.173467	0.846304	1	Q13485
CD44	0.257505	0.078839	0.816251	3.94	P16070
SMIM12	0.255244	0.293627	0.894744	1.54	Q96EX1
XIRP1	0.253912	0.0914846	0.816251	79.18	Q702N8
CARNS1	0.253178	0.0100241	0.816251	11.92	A5YM72
IGHV3.7	0.253008	0.163101	0.828122	1.92	P01780
TAF15	0.25288	0.120151	0.825755	1	Q92804
FCGRT	0.25199	0.0752577	0.816251	1.96	P55899
WIPI1	0.251811	0.00720278	0.816251	3.42	Q5MNZ9
TP53I3	0.25154	0.270306	0.880845	2.72	Q53FA7
FERMT3	0.251526	0.112755	0.825755	3.74	Q86UX7
CCDC6	0.251388	0.0123994	0.816251	2.86	Q16204
PEA15	0.251372	0.0241331	0.816251	4.1	Q15121
GIMAP4	0.249639	0.0514309	0.816251	1.38	Q9NUV9
ARPC5	0.249531	0.101799	0.816251	1.98	O15511
COX6A1	0.247609	0.0821999	0.816251	2	P12074
PTGDS	0.247315	0.101027	0.816251	1.8	P41222
CDSN	0.246619	0.483998	0.895155	1.78	Q15517
NAMPT	0.246444	0.00763116	0.816251	20.34	P43490
KIF2C	0.246234	0.223907	0.870072	0.9	Q99661
PANX1	0.244863	0.147325	0.827178	1.12	Q96RD7
AZGP1	0.244616	0.11838	0.825755	10.78	P25311
DMPK	0.24441	0.129535	0.825755	4.16	Q09013
ANXA1	0.243313	0.10509	0.823731	16.02	P04083
GYPA	0.243063	0.56384	0.896732	0.96	P02724
PNPLA7	0.243012	0.100122	0.816251	2.94	Q6ZV29
UBE2Z	0.242699	0.286597	0.89024	1	Q9H832
IGLV3.21	0.242501	0.356068	0.895155	1.84	P80748
IGHV1.69D	0.242134	0.340406	0.895155	0.94	A0A0B4J2H0
CSRP3	0.241497	0.173185	0.846304	5.92	P50461
NUP160	0.240948	0.00638984	0.816251	5.2	Q12769
PPP1R27	0.240092	0.0529624	0.816251	2.58	Q86WC6
IGHG2	0.239906	0.227053	0.872916	5.62	P01859
RPL19	0.238807	0.0125856	0.816251	3.4	P84098
AMBP	0.237919	0.0978437	0.816251	6.34	P02760
TUBA1C	0.236823	0.557701	0.896732	1.42	Q9BQE3
AIMP2	0.236075	0.00642935	0.816251	4.7	Q13155
EZR	0.235135	0.0770401	0.816251	7.66	P15311
WASHC2A	0.232084	0.00278003	0.816251	5.28	Q641Q2
KRT5	0.231504	0.487443	0.895155	13.24	P13647
DOK7	0.231351	0.273257	0.88301	0.94	Q18PE1
MRPL42	0.231314	0.0732824	0.816251	1	Q9Y6G3
STX12	0.230053	0.0644078	0.816251	0.98	Q86Y82
COL14A1	0.229992	0.187083	0.849909	10.94	Q05707
TMSB4X	0.22946	0.273644	0.883392	1	P62328
ABI3BP	0.229458	0.102227	0.816251	5.94	Q7Z7G0
ARFGEF2	0.229377	0.199263	0.850138	1.52	Q9Y6D5
CILP	0.229226	0.23996	0.872949	5.1	O75339
SYAP1	0.229165	0.090213	0.816251	0.96	Q96A49
DDAH2	0.228607	0.036534	0.816251	3.96	O95865
ITPA	0.228022	0.132897	0.825755	2.38	Q9BY32
PRKAG3	0.227631	0.199909	0.850138	2.64	Q9UGI9
CES2	0.226145	0.0485976	0.816251	14.98	O00748
KRT15	0.225626	0.56737	0.896732	3.02	P19012
SNF8	0.225613	0.0177202	0.816251	3.44	Q96H20
CDV3	0.225495	0.0323403	0.816251	10.88	Q9UKY7
UBQLN2	0.224566	0.0235825	0.816251	2.96	Q9UHD9
GUCY1B1	0.224477	0.298971	0.895155	2.74	Q02153
HSBP1	0.224382	0.0202498	0.816251	2.6	O75506
ACE	0.223744	0.0722693	0.816251	2.72	P12821
GOLT1B	0.223513	0.137306	0.825755	2.14	Q9Y3E0
TMEM106B	0.223138	0.00994523	0.816251	3.26	Q9NUM4
BAG3	0.223013	0.0419543	0.816251	29.44	O95817
MRPL27	0.222912	0.0405767	0.816251	1	Q9P0M9
SRR	0.222556	0.257677	0.877769	2	Q9GZT4
S100A6	0.222497	0.325019	0.895155	2.22	P06703
TMEM263	0.222477	0.123899	0.825755	1.76	Q8WUH6
HCLS1	0.222181	0.123844	0.825755	1.68	P14317
BTF3	0.221502	0.0191644	0.816251	6.06	P20290
YBX1	0.221414	0.00651224	0.816251	12.6	P67809
DNAJA4	0.221336	0.0235376	0.816251	13.86	Q8WW22
PREPL	0.221301	0.1547	0.827178	5.54	Q4J6C6
KRT17	0.221153	0.449044	0.895155	5.38	Q04695
TTC27	0.22114	0.140537	0.825755	2.68	Q6P3X3
PARVA	0.220052	0.178185	0.849909	2.34	Q9NVD7
IGLV3.25	0.219475	0.137226	0.825755	2.44	P01717
NUDT14	0.218928	0.11215	0.825755	1.36	O95848
MLF2	0.218438	0.338262	0.895155	4.08	Q15773
COX19	0.217144	0.259215	0.878963	1.92	Q49B96
PYM1	0.216979	0.0128958	0.816251	4.58	Q9BRP8
BORCS6	0.216948	0.195771	0.849909	1.08	Q96GS4
SRRT	0.2169	0.17854	0.849909	2.8	Q9BXP5
CD99	0.216456	0.115669	0.825755	3	P14209
PGLYRP2	0.21595	0.0957649	0.816251	5.2	Q96PD5
AGFG1	0.215781	0.0570618	0.816251	3.88	P52594
CRELD1	0.215655	0.126002	0.825755	1.28	Q96HD1
GMPPA	0.212454	0.0898018	0.816251	3.18	Q96IJ6
TRMT1L	0.212141	0.432964	0.895155	1.12	Q7Z2T5
SCYL1	0.212127	0.128392	0.825755	2.08	Q96KG9
RPL4	0.211988	0.00699824	0.816251	15.12	P36578
TGM2	0.211863	0.0332163	0.816251	12.18	P21980
RSPO3	0.211803	0.112621	0.825755	1.3	Q9BXY4
STYXL2	0.211718	0.106929	0.825755	13.84	Q5VZP5
IGKV2.28	0.211236	0.236053	0.872949	2.92	A0A075B6P5
RP2	0.211092	0.166427	0.830469	1.1	O75695
PIGT	0.210904	0.275141	0.883904	1.4	Q969N2
NAP1L1	0.210381	0.0269749	0.816251	5.74	P55209
FDXR	0.210318	0.029429	0.816251	6.02	P22570
GTF2I	0.209673	0.0162373	0.816251	9.3	P78347
SMIM4	0.209026	0.0682846	0.816251	1	Q8WVI0
CALR	0.208376	0.040978	0.816251	11.96	P27797
PRKCA	0.208261	0.0446862	0.816251	5.76	P17252
MTPAP	0.207804	0.134255	0.825755	2.1	Q9NVV4
KRT10	0.206811	0.615195	0.896732	23.4	P13645
RPL26	0.206656	0.123329	0.825755	4.36	P61254
MAGED1	0.205685	0.282229	0.888924	2.52	Q9Y5V3
BOLA3	0.205524	0.168511	0.832524	1.7	Q53S33
NCSTN	0.205523	0.17727	0.849909	0.9	Q92542
CACYBP	0.204946	0.0124414	0.816251	7.5	Q9HB71
MOCS3	0.204875	0.055217	0.816251	2.14	O95396
IGKV1D.33	0.204815	0.403387	0.895155	1.5	P01593
TM7SF2	0.204751	0.449636	0.895155	2.04	O76062
ADH1C	0.202797	0.401604	0.895155	1	P00326
MIA2	0.20262	0.186476	0.849909	2.58	Q96PC5
LMOD2	0.201978	0.0462608	0.816251	16.64	Q6P5Q4
HMOX2	0.201809	0.00425598	0.816251	5.76	P30519
LAGE3	0.201707	0.233277	0.872949	1.36	Q14657
BST2	0.201589	0.290104	0.893046	2.58	Q10589
AAMP	0.201503	0.156306	0.827178	2.34	Q13685
SNX21	0.201219	0.0511852	0.816251	4.4	Q969T3
AHCYL1	0.200915	0.0829843	0.816251	2.74	O43865
NUB1	0.200395	0.098756	0.816251	3.94	Q9Y5A7
RBP1	0.200097	0.135497	0.825755	3.62	P09455
HOMER3	0.199544	0.245977	0.876829	5.24	Q9NSC5
IFI16	0.199392	0.0545579	0.816251	4.44	Q16666
RPL35	0.198573	0.195208	0.849909	2.1	P42766
PRRC2A	0.198319	0.140239	0.825755	4.2	P48634
SLC66A2	0.198232	0.415723	0.895155	1.8	Q8N2U9
AAAS	0.198225	0.247756	0.877769	1.42	Q9NRG9
UNG	0.198052	0.0118762	0.816251	6.24	P13051
AS3MT	0.197742	0.212107	0.862098	2.58	Q9HBK9
CMAS	0.197733	0.0252184	0.816251	7.12	Q8NFW8
MRPL40	0.19768	0.0935499	0.816251	4.12	Q9NQ50
CD248	0.196868	0.258927	0.878963	0.72	Q9HCU0
NXF1	0.196562	0.0805693	0.816251	2.62	Q9UBU9
SLC3A2	0.196467	0.0858461	0.816251	5.6	P08195
NA..1	0.195974	0.262512	0.879298	6.94	P0DOX7
DBN1	0.195885	0.0342198	0.816251	8	Q16643
MBNL2	0.19554	0.147732	0.827178	1	Q5VZF2
SAMHD1	0.195416	0.0149213	0.816251	13.78	Q9Y3Z3
DFFA	0.195179	0.098164	0.816251	3.68	O00273
DNAJC28	0.195086	0.553066	0.896732	1.46	Q9NX36
ENAH	0.194991	0.123145	0.825755	5.48	Q8N8S7
CORO1A	0.19496	0.271068	0.881117	3.2	P31146
CLIC4	0.194753	0.0648285	0.816251	12	Q9Y696
BRAWNIN	0.194556	0.206852	0.857933	1	Q69YU5
LRRC59	0.19449	0.0657017	0.816251	4.24	Q96AG4
PLP2	0.194196	0.191429	0.849909	1	Q04941
EXOC1	0.193769	0.267791	0.880845	1.08	Q9NV70
SCO2	0.193486	0.249353	0.877769	2.66	O43819
HDAC2	0.193404	0.0434388	0.816251	3.62	Q92769
TIMMDC1	0.193264	0.0670505	0.816251	8.62	Q9NPL8
KCTD12	0.192738	0.0409291	0.816251	6.68	Q96CX2
CSTF2	0.192554	0.309507	0.895155	1	P33240
MTFP1	0.191702	0.156406	0.827178	6.18	Q9UDX5
HMGB3	0.191668	0.364065	0.895155	1.32	O15347
SERPINB1	0.191357	0.0262948	0.816251	16.48	P30740
PRAF2	0.191134	0.103253	0.81856	1	O60831
DOHH	0.190722	0.265646	0.880845	1.6	Q9BU89
MRPL49	0.190218	0.0576805	0.816251	3	Q13405
TNNI3	0.19021	0.446743	0.895155	1	P19429
GBP1	0.190137	0.0848838	0.816251	4.68	P32455
H1.4	0.190038	0.0639425	0.816251	5.54	P10412
IGHG1	0.18918	0.315473	0.895155	13.66	P01857
U2SURP	0.18871	0.073919	0.816251	2.3	O15042
TLR3	0.1881	0.412381	0.895155	1	O15455
TUBB6	0.187485	0.167046	0.830469	10.96	Q9BUF5
NANS	0.187239	0.032976	0.816251	7.18	Q9NR45
AMPD3	0.187233	0.308861	0.895155	13.32	Q01432
POLDIP3	0.186887	0.15702	0.827178	3.48	Q9BY77
HEATR1	0.186059	0.328507	0.895155	2.26	Q9H583
GIT2	0.185661	0.00406952	0.816251	7.72	Q14161
TBCD	0.185498	0.0985078	0.816251	4	Q9BTW9
SERPINA1	0.185375	0.317222	0.895155	24.52	P01009
SMPX	0.184465	0.0937856	0.816251	5.34	Q9UHP9
STAM	0.183478	0.0109055	0.816251	5.36	Q92783
MUSTN1	0.183459	0.237513	0.872949	5.66	Q8IVN3
TOMM6	0.182806	0.250713	0.877769	1.9	Q96B49
TRA2B	0.182394	0.107808	0.825755	3.78	P62995
IPO13	0.181689	0.151484	0.827178	2.58	O94829
ALDH1B1	0.181171	0.426803	0.895155	19.96	P30837
NARS1	0.180945	0.0210114	0.816251	16.02	O43776
TMSB10	0.179604	0.43933	0.895155	0.72	P63313
DYNC1LI2	0.179437	0.0384095	0.816251	10.24	O43237
ZMPSTE24	0.178931	0.0777036	0.816251	4.04	O75844
RSF1	0.178913	0.455057	0.895155	0.84	Q96T23
FARS2	0.178429	0.196002	0.849909	1.62	O95363
IL6ST	0.178064	0.56731	0.896732	0.72	P40189
AKR1C1	0.17792	0.322313	0.895155	12.72	Q04828
NOL3	0.177659	0.0653365	0.816251	8.42	O60936
HDDC3	0.177464	0.123116	0.825755	2	Q8N4P3
PELO	0.177089	0.0477806	0.816251	6.5	Q9BRX2
LMNB1	0.177029	0.10442	0.821125	11.42	P20700
DDX39A	0.177017	0.114816	0.825755	2.32	O00148
KRT77	0.17692	0.538387	0.896732	9.28	Q7Z794
BNIP1	0.176757	0.0908611	0.816251	3.32	Q12981
PAFAH1B2	0.176723	0.0581906	0.816251	4.6	P68402
ABCB6	0.176666	0.151002	0.827178	5.4	Q9NP58
BOD1	0.176404	0.336047	0.895155	0.94	Q96IK1
COX17	0.176254	0.0434444	0.816251	1.56	Q14061
HM13	0.175913	0.129587	0.825755	2	Q8TCT9
NEDD8	0.175775	0.313165	0.895155	3.56	Q15843
POGLUT3	0.175543	0.415621	0.895155	2.76	Q7Z4H8
DNAJB6	0.175148	0.00857656	0.816251	3	O75190
TMEM256	0.174556	0.516966	0.895155	0.98	Q8N2U0
PPCDC	0.174061	0.154063	0.827178	1.74	Q96CD2
RPLP2	0.173776	0.0139075	0.816251	5.1	P05387
SERPING1	0.173564	0.303562	0.895155	10.6	P05155
ATG4B	0.173553	0.0458628	0.816251	5.76	Q9Y4P1
IGF2R	0.173444	0.0114906	0.816251	10.8	P11717
GSDME	0.173248	0.140326	0.825755	5.68	O60443
BABAM1	0.173078	0.079886	0.816251	3.28	Q9NWV8
CLEC14A	0.172761	0.297555	0.895155	0.96	Q86T13
SULT1A1	0.172674	0.233515	0.872949	2.76	P50225
PRRC2C	0.17267	0.0178081	0.816251	4.66	Q9Y520
SRRM1	0.172281	0.540554	0.896732	1.12	Q8IYB3
UBTF	0.172246	0.169769	0.835523	1.92	P17480
POMGNT1	0.172173	0.42664	0.895155	0.72	Q8WZA1
RUFY1	0.172136	0.0728421	0.816251	2.82	Q96T51
PPA1	0.171699	0.0739637	0.816251	13.06	Q15181
FNTB	0.171544	0.0237365	0.816251	5.76	P49356
MRPS6	0.171326	0.10217	0.816251	2.92	P82932
POR	0.171247	0.0799264	0.816251	6.34	P16435
FBLN2	0.17025	0.160315	0.827178	5.6	P98095
ACTR10	0.170074	0.05405	0.816251	5.52	Q9NZ32
DHX32	0.169871	0.499423	0.895155	0.84	Q7L7V1
KRT1	0.169747	0.668394	0.896737	29.64	P04264
IGKV3.20	0.169531	0.434636	0.895155	2.9	P01619
MRAS	0.169516	0.291917	0.893046	1.42	O14807
ORM1	0.169083	0.376758	0.895155	5.74	P02763
MPRIP	0.169052	0.192816	0.849909	3.86	Q6WCQ1
IPO7	0.169009	0.0115011	0.816251	17.08	O95373
LETMD1	0.168959	0.0837392	0.816251	4.72	Q6P1Q0
AFDN	0.168952	0.0513345	0.816251	7.8	P55196
SAMD4A	0.168816	0.0829957	0.816251	4.36	Q9UPU9
MAPK1IP1L	0.168646	0.227515	0.872916	1	Q8NDC0
RPL15	0.168531	0.0531622	0.816251	5.34	P61313
PEX19	0.168313	0.0507437	0.816251	4.74	P40855
PYROXD2	0.168086	0.360413	0.895155	3.32	Q8N2H3
USP39	0.167877	0.2284	0.872916	2.5	Q53GS9
ORM2	0.167603	0.374245	0.895155	5.98	P19652
CLTCL1	0.167568	0.0249225	0.816251	11.6	P53675
AKT2	0.167502	0.134531	0.825755	10.12	P31751
UFSP2	0.167371	0.0249538	0.816251	7.52	Q9NUQ7
MIEF1	0.167158	0.137019	0.825755	1.46	L0R8F8
SNAPIN	0.166972	0.0774798	0.816251	3.04	O95295
DBNL	0.166887	0.108162	0.825755	9.06	Q9UJU6
OSBPL6	0.166744	0.0875023	0.816251	9.04	Q9BZF3
TFG	0.16665	0.213121	0.862098	5.2	Q92734
UNC45B	0.166616	0.0487837	0.816251	41.12	Q8IWX7
HEATR3	0.166489	0.243954	0.876829	2.22	Q7Z4Q2
CLIC1	0.166281	0.144747	0.826703	6.44	O00299
EEF1B2	0.166265	0.0188853	0.816251	4.88	P24534
MRPS26	0.166217	0.210441	0.857933	2.3	Q9BYN8
ARAF	0.166157	0.010296	0.816251	6.78	P10398
ABLIM2	0.16602	0.0350747	0.816251	12.2	Q6H8Q1
MICALL1	0.165881	0.173719	0.846304	0.96	Q8N3F8
APOD	0.165633	0.257284	0.877769	5.86	P05090
BAP18	0.165248	0.0976038	0.816251	2.4	Q8IXM2
ANKRD23	0.165235	0.471657	0.895155	2.12	Q86SG2
EFEMP1	0.165135	0.36671	0.895155	3.7	Q12805
CST3	0.164906	0.0937549	0.816251	3.52	P01034
TRIM55	0.164878	0.192483	0.849909	3.44	Q9BYV6
MTURN	0.164851	0.249908	0.877769	1	Q8N3F0
YAP1	0.164813	0.0735875	0.816251	3.58	P46937
ERO1A	0.164448	0.0373212	0.816251	9.26	Q96HE7
WDR13	0.164444	0.0309406	0.816251	3.4	Q9H1Z4
TEFM	0.163432	0.580931	0.896732	0.98	Q96QE5
GRPEL1	0.163212	0.0191688	0.816251	6.96	Q9HAV7
FKBP9	0.1628	0.414094	0.895155	0.7	O95302
MEF2A	0.162744	0.252666	0.877769	0.94	Q02078
PALMD	0.162624	0.0757177	0.816251	6.18	Q9NP74
LIAS	0.162491	0.544341	0.896732	0.88	O43766
RALY	0.162422	0.0322488	0.816251	2.9	Q9UKM9
RTN4	0.162143	0.136765	0.825755	21.74	Q9NQC3
GSN	0.162142	0.167071	0.830469	24.6	P06396
PFAS	0.162092	0.179156	0.849909	0.96	O15067
BTD	0.162045	0.290695	0.893046	3.54	P43251
RBM4	0.16175	0.103944	0.821125	2.7	Q9BWF3
ASPN	0.161573	0.29186	0.893046	13.3	Q9BXN1
MARCKSL1	0.161323	0.342922	0.895155	0.86	P49006
DTYMK	0.161043	0.053551	0.816251	3.14	P23919
BGN	0.160832	0.340871	0.895155	6.9	P21810
MAPRE1	0.160773	0.0331159	0.816251	9.78	Q15691
ADD3	0.159892	0.0802671	0.816251	4.7	Q9UEY8
PPIE	0.159838	0.131034	0.825755	2.46	Q9UNP9
SYNC	0.159617	0.0436478	0.816251	12.56	Q9H7C4
PRKAA1	0.159386	0.0193894	0.816251	6.12	Q13131
IWS1	0.159365	0.0811415	0.816251	2.38	Q96ST2
C15orf40	0.158911	0.0875605	0.816251	1	Q8WUR7
RHOA	0.158699	0.0788896	0.816251	6.76	P61586
SFPQ	0.158639	0.0385172	0.816251	13.72	P23246
ELN	0.158521	0.392041	0.895155	4.12	P15502
CRYM	0.158259	0.74376	0.904781	6.98	Q14894
TFB1M	0.1582	0.138663	0.825755	2.66	Q8WVM0
AP3D1	0.158109	0.0388588	0.816251	9.9	O14617
TNPO1	0.158099	0.0508275	0.816251	13.74	Q92973
RPL8	0.15788	0.0899751	0.816251	6.8	P62917
RANBP3	0.157529	0.0408154	0.816251	3.92	Q9H6Z4
PEX11B	0.157324	0.0677762	0.816251	4.02	O96011
SAT2	0.157123	0.390239	0.895155	0.94	Q96F10
PACS1	0.157098	0.149591	0.827178	4.96	Q6VY07
RPS29	0.157085	0.191275	0.849909	2.26	P62273
FASTKD2	0.157046	0.0442994	0.816251	7.56	Q9NYY8
JPT2	0.15698	0.113627	0.825755	4	Q9H910
THRAP3	0.156928	0.0450468	0.816251	7.46	Q9Y2W1
RANBP1	0.156848	0.362202	0.895155	0.94	P43487
LMF1	0.156787	0.352132	0.895155	2.42	Q96S06
LEMD2	0.156734	0.0932819	0.816251	6.62	Q8NC56
TIMM50	0.156711	0.0585816	0.816251	7.72	Q3ZCQ8
LEMD3	0.156313	0.572593	0.896732	2	Q9Y2U8
MAPT	0.15628	0.151744	0.827178	22.34	P10636
CIAPIN1	0.156157	0.0516	0.816251	4.92	Q6FI81
PXN	0.155685	0.0432153	0.816251	7.14	P49023
RPL3	0.155652	0.299415	0.895155	5.66	P39023
PLOD3	0.155363	0.580317	0.896732	1.96	O60568
RPL10	0.154876	0.0998427	0.816251	6.84	P27635
ANKRD2	0.154678	0.349376	0.895155	20.2	Q9GZV1
HK2	0.154526	0.188238	0.849909	13.78	P52789
ABCF1	0.154119	0.0519047	0.816251	19.24	Q8NE71
LIMCH1	0.154081	0.078655	0.816251	20.22	Q9UPQ0
HSPBP1	0.153758	0.0734132	0.816251	8.26	Q9NZL4
FBXL8	0.153744	0.360339	0.895155	2.42	Q96CD0
TTC9	0.153538	0.420152	0.895155	2.5	Q92623
EIF3G	0.153523	0.038188	0.816251	9.08	O75821
CKAP4	0.153487	0.134394	0.825755	13.22	Q07065
EML6	0.15308	0.313368	0.895155	0.72	Q6ZMW3
MRPS31	0.152854	0.106355	0.825755	8.76	Q92665
SCAMP3	0.152629	0.123738	0.825755	3.46	O14828
DYNLT1	0.152611	0.159172	0.827178	2	P63172
PLIN3	0.152596	0.0388923	0.816251	15.42	O60664
CTPS1	0.152534	0.0735261	0.816251	6.34	P17812
C8A	0.152416	0.215592	0.863406	2.06	P07357
KLC2	0.152136	0.126461	0.825755	3.16	Q9H0B6
SLC20A2	0.152003	0.049025	0.816251	5.5	Q08357
ECM1	0.151827	0.307897	0.895155	3.26	Q16610
KRT9	0.151739	0.675514	0.896737	24.8	P35527
USP19	0.151575	0.0462517	0.816251	10.4	O94966
RIN1	0.151488	0.705125	0.901637	1.14	Q13671
ESYT1	0.151346	0.134327	0.825755	26.08	Q9BSJ8
SRSF3	0.150903	0.177317	0.849909	3.3	P84103
MRPS14	0.150895	0.198317	0.850138	2.7	O60783
CD63	0.150575	0.184669	0.849909	1	P08962
TUBB4A	0.150277	0.17921	0.849909	2.76	P04350
SEC31A	0.150207	0.0367056	0.816251	11.84	O94979
VCPIP1	0.150068	0.0992906	0.816251	6.46	Q96JH7
HEXA	0.149697	0.356607	0.895155	2.24	P06865
NUDCD3	0.14953	0.0851963	0.816251	5.5	Q8IVD9
ERAP2	0.149278	0.423417	0.895155	3.04	Q6P179
RFTN1	0.149211	0.0565933	0.816251	7.88	Q14699
GET4	0.149049	0.132067	0.825755	3.02	Q7L5D6
MRPS7	0.148995	0.0818154	0.816251	8.62	Q9Y2R9
RPLP1	0.148681	0.15448	0.827178	1.52	P05386
LARP1	0.148542	0.102183	0.816251	8.02	Q6PKG0
RPS2	0.148468	0.0462312	0.816251	8.9	P15880
KRT13	0.148452	0.65871	0.896732	7.92	P13646
IGBP1	0.148398	0.0291655	0.816251	5.38	P78318
RAB6D	0.148072	0.430914	0.895155	0.98	Q53S08
RPL17	0.148067	0.0551793	0.816251	5.94	P18621
SEC23A	0.14806	0.0276472	0.816251	11.8	Q15436
ISCA1	0.147992	0.112812	0.825755	3.68	Q9BUE6
MRPS2	0.147721	0.0851503	0.816251	4.68	Q9Y399
YIF1B	0.14696	0.161482	0.827178	2	Q5BJH7
FLG2	0.146748	0.640581	0.896732	5.26	Q5D862
AHSG	0.146469	0.335926	0.895155	4.92	P02765
MYH3	0.146467	0.147875	0.827178	13.48	P11055
RMND1	0.146107	0.406397	0.895155	2.18	Q9NWS8
TP53BP1	0.146068	0.159384	0.827178	5.46	Q12888
TRIM63	0.145962	0.199589	0.850138	3.68	Q969Q1
UQCRH	0.145422	0.39004	0.895155	3.9	P07919
EEFSEC	0.144962	0.0860809	0.816251	4.98	P57772
TGFB1I1	0.144787	0.29853	0.895155	4.08	O43294
C4A	0.144762	0.446243	0.895155	37.22	P0C0L4
CA14	0.144707	0.489272	0.895155	2.7	Q9ULX7
ARF6	0.144679	0.0289181	0.816251	4.8	P62330
TBC1D9B	0.14406	0.210564	0.857933	3.74	Q66K14
SNX1	0.144022	0.0582151	0.816251	7	Q13596
GIPC1	0.143737	0.130202	0.825755	5.86	O14908
NEXN	0.143477	0.256898	0.877769	15.8	Q0ZGT2
LMO7	0.143192	0.1852	0.849909	39.36	Q8WWI1
GADD45GIP1	0.143129	0.0645397	0.816251	4.44	Q8TAE8
LNPEP	0.14264	0.124041	0.825755	15.66	Q9UIQ6
NDUFAF1	0.142458	0.257583	0.877769	3.62	Q9Y375
BCKDK	0.142325	0.0639174	0.816251	6.1	O14874
C2orf69	0.141922	0.25376	0.877769	1.46	Q8N8R5
ARL1	0.141829	0.196321	0.849909	4.86	P40616
CHD4	0.141632	0.353065	0.895155	1.98	Q14839
RPS4X	0.141319	0.0566982	0.816251	14.64	P62701
MAPK9	0.141278	0.0299568	0.816251	5.94	P45984
PRKAR2B	0.141131	0.244483	0.876829	3.02	P31323
APOE	0.141123	0.399556	0.895155	6.68	P02649
PPP6R2	0.141022	0.0561709	0.816251	6.42	O75170
BID	0.14098	0.30735	0.895155	1.46	P55957
STARD7	0.140588	0.143948	0.826703	4	Q9NQZ5
LAMTOR1	0.140576	0.142674	0.826703	5.96	Q6IAA8
VPS51	0.140444	0.362938	0.895155	4.84	Q9UID3
MRI1	0.140296	0.138735	0.825755	3.68	Q9BV20
GLS	0.140152	0.0659954	0.816251	7.48	O94925
SNRPF	0.139442	0.171751	0.842792	2.94	P62306
SLC1A4	0.139265	0.236472	0.872949	5.4	P43007
PDCL3	0.139212	0.060887	0.816251	6.86	Q9H2J4
NGLY1	0.138899	0.0352151	0.816251	8.62	Q96IV0
PRPF4	0.138898	0.128108	0.825755	2.92	O43172
TPD52L1	0.138847	0.0439139	0.816251	4.42	Q16890
PSMD10	0.138633	0.190091	0.849909	4.84	O75832
CORO1C	0.138487	0.28334	0.888924	4.24	Q9ULV4
GGT5	0.138331	0.423259	0.895155	6.54	P36269
PPP6C	0.13803	0.0439938	0.816251	3.98	O00743
WDR26	0.137999	0.284541	0.889551	3.44	Q9H7D7
FGA	0.137452	0.401652	0.895155	23.82	P02671
TARS1	0.137319	0.0736648	0.816251	14.64	P26639
KCMF1	0.137256	0.547282	0.896732	1.72	Q9P0J7
APOL2	0.137099	0.323656	0.895155	5.54	Q9BQE5
APOA4	0.137013	0.297576	0.895155	21.64	P06727
IGHV4.61	0.13684	0.60245	0.896732	1.48	A0A0C4DH41
FXR2	0.136784	0.0906063	0.816251	8.62	P51116
NOP56	0.136714	0.0895101	0.816251	11.58	O00567
AKR1C2	0.13657	0.535298	0.896732	4.74	P52895
TRA2A	0.136381	0.344164	0.895155	0.98	Q13595
RPS17	0.136376	0.254539	0.877769	5.5	P08708
CYSTM1	0.136354	0.268667	0.880845	1	Q9H1C7
GMFB	0.136324	0.239838	0.872949	3.16	P60983
RPL6	0.136316	0.110727	0.825755	11.74	Q02878
MEMO1	0.136221	0.1339	0.825755	9.16	Q9Y316
SH3GLB1	0.136061	0.0201939	0.816251	8.8	Q9Y371
CRK	0.135872	0.0462817	0.816251	8.62	P46108
ABLIM3	0.135812	0.379436	0.895155	2.78	O94929
MRPS21	0.135789	0.263758	0.880845	2.68	P82921
AP3B1	0.135581	0.0327527	0.816251	8.1	O00203
ESYT2	0.135559	0.0236485	0.816251	16.48	A0FGR8
JPT1	0.135477	0.444216	0.895155	5.84	Q9UK76
DIAPH1	0.13517	0.0853487	0.816251	14.36	O60610
ALPK3	0.13472	0.33429	0.895155	25.84	Q96L96
NEURL2	0.134565	0.413248	0.895155	2.32	Q9BR09
RPL9P9	0.134534	0.36097	0.895155	6.92	P32969
TXNDC5	0.134304	0.0925158	0.816251	6.64	Q8NBS9
SIRT2	0.13404	0.138775	0.825755	6.86	Q8IXJ6
SART3	0.133863	0.0473645	0.816251	6.88	Q15020
NRAP	0.133752	0.356598	0.895155	80.76	Q86VF7
PURB	0.133741	0.285347	0.889551	3.62	Q96QR8
TIMM17B	0.133597	0.208717	0.857933	3.38	O60830
DAZAP1	0.133334	0.177526	0.849909	3.86	Q96EP5
MYO18B	0.132964	0.102459	0.816409	37.84	Q8IUG5
ARMC8	0.132877	0.071649	0.816251	8.36	Q8IUR7
RPUSD3	0.132751	0.386699	0.895155	1.84	Q6P087
MRPS27	0.132686	0.109087	0.825755	10.46	Q92552
DNAJC13	0.132679	0.0450404	0.816251	9.78	O75165
DHX30	0.132636	0.0426244	0.816251	7.72	Q7L2E3
PPP1R11	0.132611	0.180196	0.849909	2	O60927
RPL18	0.132564	0.32495	0.895155	3.88	Q07020
NUFIP2	0.132527	0.096703	0.816251	5.38	Q7Z417
ABLIM1	0.132422	0.325191	0.895155	14.3	O14639
PAK2	0.13238	0.1239	0.825755	13.88	Q13177
ALYREF	0.132361	0.12643	0.825755	6.26	Q86V81
RRS1	0.132285	0.226936	0.872916	1.48	Q15050
MYADM	0.132028	0.19018	0.849909	2	Q96S97
COBL	0.131906	0.0939407	0.816251	13.54	O75128
RPL31	0.13189	0.133727	0.825755	4.36	P62899
UBFD1	0.131778	0.0835204	0.816251	2.98	O14562
DHRS7	0.131437	0.333852	0.895155	9.64	Q9Y394
ASPH	0.130951	0.109869	0.825755	8.72	Q12797
CYRIB	0.130813	0.112398	0.825755	9.34	Q9NUQ9
PATJ	0.130696	0.472531	0.895155	3.08	Q8NI35
IGLV1.47	0.129916	0.454627	0.895155	1.88	P01700
STX5	0.129707	0.289958	0.893046	2.44	Q13190
PLXNA1	0.129658	0.357865	0.895155	3.2	Q9UIW2
PTPN11	0.129493	0.0861973	0.816251	16.02	Q06124
RDH14	0.12947	0.156353	0.827178	5.36	Q9HBH5
ARPC1B	0.129442	0.221122	0.870072	5.76	O15143
CDK5	0.129413	0.337689	0.895155	3.34	Q00535
IRGQ	0.129348	0.0795303	0.816251	8.54	Q8WZA9
FSCN1	0.129307	0.165048	0.830469	7.9	Q16658
EGLN1	0.128842	0.117712	0.825755	5.12	Q9GZT9
FEM1A	0.128815	0.4658	0.895155	1.74	Q9BSK4
SLC16A3	0.128769	0.2806	0.888924	7.6	O15427
TRIM54	0.128726	0.169329	0.834857	10.44	Q9BYV2
SNRPC	0.128662	0.329967	0.895155	1.38	P09234
SARS1	0.128579	0.0133354	0.816251	12.58	P49591
ANXA2	0.128341	0.20174	0.853187	23.66	P07355
OR2T12	0.128257	0.476207	0.895155	0.88	Q8NG77
HPRT1	0.128202	0.265116	0.880845	7.38	P00492
SDHAF2	0.128045	0.136747	0.825755	3.66	Q9NX18
GLIPR2	0.127832	0.325629	0.895155	3.52	Q9H4G4
ATXN10	0.127748	0.0937382	0.816251	6.6	Q9UBB4
APOL1	0.127679	0.489238	0.895155	1.78	O14791
YWHAZ	0.127672	0.0812697	0.816251	9.58	P63104
DMAC1	0.127577	0.254264	0.877769	1.94	Q96GE9
CDC42	0.127365	0.162276	0.827178	6.34	P60953
NAA30	0.127296	0.268352	0.880845	2.96	Q147X3
FBL	0.12698	0.181724	0.849909	8.4	P22087
NDRG3	0.126494	0.0527955	0.816251	3.96	Q9UGV2
PKIG	0.126392	0.390709	0.895155	0.98	Q9Y2B9
THOP1	0.126336	0.0901888	0.816251	6.48	P52888
DVL1	0.126113	0.248861	0.877769	2.8	O14640
HMCN2	0.125973	0.303188	0.895155	16.48	Q8NDA2
DNAJA1	0.125944	0.110111	0.825755	5.5	P31689
TPM4	0.125807	0.182408	0.849909	5.76	P67936
TIMM23	0.125611	0.120013	0.825755	3.68	O14925
SRPRB	0.125394	0.0797504	0.816251	8.26	Q9Y5M8
CBX3	0.125299	0.307337	0.895155	1.9	Q13185
ARHGAP1	0.125281	0.164293	0.829031	13.74	Q07960
TOMM22	0.125278	0.0966219	0.816251	5.62	Q9NS69
ERMP1	0.125229	0.0676286	0.816251	7.34	Q7Z2K6
TNXB	0.124981	0.252927	0.877769	49.12	P22105
SF1	0.124963	0.125004	0.825755	5.64	Q15637
ATG3	0.124896	0.347779	0.895155	2.82	Q9NT62
COMTD1	0.124791	0.289203	0.892572	5	Q86VU5
ATPAF1	0.124617	0.0829585	0.816251	7.66	Q5TC12
STAU1	0.124409	0.167663	0.830469	6.38	O95793
SMAD3	0.124126	0.662319	0.896737	0.98	P84022
FAM114A2	0.123919	0.0391479	0.816251	5.82	Q9NRY5
DEFA1B	0.123825	0.563317	0.896732	1.5	P59665
UBAP2L	0.123736	0.0861965	0.816251	12.6	Q14157
LRG1	0.12366	0.301881	0.895155	3.46	P02750
VPS28	0.123455	0.216762	0.865183	3.74	Q9UK41
EIF3L	0.123102	0.0670821	0.816251	17.06	Q9Y262
MRPS18B	0.122965	0.159396	0.827178	6.64	Q9Y676
IPO4	0.122823	0.396655	0.895155	3.7	Q8TEX9
CAPG	0.122648	0.368762	0.895155	5.76	P40121
CLPP	0.122545	0.0987783	0.816251	5.34	Q16740
PON1	0.122318	0.398465	0.895155	6.3	P27169
SNRPD1	0.122292	0.0978848	0.816251	3.58	P62314
USP28	0.121792	0.336312	0.895155	2.62	Q96RU2
IGHV5.51	0.121786	0.42229	0.895155	2.8	A0A0C4DH38
PICALM	0.121707	0.103312	0.81856	10.06	Q13492
PREB	0.121686	0.0941776	0.816251	8.9	Q9HCU5
SLC12A2	0.121362	0.279342	0.888924	4.1	P55011
BPNT2	0.121292	0.24857	0.877769	2.78	Q9NX62
CDK4	0.121282	0.142907	0.826703	4.26	P11802
MRC2	0.12117	0.472746	0.895155	2.6	Q9UBG0
TYMP	0.120711	0.235783	0.872949	5.48	P19971
DNAJC10	0.120508	0.454255	0.895155	1.16	Q8IXB1
HNRNPUL1	0.120348	0.0910052	0.816251	4.64	Q9BUJ2
KTN1	0.120317	0.112803	0.825755	29.74	Q86UP2
NDUFB8	0.120114	0.260742	0.879175	7.88	O95169
NME1	0.12001	0.199211	0.850138	4.82	P15531
HYI	0.119933	0.368952	0.895155	1.42	Q5T013
ANK2	0.119854	0.0508519	0.816251	21.98	Q01484
RBBP7	0.119684	0.131651	0.825755	9.78	Q16576
MAGOH	0.119602	0.366985	0.895155	2.3	P61326
BSG	0.11958	0.21647	0.865183	7.32	P35613
COX15	0.119466	0.22431	0.870072	5.8	Q7KZN9
RGCC	0.119444	0.609717	0.896732	0.86	Q9H4X1
BAG6	0.119337	0.108898	0.825755	15.28	P46379
HNRNPA3	0.119304	0.200836	0.851258	10.16	P51991
MAP2K1	0.119272	0.140234	0.825755	10.06	Q02750
GNL1	0.119139	0.225391	0.870072	2.8	P36915
FASN	0.119096	0.237986	0.872949	13.46	P49327
HSP90AB1	0.119065	0.0420616	0.816251	28.38	P08238
NFKB1	0.118886	0.404683	0.895155	2.24	P19838
MIPEP	0.118832	0.0782881	0.816251	6.92	Q99797
HOOK3	0.11881	0.141394	0.825755	9.1	Q86VS8
TMED7	0.118712	0.355944	0.895155	1.72	Q9Y3B3
OTUD6B	0.118683	0.41678	0.895155	1.6	Q8N6M0
HMGB1	0.118669	0.0420283	0.816251	7.96	P09429
ARCN1	0.118668	0.0894064	0.816251	13.32	P48444
EIF3M	0.118622	0.132412	0.825755	9.02	Q7L2H7
EHD1	0.118468	0.0396399	0.816251	11.76	Q9H4M9
SBSN	0.118467	0.628148	0.896732	1.94	Q6UWP8
WASF2	0.118431	0.269899	0.880845	1.86	Q9Y6W5
RPL36	0.118395	0.292965	0.894143	2	Q9Y3U8
RYR3	0.118374	0.220555	0.870072	30.38	Q15413
TNNC1	0.118352	0.462358	0.895155	14.52	P63316
USE1	0.118217	0.122551	0.825755	6.72	Q9NZ43
CHCHD7	0.118139	0.362629	0.895155	2.94	Q9BUK0
CC2D1B	0.118027	0.137703	0.825755	5.38	Q5T0F9
RPS21	0.117958	0.118356	0.825755	3.44	P63220
YTHDC2	0.117928	0.377122	0.895155	2.3	Q9H6S0
STAMBP	0.117878	0.354683	0.895155	2.04	O95630
LMAN2	0.117842	0.212455	0.862098	5.46	Q12907
DNAJB2	0.117614	0.0748477	0.816251	6.08	P25686
TMEM167A	0.11758	0.499766	0.895155	1.66	Q8TBQ9
SLK	0.117502	0.0628036	0.816251	11.9	Q9H2G2
MMP24OS	0.117315	0.445619	0.895155	1.54	A0A0U1RRL7
AKTIP	0.117275	0.3403	0.895155	2.36	Q9H8T0
ANP32B	0.117259	0.523044	0.896465	1	Q92688
MYH9	0.11708	0.167507	0.830469	71.9	P35579
P4HA1	0.116909	0.13748	0.825755	8.3	P13674
ATAD3B	0.116868	0.148916	0.827178	1	Q5T9A4
TOR1AIP2.1	0.116812	0.540885	0.896732	0.98	Q9H496
HDGF	0.116791	0.213409	0.862098	9.64	P51858
CRBN	0.116431	0.206853	0.857933	3.68	Q96SW2
CHMP4B	0.116403	0.193218	0.849909	5.36	Q9H444
CANX	0.116367	0.152899	0.827178	21.42	P27824
ACTR1A	0.116049	0.283369	0.888924	7.62	P61163
IGKV4.1	0.115912	0.495265	0.895155	1.92	P06312
EXOSC5	0.115689	0.610825	0.896732	0.92	Q9NQT4
RPS27L	0.115505	0.093525	0.816251	2.94	Q71UM5
RPRD1B	0.115445	0.193494	0.849909	8.2	Q9NQG5
PPP2R2A	0.115444	0.241869	0.876829	13.84	P63151
PARVB	0.115251	0.0924853	0.816251	9.06	Q9HBI1
VPS45	0.115027	0.176034	0.849909	7.48	Q9NRW7
TUBA1B	0.114988	0.152631	0.827178	22.34	P68363
CNP	0.114851	0.0433469	0.816251	6.54	P09543
SCAMP1	0.11484	0.328357	0.895155	3.98	O15126
JSRP1	0.114688	0.184558	0.849909	9.78	Q96MG2
DNPH1	0.114643	0.229693	0.872949	4.34	O43598
NEDD4L	0.114478	0.300044	0.895155	0.96	Q96PU5
PSMD4	0.114447	0.0942439	0.816251	7.46	P55036
GCLM	0.114264	0.0765703	0.816251	5.78	P48507
PPME1	0.114157	0.155674	0.827178	7.96	Q9Y570
RPS24	0.113858	0.228091	0.872916	3	P62847
UBR3	0.11374	0.0695231	0.816251	19.6	Q6ZT12
RO60	0.113705	0.0731199	0.816251	11.42	P10155
TMEM43	0.113693	0.225011	0.870072	13.84	Q9BTV4
PCNA	0.113671	0.166387	0.830469	2.62	P12004
PDIA4	0.113576	0.145336	0.826703	16	P13667
ATP1A1	0.113423	0.11411	0.825755	17.08	P05023
UBL4A	0.1134	0.0954705	0.816251	4.78	P11441
VARS1	0.113346	0.130317	0.825755	26.24	P26640
NAA15	0.113337	0.0809528	0.816251	11.36	Q9BXJ9
SIK2	0.113118	0.512696	0.895155	1	Q9H0K1
ZYG11B	0.113091	0.171903	0.842792	9.24	Q9C0D3
FYTTD1	0.113063	0.112037	0.825755	4.4	Q96QD9
BOLA2B	0.112796	0.129744	0.825755	3.44	Q9H3K6
ATP1B1	0.112715	0.0871816	0.816251	9.5	P05026
OXCT1	0.112666	0.339221	0.895155	14.56	P55809
SKP1	0.112637	0.125491	0.825755	6.3	P63208
SNX27	0.112487	0.131473	0.825755	4.4	Q96L92
HPX	0.112464	0.502738	0.895155	13.62	P02790
MYO18A	0.112344	0.210658	0.857933	50.58	Q92614
HEXB	0.112227	0.279004	0.888894	2.72	P07686
PPP1R1A	0.112224	0.45567	0.895155	2.84	Q13522
FXR1	0.11216	0.0760399	0.816251	20.74	P51114
COPS7A	0.11199	0.0657949	0.816251	9.1	Q9UBW8
TRPT1	0.111983	0.300146	0.895155	5.36	Q86TN4
MYO1D	0.111884	0.517835	0.895155	3.74	O94832
BUD31	0.111874	0.472685	0.895155	0.92	P41223
SARNP	0.111782	0.14136	0.825755	5.52	P82979
CHMP4C	0.111457	0.610967	0.896732	1.72	Q96CF2
PCYT1A	0.11136	0.152689	0.827178	6.24	P49585
IGHM	0.111249	0.593367	0.896732	11.38	P01871
PSMD9	0.111019	0.174222	0.846452	4.86	O00233
STRIP2	0.110966	0.257722	0.877769	5.78	Q9ULQ0
CLEC3B	0.110863	0.436525	0.895155	4.54	P05452
C6orf136	0.110824	0.394696	0.895155	3.86	Q5SQH8
BRK1	0.110726	0.620769	0.896732	0.88	Q8WUW1
RPS19	0.11067	0.077894	0.816251	6.08	P39019
CSNK1D	0.110645	0.147312	0.827178	4.02	P48730
ABCE1	0.110628	0.101772	0.816251	15.06	P61221
MGST3	0.110551	0.305487	0.895155	5.82	O14880
MRPS15	0.110507	0.317999	0.895155	4.8	P82914
SEC23IP	0.110479	0.145051	0.826703	9.1	Q9Y6Y8
CCDC50	0.110413	0.477144	0.895155	1.06	Q8IVM0
PPP1R3F	0.110395	0.421286	0.895155	1.82	Q6ZSY5
EXOC2	0.110294	0.331541	0.895155	3.98	Q96KP1
COX6A2	0.11023	0.408674	0.895155	3.02	Q02221
RPL3L	0.110122	0.183203	0.849909	7.4	Q92901
GEMIN5	0.110108	0.144443	0.826703	4.78	Q8TEQ6
CYB5B	0.109781	0.183272	0.849909	4.48	O43169
RPL34	0.109632	0.475119	0.895155	2	P49207
HYPK	0.109625	0.414814	0.895155	2.48	Q9NX55
ARSA	0.109582	0.530727	0.896732	1.56	P15289
UBE2D3	0.109558	0.50408	0.895155	1	P61077
SERPINA6	0.109432	0.49042	0.895155	3.4	P08185
CLPB	0.109431	0.124291	0.825755	8.5	Q9H078
CIAO2A	0.109081	0.283402	0.888924	2.5	Q9H5X1
CAPZA1	0.108903	0.22444	0.870072	9.56	P52907
GMPPB	0.108778	0.234759	0.872949	4.6	Q9Y5P6
MYO1F	0.108477	0.702422	0.901637	0.9	O00160
TAP1	0.108274	0.464975	0.895155	3.88	Q03518
ADIPOQ	0.108201	0.189809	0.849909	2.96	Q15848
HSP90AA1	0.108192	0.0509685	0.816251	17.1	P07900
PBDC1	0.108187	0.254278	0.877769	4.68	Q9BVG4
EPM2AIP1	0.108187	0.154828	0.827178	5.9	Q7L775
STX7	0.108117	0.114238	0.825755	4.88	O15400
SRP68	0.108056	0.18973	0.849909	6.3	Q9UHB9
CP	0.107894	0.466508	0.895155	22.08	P00450
CCDC134	0.107875	0.199739	0.850138	2.68	Q9H6E4
AKAP1	0.107717	0.260038	0.879175	14.58	Q92667
ARHGDIA	0.107477	0.187922	0.849909	7	P52565
IGFBP5	0.107441	0.423352	0.895155	2.04	P24593
ILF2	0.107234	0.14096	0.825755	10.58	Q12905
PSMG3	0.107196	0.194801	0.849909	3.36	Q9BT73
HBG2	0.106848	0.829981	0.912134	0.92	P69892
LCP1	0.106825	0.343685	0.895155	11.1	P13796
SEPHS1	0.106722	0.142103	0.826135	6.96	P49903
COPZ1	0.106671	0.413181	0.895155	3.54	P61923
SRM	0.10627	0.261671	0.879175	5.72	P19623
DDRGK1	0.106182	0.0991216	0.816251	4.6	Q96HY6
RPS12	0.105996	0.454512	0.895155	3.9	P25398
ARHGEF7	0.10598	0.0979162	0.816251	5.68	Q14155
GBP2	0.105887	0.266928	0.880845	4.46	P32456
SPTBN1	0.105821	0.104544	0.821125	78.84	Q01082
KLC1	0.10567	0.080538	0.816251	10.4	Q07866
MCU	0.105669	0.184634	0.849909	13.3	Q8NE86
COPA	0.105658	0.05947	0.816251	26.8	P53621
SOD1	0.105636	0.458302	0.895155	4.84	P00441
TOLLIP	0.105415	0.1242	0.825755	6.02	Q9H0E2
CHCHD3	0.105406	0.27566	0.884304	9.56	Q9NX63
M6PR	0.105397	0.587636	0.896732	1.78	P20645
VPS25	0.1053	0.126903	0.825755	10.52	Q9BRG1
EIF3K	0.105169	0.225281	0.870072	5.58	Q9UBQ5
BCR	0.105054	0.541025	0.896732	1.84	P11274
SMCHD1	0.104933	0.611154	0.896732	1.24	A6NHR9
MLYCD	0.104748	0.348467	0.895155	12.52	O95822
COMMD2	0.104631	0.475487	0.895155	1.66	Q86X83
SEL1L	0.104584	0.380168	0.895155	3.62	Q9UBV2
CCAR1	0.104289	0.53117	0.896732	0.98	Q8IX12
HNRNPC	0.104185	0.248662	0.877769	9.18	P07910
UBQLN1	0.104042	0.17895	0.849909	10.04	Q9UMX0
CNKSR1	0.104022	0.441429	0.895155	1.44	Q969H4
ARHGDIB	0.104005	0.392668	0.895155	5.7	P52566
SNAP29	0.103829	0.159739	0.827178	6.22	O95721
DTD1	0.103758	0.400417	0.895155	2.94	Q8TEA8
RCN1	0.10372	0.23332	0.872949	10.98	Q15293
RPL14	0.103673	0.25209	0.877769	3.8	P50914
MARS1	0.103594	0.130762	0.825755	14.62	P56192
MLIP	0.103418	0.140776	0.825755	18.98	Q5VWP3
PI4KA	0.103198	0.220475	0.870072	10	P42356
SEC62	0.103157	0.540321	0.896732	0.82	Q99442
AARS2	0.10311	0.333791	0.895155	4.32	Q5JTZ9
MCAT	0.103047	0.264108	0.880845	4.4	Q8IVS2
LSM2	0.102993	0.148077	0.827178	3.5	Q9Y333
STAT1	0.102897	0.12258	0.825755	14.1	P42224
HPF1	0.102745	0.554134	0.896732	0.84	Q9NWY4
TBX15	0.102659	0.353347	0.895155	3.04	Q96SF7
RNF31	0.102609	0.224024	0.870072	3.08	Q96EP0
NIPSNAP3A	0.102551	0.276757	0.884411	9.32	Q9UFN0
LRP1	0.102469	0.286543	0.89024	9.06	Q07954
AK6	0.102428	0.544219	0.896732	2.38	Q9Y3D8
EIF4G2	0.102412	0.0554298	0.816251	24.5	P78344
LYZ	0.102367	0.565223	0.896732	3	P61626
AHNAK	0.102246	0.191089	0.849909	205.72	Q09666
PROB1	0.102212	0.178214	0.849909	17.28	E7EW31
THOC6	0.102042	0.412988	0.895155	2.38	Q86W42
CLTC	0.10194	0.272651	0.88301	41.42	Q00610
MYORG	0.101815	0.510281	0.895155	6.66	Q6NSJ0
ERP44	0.101665	0.150282	0.827178	6.58	Q9BS26
SF3B1	0.101474	0.100388	0.816251	18.24	O75533
LAMP1	0.101353	0.352026	0.895155	4.28	P11279
SAFB	0.101345	0.291617	0.893046	8.64	Q15424
HSPA5	0.101278	0.131255	0.825755	30.5	P11021
FKBP5	0.101128	0.141911	0.826135	13.64	Q13451
MYH10	0.101125	0.118845	0.825755	29.26	P35580
PTBP1	0.101093	0.287835	0.892489	9.84	P26599
COA4	0.101089	0.357892	0.895155	2.84	Q9NYJ1
ATP6AP1	0.100833	0.470318	0.895155	2.46	Q15904
GPX4	0.100812	0.140372	0.825755	6.46	P36969
SLIRP	0.100692	0.113235	0.825755	5.96	Q9GZT3
HPR	0.100549	0.602657	0.896732	0.84	P00739
YWHAH	0.100528	0.131897	0.825755	8.44	Q04917
C1QB	0.100518	0.428544	0.895155	1.46	P02746
AVEN	0.100449	0.387796	0.895155	2.36	Q9NQS1
DDX17	0.100379	0.0830888	0.816251	16.68	Q92841
WASH3P	0.100207	0.147138	0.827178	3.64	C4AMC7
MIOS	0.099988	0.548856	0.896732	1.6	Q9NXC5
TUBA8	0.0998328	0.21404	0.862098	6.86	Q9NY65
UBE2O	0.099563	0.153276	0.827178	10.18	Q9C0C9
TRIM25	0.0995361	0.184388	0.849909	11.98	Q14258
TGFBI	0.0994213	0.194139	0.849909	15.88	Q15582
HIF1AN	0.0993184	0.266251	0.880845	5	Q9NWT6
CFD	0.0991946	0.429955	0.895155	2.84	P00746
MCFD2	0.0991809	0.507848	0.895155	1.98	Q8NI22
CLU	0.0990135	0.365804	0.895155	8.5	P10909
UBA3	0.098999	0.132138	0.825755	4.56	Q8TBC4
ATAD1	0.0989253	0.237232	0.872949	10.96	Q8NBU5
RNF170	0.0988468	0.311273	0.895155	2.98	Q96K19
ASPSCR1	0.0987146	0.298396	0.895155	7.98	Q9BZE9
RABGEF1	0.098471	0.344642	0.895155	2.02	Q9UJ41
RPL10A	0.0984701	0.0902657	0.816251	9.14	P62906
LUM	0.0983089	0.393434	0.895155	10.78	P51884
RBMX	0.0982522	0.28218	0.888924	4.52	P38159
HECTD3	0.0982175	0.265247	0.880845	9.34	Q5T447
CCDC9B	0.0978409	0.3905	0.895155	2.36	Q6ZUT6
INPP1	0.0977872	0.456317	0.895155	2.58	P49441
TCEA3	0.0977371	0.331516	0.895155	3.74	O75764
GIGYF2	0.0977261	0.253966	0.877769	4.8	Q6Y7W6
NMNAT1	0.0976043	0.26146	0.879175	5.08	Q9HAN9
LAMB1	0.0974385	0.129784	0.825755	29.38	P07942
SON	0.097344	0.359121	0.895155	4.22	P18583
COL6A2	0.0973355	0.322827	0.895155	21.9	P12110
CAP1	0.0972779	0.233051	0.872949	11.84	Q01518
GNA13	0.0970674	0.155262	0.827178	4.08	Q14344
EMC3	0.0970461	0.285595	0.889551	6.8	Q9P0I2
RANBP9	0.0966679	0.424229	0.895155	2.96	Q96S59
CD38	0.0965007	0.35535	0.895155	1.74	P28907
USP9X	0.0964462	0.118801	0.825755	22.58	Q93008
EPB41L2	0.0964425	0.113104	0.825755	13.76	O43491
IGHA1	0.0963939	0.674884	0.896737	7.3	P01876
ARHGEF6	0.096373	0.117983	0.825755	3.66	Q15052
RPL39	0.0963624	0.592442	0.896732	1	P62891
EEF1A2	0.096309	0.405933	0.895155	14.52	Q05639
DYNLL2	0.096231	0.407674	0.895155	2.36	Q96FJ2
PRKRA	0.0962074	0.236562	0.872949	8.26	O75569
PSMC1	0.0961213	0.206451	0.857933	17.06	P62191
DGLUCY	0.0958289	0.769752	0.906742	17.3	Q7Z3D6
HMOX1	0.095821	0.48255	0.895155	3.8	P09601
RPL28	0.0958116	0.489583	0.895155	4.36	P46779
NSDHL	0.0957784	0.491283	0.895155	4.26	Q15738
DPYSL2	0.0957705	0.216892	0.865183	20.24	Q16555
WBP11	0.0956972	0.583284	0.896732	2.9	Q9Y2W2
ADI1	0.0953855	0.394519	0.895155	5.98	Q9BV57
EIF4A3	0.0952746	0.217332	0.865871	10.2	P38919
MRPS18C	0.0952064	0.51276	0.895155	0.94	Q9Y3D5
RPL18A	0.0951345	0.30269	0.895155	4.92	Q02543
NUDT4	0.0951069	0.488672	0.895155	1	Q9NZJ9
FHIT	0.0950418	0.2526	0.877769	4.4	P49789
RPL27A	0.0950227	0.226388	0.872916	4.28	P46776
COL6A3	0.0948813	0.32109	0.895155	109.78	P12111
PI4K2A	0.0948444	0.502198	0.895155	2.56	Q9BTU6
CLINT1	0.0947292	0.0394562	0.816251	7.44	Q14677
C8G	0.0946596	0.629991	0.896732	1.84	P07360
S100A7	0.0943974	0.738492	0.904781	5.1	P31151
DYNC1LI1	0.0943359	0.199426	0.850138	17.34	Q9Y6G9
DLG1	0.0942859	0.348088	0.895155	4.92	Q12959
SGCB	0.0941569	0.150618	0.827178	11.76	Q16585
GLRX3	0.094073	0.12362	0.825755	10.42	O76003
FGB	0.0939215	0.559834	0.896732	26.14	P02675
TUBA4A	0.0938966	0.362873	0.895155	4.94	P68366
PTPN23	0.0937413	0.288139	0.892489	7.74	Q9H3S7
MYL12B	0.0936536	0.424246	0.895155	10.78	O14950
RPF2	0.0935329	0.612311	0.896732	2.82	Q9H7B2
SERPINF1	0.0932726	0.213533	0.862098	9.48	P36955
PSMD13	0.0931879	0.254949	0.877769	13.02	Q9UNM6
RHAG	0.0931522	0.754958	0.904781	0.98	Q02094
DNAJB12	0.0931129	0.354191	0.895155	3.12	Q9NXW2
SF3A3	0.0930954	0.364409	0.895155	4.72	Q12874
CHMP3	0.0930913	0.311458	0.895155	2.44	Q9Y3E7
CCDC168	0.0930372	0.46246	0.895155	3.04	Q8NDH2
RETREG3	0.0929807	0.252685	0.877769	2.78	Q86VR2
CHTOP	0.0929796	0.520551	0.896465	2.96	Q9Y3Y2
PAFAH1B1	0.092696	0.134728	0.825755	15.9	P43034
CFH	0.0925951	0.451386	0.895155	14.44	P08603
CDKN2AIP	0.092494	0.635029	0.896732	1.6	Q9NXV6
IGLC2	0.0924939	0.591485	0.896732	4.28	P0DOY2
IGFBP7	0.0924586	0.54078	0.896732	1.62	Q16270
PSMD2	0.0923908	0.112563	0.825755	34.5	Q13200
LGALS3	0.0923645	0.469766	0.895155	6.68	P17931
HEBP1	0.0922134	0.257053	0.877769	7.38	Q9NRV9
PRKAG1	0.0921516	0.328269	0.895155	14.9	P54619
SMC3	0.0920925	0.213273	0.862098	6.54	Q9UQE7
EIF3E	0.0920243	0.159017	0.827178	19.38	P60228
PGAM5	0.0920089	0.128409	0.825755	8.28	Q96HS1
MRPL44	0.0919997	0.192309	0.849909	5.32	Q9H9J2
HBS1L	0.0918952	0.195706	0.849909	18.66	Q9Y450
HDGFL2	0.0918607	0.358438	0.895155	3.72	Q7Z4V5
NAGK	0.0918571	0.155407	0.827178	12.04	Q9UJ70
EPM2A	0.0918489	0.424895	0.895155	11.22	O95278
L3HYPDH	0.0917987	0.478422	0.895155	4.26	Q96EM0
COX8A	0.0915607	0.451134	0.895155	0.96	P10176
GORASP2	0.0913868	0.257433	0.877769	3.02	Q9H8Y8
DCTN3	0.0911935	0.362219	0.895155	4.8	O75935
PRKACA	0.091132	0.382144	0.895155	5.42	P17612
VPS33B	0.0911143	0.495415	0.895155	0.88	Q9H267
CAST	0.0907024	0.23454	0.872949	16.22	P20810
PLG	0.0906916	0.533738	0.896732	14.58	P00747
ERN1	0.0906683	0.453253	0.895155	1	O75460
APPL1	0.090629	0.0917099	0.816251	16.94	Q9UKG1
HNRNPL	0.0904856	0.189231	0.849909	12.88	P14866
SH3BGRL3	0.090345	0.580232	0.896732	1.98	Q9H299
HTATSF1	0.0902267	0.424212	0.895155	3.86	O43719
MAP2K2	0.0901547	0.0954457	0.816251	17.82	P36507
SUB1	0.0901416	0.293568	0.894744	4.38	P53999
NDUFA2	0.0898851	0.54002	0.896732	3.98	O43678
GHITM	0.0898701	0.246578	0.876829	7.02	Q9H3K2
MOGS	0.0898521	0.205574	0.857933	13.42	Q13724
AIMP1	0.089849	0.131802	0.825755	10.9	Q12904
TF	0.0896994	0.605402	0.896732	34.42	P02787
ALDH3A2	0.0896885	0.208483	0.857933	14.38	P51648
DYNC1H1	0.0896792	0.172828	0.846248	170.9	Q14204
EIPR1	0.0895858	0.450295	0.895155	2.62	Q53HC9
PIGU	0.0892673	0.424378	0.895155	1.66	Q9H490
FHIP1A	0.0889522	0.339986	0.895155	3.66	Q05DH4
AGK	0.0886306	0.161495	0.827178	6.28	Q53H12
IFIT1	0.0885172	0.326453	0.895155	3.34	P09914
GNG2	0.0885156	0.431832	0.895155	1	P59768
ERLIN1	0.088512	0.334832	0.895155	2	O75477
VAMP3	0.0884936	0.349129	0.895155	1	Q15836
PRKAA2	0.0883156	0.224573	0.870072	15.52	P54646
VPS35L	0.0882543	0.252964	0.877769	6.44	Q7Z3J2
DCTN2	0.0882258	0.196863	0.850138	15.08	Q13561
HUWE1	0.0881986	0.141371	0.825755	47.48	Q7Z6Z7
SNX6	0.0881685	0.31659	0.895155	5.42	Q9UNH7
LAMB2	0.0881117	0.20921	0.857933	39.52	P55268
CCT8	0.0881018	0.0500583	0.816251	25.2	P50990
RPS10	0.0879739	0.195197	0.849909	5.84	P46783
HNRNPH2	0.0879087	0.282253	0.888924	2.86	P55795
AP3M1	0.0878655	0.61759	0.896732	1.82	Q9Y2T2
ATP2B1	0.0878233	0.440527	0.895155	4.12	P20020
SELENOO	0.0877199	0.45702	0.895155	2.48	Q9BVL4
DNAJB11	0.0876823	0.324817	0.895155	4.78	Q9UBS4
PRDX4	0.0874708	0.276491	0.884411	5.94	Q13162
LCLAT1	0.0873477	0.31948	0.895155	3.98	Q6UWP7
MRPL9	0.0873056	0.426448	0.895155	3.46	Q9BYD2
PSAP	0.087257	0.432957	0.895155	8.38	P07602
XPO7	0.0871289	0.150587	0.827178	14.2	Q9UIA9
PTPN1	0.0870764	0.133043	0.825755	7.36	P18031
AFM	0.0870394	0.583351	0.896732	6.6	P43652
RABEP1	0.0869853	0.0795717	0.816251	14.04	Q15276
PTCD1	0.0869461	0.490437	0.895155	2.76	O75127
CUL4A	0.0867457	0.0851924	0.816251	26.88	Q13619
MAP1B	0.0866033	0.442121	0.895155	9.7	P46821
KRT78	0.0865786	0.763015	0.905889	7.12	Q8N1N4
CCT2	0.0865671	0.117599	0.825755	24.76	P78371
PADI2	0.0864792	0.430364	0.895155	28.06	Q9Y2J8
RBFOX2	0.0864325	0.568945	0.896732	1	O43251
RAB5C	0.0864287	0.15272	0.827178	3.98	P51148
ZZEF1	0.0863642	0.772113	0.906742	0.9	O43149
SEC24B	0.0863401	0.183094	0.849909	8.32	O95487
AKR1C3	0.0863042	0.611124	0.896732	10.06	P42330
STOML2	0.0862886	0.246377	0.876829	11.38	Q9UJZ1
MSI2	0.0862259	0.20141	0.852751	7.64	Q96DH6
RPL30	0.0860404	0.3826	0.895155	4.6	P62888
EPRS1	0.0859064	0.164329	0.829031	40.84	P07814
SRP9	0.0858118	0.242774	0.876829	2.72	P49458
OSBP	0.0857046	0.161688	0.827178	13.52	P22059
WNK2	0.0855962	0.447004	0.895155	3.5	Q9Y3S1
TPP1	0.0854719	0.354881	0.895155	6.08	O14773
MTDH	0.0854202	0.219183	0.868747	10.66	Q86UE4
SQSTM1	0.0853305	0.457011	0.895155	6.58	Q13501
RPS15A	0.0852877	0.25867	0.878963	5.94	P62244
EIF1B	0.084816	0.673925	0.896737	1	O60739
RPAP3	0.0847281	0.523395	0.896465	2.9	Q9H6T3
RPS15	0.0846633	0.317465	0.895155	5.24	P62841
VTN	0.0844834	0.45564	0.895155	5.74	P04004
FILIP1	0.0843765	0.394308	0.895155	18.58	Q7Z7B0
RAB21	0.084341	0.213973	0.862098	9.1	Q9UL25
FBXO3	0.0843017	0.249431	0.877769	4.32	Q9UK99
APEX1	0.0841266	0.116909	0.825755	8.4	P27695
NUDT5	0.0839734	0.725877	0.902628	1.92	Q9UKK9
TOMM70	0.0839133	0.257175	0.877769	14.18	O94826
INPPL1	0.0838606	0.26691	0.880845	15.88	O15357
TKFC	0.0837618	0.233481	0.872949	10.7	Q3LXA3
BAX	0.0837453	0.349686	0.895155	4.46	Q07812
MAPRE3	0.0836863	0.444248	0.895155	6.34	Q9UPY8
FAM120A	0.0835857	0.12006	0.825755	20	Q9NZB2
TTLL12	0.0835815	0.238743	0.872949	10.28	Q14166
UBE3C	0.0835536	0.0880724	0.816251	17.74	Q15386
LBP	0.0835527	0.709218	0.901637	1.48	P18428
CCDC28B	0.0835305	0.481148	0.895155	2.02	Q9BUN5
NUCB2	0.0835062	0.706509	0.901637	1.36	P80303
UQCR11	0.0835038	0.565617	0.896732	1	O14957
OXR1	0.0834832	0.441484	0.895155	3.82	Q8N573
HSPA4L	0.0834518	0.459587	0.895155	4.86	O95757
MRPL38	0.0833902	0.303245	0.895155	6.08	Q96DV4
JUND	0.0833286	0.7404	0.904781	1	P17535
RPTOR	0.0832085	0.329297	0.895155	5.66	Q8N122
PACSIN3	0.0831196	0.364131	0.895155	18.62	Q9UKS6
RBM8A	0.0829571	0.440479	0.895155	4.3	Q9Y5S9
TRAPPC3	0.0829184	0.450393	0.895155	3.3	O43617
MRPL4	0.0829092	0.339012	0.895155	7.36	Q9BYD3
NUCB1	0.0828753	0.1889	0.849909	11.12	Q02818
PALM	0.0828357	0.325303	0.895155	4.28	O75781
GYS1	0.0827857	0.247431	0.877769	35.62	P13807
CHCHD2	0.082752	0.292072	0.893046	3.9	Q9Y6H1
SDCBP	0.0825095	0.447057	0.895155	4.22	O00560
GRSF1	0.0824793	0.360622	0.895155	10.6	Q12849
DCTN4	0.0821445	0.264799	0.880845	7.9	Q9UJW0
IGHV3.9	0.0821179	0.648288	0.896732	1.3	P01782
NID2	0.0820832	0.209187	0.857933	24.94	Q14112
TMEM38B	0.0820495	0.33847	0.895155	3.68	Q9NVV0
KRTCAP2	0.0820318	0.509334	0.895155	1	Q8N6L1
HP	0.0819969	0.644134	0.896732	16.88	P00738
CLTB	0.0818965	0.33998	0.895155	5.16	P09497
PRPF19	0.0817804	0.261102	0.879175	5.98	Q9UMS4
EMC7	0.0816718	0.203979	0.855286	5.52	Q9NPA0
DHCR7	0.0816393	0.492017	0.895155	2.9	Q9UBM7
IGLV3.9	0.081584	0.686354	0.898979	0.8	A0A075B6K5
AP2M1	0.0814157	0.276576	0.884411	6.34	Q96CW1
PRKAB2	0.0811454	0.237817	0.872949	13.04	O43741
FAM120B	0.0810604	0.113294	0.825755	11.2	Q96EK7
TMED10	0.0810308	0.257331	0.877769	6.58	P49755
ATXN2L	0.0809712	0.413079	0.895155	4.9	Q8WWM7
DNAJB1	0.0808292	0.473951	0.895155	2.54	P25685
AP2B1	0.0808263	0.0908908	0.816251	22.42	P63010
NACA	0.0807845	0.0905683	0.816251	68.72	E9PAV3
ATP2B3	0.0806839	0.454201	0.895155	1	Q16720
EIF2B1	0.0805075	0.234152	0.872949	6.12	Q14232
ACSS3	0.0804501	0.31395	0.895155	11.1	Q9H6R3
VPS29	0.0803983	0.251483	0.877769	3.8	Q9UBQ0
SH3GLB2	0.0803144	0.416007	0.895155	7.72	Q9NR46
G3BP2	0.0801814	0.174629	0.846452	9.22	Q9UN86
NRM	0.0801472	0.412159	0.895155	3.06	Q8IXM6
CYFIP1	0.0800776	0.209385	0.857933	14.6	Q7L576
PGRMC1	0.0800525	0.492302	0.895155	1.22	O00264
API5	0.0800155	0.273196	0.88301	7.96	Q9BZZ5
HGH1	0.0799791	0.503772	0.895155	3.96	Q9BTY7
FAM162A	0.0799502	0.358477	0.895155	6.28	Q96A26
FAU	0.0797668	0.395379	0.895155	2.36	P62861
U2AF2	0.0797204	0.34254	0.895155	6.8	P26368
RPL23	0.0796968	0.318904	0.895155	4.92	P62829
BAK1	0.0796505	0.521263	0.896465	1.92	Q16611
SEC61A1	0.0796275	0.407167	0.895155	4.2	P61619
STT3B	0.0795588	0.246541	0.876829	8.04	Q8TCJ2
MAP1LC3A	0.0795429	0.385167	0.895155	1	Q9H492
KCNJ11	0.0795193	0.315091	0.895155	3.58	Q14654
SETD7	0.0794485	0.366389	0.895155	6.92	Q8WTS6
CAPRIN1	0.0794457	0.242521	0.876829	8.18	Q14444
KRT3	0.0794301	0.833871	0.913371	2.26	P12035
FBLN5	0.0793624	0.533822	0.896732	6.26	Q9UBX5
PRPS1	0.0793201	0.411387	0.895155	7	P60891
EIF2B5	0.0792284	0.187268	0.849909	6.74	Q13144
ATP6V0A1	0.0790795	0.413059	0.895155	5.12	Q93050
HSPA12A	0.0790525	0.256493	0.877769	9.54	O43301
MYOZ2	0.0790296	0.489283	0.895155	16.2	Q9NPC6
CHMP5	0.0789495	0.670471	0.896737	2.1	Q9NZZ3
UBXN4	0.0786852	0.378001	0.895155	6.36	Q92575
CSK	0.0786324	0.329719	0.895155	6.48	P41240
CAMK2D	0.0784333	0.446832	0.895155	9.42	Q13557
HSPB7	0.0784211	0.581179	0.896732	13.78	Q9UBY9
PITPNB	0.0783661	0.252275	0.877769	5.9	P48739
RPL27	0.0781908	0.262247	0.879175	5.52	P61353
LCN1	0.0781404	0.760052	0.905839	2.52	P31025
PATL1	0.0781149	0.567763	0.896732	1.46	Q86TB9
TUBB	0.0781105	0.447493	0.895155	5.54	P07437
KPNB1	0.0780504	0.161004	0.827178	22.44	Q14974
UROD	0.0779538	0.348809	0.895155	6.5	P06132
VIM	0.0777212	0.593272	0.896732	37.84	P08670
CTNNBL1	0.0776027	0.545101	0.896732	3.22	Q8WYA6
PNPLA4	0.0775913	0.656103	0.896732	3.08	P41247
ITIH2	0.0775685	0.63105	0.896732	14.64	P19823
ROCK2	0.077499	0.190451	0.849909	19.18	O75116
PECAM1	0.0774808	0.165748	0.830469	10.76	P16284
RPS28	0.0774252	0.486317	0.895155	2	P62857
CDH5	0.0774243	0.213515	0.862098	9.12	P33151
SERPINA5	0.0773645	0.461133	0.895155	2.62	P05154
DHX15	0.0773423	0.225132	0.870072	12.84	O43143
IPO5	0.0772206	0.125447	0.825755	26.64	O00410
ASMTL	0.0771821	0.70512	0.901637	1.04	O95671
DBI	0.0771732	0.466681	0.895155	6	P07108
GTF3C3	0.0771711	0.814844	0.910323	0.7	Q9Y5Q9
GSTM4	0.0771456	0.661927	0.896737	4.48	Q03013
ZYX	0.0770471	0.368766	0.895155	9.08	Q15942
IGFALS	0.0770308	0.6444	0.896732	5.24	P35858
CUL1	0.0770257	0.149277	0.827178	23.2	Q13616
LAMA2	0.0769946	0.208162	0.857933	88.9	P24043
HP1BP3	0.0769766	0.294118	0.895155	10.46	Q5SSJ5
NDUFAF2	0.0769761	0.281302	0.888924	8.96	Q8N183
RPS18	0.0769291	0.238924	0.872949	7.98	P62269
MRPL58	0.0769276	0.361121	0.895155	2	Q14197
MRPL21	0.0768291	0.290702	0.893046	4.58	Q7Z2W9
CARM1	0.0767223	0.220869	0.870072	9.62	Q86X55
UGP2	0.076711	0.31554	0.895155	30.24	Q16851
STAU2	0.0766356	0.19622	0.849909	15.42	Q9NUL3
EFTUD2	0.0766204	0.160857	0.827178	20.16	Q15029
BVES	0.0766151	0.513005	0.895155	1.68	Q8NE79
AKR1A1	0.0764587	0.26113	0.879175	10.36	P14550
EIF2S2	0.0764468	0.360186	0.895155	10.9	P20042
SMCO1	0.0763714	0.697597	0.900636	1.82	Q147U7
ATG4A	0.0763688	0.543393	0.896732	3.62	Q8WYN0
YWHAB	0.0763153	0.163449	0.828794	11.32	P31946
CSPG4	0.0762954	0.400207	0.895155	13.6	Q6UVK1
NDUFA1	0.0760077	0.668173	0.896737	1	O15239
AP2A2	0.0759973	0.35082	0.895155	11.02	O94973
AKAP7	0.0759564	0.68697	0.898979	1.74	Q9P0M2
TMEM209	0.0759215	0.768458	0.906742	0.82	Q96SK2
CTSB	0.0758666	0.19905	0.850138	6.34	P07858
PNPLA6	0.075731	0.706821	0.901637	2.06	Q8IY17
RAF1	0.0756697	0.48517	0.895155	2.6	P04049
PLXDC2	0.0756441	0.455784	0.895155	3.26	Q6UX71
POLR2B	0.0755885	0.533278	0.896732	4.7	P30876
LMAN1	0.0755827	0.385698	0.895155	11.64	P49257
MTHFS	0.0755729	0.445559	0.895155	3.42	P49914
LGALSL	0.0754851	0.433668	0.895155	5.28	Q3ZCW2
NOMO3	0.0752673	0.104173	0.821125	15.22	P69849
SNRPA	0.0751388	0.349662	0.895155	4.32	P09012
GUCY1A1	0.0750457	0.675247	0.896737	3.24	Q02108
PSMC6	0.0748869	0.190084	0.849909	12.42	P62333
GPS1	0.0748341	0.326452	0.895155	12.62	Q13098
LRPPRC	0.0747905	0.225395	0.870072	58.06	P42704
SERPINF2	0.074789	0.612474	0.896732	5.72	P08697
NOP2	0.0746914	0.632276	0.896732	1.54	P46087
HSPH1	0.0746891	0.332887	0.895155	13.08	Q92598
DDX46	0.0746505	0.572008	0.896732	2.7	Q7L014
OARD1	0.0746298	0.568099	0.896732	0.98	Q9Y530
PABPC1	0.0746195	0.255592	0.877769	15.3	P11940
TUBB2A	0.0745945	0.3244	0.895155	5.34	Q13885
NUP133	0.0745872	0.42978	0.895155	4.74	Q8WUM0
ECHDC2	0.0745677	0.538066	0.896732	6.1	Q86YB7
EIF6	0.0745401	0.451077	0.895155	2.96	P56537
SMYD2	0.0744758	0.384224	0.895155	3.54	Q9NRG4
NCALD	0.0743504	0.624207	0.896732	0.84	P61601
C1QC	0.0743219	0.515644	0.895155	3.86	P02747
ACOT9	0.0742959	0.238955	0.872949	18.24	Q9Y305
DCTN1	0.0742075	0.20616	0.857933	34.64	Q14203
PRELP	0.0740939	0.594889	0.896732	10.66	P51888
RPS6	0.0740416	0.364646	0.895155	5.46	P62753
DST	0.0740336	0.154917	0.827178	53.6	Q03001
SERPINA3	0.0740248	0.592327	0.896732	12.46	P01011
NAP1L4	0.074014	0.149271	0.827178	10.32	Q99733
PPTC7	0.0739495	0.510264	0.895155	5.98	Q8NI37
ANO10	0.0738725	0.690878	0.8992	2.52	Q9NW15
F9	0.0737558	0.516321	0.895155	1.84	P00740
MTX3	0.073748	0.594743	0.896732	2.22	Q5HYI7
EEA1	0.0735975	0.31803	0.895155	32.56	Q15075
ACTR2	0.0735886	0.203377	0.855286	7.82	P61160
COTL1	0.0735385	0.725411	0.902536	1.08	Q14019
TNPO2	0.0735238	0.540813	0.896732	5.3	O14787
AK2	0.0734571	0.309404	0.895155	14.5	P54819
AP2A1	0.0733844	0.133763	0.825755	15.78	O95782
COL15A1	0.0733771	0.284865	0.889551	15.46	P39059
LAMP2	0.0733299	0.557927	0.896732	3.26	P13473
OTUD4	0.0732854	0.320272	0.895155	6.5	Q01804
SRSF7	0.0730858	0.461705	0.895155	2.92	Q16629
C3	0.0730798	0.644872	0.896732	63.38	P01024
LANCL2	0.0728046	0.210412	0.857933	7.9	Q9NS86
MZT2B	0.0726996	0.610348	0.896732	2.44	Q6NZ67
PPP2CB	0.072651	0.301857	0.895155	8.74	P62714
PARP10	0.0726462	0.777138	0.906828	1.4	Q53GL7
OSTF1	0.0725957	0.725225	0.902536	2	Q92882
MAGED2	0.0725353	0.549362	0.896732	7.34	Q9UNF1
TIMM22	0.0724462	0.280568	0.888924	1	Q9Y584
RPS3A	0.0724302	0.325267	0.895155	10.14	P61247
ASB4	0.0723853	0.771983	0.906742	1	Q9Y574
HSPG2	0.0723472	0.273834	0.883392	115.72	P98160
DDX19A	0.0722178	0.280756	0.888924	15.14	Q9NUU7
GSTT2	0.0721368	0.620291	0.896732	3.36	P0CG29
DNAJB4	0.0720115	0.335716	0.895155	13.18	Q9UDY4
METAP2	0.0719817	0.268329	0.880845	8.42	P50579
MRPL10	0.0718826	0.633413	0.896732	1.68	Q7Z7H8
COPZ2	0.0718639	0.406413	0.895155	2.56	Q9P299
EMC1	0.07166	0.137472	0.825755	23.36	Q8N766
ILKAP	0.0716421	0.463175	0.895155	3.46	Q9H0C8
SEC24C	0.0715066	0.290776	0.893046	12.46	P53992
FARSA	0.0714411	0.268409	0.880845	18.44	Q9Y285
AGT	0.0713742	0.666939	0.896737	8.26	P01019
VPS37A	0.0713523	0.348932	0.895155	3.46	Q8NEZ2
CAPN2	0.0712868	0.414988	0.895155	22.58	P17655
HNRNPH3	0.0711657	0.239976	0.872949	7.26	P31942
HDLBP	0.0711542	0.266185	0.880845	21.24	Q00341
SYNCRIP	0.0708636	0.319438	0.895155	14.98	O60506
EIF3A	0.0708629	0.194432	0.849909	37.64	Q14152
PDIA6	0.07083	0.163018	0.828122	10.66	Q15084
SOD2	0.0707159	0.476253	0.895155	12.64	P04179
A2M	0.0706427	0.691828	0.899869	53	P01023
MCM4	0.070571	0.657425	0.896732	1.22	P33991
HSD17B12	0.0704381	0.295741	0.895155	10.92	Q53GQ0
CLIP1	0.0703703	0.487825	0.895155	44.62	P30622
PPIH	0.0702618	0.331671	0.895155	5.3	O43447
ATP6V1F	0.0702551	0.3358	0.895155	2.78	Q16864
SLC2A4	0.0701708	0.362921	0.895155	6.68	P14672
CAND2	0.0700738	0.22109	0.870072	33.78	O75155
RPL22	0.0700554	0.594734	0.896732	3.18	P35268
ACAA1	0.0700312	0.401612	0.895155	10.3	P09110
MAVS	0.0699428	0.386071	0.895155	10.98	Q7Z434
HNRNPR	0.0698573	0.243226	0.876829	11.18	O43390
LSM5	0.0698265	0.67621	0.896737	1.76	Q9Y4Y9
ATL2	0.0698064	0.275137	0.883904	10.92	Q8NHH9
PMPCA	0.0696857	0.318869	0.895155	14.06	Q10713
UBR4	0.0695993	0.256042	0.877769	60.4	Q5T4S7
NOP58	0.069548	0.490788	0.895155	6.34	Q9Y2X3
BIN3	0.0695461	0.611429	0.896732	1.42	Q9NQY0
COPS8	0.0695099	0.315848	0.895155	5.58	Q99627
FGG	0.0693301	0.681471	0.896737	20.04	P02679
PIN1	0.069316	0.417566	0.895155	8.32	Q13526
SYNJ2BP	0.0692154	0.440675	0.895155	5.88	P57105
DDX6	0.069215	0.292141	0.893046	16.2	P26196
ALB	0.0690913	0.704284	0.901637	49.78	P02768
ZC3H15	0.0690531	0.570963	0.896732	3.08	Q8WU90
SCRN2	0.0690494	0.532681	0.896732	8.2	Q96FV2
PCTP	0.0690328	0.495787	0.895155	2.84	Q9UKL6
WARS2	0.068877	0.476333	0.895155	3.9	Q9UGM6
NT5C	0.0688654	0.414179	0.895155	7.2	Q8TCD5
USP2	0.0688216	0.339894	0.895155	7.88	O75604
RAB13	0.0686893	0.452815	0.895155	1.6	P51153
MRPL1	0.0685611	0.388675	0.895155	9.48	Q9BYD6
PRMT5	0.0685314	0.157126	0.827178	15.62	O14744
LSM1	0.0685233	0.460497	0.895155	3.46	O15116
SEPTIN7	0.068411	0.439279	0.895155	9.14	Q16181
RPA2	0.0683138	0.615479	0.896732	3.22	P15927
PLEKHF1	0.068133	0.444452	0.895155	2.82	Q96S99
ERP29	0.0681039	0.191672	0.849909	7.48	P30040
G3BP1	0.0680586	0.331723	0.895155	12.2	Q13283
RUVBL2	0.0679298	0.268078	0.880845	13.66	Q9Y230
RARS1	0.0679023	0.0768094	0.816251	25.54	P54136
RAP2C	0.0678728	0.636473	0.896732	1.52	Q9Y3L5
CAVIN4	0.0678114	0.634617	0.896732	6.46	Q5BKX8
EMD	0.0676816	0.285682	0.889551	8.98	P50402
GNAI2	0.067641	0.421607	0.895155	10	P04899
COPS3	0.0676135	0.221917	0.870072	11.08	Q9UNS2
OBSL1	0.0675881	0.532122	0.896732	13.78	O75147
LRRFIP2	0.0675357	0.650253	0.896732	6.86	Q9Y608
RNF123	0.067461	0.31454	0.895155	25.12	Q5XPI4
ABRA	0.0674345	0.621644	0.896732	5	Q8N0Z2
NAA10	0.0673979	0.417524	0.895155	6.44	P41227
TUBA3C	0.0671487	0.559359	0.896732	3.58	P0DPH7
EMC10	0.0670562	0.434014	0.895155	2	Q5UCC4
TIMM10B	0.0670543	0.62512	0.896732	2.32	Q9Y5J6
BYSL	0.0670205	0.730756	0.903576	1.74	Q13895
EIF2B3	0.0669357	0.160067	0.827178	13.2	Q9NR50
SEPTIN11	0.0669203	0.36644	0.895155	9.24	Q9NVA2
ANKRD28	0.0669175	0.521595	0.896465	3.24	O15084
IGKC	0.0668768	0.725568	0.902536	1.86	P01834
MIA3	0.0667799	0.334523	0.895155	4.82	Q5JRA6
TMCO1	0.0666606	0.549982	0.896732	2.42	Q9UM00
ULK3	0.0662976	0.484897	0.895155	6.54	Q6PHR2
XPO4	0.0661956	0.414081	0.895155	11.08	Q9C0E2
EIF4A1	0.0661796	0.343233	0.895155	17.24	P60842
AHSA1	0.0661765	0.301872	0.895155	12.26	O95433
EIF2B2	0.0661507	0.363878	0.895155	4.94	P49770
MMGT1	0.06613	0.558846	0.896732	2.26	Q8N4V1
ZER1	0.0661175	0.491978	0.895155	5.6	Q7Z7L7
MAP2K3	0.0660269	0.355093	0.895155	11.46	P46734
YBX3	0.0660014	0.372279	0.895155	10.88	P16989
HNRNPA0	0.0657707	0.444503	0.895155	4.74	Q13151
PDLIM3	0.0657416	0.571158	0.896732	18.12	Q53GG5
SEH1L	0.065708	0.570272	0.896732	2.86	Q96EE3
ATP6V1H	0.0655839	0.338691	0.895155	9.16	Q9UI12
PPP2R2D	0.0655156	0.602571	0.896732	1.6	Q66LE6
HNRNPM	0.065512	0.371572	0.895155	20.4	P52272
PRPF31	0.0654128	0.548692	0.896732	3.66	Q8WWY3
STAT3	0.0653274	0.324871	0.895155	18.9	P40763
GBE1	0.0652856	0.468387	0.895155	27.38	Q04446
SSR1	0.0652385	0.70846	0.901637	2.42	P43307
NUDC	0.0652153	0.43697	0.895155	9.96	Q9Y266
TAX1BP3	0.0650811	0.489993	0.895155	2.58	O14907
COPB1	0.0649862	0.298349	0.895155	19.4	P53618
CD93	0.0649597	0.429964	0.895155	3.94	Q9NPY3
CCT4	0.0649212	0.268884	0.880845	22.3	P50991
GLUD1	0.0648851	0.322308	0.895155	16.76	P00367
PMPCB	0.0646737	0.358978	0.895155	10.66	O75439
PLA2G4C	0.064644	0.618663	0.896732	7.74	Q9UP65
RPL13	0.0645564	0.543822	0.896732	5.46	P26373
PSMD7	0.0645347	0.353767	0.895155	10.16	P51665
NUDT9	0.0645322	0.370324	0.895155	7.24	Q9BW91
NXN	0.0644937	0.298407	0.895155	11.44	Q6DKJ4
GLG1	0.0643388	0.487952	0.895155	3.08	Q92896
FN3KRP	0.0643041	0.626213	0.896732	7.2	Q9HA64
ABCD1	0.0642429	0.500544	0.895155	4.36	P33897
POLR1C	0.0642374	0.615536	0.896732	3.28	O15160
CHMP4A	0.0642144	0.555768	0.896732	2.4	Q9BY43
PSME1	0.0641635	0.37103	0.895155	11.76	Q06323
GC	0.0641437	0.668562	0.896737	14.9	P02774
NUP205	0.064074	0.403014	0.895155	10.24	Q92621
EIF3D	0.0638252	0.473711	0.895155	11.4	O15371
NAA35	0.0637928	0.296038	0.895155	8.04	Q5VZE5
DRG1	0.0636756	0.335099	0.895155	9.44	Q9Y295
EIF4G1	0.0635352	0.242078	0.876829	32.68	Q04637
AKAP12	0.0635009	0.413677	0.895155	22.02	Q02952
DERA	0.0633515	0.564759	0.896732	5.36	Q9Y315
MGST1	0.0633369	0.792867	0.907386	0.66	P10620
SFXN3	0.0632516	0.469669	0.895155	6.1	Q9BWM7
MOB4	0.0631987	0.634713	0.896732	1.84	Q9Y3A3
GET3	0.0630614	0.364556	0.895155	9.4	O43681
SUMO3	0.0629581	0.413507	0.895155	1	P55854
SNTB1	0.0629392	0.430826	0.895155	18.84	Q13884
RSL1D1	0.0628973	0.542003	0.896732	4.44	O76021
EIF2A	0.0627939	0.270826	0.881074	16.44	Q9BY44
EIF2B4	0.0627869	0.340735	0.895155	11	Q9UI10
RTCB	0.062426	0.296877	0.895155	17.92	Q9Y3I0
MYOC	0.0623732	0.657903	0.896732	1.3	Q99972
C1QBP	0.0623673	0.523181	0.896465	7.18	Q07021
MRPS17	0.0622891	0.569418	0.896732	3.34	Q9Y2R5
PSME3	0.062279	0.497291	0.895155	5.7	P61289
LARS1	0.0618901	0.213321	0.862098	31	Q9P2J5
RELA	0.0618644	0.532177	0.896732	2.98	Q04206
PDP1	0.0618241	0.580255	0.896732	15.38	Q9P0J1
GAMT	0.0616467	0.539997	0.896732	11.18	Q14353
ILF3	0.0615483	0.416774	0.895155	20.58	Q12906
MVB12B	0.0615467	0.590698	0.896732	3.68	Q9H7P6
SRP14	0.061546	0.410975	0.895155	5.42	P37108
WDR77	0.0612887	0.385576	0.895155	7.6	Q9BQA1
ATOX1	0.0612555	0.483849	0.895155	2.94	O00244
CCT3	0.0611036	0.267772	0.880845	22.68	P49368
NUBP1	0.0610439	0.514602	0.895155	3.66	P53384
EPS15	0.0609623	0.387352	0.895155	8.52	P42566
UBE2I	0.0609114	0.399887	0.895155	3.68	P63279
SERPINC1	0.0608977	0.629641	0.896732	19.82	P01008
MAP1S	0.0608635	0.460172	0.895155	7.54	Q66K74
HNRNPH1	0.060829	0.331487	0.895155	10.48	P31943
C1R	0.0605557	0.547003	0.896732	4.52	P00736
MON2	0.0604815	0.658082	0.896732	3.92	Q7Z3U7
ARL2	0.0604656	0.361541	0.895155	5.26	P36404
IGLV3.19	0.0603526	0.830447	0.912386	0.94	P01714
GCN1	0.0603271	0.160401	0.827178	47.5	Q92616
SUGT1	0.0601576	0.312421	0.895155	11.18	Q9Y2Z0
SDHD	0.0601232	0.729741	0.903397	1.46	O14521
ATPAF2	0.0601209	0.541232	0.896732	7.12	Q8N5M1
NME2	0.0600696	0.481302	0.895155	11.78	P22392
TMEM126B	0.0599772	0.59	0.896732	3.48	Q8IUX1
UQCR10	0.0598417	0.628388	0.896732	2	Q9UDW1
NR3C1	0.0597602	0.514427	0.895155	4.62	P04150
RCC1L	0.0596839	0.613841	0.896732	1.98	Q96I51
COMMD10	0.0596062	0.471966	0.895155	4.38	Q9Y6G5
KHDRBS1	0.0594679	0.486521	0.895155	3.64	Q07666
MME	0.0594163	0.446819	0.895155	10.88	P08473
CDC37	0.0592473	0.477099	0.895155	6.98	Q16543
SNCA	0.0591202	0.794415	0.907386	2.84	P37840
SRI	0.0590574	0.367938	0.895155	4.24	P30626
NMT1	0.0590304	0.37738	0.895155	7.42	P30419
SNRPD2	0.0590165	0.594212	0.896732	4.34	P62316
DYSF	0.0589949	0.446973	0.895155	79.66	O75923
MTOR	0.0589278	0.306581	0.895155	17.82	P42345
CD59	0.0589121	0.632165	0.896732	2.24	P13987
ACSS1	0.0588717	0.5311	0.896732	13.78	Q9NUB1
VPS4A	0.0588599	0.36839	0.895155	10.48	Q9UN37
UBXN1	0.0587682	0.371146	0.895155	8.56	Q04323
YWHAQ	0.0584309	0.441754	0.895155	4.76	P27348
RBM39	0.0584056	0.43502	0.895155	4.8	Q14498
HLA.B	0.0583471	0.596792	0.896732	4.7	P01889
NPEPL1	0.0583295	0.361791	0.895155	10.18	Q8NDH3
MTMR6	0.0581913	0.440718	0.895155	6.8	Q9Y217
SACS	0.0581088	0.487452	0.895155	15.66	Q9NZJ4
ADHFE1	0.0580329	0.67187	0.896737	15.96	Q8IWW8
GARS1	0.0580032	0.434861	0.895155	12.82	P41250
TXNDC17	0.0579699	0.559819	0.896732	3.94	Q9BRA2
IARS1	0.0579371	0.204121	0.855286	26.84	P41252
NT5DC1	0.0578181	0.681471	0.896737	2.94	Q5TFE4
RAB1A	0.0577902	0.512587	0.895155	2.38	P62820
SYNGR2	0.0576487	0.699339	0.900636	1.98	O43760
MT.CO1	0.0575978	0.681149	0.896737	2.58	P00395
COL6A1	0.0575885	0.544176	0.896732	30.28	P12109
PRPSAP1	0.0575583	0.392098	0.895155	9.9	Q14558
TBRG4	0.0574705	0.314466	0.895155	9.76	Q969Z0
LGALS7B	0.0573311	0.805461	0.909257	2.72	P47929
RUVBL1	0.0573202	0.256243	0.877769	14.2	Q9Y265
STRN3	0.057278	0.497453	0.895155	14	Q13033
PDPK1	0.0572779	0.655765	0.896732	2.18	O15530
SARS2	0.0571692	0.408585	0.895155	14.24	Q9NP81
CCT7	0.0571468	0.192554	0.849909	19.16	Q99832
OXSM	0.0571164	0.579989	0.896732	10.82	Q9NWU1
ERLEC1	0.0570715	0.826975	0.911239	0.9	Q96DZ1
ELP1	0.0569402	0.595277	0.896732	3.16	O95163
ME2	0.0569242	0.444248	0.895155	19.62	P23368
SYNE1	0.0569117	0.316543	0.895155	18.88	Q8NF91
MICU1	0.056866	0.48032	0.895155	6.2	Q9BPX6
CAV3	0.0568075	0.741319	0.904781	2.7	P56539
DHX36	0.0567442	0.642719	0.896732	3.62	Q9H2U1
GLRX2	0.0567257	0.649973	0.896732	2.46	Q9NS18
ECHDC3	0.056655	0.73163	0.903576	7.44	Q96DC8
CD99L2	0.056542	0.590095	0.896732	2.24	Q8TCZ2
ARPC5L	0.0564934	0.327761	0.895155	4.52	Q9BPX5
PF4	0.0563655	0.842558	0.915867	0.98	P02776
DPM1	0.0562578	0.576138	0.896732	4.54	O60762
TRIM32	0.0561899	0.528042	0.896732	5.12	Q13049
GPC4	0.0561543	0.792981	0.907386	2.06	O75487
CTBP1	0.0561112	0.324179	0.895155	11.7	Q13363
DNMBP	0.0561074	0.625295	0.896732	1.82	Q6XZF7
CCDC22	0.0560878	0.548331	0.896732	7.48	O60826
MRPL33	0.0560305	0.537718	0.896732	1.74	O75394
PTMA	0.0560122	0.8087	0.909257	2.2	P06454
ARPP19	0.0560034	0.578697	0.896732	5.6	P56211
HDDC2	0.0559934	0.461464	0.895155	8.68	Q7Z4H3
PSMD11	0.0559171	0.35647	0.895155	20.9	O00231
DCAF8	0.0556768	0.475096	0.895155	6.08	Q5TAQ9
DES	0.0555919	0.575541	0.896732	37.88	P17661
EWSR1	0.0555322	0.585193	0.896732	3.98	Q01844
TRIP10	0.0553914	0.318721	0.895155	15.26	Q15642
LAMC1	0.0553572	0.363889	0.895155	38.16	P11047
GATM	0.0552282	0.784725	0.906828	3.64	P50440
GGA1	0.055194	0.489225	0.895155	3.66	Q9UJY5
PRKAG2	0.055138	0.512542	0.895155	9.32	Q9UGJ0
AIFM1	0.0549406	0.449193	0.895155	23.32	O95831
UBXN6	0.0549281	0.475248	0.895155	9.1	Q9BZV1
EIF3B	0.0547246	0.377507	0.895155	26.96	P55884
SLAIN2	0.0546487	0.574496	0.896732	3.96	Q9P270
DMD	0.0546158	0.363577	0.895155	147.26	P11532
USP47	0.0545553	0.319157	0.895155	17.76	Q96K76
COASY	0.0544645	0.404637	0.895155	7.66	Q13057
SNRPGP15	0.054439	0.428164	0.895155	2.64	A8MWD9
GAR1	0.0544109	0.586983	0.896732	1.76	Q9NY12
FAM98A	0.0542948	0.518321	0.895155	8	Q8NCA5
KIFBP	0.0542331	0.482537	0.895155	4.42	Q96EK5
MPI	0.0541889	0.520426	0.896465	15.24	P34949
KHSRP	0.054168	0.494949	0.895155	13.08	Q92945
CAPZA2	0.0541598	0.57245	0.896732	11.16	P47755
MRPL3	0.0540415	0.462733	0.895155	6.52	P09001
RDX	0.0539683	0.323419	0.895155	23.88	P35241
CYB5R3	0.0539283	0.456084	0.895155	14.56	P00387
MAN2C1	0.0538838	0.425367	0.895155	12.34	Q9NTJ4
C12orf57	0.053662	0.719846	0.901815	2.12	Q99622
TMED1	0.0536375	0.527825	0.896732	3.18	Q13445
CC2D1A	0.0535938	0.344017	0.895155	11.84	Q6P1N0
VCP	0.0535897	0.441366	0.895155	49.12	P55072
LAMA4	0.0534698	0.360146	0.895155	23.6	Q16363
YKT6	0.0534287	0.351814	0.895155	7.88	O15498
UBE2L3	0.0534107	0.521157	0.896465	7.44	P68036
CTTN	0.0533641	0.475247	0.895155	13.38	Q14247
IGKV1.39	0.0533605	0.770616	0.906742	1.64	P01597
ERGIC1	0.0531839	0.355614	0.895155	6.64	Q969X5
MRPS33	0.0531736	0.585269	0.896732	2	Q9Y291
HNRNPK	0.0530669	0.336024	0.895155	17.52	P61978
TPP2	0.0529776	0.28552	0.889551	26.6	P29144
ARL8A	0.0529617	0.659609	0.896732	7.52	Q96BM9
DUSP26	0.0529603	0.838174	0.915387	1	Q9BV47
FUBP1	0.0528939	0.423665	0.895155	9.52	Q96AE4
LAMA5	0.0528294	0.586929	0.896732	39.08	O15230
RNMT	0.0526917	0.633008	0.896732	2.54	O43148
OSGEP	0.0526622	0.481754	0.895155	6.34	Q9NPF4
VKORC1L1	0.0526484	0.650964	0.896732	3.1	Q8N0U8
AKAP2	0.0526483	0.537653	0.896732	8.72	Q9Y2D5
PPP2R5D	0.0526075	0.231752	0.872949	11.76	Q14738
KNG1	0.0525527	0.742018	0.904781	11.02	P01042
FKBP4	0.0525086	0.473719	0.895155	11.78	Q02790
ENDOD1	0.0524985	0.507202	0.895155	13.72	O94919
ATP6V0C	0.0523543	0.674517	0.896737	0.98	P27449
ESRRA	0.0523523	0.839727	0.915867	1.68	P11474
XPO1	0.052287	0.242831	0.876829	24.3	O14980
PDCD5	0.0520377	0.453213	0.895155	6.14	O14737
PVR	0.052032	0.816093	0.910323	1.12	P15151
PPP1R12B	0.0519935	0.452367	0.895155	23.84	O60237
BTF3L4	0.051965	0.518273	0.895155	7.76	Q96K17
ANP32A	0.0518939	0.643085	0.896732	4.1	P39687
RPL7A	0.051815	0.51831	0.895155	9.4	P62424
GNPDA1	0.0518069	0.447363	0.895155	12.3	P46926
PHYKPL	0.0517952	0.468106	0.895155	7.9	Q8IUZ5
SPTAN1	0.0517209	0.43702	0.895155	90.64	Q13813
EIF2S3	0.0516267	0.367708	0.895155	14.02	P41091
C9	0.0515533	0.615391	0.896732	5.4	P02748
MUL1	0.0515006	0.802892	0.909257	1.96	Q969V5
GMPS	0.0514976	0.375088	0.895155	10.9	P49915
DDI2	0.0514642	0.632128	0.896732	3.94	Q5TDH0
PPP1R2	0.0514231	0.540325	0.896732	5.16	P41236
NELFB	0.0513879	0.88061	0.91763	0.92	Q8WX92
RBM24	0.0512701	0.439947	0.895155	4.14	Q9BX46
H1.0	0.0511037	0.670278	0.896737	4.84	P07305
EHD4	0.0510751	0.515581	0.895155	14.42	Q9H223
AHCYL2	0.051031	0.326454	0.895155	10.62	Q96HN2
CNDP2	0.0510061	0.373923	0.895155	19.02	Q96KP4
APIP	0.0509618	0.655071	0.896732	5.08	Q96GX9
TFRC	0.050863	0.731925	0.903576	19.34	P02786
EIF4EBP1	0.050799	0.638669	0.896732	2	Q13541
PSMD6	0.0506721	0.399691	0.895155	18.46	Q15008
TOM1L2	0.0506582	0.496723	0.895155	14.36	Q6ZVM7
PDXP	0.0506117	0.515438	0.895155	5.82	Q96GD0
CAMP	0.0504842	0.849165	0.916211	0.94	P49913
AP1M1	0.0504715	0.312331	0.895155	10.86	Q9BXS5
MMRN2	0.0503049	0.437936	0.895155	5.94	Q9H8L6
RAB11B	0.0502891	0.344071	0.895155	9.8	Q15907
LPGAT1	0.0498967	0.775471	0.906742	3.84	Q92604
TIMM9	0.0498952	0.651996	0.896732	2.46	Q9Y5J7
ATP6V1G1	0.0498829	0.473386	0.895155	3	O75348
TAPT1	0.0498511	0.447036	0.895155	6.32	Q6NXT6
NDUFA6	0.0498276	0.642361	0.896732	7.66	P56556
ARPC2	0.0497789	0.408357	0.895155	10.6	O15144
HOMER1	0.0497618	0.465705	0.895155	12.64	Q86YM7
VPS36	0.0497427	0.384869	0.895155	10.44	Q86VN1
KIF5B	0.0496447	0.387919	0.895155	28.58	P33176
RPS14	0.0495905	0.475999	0.895155	4.94	P62263
CA2	0.0495528	0.676551	0.896737	15.26	P00918
MACROH2A1	0.0495193	0.495095	0.895155	11.4	O75367
CSNK1A1	0.0495085	0.54218	0.896732	6.28	P48729
ACSL3	0.0494094	0.469233	0.895155	23.18	O95573
OTUB1	0.0492074	0.367917	0.895155	8.8	Q96FW1
CCDC43	0.0492039	0.654528	0.896732	3.86	Q96MW1
DHX29	0.0491939	0.548948	0.896732	6.2	Q7Z478
PPP2R5A	0.0491708	0.427025	0.895155	11.76	Q15172
SCYL2	0.0491429	0.641339	0.896732	3.64	Q6P3W7
RABL6	0.0490018	0.444387	0.895155	5	Q3YEC7
ARF5	0.0489705	0.619858	0.896732	4.78	P84085
SNAP23	0.0489515	0.544418	0.896732	2	O00161
AARS1	0.0489097	0.342941	0.895155	24.28	P49588
RPL7	0.048808	0.478885	0.895155	7.82	P18124
MRPS24	0.0486851	0.6415	0.896732	3.96	Q96EL2
UBA1	0.0486823	0.349351	0.895155	38.94	P22314
TRAPPC9	0.0486745	0.728256	0.903196	2.1	Q96Q05
CUL3	0.048603	0.411191	0.895155	23.98	Q13618
ENPP7	0.0486016	0.629715	0.896732	1	Q6UWV6
TXLNB	0.0485658	0.494923	0.895155	22.68	Q8N3L3
FOCAD	0.0484358	0.394303	0.895155	11	Q5VW36
PACSIN2	0.0483847	0.496805	0.895155	10.12	Q9UNF0
GBF1	0.048368	0.372824	0.895155	11.58	Q92538
PTCD3	0.0483616	0.535346	0.896732	13.82	Q96EY7
SF3B6	0.0481941	0.59737	0.896732	2.2	Q9Y3B4
MSN	0.048078	0.509737	0.895155	20.6	P26038
SKIC2	0.0479713	0.449434	0.895155	15.1	Q15477
PRKDC	0.0479583	0.379485	0.895155	60.32	P78527
DYRK1A	0.0479461	0.635311	0.896732	3.34	Q13627
SMTNL2	0.047944	0.638567	0.896732	8.68	Q2TAL5
TJP1	0.0475516	0.40337	0.895155	19.3	Q07157
ABCD3	0.0475304	0.540952	0.896732	8.08	P28288
PITHD1	0.04753	0.549035	0.896732	6.62	Q9GZP4
TECR	0.0474267	0.511863	0.895155	9.48	Q9NZ01
ECPAS	0.0474165	0.463169	0.895155	46.6	Q5VYK3
TOMM40	0.0472941	0.534457	0.896732	8.16	O96008
PCID2	0.0472927	0.569953	0.896732	7	Q5JVF3
UBA6	0.0472575	0.360339	0.895155	14.28	A0AVT1
RPS5	0.0472438	0.658755	0.896732	5.26	P46782
MRPS16	0.0470782	0.633241	0.896732	4.2	Q9Y3D3
AP4B1	0.047005	0.849448	0.91626	1.08	Q9Y6B7
EPB41L3	0.0470013	0.686269	0.898979	3.4	Q9Y2J2
RAB3GAP2	0.0469802	0.4198	0.895155	10.62	Q9H2M9
RPN1	0.0469031	0.459028	0.895155	22.36	P04843
IVD	0.0467067	0.681506	0.896737	12.24	P26440
TTC1	0.0466384	0.551571	0.896732	5.12	Q99614
DEK	0.0466368	0.656947	0.896732	4.92	P35659
OSBPL9	0.0466365	0.643691	0.896732	3.86	Q96SU4
MYH14	0.0465419	0.545937	0.896732	51.98	Q7Z406
NUP155	0.046449	0.428573	0.895155	11.76	O75694
GLTP	0.0464439	0.710526	0.901637	2.32	Q9NZD2
PAK1	0.0464077	0.46602	0.895155	8.94	Q13153
RAB14	0.0463386	0.368451	0.895155	9.18	P61106
TMOD1	0.046316	0.465418	0.895155	16.74	P28289
KDM3B	0.0462818	0.689056	0.8992	0.82	Q7LBC6
FAM98B	0.0462339	0.477277	0.895155	4.68	Q52LJ0
GYG1	0.0461878	0.431569	0.895155	15.54	P46976
CPVL	0.0461636	0.610962	0.896732	2.2	Q9H3G5
TPD52	0.0460684	0.674709	0.896737	2.14	P55327
MYL6B	0.0460214	0.783088	0.906828	16.7	P14649
DAG1	0.0459721	0.484849	0.895155	17.4	Q14118
RAB4A	0.0458057	0.470469	0.895155	4.06	P20338
SRP54	0.0458006	0.514517	0.895155	8.9	P61011
IMPDH2	0.0456867	0.432623	0.895155	13.5	P12268
ANXA4	0.0456582	0.407986	0.895155	12.06	P09525
PITPNA	0.0456029	0.510727	0.895155	6.46	Q00169
TMEM70	0.0455415	0.656994	0.896732	5	Q9BUB7
NUP58	0.0455239	0.693998	0.900413	0.76	Q9BVL2
TXNIP	0.0454959	0.770962	0.906742	3.6	Q9H3M7
RWDD4	0.045469	0.569705	0.896732	2.84	Q6NW29
CLUH	0.0453977	0.333726	0.895155	21.76	O75153
RACK1	0.0453955	0.51014	0.895155	13.4	P63244
SAP30BP	0.0453328	0.774303	0.906742	0.84	Q9UHR5
IGHV3.49	0.0452644	0.825219	0.911067	1.58	A0A0A0MS15
THEM4	0.0452579	0.707871	0.901637	3.32	Q5T1C6
MAP7D1	0.0452254	0.597783	0.896732	8.02	Q3KQU3
LRRC2	0.0450921	0.575358	0.896732	7.12	Q9BYS8
TMEM11	0.0450042	0.64053	0.896732	3.14	P17152
LRRC47	0.0449613	0.419538	0.895155	20.22	Q8N1G4
PFKL	0.0449288	0.432391	0.895155	11.82	P17858
ATE1	0.0448788	0.515383	0.895155	6.38	O95260
ITIH1	0.0448141	0.737216	0.904781	12.48	P19827
DCAF11	0.0446214	0.50905	0.895155	8.06	Q8TEB1
SNX3	0.0445989	0.618374	0.896732	6.52	O60493
HYOU1	0.0444955	0.496079	0.895155	20.74	Q9Y4L1
ARMCX2	0.0444929	0.717268	0.901815	5.1	Q7L311
HSP90B1	0.0444866	0.591821	0.896732	27.86	P14625
EIF3C	0.0444768	0.379059	0.895155	17.08	Q99613
UMPS	0.044437	0.604989	0.896732	2.22	P11172
TUBB4B	0.0444195	0.491332	0.895155	23.42	P68371
SSR4	0.0444096	0.503245	0.895155	3.8	P51571
RASA4	0.044325	0.630375	0.896732	12.44	O43374
LSM8	0.0443239	0.683893	0.898925	2.68	O95777
PSMC5	0.0442994	0.422245	0.895155	18.46	P62195
CTNNB1	0.044282	0.620083	0.896732	11.7	P35222
TBC1D15	0.0441792	0.679207	0.896737	7.24	Q8TC07
ACTR1B	0.0441225	0.531135	0.896732	12.62	P42025
EEF2	0.0440948	0.404185	0.895155	44.34	P13639
ILVBL	0.044035	0.537948	0.896732	11.4	A1L0T0
TBC1D4	0.0439526	0.366896	0.895155	15.56	O60343
CORO6	0.0439294	0.573169	0.896732	10.64	Q6QEF8
EIF3I	0.0439197	0.490581	0.895155	10.64	Q13347
DPH1	0.0438743	0.72158	0.902267	4.7	Q9BZG8
CCDC124	0.043855	0.624017	0.896732	5.98	Q96CT7
TM9SF3	0.0438313	0.774886	0.906742	1.3	Q9HD45
EEF1G	0.0438304	0.419172	0.895155	19.92	P26641
RPS11	0.0438207	0.487604	0.895155	5.82	P62280
MYH4	0.0438091	0.666162	0.896737	10.56	Q9Y623
GSPT1	0.0438076	0.537292	0.896732	9.44	P15170
DAPK2	0.0436352	0.851465	0.916861	1.04	Q9UIK4
MTX1	0.0436323	0.554521	0.896732	7.9	Q13505
KIAA2013	0.0436148	0.822133	0.910323	0.96	Q8IYS2
PPID	0.0435618	0.634457	0.896732	6.76	Q08752
BCAR1	0.0435608	0.680901	0.896737	3	P56945
PITRM1	0.0435316	0.712405	0.901637	25.6	Q5JRX3
NA.	0.0435152	0.81409	0.910323	6.62	P0DOX2
TOMM34	0.043513	0.494517	0.895155	5.28	Q15785
TM6SF1	0.0434443	0.788298	0.907386	3.36	Q9BZW5
PHPT1	0.0433484	0.577726	0.896732	6.68	Q9NRX4
TMPO.1	0.0433199	0.64082	0.896732	3.54	P42167
XRCC6	0.0433152	0.402876	0.895155	22.66	P12956
GNS	0.0431767	0.757599	0.904781	2.32	P15586
VWA1	0.0431181	0.522658	0.896465	6.14	Q6PCB0
RAB2B	0.0431013	0.795494	0.907668	0.9	Q8WUD1
KRT71	0.0430873	0.902129	0.919172	1.12	Q3SY84
AHCY	0.0430851	0.430201	0.895155	19.8	P23526
EXOC7	0.043058	0.61717	0.896732	5.88	Q9UPT5
SERPINA7	0.043027	0.852935	0.916861	4.08	P05543
HK1	0.0430232	0.606272	0.896732	34	P19367
STBD1	0.0430096	0.549748	0.896732	12.36	O95210
ECHDC1	0.042949	0.62241	0.896732	11.88	Q9NTX5
TIPRL	0.0428679	0.611505	0.896732	8.86	O75663
TXNRD1	0.0427838	0.554921	0.896732	13.84	Q16881
PRPF8	0.0427506	0.48245	0.895155	31.14	Q6P2Q9
SCFD1	0.0427226	0.481257	0.895155	19.34	Q8WVM8
HINT3	0.0426976	0.582787	0.896732	5.68	Q9NQE9
LYST	0.0426955	0.712287	0.901637	0.94	Q99698
MFF	0.0426954	0.569185	0.896732	8.94	Q9GZY8
S100A9	0.0426773	0.784675	0.906828	4.9	P06702
CACNG1	0.0426025	0.675324	0.896737	2.86	Q06432
RPL5	0.0425964	0.513146	0.895155	8.2	P46777
TXNL1	0.0425102	0.509218	0.895155	12.94	O43396
ACTR3	0.0425053	0.579996	0.896732	11.02	P61158
RILP	0.0424202	0.585455	0.896732	7.96	Q96NA2
CCT5	0.0423571	0.525682	0.896732	25.52	P48643
GALT	0.0422677	0.768925	0.906742	1.58	P07902
IDH3B	0.042262	0.657731	0.896732	14.52	O43837
UCHL1	0.042236	0.772712	0.906742	7.26	P09936
CSDE1	0.0422243	0.578151	0.896732	20.1	O75534
DHX9	0.0421788	0.525688	0.896732	26.42	Q08211
UBE3A	0.042029	0.478999	0.895155	12.86	Q05086
TPSB2	0.0420174	0.789127	0.907386	7.6	P20231
DYNLRB1	0.0419322	0.511994	0.895155	5.68	Q9NP97
HAT1	0.0418489	0.774403	0.906742	1.5	O14929
PRMT1	0.0416424	0.414755	0.895155	12.52	Q99873
SFXN1	0.0416393	0.580321	0.896732	9.62	Q9H9B4
HARS1	0.0416099	0.507309	0.895155	4.62	P12081
SH3BGRL	0.0415794	0.719993	0.901815	5.2	O75368
LAMTOR5	0.0415143	0.693338	0.900413	2	O43504
PPP3CC	0.0414411	0.808306	0.909257	2.3	P48454
DDX1	0.0414223	0.489841	0.895155	22.98	Q92499
SERBP1	0.0413691	0.58261	0.896732	11.78	Q8NC51
ACSF3	0.0413526	0.640883	0.896732	9.9	Q4G176
TWF2	0.0412611	0.65154	0.896732	13.68	Q6IBS0
OBSCN	0.0412367	0.591333	0.896732	269.16	Q5VST9
PDCD6IP	0.0411789	0.497776	0.895155	26.38	Q8WUM4
HSPA4	0.0411314	0.451531	0.895155	27.52	P34932
DDB1	0.0411282	0.384059	0.895155	44.2	Q16531
NCKAP1	0.0410993	0.589079	0.896732	9.04	Q9Y2A7
RPN2	0.0410894	0.596796	0.896732	16.1	P04844
SEPTIN9	0.0410786	0.66008	0.896732	8.3	Q9UHD8
PSMB4	0.041056	0.57607	0.896732	6.96	P28070
SLC30A9	0.0408085	0.599974	0.896732	4.66	Q6PML9
TCP1	0.0407483	0.466235	0.895155	24.16	P17987
YARS1	0.0407326	0.478223	0.895155	15.02	P54577
PSMC3	0.0407211	0.298091	0.895155	16.36	P17980
COPS6	0.0406811	0.604094	0.896732	8.12	Q7L5N1
ARMCX1	0.040553	0.638197	0.896732	5.6	Q9P291
CASQ1	0.0404725	0.694144	0.900413	18.68	P31415
EIF5B	0.0404512	0.517854	0.895155	17.42	O60841
PDIA3	0.0403922	0.593996	0.896732	21.38	P30101
TMEM245	0.0403566	0.717079	0.901815	3.48	Q9H330
CALU	0.0402118	0.647208	0.896732	15.16	O43852
NT5C2	0.0401018	0.617543	0.896732	7.24	P49902
PIP4K2B	0.0400658	0.73782	0.904781	2.8	P78356
MRPS28	0.0400038	0.550105	0.896732	5.76	Q9Y2Q9
APRT	0.039895	0.583087	0.896732	5.06	P07741
CCT6A	0.0398322	0.372806	0.895155	16.68	P40227
PDLIM1	0.0398082	0.628046	0.896732	16.54	O00151
RPL12	0.0397099	0.668623	0.896737	4.52	P30050
PPP2R5E	0.0395299	0.478739	0.895155	8.76	Q16537
FLII	0.0395223	0.624282	0.896732	17.44	Q13045
RAD23B	0.0395184	0.663769	0.896737	10.22	P54727
SPTB	0.0394905	0.611439	0.896732	80.44	P11277
H1.10	0.0393733	0.677206	0.896737	5.92	Q92522
RAB7A	0.0393109	0.377564	0.895155	10.06	P51149
TSG101	0.0391702	0.450936	0.895155	7.98	Q99816
CD2AP	0.0390962	0.635231	0.896732	6.42	Q9Y5K6
CYP27A1	0.0390272	0.635699	0.896732	5.24	Q02318
AGBL1	0.0390126	0.847512	0.915867	4.7	Q96MI9
GANAB	0.0389266	0.591227	0.896732	29.66	Q14697
BAG2	0.0386918	0.754289	0.904781	3.2	O95816
THUMPD1	0.0386566	0.696633	0.900413	3.2	Q9NXG2
TBCB	0.0386263	0.60567	0.896732	5.08	Q99426
CTF1	0.0385928	0.740002	0.904781	3.3	Q16619
THNSL2	0.0384553	0.77986	0.906828	5.36	Q86YJ6
MAPKAPK3	0.0383649	0.602157	0.896732	5.56	Q16644
PPIL1	0.0383579	0.608081	0.896732	3	Q9Y3C6
PSMD1	0.0383416	0.463903	0.895155	27.16	Q99460
PPM1F	0.0383377	0.597108	0.896732	5.02	P49593
PSMG1	0.0382572	0.762618	0.905889	3.14	O95456
NUP98	0.0382442	0.732041	0.903576	3.2	P52948
MVK	0.0382288	0.738778	0.904781	2.66	Q03426
GART	0.038198	0.477194	0.895155	21.12	P22102
PSPC1	0.03801	0.694718	0.900413	6.8	Q8WXF1
GGH	0.0377741	0.706107	0.901637	3.6	Q92820
MAGT1	0.0377457	0.548728	0.896732	5.22	Q9H0U3
RPS8	0.0376544	0.650959	0.896732	8.44	P62241
PGLS	0.037644	0.576965	0.896732	8.24	O95336
DPT	0.0375892	0.855345	0.91705	1.6	Q07507
NONO	0.0375341	0.663224	0.896737	10.04	Q15233
PGD	0.0375204	0.557306	0.896732	15.94	P52209
PPP2R1A	0.037442	0.337407	0.895155	21.96	P30153
CD14	0.0373586	0.681163	0.896737	3.48	P08571
MAP4K4	0.0372924	0.675985	0.896737	2.64	O95819
QARS1	0.0372629	0.422033	0.895155	27.88	P47897
CBR1	0.0372254	0.647368	0.896732	14.02	P16152
XPNPEP1	0.0371137	0.446882	0.895155	12.2	Q9NQW7
RPSA	0.0369938	0.675407	0.896737	13.7	P08865
SEC16A	0.0369803	0.666395	0.896737	6.1	O15027
SZRD1	0.0368056	0.690687	0.8992	3.5	Q7Z422
CMPK1	0.0367332	0.483667	0.895155	12.34	P30085
COPB2	0.0367307	0.553823	0.896732	19.14	P35606
KLHL40	0.0366873	0.735304	0.904781	21.32	Q2TBA0
RPS13	0.0366451	0.641	0.896732	4	P62277
TSFM	0.0366342	0.680205	0.896737	6.14	P43897
HECTD1	0.0365561	0.557367	0.896732	24.54	Q9ULT8
PPCS	0.0361581	0.608685	0.896732	4.6	Q9HAB8
CSNK2A1	0.0361374	0.658013	0.896732	10.8	P68400
ETHE1	0.0361351	0.670245	0.896737	5.32	O95571
CLPTM1	0.0360832	0.710064	0.901637	3.9	O96005
MRPS5	0.035968	0.7142	0.901637	6.44	P82675
WASHC4	0.0357325	0.647208	0.896732	7.18	Q2M389
MAT2A	0.035676	0.601162	0.896732	10.22	P31153
EEF1A1	0.0355457	0.673157	0.896737	19.92	P68104
EHBP1L1	0.035526	0.533551	0.896732	31.58	Q8N3D4
GAPVD1	0.0354687	0.579903	0.896732	7	Q14C86
TMEM38A	0.0353308	0.678171	0.896737	5	Q9H6F2
MTM1	0.0353294	0.566452	0.896732	14.26	Q13496
ABHD16A	0.035218	0.584554	0.896732	10.48	O95870
BIN1	0.0351179	0.596803	0.896732	20.48	O00499
FHOD1	0.0350912	0.495046	0.895155	36.72	Q9Y613
RTRAF	0.0349986	0.648517	0.896732	9.9	Q9Y224
EIF3F	0.0349744	0.598834	0.896732	10.64	O00303
MATR3	0.034872	0.596457	0.896732	17.26	P43243
PKN1	0.0347746	0.625324	0.896732	5.84	Q16512
RPL24	0.034712	0.747093	0.904781	3.86	P83731
ARHGAP17	0.0346911	0.704381	0.901637	11.16	Q68EM7
PPIA	0.034685	0.716932	0.901815	8.4	P62937
RBM14	0.0346232	0.717884	0.901815	5.7	Q96PK6
RPL23A	0.0344851	0.640037	0.896732	7.64	P62750
PRKCQ	0.0344743	0.639575	0.896732	15.12	Q04759
VPS13C	0.0344441	0.394702	0.895155	51.12	Q709C8
USP8	0.0344366	0.727907	0.903196	3.6	P40818
SNRPD3	0.0343178	0.707699	0.901637	2	P62318
AAMDC	0.0341925	0.848133	0.915867	7.22	Q9H7C9
HBZ	0.0341311	0.88121	0.91763	2.46	P02008
CAND1	0.0337474	0.559396	0.896732	26.02	Q86VP6
VPS35	0.0337265	0.485446	0.895155	17.44	Q96QK1
VAMP2	0.0336439	0.71073	0.901637	4.84	P63027
CRKL	0.0336375	0.537585	0.896732	12.88	P46109
ARPC4	0.0335267	0.614598	0.896732	8.14	P59998
DARS1	0.0335117	0.509962	0.895155	20.94	P14868
HYCC1	0.0334443	0.75742	0.904781	3.42	Q9BYI3
NID1	0.0332454	0.553442	0.896732	31.38	P14543
ATP6V1A	0.0331668	0.481146	0.895155	17.08	P38606
DDX21	0.0329322	0.836714	0.914571	3.72	Q9NR30
GPAT3	0.0328483	0.609087	0.896732	7.38	Q53EU6
PPM1J	0.0326922	0.868187	0.91705	1.52	Q5JR12
MRPL16	0.032676	0.728292	0.903196	5.36	Q9NX20
SEC22B	0.0326074	0.72075	0.901815	10.2	O75396
APOOL	0.0324885	0.649183	0.896732	10.16	Q6UXV4
PDF	0.0324776	0.756407	0.904781	4.3	Q9HBH1
GAA	0.0323788	0.663785	0.896737	14.06	P10253
NUDT19	0.0323715	0.707191	0.901637	8.18	A8MXV4
CRADD	0.0322613	0.714038	0.901637	4.32	P78560
PAIP1	0.0322298	0.619137	0.896732	4.98	Q9H074
FAHD2A	0.0322196	0.708226	0.901637	11.68	Q96GK7
PEF1	0.0321558	0.633968	0.896732	1.9	Q9UBV8
HERC4	0.0321442	0.574956	0.896732	10.94	Q5GLZ8
NDRG2	0.0321233	0.767691	0.906742	12.24	Q9UN36
MRPS10	0.0321096	0.715643	0.901815	6.8	P82664
MSRA	0.0320929	0.74742	0.904781	4.18	Q9UJ68
TRIM72	0.0319347	0.666787	0.896737	25.34	Q6ZMU5
COPS4	0.031758	0.562846	0.896732	18.3	Q9BT78
CCNDBP1	0.0317529	0.881481	0.91763	1.6	O95273
RECQL	0.031745	0.725432	0.902536	8.68	P46063
FAM240C	0.0317359	0.862774	0.91705	0.98	A0A1B0GVR7
TMED9	0.0316458	0.760654	0.905839	2.96	Q9BVK6
MAP3K20	0.0315775	0.673436	0.896737	9.54	Q9NYL2
MRPL53	0.0315247	0.857957	0.91705	1.76	Q96EL3
RPS3	0.0315093	0.579577	0.896732	14.06	P23396
HTRA2	0.0314834	0.606545	0.896732	8.48	O43464
INF2	0.0313781	0.864891	0.91705	1.84	Q27J81
NHLRC2	0.0313432	0.67749	0.896737	13.7	Q8NBF2
CUEDC2	0.0312248	0.838463	0.915442	2.32	Q9H467
DNAJC11	0.0311204	0.690078	0.8992	15.5	Q9NVH1
TRAP1	0.0309503	0.656884	0.896732	26.14	Q12931
FUS	0.0309091	0.720653	0.901815	4.96	P35637
PLS3	0.0308756	0.646585	0.896732	25.1	P13797
ECSIT	0.0308589	0.801854	0.908996	8.8	Q9BQ95
ALDH2	0.0307916	0.634443	0.896732	23.54	P05091
ANK3	0.0305124	0.582772	0.896732	31.64	Q12955
EIF2S1	0.0304983	0.614841	0.896732	15.08	P05198
FARSB	0.0304388	0.594895	0.896732	17.06	Q9NSD9
CLCC1	0.0304064	0.746919	0.904781	3.3	Q96S66
PIGK	0.0303282	0.772674	0.906742	4	Q92643
ARPC3	0.0303231	0.696223	0.900413	7.28	O15145
SF3B3	0.0301752	0.55063	0.896732	14.8	Q15393
PNPO	0.0301751	0.788553	0.907386	13.32	Q9NVS9
SRSF9	0.0301276	0.740718	0.904781	2.6	Q13242
MAT2B	0.0301102	0.644017	0.896732	9.08	Q9NZL9
DECR2	0.0301045	0.711634	0.901637	2.54	Q9NUI1
TARDBP	0.0299789	0.723564	0.902536	4.56	Q13148
SNRNP40	0.0299719	0.788439	0.907386	3.46	Q96DI7
ELAVL1	0.0299661	0.561279	0.896732	6.74	Q15717
AK3	0.0299336	0.835025	0.913762	17.08	Q9UIJ7
FECH	0.0296997	0.726515	0.902983	15.9	P22830
REXO2	0.0296087	0.728446	0.903196	3.92	Q9Y3B8
ACBD3	0.0294646	0.696316	0.900413	6.32	Q9H3P7
RHOT1	0.029315	0.663735	0.896737	7.22	Q8IXI2
CLIC5	0.029292	0.694176	0.900413	10.82	Q9NZA1
TIMM29	0.0292647	0.714049	0.901637	4.4	Q9BSF4
GPX3	0.0292342	0.727368	0.903196	5.98	P22352
SF3A1	0.0291942	0.666137	0.896737	10.36	Q15459
C19orf25	0.0291659	0.827634	0.911376	2.88	Q9UFG5
ATP5MK	0.029122	0.789575	0.907386	4.68	Q96IX5
NPLOC4	0.0290312	0.690561	0.8992	12.48	Q8TAT6
PPP5C	0.0289095	0.594682	0.896732	14.02	P53041
ATP6V1B2	0.0287079	0.592261	0.896732	14.94	P21281
GSK3B	0.0285449	0.630797	0.896732	9.1	P49841
VAT1	0.0284496	0.703752	0.901637	10.94	Q99536
VPS26C	0.0284432	0.757256	0.904781	3.72	O14972
MANF	0.0284412	0.815462	0.910323	2.28	P55145
DHX16	0.0283998	0.868884	0.91705	2.42	O60231
USP15	0.0283896	0.636991	0.896732	23.3	Q9Y4E8
GDI1	0.0282094	0.605819	0.896732	15.84	P31150
NAA20	0.0281509	0.827174	0.911239	0.88	P61599
ABCA5	0.0279326	0.740036	0.904781	5.24	Q8WWZ7
PLIN2	0.0278764	0.847141	0.915867	18.94	Q99541
USP13	0.0278139	0.71958	0.901815	20.66	Q92995
SRPK3	0.027804	0.772452	0.906742	2.88	Q9UPE1
CRYL1	0.0277941	0.700889	0.900956	6.38	Q9Y2S2
RAB23	0.0277705	0.785137	0.906828	1.96	Q9ULC3
UPF1	0.0276616	0.598615	0.896732	17.58	Q92900
HNRNPU	0.0276463	0.636836	0.896732	15.04	Q00839
MRPL22	0.0276139	0.734941	0.904781	6.4	Q9NWU5
SYPL1	0.0276112	0.735706	0.904781	2.74	Q16563
CAMK2B	0.0273631	0.648389	0.896732	15.5	Q13554
GID8	0.0273577	0.864025	0.91705	1.54	Q9NWU2
EIF4E	0.0270548	0.711861	0.901637	7.36	P06730
ANXA5	0.027003	0.707154	0.901637	16.7	P08758
MFSD10	0.0268998	0.920154	0.919463	0.92	Q14728
PNKD	0.0268989	0.862495	0.91705	1	Q8N490
CPNE3	0.0268244	0.548826	0.896732	12.16	O75131
FAH	0.0267904	0.754854	0.904781	11.46	P16930
NEGR1	0.0267673	0.884352	0.91763	0.98	Q7Z3B1
SPCS2	0.0267146	0.72547	0.902536	5.76	Q15005
RPS7	0.0266431	0.730401	0.903576	6.48	P62081
RFX1	0.0265854	0.840948	0.915867	0.94	P22670
MT.ND5	0.0265802	0.804982	0.909257	4.96	P03915
PCBP2	0.0265477	0.651541	0.896732	11.54	Q15366
VBP1	0.0265323	0.71745	0.901815	7.82	P61758
FERMT2	0.0263256	0.587232	0.896732	18.04	Q96AC1
TIGAR	0.0263222	0.770435	0.906742	3.8	Q9NQ88
NSUN5	0.0262287	0.894282	0.91763	1.52	Q96P11
SERPINB12	0.0261378	0.912955	0.919463	2.84	Q96P63
DNM2	0.0259399	0.581749	0.896732	20.74	P50570
ABCC1	0.0257664	0.775797	0.906742	6.62	P33527
FLNC	0.0257521	0.77077	0.906742	153.66	Q14315
RCC1	0.025679	0.718449	0.901815	7.34	P18754
STRAP	0.0256432	0.654092	0.896732	13.5	Q9Y3F4
COQ3	0.0256416	0.731809	0.903576	9.54	Q9NZJ6
ELAC2	0.0256304	0.786772	0.907386	3.46	Q9BQ52
P4HB	0.0255635	0.700196	0.900636	22.06	P07237
ACSL4	0.0253022	0.785411	0.906828	5.32	O60488
SND1	0.0252884	0.690247	0.8992	25.6	Q7KZF4
GPKOW	0.0251071	0.883017	0.91763	1.48	Q92917
NDEL1	0.0250031	0.883426	0.91763	0.86	Q9GZM8
RPL37A	0.0249658	0.915911	0.919463	0.8	P61513
TNKS1BP1	0.0249541	0.76956	0.906742	9.56	Q9C0C2
APOH	0.0248996	0.85243	0.916861	7.94	P02749
STMN1	0.0248407	0.883731	0.91763	2.74	P16949
UROS	0.0247912	0.793228	0.907386	2	P10746
IQGAP1	0.0247793	0.721601	0.902267	43.92	P46940
FKBP15	0.0246561	0.812941	0.910323	3.48	Q5T1M5
EEF1D	0.0243749	0.669706	0.896737	12.92	P29692
NUBPL	0.0243555	0.808624	0.909257	5.76	Q8TB37
VAC14	0.0242745	0.749782	0.904781	5.18	Q08AM6
ATP1A2	0.0242627	0.683683	0.898925	40	P50993
EPHX1	0.0242389	0.837396	0.914837	22.26	P07099
MRPL43	0.0241732	0.739277	0.904781	3.68	Q8N983
SPAG9	0.0241725	0.761932	0.905889	25.18	O60271
DYNC1I2	0.024113	0.719799	0.901815	9.88	Q13409
HLA.DRB3	0.0240563	0.844916	0.915867	2.34	P79483
GMPR	0.0240494	0.763327	0.905889	6.3	P36959
SLC35A4	0.0240211	0.799651	0.908646	5.44	L0R6Q1
PSMD12	0.0239969	0.659089	0.896732	19.32	O00232
YIPF5	0.0239886	0.881432	0.91763	1	Q969M3
MMAA	0.0238258	0.821167	0.910323	5.98	Q8IVH4
LYPLA2	0.0238206	0.773812	0.906742	6.36	O95372
NENF	0.0237638	0.806875	0.909257	2.88	Q9UMX5
QKI	0.023718	0.665204	0.896737	9.1	Q96PU8
LRSAM1	0.0237101	0.73776	0.904781	5.34	Q6UWE0
RABGGTA	0.0235782	0.671052	0.896737	12.28	Q92696
TIMM10	0.0234238	0.758574	0.905543	4.7	P62072
SVIL	0.0234116	0.777406	0.906828	72.04	O95425
[truncated: 2,156 more rows]

## Sheet: 3. LB
protein	logFC	p-value	q-value	unique peptides	accession
SOD3	-0.505509	2.7827e-06	0.0083888	2.98	P08294		Comparison: Within-group changes for LB (post-pre)
MVP	0.683793	5.97638e-05	0.0448911	18.6	Q14764
SNRPF	0.447365	8.74128e-05	0.0448911	2.94	P62306		logFC:	Log2fold change (post-pre)
SAMHD1	0.363998	3.95599e-05	0.0448911	13.78	Q9Y3Z3		p-value:	Raw, unadjusted p-value
STAT1	0.29095	8.93466e-05	0.0448911	14.1	P42224		q-value:	Adjusted p-values (Storey & Tibshirani, 2003. PMID: 12883005)
IAH1	-0.350119	8.66032e-05	0.0448911	8.68	Q2TAA2		unique peptides:	Mean (across all samples) number of unique peptides for given protein identification
SERPINH1	0.617691	0.000141963	0.0476161	14	P50454		accession:	UniProt accession number for protein identification
RTN4	0.462305	0.000133807	0.0476161	21.74	Q9NQC3
GPR89A	0.285206	0.000142155	0.0476161	4.14	B7ZAQ6
TUBB6	0.544216	0.000281039	0.0618988	10.96	Q9BUF5
ACP2	0.47412	0.00028746	0.0618988	3.2	P11117
SEC16A	0.354692	0.000214371	0.0618988	6.1	O15027
SYNC	0.318908	0.000229832	0.0618988	12.56	Q9H7C4
SMTNL1	-0.56424	0.000267176	0.0618988	13.96	A8MU46
RRBP1	0.576259	0.000368032	0.0739652	9.78	Q9P2E9
WASHC4	0.306929	0.00039822	0.0750302	7.18	Q2M389
COL5A2	0.983055	0.00063111	0.0775288	0.84	P05997
PCOLCE	0.695206	0.000745809	0.0775288	2.6	Q15113
LMNB1	0.415168	0.000498821	0.0775288	11.42	P20700
CARNS1	0.360984	0.000597182	0.0775288	11.92	A5YM72
RBMX	0.338857	0.00073069	0.0775288	4.52	P38159
GLS	0.28343	0.000626849	0.0775288	7.48	O94925
PTGR2	-0.321728	0.000506028	0.0775288	13	Q8N8N7
GSTM2	-0.341419	0.000667327	0.0775288	11.98	P28161
LDHB	-0.360882	0.00061724	0.0775288	17.38	P07195
SULT1A3	-0.3664	0.000712106	0.0775288	6.42	P0DMM9
RNF146	-0.467023	0.000567333	0.0775288	1	Q9NTX7
HIGD2A	-0.742113	0.000550349	0.0775288	1.94	Q9BW72
WDR62	-0.939022	0.000679417	0.0775288	1.36	O43379
NES	0.778221	0.000948683	0.0818088	44.44	P48681
PRPF4	0.332973	0.000821043	0.0818088	2.92	O43172
AP2S1	0.271978	0.000949805	0.0818088	5.04	P53680
LAMA4	0.21203	0.000941366	0.0818088	23.6	Q16363
ESD	-0.268237	0.000907343	0.0818088	12.06	P10768
PPP1R11	-0.359237	0.00088898	0.0818088	2	O60927
FN1	0.584207	0.00118004	0.0902347	44.24	P02751
H1.5	0.510808	0.00116306	0.0902347	2.46	P16401
SF3B1	0.217684	0.00115428	0.0902347	18.24	O75533
KYAT1	-0.275194	0.00115844	0.0902347	8.8	Q16773
ANXA3	-0.399527	0.00119729	0.0902347	13.44	P12429
ATP6V0D1	0.507338	0.00124794	0.0917576	1.56	P61421
MRPL21	-0.255111	0.00131415	0.0925987	4.58	Q7Z2W9
PLIN2	-0.509909	0.00132081	0.0925987	18.94	Q99541
UCP3	0.69804	0.00139704	0.0957169	1.86	P55916
S100A13	1.09483	0.00169872	0.0991424	2.62	Q99584
ARPC4	0.230885	0.00154323	0.0991424	8.14	P59998
FAM120A	0.184079	0.00156898	0.0991424	20	Q9NZB2
SERPINB6	-0.217009	0.00171013	0.0991424	18.98	P35237
PEBP1	-0.291798	0.00158708	0.0991424	13.28	P30086
GGCT	-0.300848	0.00168432	0.0991424	8.54	O75223
THUMPD1	-0.342576	0.00160715	0.0991424	3.2	Q9NXG2
HEXD	-0.396511	0.00169882	0.0991424	2.32	Q8WVB3
CUTC	-0.293564	0.00177742	0.101099	9.48	Q9NTM9
RSL1D1	0.349372	0.00192521	0.103639	4.44	O76021
ATP1A1	0.240913	0.0018952	0.103639	17.08	P05023
ABHD14B	-0.323903	0.00189324	0.103639	7.46	Q96IU4
SELENBP1	-0.293502	0.00202589	0.107145	28.32	Q13228
AP2A1	0.162066	0.00217553	0.108559	15.78	O95782
PARK7	-0.22446	0.00223251	0.108559	13.62	Q99497
PCBD2	-0.283529	0.00223267	0.108559	4.44	Q9H0N5
PRDX2	-0.318683	0.00209128	0.108559	15.4	P32119
FLAD1	-0.524242	0.00222301	0.108559	3.66	Q8NFF5
TPI1	-0.272647	0.00229079	0.109617	23	P60174
CYTH1	-0.285246	0.0023317	0.109831	4.2	Q15438
MPC1	-0.553063	0.00245739	0.113971	2.8	Q9Y5U8
TNC	0.336756	0.00251826	0.115024	5.66	P24821
FHL1	-0.431496	0.00257293	0.115767	12.2	Q13642
SPCS2	0.24832	0.0027418	0.119862	5.76	Q15005
GCN1	0.138948	0.00274344	0.119862	47.5	Q92616
GSTO1	-0.285034	0.00284973	0.122727	13.26	P78417
APOL2	0.444547	0.00314288	0.129079	5.54	Q9BQE5
PGRMC1	0.373721	0.00316807	0.129079	1.22	O00264
PNN	0.249995	0.00312765	0.129079	4.7	Q9H307
HSPBP1	-0.271256	0.00319035	0.129079	8.26	Q9NZL4
LACTB2	-0.274046	0.00321133	0.129079	7.64	Q53H82
PREPL	0.489873	0.00343914	0.134646	5.54	Q4J6C6
ETFA	-0.357188	0.0034348	0.134646	15.78	P13804
EPB41L3	0.368117	0.00360037	0.139151	3.4	Q9Y2J2
PPIB	0.3575	0.0040636	0.140807	6.5	P23284
OBSL1	0.340744	0.00370023	0.140807	13.78	O75147
VAMP2	0.2832	0.00403283	0.140807	4.84	P63027
UTRN	0.161771	0.00374656	0.140807	22.06	P46939
XPNPEP1	-0.153096	0.00379265	0.140807	12.2	Q9NQW7
BPNT1	-0.218469	0.00391817	0.140807	4.46	O95861
GSTP1	-0.223582	0.00402421	0.140807	13.62	P09211
TXNDC17	-0.309837	0.00405494	0.140807	3.94	Q9BRA2
PUDP	-0.342958	0.00388819	0.140807	5.76	Q08623
MAPK12	-0.250444	0.00414763	0.141375	8.88	P53778
PCYT2	-0.345915	0.00417378	0.141375	11.74	Q99447
SLC66A2	0.74633	0.00460319	0.144433	1.8	Q8N2U9
STMN1	0.521727	0.00463664	0.144433	2.74	P16949
PTBP1	0.291211	0.00454263	0.144433	9.84	P26599
PRKAR1B	0.265313	0.00464177	0.144433	3.2	P31321
ASPH	0.249643	0.00443931	0.144433	8.72	Q12797
COBL	0.238383	0.00464736	0.144433	13.54	O75128
MAGT1	0.194404	0.00436854	0.144433	5.22	Q9H0U3
SMG8	-0.704348	0.00458501	0.144433	0.88	Q8ND04
HEBP2	-0.235604	0.00473009	0.145505	8.76	Q9Y5Z4
FTL	0.784515	0.00498619	0.145637	2.98	P02792
ARL15	0.322532	0.00502427	0.145637	1.3	Q9NXU5
ATXN2L	0.300165	0.00498378	0.145637	4.9	Q8WWM7
STX7	-0.206313	0.00487717	0.145637	4.88	O15400
NDUFS5	-0.350924	0.00496627	0.145637	7.34	O43920
SPDYE21	-0.553844	0.00495252	0.145637	0.98	A0A494C086
ICMT	0.324652	0.0054772	0.147642	3.6	O60725
EIF2AK2	0.261644	0.00556338	0.147642	3.96	P19525
FDPS	-0.179075	0.00540726	0.147642	5.28	P14324
FABP3	-0.266157	0.00538245	0.147642	16.2	P05413
MACROD1	-0.278945	0.00559726	0.147642	7.68	Q9BQ69
SPAG7	-0.288398	0.00537	0.147642	4.74	O75391
LYRM7	-0.354046	0.00526108	0.147642	4.26	Q5U5X0
DDT	-0.442051	0.00563215	0.147642	6.12	P30046
UQCRH	-0.510533	0.00519275	0.147642	3.9	P07919
C18orf25	-0.705469	0.00523808	0.147642	0.64	Q96B23
BLTP3B	-0.855789	0.00555223	0.147642	1.36	A0JNW5
DNAJC13	0.193927	0.0057434	0.147985	9.78	O75165
UCHL3	-0.196654	0.00573224	0.147985	7.08	P15374
RPL7A	0.239011	0.00581443	0.148545	9.4	P62424
PLPP7	0.607749	0.0062035	0.151839	0.86	Q8NBV4
MAGED2	0.357805	0.00624237	0.151839	7.34	Q9UNF1
NTMT1	0.171435	0.00619699	0.151839	6.18	Q9BV86
ISOC1	-0.221509	0.00599489	0.151839	8.56	Q96CN7
BPHL	-0.290132	0.00615323	0.151839	7.54	Q86WA6
COX8A	-0.37289	0.00624558	0.151839	0.96	P10176
LTA4H	-0.235531	0.00647258	0.155769	26.54	P09960
PLIN5	-0.401913	0.00651056	0.155769	13.9	Q00G26
ATP1A4	0.912387	0.00668419	0.1581	0.76	Q13733
DDX42	0.300553	0.00680788	0.1581	3.5	Q86XP3
ATG4A	-0.36687	0.00681775	0.1581	3.62	Q8WYN0
ADH1B	-0.407701	0.00671581	0.1581	9.6	P00325
PXDN	0.327723	0.00688218	0.158376	4.5	Q92626
PDXDC2P	0.437936	0.00698173	0.158626	1.44	Q6P474
MRPS6	0.301301	0.00700999	0.158626	2.92	P82932
PLCB1	-0.337295	0.0070509	0.158626	6.2	Q9NQ66
ALB	-0.526861	0.00733693	0.163838	49.78	P02768
LGALS3	0.367904	0.00751621	0.165391	6.68	P17931
BABAM1	-0.281027	0.00748062	0.165391	3.28	Q9NWV8
TMEM43	0.268116	0.00759447	0.165902	13.84	Q9BTV4
GPD1L	-0.273405	0.00777992	0.16873	16.62	Q8N335
HSP90B1	0.236843	0.00807699	0.172562	27.86	P14625
RNH1	-0.185985	0.00818557	0.172562	14.36	P13489
ISOC2	-0.289467	0.0081744	0.172562	5.76	Q96AB3
DBI	-0.301801	0.0081724	0.172562	6	P07108
ABI3BP	0.394091	0.00835989	0.173108	5.94	Q7Z7G0
IPO13	0.356511	0.00838372	0.173108	2.58	O94829
SNX18	-0.376255	0.00829211	0.173108	1.26	Q96RF0
UBE2H	-0.186953	0.00844508	0.173189	2.88	P62256
NDUFB11	-0.27674	0.00854828	0.174121	5	Q9NX14
SZRD1	-0.261889	0.00861227	0.174247	3.5	Q7Z422
IGKV3D.20	1.09176	0.01015	0.17759	0.76	A0A0C4DH25
SEPTIN6	0.549397	0.00952241	0.17759	0.9	Q14141
NHP2	0.486448	0.00905109	0.17759	1.34	Q9NX24
DNASE1L1	0.385456	0.00944177	0.17759	2.64	P49184
FTO	0.355796	0.00931651	0.17759	1.72	Q9C0B1
EIF2D	0.338135	0.0101294	0.17759	1	P41214
RER1	0.314804	0.00976238	0.17759	3.08	O15258
CKAP4	0.281105	0.0100291	0.17759	13.22	Q07065
FBL	0.264403	0.00923132	0.17759	8.4	P22087
LIMCH1	0.24166	0.00932576	0.17759	20.22	Q9UPQ0
SFXN3	0.241418	0.0101913	0.17759	6.1	Q9BWM7
UNC45B	0.232159	0.00935541	0.17759	41.12	Q8IWX7
PPP6R3	0.214522	0.00936939	0.17759	4.7	Q5H9R7
TUBB2A	0.20915	0.00994337	0.17759	5.34	Q13885
TUBG1	0.207281	0.0101634	0.17759	5.02	P23258
DYNC1LI1	0.205508	0.00893767	0.17759	17.34	Q9Y6G9
COPA	0.154036	0.00941943	0.17759	26.8	P53621
LARS2	-0.182535	0.00954592	0.17759	6.76	Q15031
IDH1	-0.191797	0.00885703	0.17759	15.28	O75874
PLIN4	-0.198668	0.0101666	0.17759	42.54	Q96Q06
PPA2	-0.220734	0.0099994	0.17759	12.64	Q9H2U2
GPX1	-0.226405	0.00986776	0.17759	11.18	P07203
COQ8A	-0.251138	0.0100783	0.17759	23.98	Q8NI60
DUSP28	-0.408898	0.00922107	0.17759	2	Q4G0W2
CHRNB1	0.619779	0.0102849	0.17819	1.28	P11230
TMEM126A	-0.261345	0.0103734	0.178697	5.92	Q9H061
CFL2	-0.257994	0.0106265	0.182017	10.1	Q9Y281
ATL3	0.254128	0.0107779	0.182536	8.56	Q6DD88
SRSF1	0.210325	0.0107396	0.182536	7.68	Q07955
COPB1	0.170336	0.0108743	0.183139	19.4	P53618
NUCB2	0.623121	0.0112142	0.184225	1.36	P80303
TPT1	-0.186953	0.0112155	0.184225	8.22	P13693
ALDH1A1	-0.285427	0.0110684	0.184225	25.16	P00352
DCXR	-0.291031	0.0111111	0.184225	11.74	Q7Z4W1
MLYCD	-0.303368	0.0112443	0.184225	12.52	O95822
POSTN	0.731225	0.0113802	0.185444	11.9	Q15063
CSTB	-0.292802	0.011454	0.185643	6.98	P04080
GSN	0.31397	0.0119876	0.187883	24.6	P06396
HADHA	-0.205648	0.0120468	0.187883	39.04	P40939
PHPT1	-0.210693	0.0117424	0.187883	6.68	Q9NRX4
C11orf54	-0.230874	0.0120525	0.187883	10.3	Q9H0W9
NUP133	-0.254849	0.0118515	0.187883	4.74	Q8WUM0
HDDC3	-0.308479	0.0116599	0.187883	2	Q8N4P3
LIPT1	-0.385654	0.0120908	0.187883	0.98	Q9Y234
CD9	-0.397546	0.0120742	0.187883	1.7	P21926
COLGALT1	0.461535	0.0124617	0.189399	3.32	Q8NBJ5
SEC62	0.425218	0.012555	0.189399	0.82	Q99442
RPS27L	0.182368	0.0124504	0.189399	2.94	Q71UM5
GPT	-0.23424	0.0123467	0.189399	17.02	P24298
ISCA2	-0.294758	0.0123366	0.189399	4.86	Q86U28
GON7	-0.709318	0.0125653	0.189399	1.18	Q9BXV9
OTUB1	-0.145469	0.0128755	0.192152	8.8	Q96FW1
SCRN3	-0.228129	0.0128616	0.192152	9.04	Q0VDG4
MGLL	-0.204496	0.0131367	0.192848	6.36	Q99685
HADH	-0.247562	0.0131611	0.192848	14.28	Q16836
TMEM143	-0.253458	0.013178	0.192848	14.3	Q96AN5
BCCIP	-0.361373	0.0130673	0.192848	2.98	Q9P287
ASPA	-0.284746	0.0133276	0.194095	9.5	P45381
PRKAR2B	-0.318224	0.013866	0.200966	3.02	P31323
CHMP1B	0.636604	0.014304	0.204458	0.8	Q7LBR1
RGCC	0.634095	0.014731	0.204458	0.86	Q9H4X1
MLF2	0.597818	0.0141895	0.204458	4.08	Q15773
HMGB3	0.571792	0.0156173	0.204458	1.32	O15347
VWA5A	0.470144	0.0157685	0.204458	2.42	O00534
CD74	0.403853	0.0153586	0.204458	1	P04233
MARCKS	0.314447	0.0155149	0.204458	6.24	P29966
SNW1	0.275276	0.0148146	0.204458	2.42	Q13573
NUDCD1	0.270123	0.0153554	0.204458	4.12	Q96RS6
LRRC59	0.268104	0.0160731	0.204458	4.24	Q96AG4
IFI16	0.262756	0.0160622	0.204458	4.44	Q16666
DYSF	0.20041	0.0157127	0.204458	79.66	O75923
XRCC5	0.176345	0.0153756	0.204458	20.72	P13010
SYNE1	0.146902	0.0154264	0.204458	18.88	Q8NF91
AHCYL2	0.134558	0.0153678	0.204458	10.62	Q96HN2
CPOX	-0.173208	0.0145796	0.204458	5.08	P36551
PPP6C	-0.176427	0.0143403	0.204458	3.98	O00743
SIAE	-0.183542	0.0160738	0.204458	4.68	Q9HAT2
HDDC2	-0.199114	0.0144336	0.204458	8.68	Q7Z4H3
IMPA2	-0.216133	0.0152161	0.204458	5.1	O14732
MPI	-0.219852	0.0148997	0.204458	15.24	P34949
TNNI1	-0.241329	0.0147609	0.204458	17.82	P19237
FDXR	-0.244635	0.0155374	0.204458	6.02	P22570
HINT2	-0.255785	0.0151997	0.204458	4.9	Q9BX68
SUCLG1	-0.270172	0.01606	0.204458	10.8	P53597
ASB11	-0.360123	0.0151625	0.204458	1.94	Q8WXH4
TF	-0.448401	0.0158965	0.204458	34.42	P02787
ORM1	-0.496714	0.0151178	0.204458	5.74	P02763
MYL5	-0.698631	0.0145292	0.204458	0.96	Q02045
METTL7B	0.718924	0.016399	0.205326	2.16	Q6UX53
FCGRT	0.358585	0.0164145	0.205326	1.96	P55899
HSPA5	0.170731	0.0163702	0.205326	30.5	P11021
HAGH	-0.158872	0.0163555	0.205326	12.2	Q16775
ADH5	-0.196003	0.0164884	0.205399	13.92	P11766
HIBADH	-0.251758	0.0165816	0.205709	13.46	P31937
SRSF2	0.578101	0.0166827	0.206115	1.18	Q01130
SMDT1	0.765616	0.0189872	0.206333	1.42	Q9H4I9
ANKFY1	0.465428	0.0193696	0.206333	0.88	Q9P2R3
UBL5	0.402273	0.0189709	0.206333	2.28	Q9BZL1
PRAF2	0.292712	0.0182132	0.206333	1	O60831
ANP32E	0.230912	0.0185052	0.206333	3.38	Q9BTT0
RPS15	0.214997	0.0172719	0.206333	5.24	P62841
KLHL30	0.20749	0.0179941	0.206333	5.08	Q0D2K2
CCAR2	0.200035	0.0170785	0.206333	13.32	Q8N163
TTC1	0.197488	0.01837	0.206333	5.12	Q99614
MTDH	0.173181	0.0190524	0.206333	10.66	Q86UE4
ARCN1	0.172807	0.0190545	0.206333	13.32	P48444
ETF1	0.167056	0.0176923	0.206333	11.16	P62495
SART3	0.166495	0.0187648	0.206333	6.88	Q15020
SND1	0.161787	0.0172706	0.206333	25.6	Q7KZF4
DUT	0.157464	0.0184936	0.206333	3.46	P33316
ERGIC1	0.144301	0.018743	0.206333	6.64	Q969X5
FOCAD	0.142332	0.0189589	0.206333	11	Q5VW36
ELAVL1	0.131374	0.0172863	0.206333	6.74	Q15717
PSMD14	0.130248	0.0191952	0.206333	9.66	O00487
RAB5B	-0.129158	0.0182009	0.206333	4.66	P61020
CRYL1	-0.181262	0.0192089	0.206333	6.38	Q9Y2S2
NUDT9	-0.183811	0.0168386	0.206333	7.24	Q9BW91
MMUT	-0.183825	0.0193626	0.206333	17.5	P22033
EML2	-0.193573	0.01685	0.206333	7.68	O95834
NT5C2	-0.201208	0.0191362	0.206333	7.24	P49902
SRA1	-0.221921	0.0192883	0.206333	5.46	Q9HD15
PRXL2A	-0.22853	0.0190982	0.206333	7.32	Q9BRX8
ACO2	-0.239446	0.0185077	0.206333	45.94	Q99798
ARL8B	-0.239753	0.0174531	0.206333	2.1	Q9NVJ2
B3GLCT	-0.251832	0.017462	0.206333	1.82	Q6Y288
MARCHF5	-0.284754	0.0172787	0.206333	3.78	Q9NX47
TRIM55	-0.318522	0.0177695	0.206333	3.44	Q9BYV6
ETFRF1	-0.35399	0.0180251	0.206333	2.08	Q6IPR1
SOD1	-0.359464	0.0181515	0.206333	4.84	P00441
FRMD3	-0.368808	0.018217	0.206333	2.74	A2A2Y4
GSTT1	-0.459398	0.0188404	0.206333	11.2	P30711
BST2	-0.484965	0.0169459	0.206333	2.58	Q10589
PLAT	-0.591914	0.0193424	0.206333	1.18	P00750
TNNI3	-0.627222	0.0187853	0.206333	1	P19429
ESYT1	0.249915	0.0194826	0.206806	26.08	Q9BSJ8
NDUFC1	-0.349453	0.0198755	0.210236	2	O43677
KIAA1217	-0.168805	0.0199855	0.210661	7.82	Q5T5P2
C8orf33	0.40794	0.0202278	0.211168	0.9	Q9H7E9
BID	0.366844	0.020524	0.211168	1.46	P55957
BCLAF1	0.254256	0.0203577	0.211168	5.12	Q9NYF8
SNTB1	0.198094	0.0201207	0.211168	18.84	Q13884
NID1	0.138844	0.0205003	0.211168	31.38	P14543
CLIC5	-0.184861	0.0203081	0.211168	10.82	Q9NZA1
SERPINC1	-0.312751	0.0204936	0.211168	19.82	P01008
SMU1	0.266692	0.0208562	0.212594	3.2	Q2TAY7
GNAQ	0.245498	0.0207706	0.212594	1.76	P50148
ACAT1	-0.267366	0.0208742	0.212594	24.1	P24752
ANP32B	0.452163	0.0210624	0.213071	1	Q92688
MICOS10	-0.528889	0.0210215	0.213071	1.84	Q5TGZ0
DCTPP1	-0.244594	0.0212058	0.213804	5.46	Q9H773
MACF1	0.149866	0.0213769	0.214811	28.14	Q9UPN3
ARF4	0.281382	0.0216159	0.215351	4.04	P18085
CDS2	0.222269	0.0215966	0.215351	4.02	O95674
RPS11	0.154593	0.0217164	0.215351	5.82	P62280
MRPL43	-0.17824	0.0216893	0.215351	3.68	Q8N983
ETFB	-0.257047	0.0218818	0.21628	17.26	P38117
COA1	-0.276555	0.0219973	0.216711	2.98	Q9GZY4
EWSR1	0.248667	0.0220734	0.216711	3.98	Q01844
APOD	-0.355365	0.0221411	0.216711	5.86	P05090
ATP2A2	-0.22458	0.0222441	0.217015	37.84	P16615
ABI1	0.251371	0.0224025	0.217662	3.42	Q8IZP0
PGM1	-0.177213	0.0224548	0.217662	36.92	P36871
RPS27	0.255271	0.022717	0.217789	1	P42677
LETMD1	0.234491	0.0226215	0.217789	4.72	Q6P1Q0
QKI	-0.133169	0.0229014	0.217789	9.1	Q96PU8
MYOM3	-0.170277	0.022569	0.217789	74.56	Q5VTT5
NDUFA13	-0.211221	0.0227906	0.217789	9.86	Q9P0J0
COX6B1	-0.796674	0.0228933	0.217789	6.5	P14854
TMEM11	-0.232355	0.0239027	0.225886	3.14	P17152
CPT1B	-0.244775	0.0239006	0.225886	24.54	Q92523
NAA20	0.326479	0.0239801	0.225909	0.88	P61599
DHRS7	0.326165	0.0241239	0.226034	9.64	Q9Y394
GTF2I	0.203996	0.0241433	0.226034	9.3	P78347
ANK2	0.144756	0.024372	0.227469	21.98	Q01484
AKR7A2	-0.166722	0.0246318	0.229184	7.84	O43488
MYBPC2	0.392238	0.0248946	0.230274	68.34	Q14324
EMC1	0.114152	0.0250701	0.230274	23.36	Q8N766
HSPA1A	-0.150075	0.0251309	0.230274	30.14	P0DMV8
PTGR3	-0.181835	0.0251253	0.230274	7.34	Q8N4Q0
NDUFA11	-0.228418	0.0250119	0.230274	5.16	Q86Y39
TMSB10	0.590359	0.0259563	0.233346	0.72	P63313
ZNF330	0.374555	0.025818	0.233346	1.9	Q9Y3S2
PITHD1	0.187806	0.0263033	0.233346	6.62	Q9GZP4
ABLIM2	0.182928	0.0260726	0.233346	12.2	Q6H8Q1
INPPL1	0.178301	0.0260984	0.233346	15.88	O15357
TOMM34	0.150702	0.026326	0.233346	5.28	Q15785
SKIC3	0.126495	0.026144	0.233346	20.22	Q6PGP7
TXN	-0.144906	0.0264724	0.233346	6.66	P10599
PREP	-0.185641	0.0262784	0.233346	33.86	P48147
EIF3K	-0.2045	0.0260807	0.233346	5.58	Q9UBQ5
DLST	-0.240672	0.0257981	0.233346	18.42	P36957
GTPBP1	-0.264133	0.0264463	0.233346	4.38	O00178
LSM5	-0.397611	0.0258091	0.233346	1.76	Q9Y4Y9
PDCD5	-0.163616	0.0267193	0.234836	6.14	O14737
TPM4	0.220904	0.0268692	0.235063	5.76	P67936
GYG1	-0.138207	0.026979	0.235063	15.54	P46976
QDPR	-0.151305	0.0269186	0.235063	9.28	P09417
GLIPR2	0.305355	0.0270576	0.235068	3.52	Q9H4G4
XIRP2	0.583482	0.0273283	0.235095	102.54	A4UGR9
TMCC1	0.27222	0.0275286	0.235095	1.74	O94876
FUBP1	0.155069	0.0274534	0.235095	9.52	Q96AE4
PPP5C	-0.127826	0.0272857	0.235095	14.02	P53041
PDHB	-0.180268	0.0273783	0.235095	20.22	P11177
SIRT5	-0.204394	0.0274397	0.235095	11.66	Q9NXA8
HSPA6	1.0198	0.0278119	0.236843	1.52	P17066
DCLK1	0.966406	0.029216	0.237042	2.78	O15075
MTA2	0.662202	0.0309048	0.237042	1	O94776
KLHL33	0.592069	0.0305295	0.237042	0.7	A6NCF5
IQGAP2	0.589964	0.0280059	0.237042	1.56	Q13576
AMPD3	0.42741	0.0285978	0.237042	13.32	Q01432
BTK	0.384215	0.0313191	0.237042	0.98	Q06187
MNDA	0.382327	0.0299723	0.237042	1.44	P41218
NCSTN	0.345867	0.0298771	0.237042	0.9	Q92542
IGLV3.25	0.343175	0.0306754	0.237042	2.44	P01717
OSBPL8	0.340931	0.0313056	0.237042	2.24	Q9BZF1
CORO1C	0.297691	0.0296201	0.237042	4.24	Q9ULV4
DDX39A	0.25778	0.0292177	0.237042	2.32	O00148
SEC61A1	0.2196	0.0313947	0.237042	4.2	P61619
RPS24	0.219129	0.0284889	0.237042	3	P62847
SRM	0.21788	0.0298628	0.237042	5.72	P19623
H2BC12	0.214488	0.0303613	0.237042	6.66	O60814
ACBD5	0.211954	0.0313838	0.237042	2.66	Q5T8D3
VCAN	0.211167	0.0298308	0.237042	7.54	P13611
MAP1LC3A	0.21024	0.0306834	0.237042	1	Q9H492
MRPS34	0.196308	0.0312177	0.237042	8.52	P82930
RPS6	0.187076	0.030962	0.237042	5.46	P62753
SPTB	0.180975	0.0288666	0.237042	80.44	P11277
VAPA	0.180696	0.0310864	0.237042	6.14	Q9P0L0
AHNAK	0.17962	0.0298155	0.237042	205.72	Q09666
P4HB	0.152373	0.0311914	0.237042	22.06	P07237
RPL5	0.149674	0.030776	0.237042	8.2	P46777
DHX30	0.148546	0.029667	0.237042	7.72	Q7L2E3
AP1B1	0.140517	0.0299162	0.237042	9.06	Q10567
SGCA	0.139076	0.0291122	0.237042	6.84	Q16586
DPP9	-0.136462	0.0300676	0.237042	10.6	Q86TI2
WBP2	-0.1568	0.0294681	0.237042	3.44	Q969T9
MAP2K6	-0.191726	0.0300008	0.237042	13.8	P52564
CRAT	-0.209534	0.030258	0.237042	26.48	P43155
MECR	-0.212557	0.0303128	0.237042	7.94	Q9BV79
MCCC1	-0.22185	0.0282797	0.237042	21.18	Q96RQ3
NDUFA5	-0.222282	0.0295772	0.237042	8.04	Q16718
TST	-0.224803	0.0305551	0.237042	11.76	Q16762
ACOT1	-0.226236	0.030655	0.237042	25.22	Q86TX2
NDUFS8	-0.248403	0.0314463	0.237042	6.92	O00217
HSDL2	-0.255931	0.0285973	0.237042	30.88	Q6YN16
AFG1L	-0.267486	0.0281899	0.237042	5.06	Q8WV93
AKR1B1	-0.268687	0.0314522	0.237042	23.06	P15121
PPCDC	-0.279447	0.0301301	0.237042	1.74	Q96CD2
PPP1R27	-0.285345	0.0279935	0.237042	2.58	Q86WC6
CNN1	-0.454723	0.0301035	0.237042	7.76	P51911
RBM25	-0.52567	0.0313851	0.237042	0.98	P49756
GUCY1B1	-0.492485	0.0315831	0.237434	2.74	Q02153
PGK2	-0.27566	0.0318436	0.238797	2.48	P07205
SDHA	-0.213737	0.0321253	0.240312	27.88	P31040
HCLS1	0.356652	0.0325183	0.240485	1.68	P14317
TIMM29	0.181801	0.0325473	0.240485	4.4	Q9BSF4
ACTR2	0.130731	0.0325021	0.240485	7.82	P61160
MPST	-0.227139	0.032257	0.240485	8.7	P25325
CD34	-0.384782	0.0325446	0.240485	1.82	P28906
NAXE	-0.167577	0.0327668	0.240828	8.66	Q8NCW5
TFAM	-0.194361	0.0328946	0.240828	9.32	Q00059
MSRB3	-0.244683	0.0329133	0.240828	1.98	Q8IXL7
HPX	-0.38075	0.0328213	0.240828	13.62	P02790
MT.ND4	-0.210669	0.0333113	0.24315	7.36	P03905
ERLEC1	0.588195	0.0342458	0.24329	0.9	Q96DZ1
PLP2	0.330581	0.0351472	0.24329	1	Q04941
RALB	0.248571	0.0351684	0.24329	3.78	P11234
CSPG4	0.203296	0.0346556	0.24329	13.6	Q6UVK1
EEF1A1	0.190413	0.0337468	0.24329	19.92	P68104
NMT1	0.149833	0.0346701	0.24329	7.42	P30419
RPL10A	0.128788	0.0347523	0.24329	9.14	P62906
EHBP1L1	0.128098	0.0346831	0.24329	31.58	Q8N3D4
PRKDC	0.122798	0.0339326	0.24329	60.32	P78527
RTCA	-0.110465	0.0348591	0.24329	9.5	O00442
PTPA	-0.121853	0.0345001	0.24329	10.96	Q15257
LYPLAL1	-0.131221	0.0344601	0.24329	5.88	Q5VWZ2
PRDX1	-0.134857	0.0337987	0.24329	17.42	Q06830
PPP2CB	-0.157262	0.0348568	0.24329	8.74	P62714
PPP1R2	-0.18906	0.0342095	0.24329	5.16	P41236
ABHD10	-0.211902	0.033595	0.24329	9.52	Q9NUJ1
SELENOW	-0.242422	0.0346992	0.24329	1.32	P63302
MYLK3	-0.263059	0.0351827	0.24329	5.76	Q32MK0
GALE	-0.273295	0.0340199	0.24329	3.28	Q14376
NEDD4	-0.321743	0.0343357	0.24329	3.26	P46934
CUEDC2	-0.343461	0.0351866	0.24329	2.32	Q9H467
GCSH	-0.362966	0.0337959	0.24329	2.34	P23434
DPH5	-0.48598	0.0349472	0.24329	0.76	Q9H2P9
PYCARD	-0.334443	0.0353258	0.243694	2.42	Q9ULZ3
PODXL	0.771347	0.0356035	0.244522	0.92	O00592
NDUFA1	-0.396369	0.0356081	0.244522	1	O15239
TAGLN	-0.472997	0.035799	0.245274	14.56	Q01995
AKT2	0.246663	0.0362685	0.246252	10.12	P31751
SF3A3	0.227892	0.036231	0.246252	4.72	Q12874
IDH2	-0.247013	0.0362315	0.246252	28	P48735
AZGP1	-0.344871	0.0362534	0.246252	10.78	P25311
VPS33B	0.311828	0.0366279	0.247577	0.88	Q9H267
IDI1	-0.262693	0.0365811	0.247577	6.14	Q13907
LMO7	0.238081	0.0367809	0.248055	39.36	Q8WWI1
UPF1	0.116576	0.0368829	0.248188	17.58	Q92900
DAPK2	0.588105	0.0371454	0.249192	1.04	Q9UIK4
NLRX1	-0.174861	0.0371974	0.249192	20.76	Q86UT6
PI4K2A	0.312351	0.0374171	0.250108	2.56	Q9BTU6
OCIAD1	-0.128362	0.0375731	0.250594	10.74	Q9NX40
TSPAN7	0.530354	0.038506	0.253453	0.94	P41732
FBXO3	0.160267	0.0382911	0.253453	4.32	Q9UK99
APEX1	0.11667	0.038501	0.253453	8.4	P27695
TNNT1	-0.176833	0.038465	0.253453	21.84	P13805
URM1	-0.225782	0.0382943	0.253453	1	Q9BTM9
GNPNAT1	-0.397733	0.0383002	0.253453	1.9	Q96EK6
VAT1	0.164439	0.0387094	0.25379	10.94	Q99536
SF3B3	0.110942	0.0388184	0.25379	14.8	Q15393
CAPZB	-0.135853	0.0388941	0.25379	14.2	P47756
LYRM4	-0.291927	0.0388388	0.25379	1.92	Q9HD34
ORM2	-0.412399	0.0390792	0.254448	5.98	P19652
RRAD	0.433235	0.0393507	0.254549	4.52	P55042
RBP1	0.290541	0.0393166	0.254549	3.62	P09455
TWF1	0.243923	0.0393301	0.254549	1.84	Q12792
LNPEP	0.200419	0.039748	0.254549	15.66	Q9UIQ6
CLTCL1	0.159407	0.0395763	0.254549	11.6	P53675
PRPF19	0.158138	0.0397703	0.254549	5.98	Q9UMS4
COQ9	-0.159571	0.0395509	0.254549	10.92	O75208
NDUFAF4	-0.17136	0.0396172	0.254549	5.56	Q9P032
COL18A1	0.21805	0.0402756	0.257058	12.88	P39060
MSRB2	-0.251121	0.0405034	0.257058	2.96	Q9Y3D2
CBR4	-0.257111	0.0404564	0.257058	5.34	Q8N4T8
CLEC3B	-0.309568	0.0404507	0.257058	4.54	P05452
PYM1	0.183953	0.0407	0.257625	4.58	Q9BRP8
PRDX3	-0.181575	0.0408491	0.257625	10.64	P30048
DECR1	-0.221887	0.0407826	0.257625	16.24	Q16698
PTPN1	0.12446	0.0410928	0.258621	7.36	P18031
ECH1	-0.231261	0.0412718	0.259207	13.94	Q13011
BYSL	0.421549	0.0421571	0.261063	1.74	Q13895
DNAJC8	0.311649	0.0418891	0.261063	2.52	O75937
RECQL	0.195046	0.0422603	0.261063	8.68	P46063
RPS9	0.156125	0.0419496	0.261063	9.56	P46781
PABPC1	0.141204	0.0416795	0.261063	15.3	P11940
CD2AP	-0.177823	0.0421794	0.261063	6.42	Q9Y5K6
UROS	-0.204648	0.0417777	0.261063	2	P10746
MT.ND3	-0.682115	0.0421844	0.261063	1	P03897
APEH	-0.133371	0.0425341	0.26108	19.7	P13798
TSFM	-0.191406	0.0426094	0.26108	6.14	P43897
ASS1	-0.201362	0.042418	0.26108	14.66	P00966
TINAGL1	-0.211826	0.0425004	0.26108	10.46	Q9GZM7
PCTP	-0.21754	0.0429713	0.262572	2.84	Q9UKL6
PKIA	-0.259764	0.0430272	0.262572	3.9	P61925
MDH2	-0.212304	0.0431534	0.262811	17.14	P40926
PACSIN3	0.195958	0.0432471	0.26285	18.62	Q9UKS6
ABHD12	0.485997	0.0437988	0.263182	0.66	Q8N2K0
RAE1	0.410435	0.0440281	0.263182	2.26	P78406
COX11	0.317261	0.0437855	0.263182	3.18	Q9Y6N1
SLC3A2	0.240193	0.0448077	0.263182	5.6	P08195
TARS1	0.161435	0.0442736	0.263182	14.64	P26639
PSME1	0.153267	0.0435283	0.263182	11.76	Q06323
HNRNPL	0.146305	0.0439033	0.263182	12.88	P14866
XRCC6	0.110253	0.0443555	0.263182	22.66	P12956
OMA1	-0.174304	0.0446691	0.263182	5.64	Q96E52
PRDX5	-0.178265	0.0441255	0.263182	10.34	P30044
IMPA1	-0.180494	0.0438363	0.263182	11.78	P29218
UQCRC2	-0.180791	0.0446847	0.263182	18.32	P22695
RIDA	-0.197114	0.0448036	0.263182	4.2	P52758
VDAC2	-0.206485	0.0441126	0.263182	13.44	P45880
PPIF	-0.222618	0.0449603	0.263182	7.1	P30405
MT.CYB	-0.32056	0.0448765	0.263182	2.98	P00156
ART3	-0.340952	0.0447525	0.263182	6.68	Q13508
GSTM3	-0.374862	0.0446067	0.263182	14.32	P21266
CNST	-0.403456	0.0434838	0.263182	0.84	Q6PJW8
COL6A3	0.202236	0.045441	0.264722	109.78	P12111
MDH1	-0.176442	0.0453652	0.264722	15.94	P40925
TACO1	-0.183155	0.045487	0.264722	9.36	Q9BSH4
USP4	0.204813	0.045666	0.265252	3.6	Q13107
NRDC	0.137045	0.0464239	0.268077	10.56	O43847
HSPA12B	-0.139421	0.0466833	0.268077	5.76	Q96MM6
SPR	-0.156593	0.0466996	0.268077	7.14	P35270
NFU1	-0.191368	0.0467221	0.268077	4	Q9UMS0
DLD	-0.201702	0.0467748	0.268077	18.86	P09622
FDFT1	-0.209749	0.0466172	0.268077	2.06	P37268
SDHC	-0.262079	0.0467628	0.268077	2.92	Q99643
EMC7	0.134492	0.0470586	0.269192	5.52	Q9NPA0
UCHL5	0.120423	0.0472684	0.269369	11.8	Q9Y5K5
NEDD1	-0.324175	0.0471823	0.269369	2.74	Q8NHV4
RPS7	0.162649	0.0474915	0.27013	6.48	P62081
DES	0.208514	0.0476388	0.270458	37.88	P17661
TNNI2	0.322131	0.0483322	0.27048	9.4	P48788
VIM	0.304622	0.0483606	0.27048	37.84	P08670
SPCS3	0.196754	0.0479353	0.27048	2.74	P61009
DECR2	0.167984	0.0479329	0.27048	2.54	Q9NUI1
MSN	0.152873	0.0479054	0.27048	20.6	P26038
CNDP2	-0.119865	0.0481993	0.27048	19.02	Q96KP4
PGK1	-0.143796	0.0483442	0.27048	30.9	P00558
DNMBP	-0.236782	0.0480038	0.27048	1.82	Q6XZF7
RPL3	0.312061	0.0488252	0.270569	5.66	P39023
RBM4	0.205541	0.0485596	0.270569	2.7	Q9BWF3
HSPD1	-0.163929	0.0486826	0.270569	35.6	P10809
NIPSNAP3B	-0.277329	0.0487828	0.270569	12.34	Q9BS92
CNN2	-0.313271	0.0487692	0.270569	1.7	Q99439
CD44	0.301516	0.0489462	0.270593	3.94	P16070
NDUFA12	-0.193895	0.0490091	0.270593	10.72	Q9UI09
PPM1B	-0.156462	0.049124	0.270732	7.02	O75688
CORO1A	0.367513	0.0492716	0.27105	3.2	P31146
ACYP1	-0.177342	0.049438	0.27147	4.18	P07311
SSR4	0.138011	0.0495445	0.27156	3.8	P51571
METTL13	0.260287	0.0498389	0.272678	2.7	Q8N6R0
MACROH2A1	0.15053	0.0502034	0.274174	11.4	O75367
HSD17B10	-0.154792	0.0503178	0.274302	13.02	Q99714
CBX3	-0.253555	0.0504156	0.27434	1.9	Q13185
THY1	0.497863	0.0518699	0.277045	2	P04216
IK	0.313166	0.0520643	0.277045	1.82	Q13123
LSM6	0.308674	0.0522637	0.277045	2.68	P62312
DYNC1LI2	0.17484	0.0519684	0.277045	10.24	O43237
CTTN	0.153979	0.0516352	0.277045	13.38	Q14247
GPAT3	0.132562	0.0515282	0.277045	7.38	Q53EU6
NDUFS1	-0.18905	0.0522913	0.277045	43.3	P28331
PERM1	-0.275315	0.0519677	0.277045	24.48	Q5SV97
APOH	-0.275707	0.0522235	0.277045	7.94	P02749
ARFGAP2	-0.28846	0.0517472	0.277045	3.28	Q8N6H7
ABHD5	-0.295941	0.0522249	0.277045	5.04	Q8WTS1
SH3KBP1	-0.344046	0.0515797	0.277045	3.42	Q96B97
PDK4	-0.378993	0.0520031	0.277045	8.58	Q16654
COX19	-0.395455	0.0513438	0.277045	1.92	Q49B96
PALS1	-0.426315	0.0520375	0.277045	1.54	Q8N3R9
ADD2	0.277449	0.0525239	0.277789	3.58	P35612
RANBP9	0.252154	0.0533275	0.279069	2.96	Q96S59
SEPTIN9	0.19144	0.0531593	0.279069	8.3	Q9UHD8
CLTC	0.189046	0.0536916	0.279069	41.42	Q00610
MRPL23	0.158315	0.0531923	0.279069	6.8	Q16540
IGF2R	0.136059	0.0534381	0.279069	10.8	P11717
PAK1	0.13	0.053615	0.279069	8.94	Q13153
CYB5A	-0.131914	0.0534597	0.279069	4.7	P00167
ARMC1	-0.137173	0.0535255	0.279069	5.6	Q9NVT9
GRHPR	-0.155778	0.0530835	0.279069	16.56	Q9UBQ7
GOT2	-0.237136	0.053528	0.279069	31.16	P00505
ARPC1B	0.214605	0.0540012	0.279843	5.76	O15143
GOT1	-0.188205	0.0540261	0.279843	25.28	P17174
MTRES1	-0.28295	0.0543752	0.281168	2	Q9P0P8
S100A6	0.458491	0.0546833	0.281314	2.22	P06703
C9	-0.208909	0.0546491	0.281314	5.4	P02748
GPT2	-0.285933	0.0545381	0.281314	8.8	Q8TD30
UBR1	0.146387	0.0549413	0.282159	6.72	Q8IWV7
NOP2	0.309687	0.0566165	0.282528	1.54	P46087
EIF4E2	0.291545	0.0566692	0.282528	1.98	O60573
C1QB	0.285416	0.0557822	0.282528	1.46	P02746
RNPS1	0.263586	0.0556665	0.282528	2.7	Q15287
AGFG1	0.22454	0.0571173	0.282528	3.88	P52594
RPS23	0.198201	0.0561853	0.282528	4.58	P62266
HNRNPC	0.181036	0.0570015	0.282528	9.18	P07910
EIF3E	0.130596	0.0568985	0.282528	19.38	P60228
SPTBN1	0.129869	0.0568903	0.282528	78.84	Q01082
RPLP0	0.126634	0.0559598	0.282528	11.28	P05388
ARPC2	0.121365	0.0564622	0.282528	10.6	O15144
NAGK	-0.129428	0.0564891	0.282528	12.04	Q9UJ70
APOOL	-0.144434	0.0562689	0.282528	10.16	Q6UXV4
SLC25A20	-0.168645	0.0557421	0.282528	11.96	O43772
PGM2L1	-0.179095	0.0571327	0.282528	11.04	Q6PCE3
NDUFB10	-0.180603	0.0569524	0.282528	13.48	O96000
NDUFS3	-0.190739	0.055728	0.282528	19.24	O75489
NDUFA10	-0.194069	0.0568256	0.282528	17.66	O95299
NDUFAB1	-0.221082	0.0559718	0.282528	3.34	O14561
ALDH6A1	-0.228452	0.0567886	0.282528	19.88	Q02252
PRELP	-0.280615	0.0571687	0.282528	10.66	P51888
GC	-0.3022	0.0569266	0.282528	14.9	P02774
CSRP3	-0.354255	0.0571411	0.282528	5.92	P50461
RPS18	0.130664	0.0574441	0.283425	7.98	P62269
RPS15A	0.150939	0.0577337	0.283671	5.94	P62244
GEMIN5	0.150167	0.0577145	0.283671	4.78	Q8TEQ6
PIP4K2A	-0.154784	0.0577763	0.283671	2.66	P48426
TXN2	-0.268543	0.0579532	0.284077	3	Q99757
MYH2	0.240196	0.0581701	0.284216	64.98	Q9UKX2
MYL3	-0.185378	0.0581569	0.284216	24.6	P08590
TXNRD2	-0.289234	0.0590706	0.288149	9.22	Q9NNW7
SCYL2	-0.210523	0.0594762	0.289658	3.64	Q6P3W7
H3.7	0.220386	0.0599658	0.289786	1	Q5TEC6
HYOU1	0.130135	0.0597603	0.289786	20.74	Q9Y4L1
LETM1	-0.136313	0.0596474	0.289786	22.04	O95202
FAHD1	-0.186573	0.0601203	0.289786	7.38	Q6P587
ACAA2	-0.212283	0.0601579	0.289786	19.66	P42765
INPP1	-0.260981	0.0599715	0.289786	2.58	P49441
RBP4	-0.402797	0.0601753	0.289786	2.5	P02753
PLXDC2	-0.201396	0.0602748	0.289802	3.26	Q6UX71
MYL11	0.252609	0.0606169	0.290983	24.44	Q96A32
OPLAH	-0.129501	0.0608336	0.291333	24.7	O14841
SCO1	-0.210047	0.0608831	0.291333	4.86	O75880
ATP13A1	0.222525	0.0611463	0.292129	2.78	Q9HD20
YIF1B	0.20612	0.0612439	0.292132	2	Q5BJH7
SMAD4	-0.372782	0.0615234	0.293001	1	Q13485
STRAP	0.113164	0.0617659	0.29323	13.5	Q9Y3F4
CAB39	-0.113057	0.0617282	0.29323	15.28	Q9Y376
TBCE	-0.119336	0.0619509	0.293646	8.08	Q15813
ERAP2	0.374751	0.0625119	0.293757	3.04	Q6P179
EIF2B2	0.143266	0.0623549	0.293757	4.94	P49770
CAVIN2	-0.104218	0.0625221	0.293757	13.88	O95810
GPX3	-0.165395	0.0625092	0.293757	5.98	P22352
LRRC20	-0.176188	0.0624151	0.293757	10.62	Q8TCA0
BLVRB	-0.178749	0.0625591	0.293757	8.38	P30043
ATP5PB	-0.158595	0.0626811	0.293873	16.94	P24539
SMUG1	0.654801	0.0632678	0.293979	0.84	Q53HV7
DVL1	0.214036	0.0629214	0.293979	2.8	O14640
G3BP2	-0.115153	0.0632249	0.293979	9.22	Q9UN86
NEK7	-0.129217	0.0633551	0.293979	8.04	Q8TDX7
SGTA	-0.139057	0.0631923	0.293979	5.66	O43765
ALDH7A1	-0.159863	0.063484	0.293979	18.44	P49419
PDLIM1	-0.161398	0.0634116	0.293979	16.54	O00151
TMED2	-0.183768	0.0633343	0.293979	3	Q15363
SLC25A4	-0.207656	0.0637417	0.29472	12.4	P12235
FABP4	-0.316629	0.0638912	0.294958	7.08	P15090
RPS16	0.144044	0.0640577	0.295275	7.86	P62249
ATP5PO	-0.182669	0.0641782	0.295379	11.7	P48047
CA2	-0.232389	0.0645166	0.296484	15.26	P00918
SESN1	-0.24718	0.0646483	0.296637	11.98	Q9Y6P5
YIF1A	0.246158	0.065078	0.297251	2.64	O95070
IARS1	0.0884223	0.0650461	0.297251	26.84	P41252
FABP5	-0.31567	0.064999	0.297251	6.16	Q01469
FN3KRP	-0.257455	0.0652784	0.297387	7.2	Q9HA64
GSTA3	-0.680867	0.065305	0.297387	0.98	Q16772
LAP3	0.110375	0.0655085	0.297415	21.94	P28838
BCAT2	-0.14906	0.0654824	0.297415	14.54	O15382
MAPK9	-0.123819	0.065713	0.297895	5.94	P45984
OAT	0.241251	0.0659512	0.298078	3.62	P04181
PBXIP1	0.13281	0.0658856	0.298078	20.42	Q96AQ6
YTHDF3	0.137565	0.0660511	0.298083	4.24	Q7Z739
PGM2	-0.160178	0.0661683	0.298165	6.46	Q96G03
CMC2	-0.248581	0.0663561	0.298565	1.88	Q9NRP2
S100A4	0.314195	0.0674995	0.299722	2.52	P26447
S100A16	0.302465	0.0678063	0.299722	4.36	Q96FQ6
POR	0.186449	0.0673805	0.299722	6.34	P16435
CORO6	0.150603	0.0676867	0.299722	10.64	Q6QEF8
RPL4	0.146762	0.0671235	0.299722	15.12	P36578
DCTN4	0.142071	0.0668201	0.299722	7.9	Q9UJW0
UBAP2L	0.137392	0.0677411	0.299722	12.6	Q14157
RABL6	0.123747	0.067332	0.299722	5	Q3YEC7
CAMK2B	0.116044	0.0675089	0.299722	15.5	Q13554
RELA	-0.191447	0.0673543	0.299722	2.98	Q04206
DPYSL3	-0.209052	0.0677177	0.299722	22.68	Q14195
ACTG1	-0.436599	0.0675872	0.299722	1.7	P63261
CISD2	0.139224	0.0680692	0.300225	4.62	Q8N5K1
PGLS	-0.130135	0.0681192	0.300225	8.24	O95336
NEDD4L	0.22017	0.0685193	0.301108	0.96	Q96PU5
C2orf69	-0.253087	0.0684948	0.301108	1.46	Q8N8R5
ADH1C	-0.464379	0.0686574	0.301276	1	P00326
SQOR	0.236492	0.0689216	0.301557	15.4	Q9Y6N5
TMEM14C	-0.325205	0.0689173	0.301557	3.28	Q9P0S9
AKTIP	0.235284	0.069431	0.303346	2.36	Q9H8T0
PABPC1L	-0.596091	0.0697012	0.304085	0.64	Q4VXU2
USP9Y	0.134453	0.0698305	0.304209	18.42	O00507
KHSRP	0.151757	0.0702056	0.305402	13.08	Q92945
C19orf25	0.256525	0.0703465	0.305574	2.88	Q9UFG5
SRSF9	0.174213	0.0704921	0.305766	2.6	Q13242
MYH1	0.185436	0.0707127	0.306282	191.04	P12882
PSMC4	0.121209	0.0709987	0.30664	17.42	P43686
DUSP3	-0.13639	0.0709356	0.30664	7.9	P51452
EHD1	0.107607	0.0711327	0.306779	11.76	Q9H4M9
COX16	-0.297616	0.0712376	0.306792	1.84	Q9P0S2
LMNA	0.135503	0.071448	0.30726	38.84	P02545
MTHFS	-0.188331	0.0716091	0.307514	3.42	P49914
H1.2	0.366688	0.0717465	0.307665	1	P16403
MYADM	0.19	0.0722983	0.308094	2	Q96S97
PRPF8	0.115448	0.0723574	0.308094	31.14	Q6P2Q9
RAB10	-0.120858	0.0719701	0.308094	9.84	P61026
EIF4E3	-0.257938	0.0720556	0.308094	1.74	Q8N5X7
MICU3	-0.458784	0.072171	0.308094	0.7	Q86XE3
PLD3	0.177338	0.0726354	0.308841	2.92	Q8IV08
TOP2B	0.13748	0.0732835	0.310413	7.86	Q02880
COPS2	-0.0882952	0.073314	0.310413	16.18	P61201
AFM	-0.300319	0.0732465	0.310413	6.6	P43652
MCTS1	-0.110177	0.0734174	0.310415	6.9	Q9ULC4
CNOT4	0.244198	0.0736556	0.310986	1.7	O95628
ACO1	-0.141122	0.0738046	0.311179	31.24	P21399
STT3A	0.137241	0.0745377	0.311971	7.24	P46977
SNRNP200	0.106783	0.0746134	0.311971	21.62	O75643
ABHD11	-0.170396	0.0741396	0.311971	7.64	Q8NFV4
UBTF	-0.235512	0.0744681	0.311971	1.92	P17480
UQCR11	-0.274087	0.0742038	0.311971	1	O14957
NDUFS6	-0.304081	0.074569	0.311971	4.56	O75380
GIT2	0.116197	0.0760712	0.312008	7.72	Q14161
SKIC8	0.114998	0.0753853	0.312008	6.22	Q9GZS3
RPS6KA3	-0.0974161	0.0749599	0.312008	25.26	P51812
PCBP1	-0.109013	0.0759029	0.312008	10.62	Q15365
COASY	-0.122265	0.0759252	0.312008	7.66	Q13057
PGAM1	-0.13027	0.0758061	0.312008	15.52	P18669
MOCS2	-0.137323	0.0751156	0.312008	4.48	O96007
NAE1	-0.137677	0.0757851	0.312008	10.3	Q13564
ETFDH	-0.175504	0.0747311	0.312008	24.34	Q16134
SDR39U1	-0.188827	0.0752125	0.312008	8.58	Q9NRG7
MTFP1	-0.251307	0.0759689	0.312008	6.18	Q9UDX5
DNAJC30	-0.299253	0.0748768	0.312008	1.98	Q96LL9
CKB	-0.321986	0.0757995	0.312008	20.66	P12277
PXMP2	-0.477051	0.0757689	0.312008	1	Q9NR77
DDRGK1	0.118979	0.0764694	0.313215	4.6	Q96HY6
TUFM	-0.146823	0.0765933	0.313297	24.8	P49411
MYO18B	0.150291	0.0768578	0.313953	37.84	Q8IUG5
RBM24	0.1236	0.077446	0.315075	4.14	Q9BX46
GTF3C5	-0.307711	0.0773576	0.315075	1.8	Q9Y5Q8
MRPL53	-0.328981	0.0773602	0.315075	1.76	Q96EL3
VDAC3	-0.178944	0.0777337	0.315819	13.2	Q9Y277
RAB8A	0.291183	0.0782593	0.316118	1.9	P61006
COL6A2	0.182504	0.0781305	0.316118	21.9	P12110
VARS1	0.137938	0.078164	0.316118	26.24	P26640
TCAP	-0.144598	0.0779541	0.316118	14	O15273
PPP1R3F	-0.254726	0.0783315	0.316118	1.82	Q6ZSY5
CKMT2	-0.233574	0.0789552	0.318209	26.5	P17540
RPL35A	0.232018	0.0791154	0.318429	3.22	P18077
BDH1	-0.213037	0.0796153	0.320014	13.6	Q02338
MYL4	0.329032	0.0809839	0.32081	5.46	P12829
DMPK	0.288808	0.0809438	0.32081	4.16	Q09013
TGM2	0.179523	0.0806406	0.32081	12.18	P21980
RPL31	0.160621	0.080582	0.32081	4.36	P62899
COL15A1	0.12604	0.0805224	0.32081	15.46	P39059
ME1	-0.111052	0.0801972	0.32081	19.88	P48163
PCBD1	-0.13392	0.0809313	0.32081	5.52	P61457
DNPH1	-0.175019	0.0805955	0.32081	4.34	O43598
NDUFAF6	-0.187732	0.0804819	0.32081	3.92	Q330K2
MVB12B	-0.21091	0.0808467	0.32081	3.68	Q9H7P6
PTP4A3	-0.240882	0.0801408	0.32081	3.88	O75365
IGFN1	0.51853	0.0822425	0.320921	33.76	Q86VF2
EZR	0.240743	0.0818318	0.320921	7.66	P15311
CLIC1	0.207932	0.0811859	0.320921	6.44	O00299
ALG9	0.153563	0.082218	0.320921	2	Q9H6U8
CSNK1A1	0.148909	0.0822895	0.320921	6.28	P48729
FKBP3	-0.131663	0.0813932	0.320921	8.7	Q00688
TARS3	-0.136066	0.0819633	0.320921	18.58	A2RTX5
NUDC	-0.153772	0.0820068	0.320921	9.96	Q9Y266
ECHDC1	-0.160207	0.0819063	0.320921	11.88	Q9NTX5
ATP6V0C	-0.225217	0.081723	0.320921	0.98	P27449
MYLK2	-0.278599	0.0814612	0.320921	16.98	Q9H1R3
AQP1	-0.418162	0.0813954	0.320921	2.78	P29972
CLTB	0.15626	0.0835314	0.320951	5.16	P09497
STX4	0.0960069	0.0835746	0.320951	8.16	Q12846
ABCB7	-0.122633	0.0833218	0.320951	14.38	O75027
MT.ND1	-0.177971	0.0829005	0.320951	3.94	P03886
ASB8	-0.180263	0.0835312	0.320951	1.92	Q9H765
ECHS1	-0.191559	0.0830984	0.320951	12.16	P30084
HSD17B8	-0.219443	0.0834365	0.320951	7.12	Q92506
SUOX	-0.219868	0.0827001	0.320951	12.8	P51687
LDAF1	-0.235784	0.0830871	0.320951	1.3	Q96B96
CDKN1B	-0.240367	0.0824867	0.320951	2.74	P46527
CSRP1	-0.274287	0.0829572	0.320951	4.66	P21291
PYROXD2	-0.299561	0.0835514	0.320951	3.32	Q8N2H3
ECI2	-0.213016	0.0837186	0.321094	14.76	O75521
CD300LG	-0.365074	0.083876	0.321289	0.86	Q6UXG3
UBE2D3	-0.298608	0.0842013	0.322126	1	P61077
ATP5MG	-0.149052	0.0844114	0.322521	5.88	O75964
SLC25A42	-0.134856	0.0849013	0.323982	7.58	Q86VD7
WASF2	0.186596	0.0851834	0.324647	1.86	Q9Y6W5
SDHB	-0.186395	0.0853759	0.324855	13.96	P21912
RBX1	-0.194671	0.0854535	0.324855	2	P62877
GTF3C3	0.657587	0.0892924	0.325527	0.7	Q9Y5Q9
CALHM5	0.581435	0.0865235	0.325527	1.2	Q8N5C1
LGMN	0.356176	0.0882025	0.325527	1.7	Q99538
MAGED1	0.325665	0.0874524	0.325527	2.52	Q9Y5V3
IFITM3	0.258429	0.086974	0.325527	1.74	Q01628
CDH15	0.251413	0.0877882	0.325527	2.86	P55291
TRIM63	0.202315	0.0896256	0.325527	3.68	Q969Q1
PSME2	0.183678	0.0886591	0.325527	12	Q9UL46
ERLIN1	0.16441	0.0884275	0.325527	2	O75477
MAP7D1	0.153881	0.0888158	0.325527	8.02	Q3KQU3
MRE11	0.149486	0.0874777	0.325527	2.66	P49959
MAP1S	0.149125	0.0859332	0.325527	7.54	Q66K74
CAP1	0.146421	0.0870361	0.325527	11.84	Q01518
NOP56	0.143394	0.0871358	0.325527	11.58	O00567
AP2M1	0.133378	0.0895757	0.325527	6.34	Q96CW1
PRKAA1	0.120102	0.0863619	0.325527	6.12	Q13131
HNRNPU	0.105434	0.0879752	0.325527	15.04	Q00839
YARS1	0.102941	0.0889653	0.325527	15.02	P54577
PPP2R5E	0.100883	0.0863201	0.325527	8.76	Q16537
GNA11	0.0963504	0.0876294	0.325527	8.78	P29992
NUP93	0.0781372	0.0883181	0.325527	12.88	Q8N1F7
PSMC2	0.0722402	0.0887815	0.325527	22.22	P35998
CLASP2	-0.0928073	0.0887713	0.325527	17.34	O75122
HARS2	-0.11288	0.0888211	0.325527	11.3	P49590
EPN1	-0.121181	0.0872397	0.325527	7.48	Q9Y6I3
RNPEP	-0.128732	0.0857743	0.325527	19.76	Q9H4A4
KCNJ11	-0.14229	0.0872397	0.325527	3.58	Q14654
MRPS36	-0.157598	0.0890493	0.325527	7.7	P82909
ATPAF2	-0.177453	0.0872701	0.325527	7.12	Q8N5M1
NDUFB7	-0.189641	0.0884852	0.325527	7.1	P17568
COX4I1	-0.194852	0.0884612	0.325527	8.86	P13073
OXR1	-0.195201	0.0875394	0.325527	3.82	Q8N573
TMEM120A	-0.208281	0.0880258	0.325527	3.92	Q9BXJ8
PARS2	-0.215593	0.0893237	0.325527	5.62	Q7L3T8
ERN1	-0.21631	0.089376	0.325527	1	O75460
CMA1	-0.276954	0.0879722	0.325527	8.14	P23946
ADIRF	-0.284431	0.0895526	0.325527	1.7	Q15847
TMEM161A	0.600263	0.0906597	0.325932	1.18	Q9NX61
MRPL42	0.227275	0.0903189	0.325932	1	Q9Y6G3
SCAMP1	0.209293	0.0901396	0.325932	3.98	O15126
BPNT2	0.186427	0.0909262	0.325932	2.78	Q9NX62
RPS14	0.124291	0.0899681	0.325932	4.94	P62263
MYO1B	0.117481	0.0905835	0.325932	14.06	O43795
METAP2	-0.115468	0.090708	0.325932	8.42	P50579
NNT	-0.169901	0.0905188	0.325932	49.5	Q13423
NDUFV2	-0.178943	0.0907249	0.325932	11.5	P19404
MKRN2	-0.213245	0.0908227	0.325932	1.84	Q9H000
SPPL2A	-0.390852	0.0904811	0.325932	1	Q8TCT8
TNPO1	0.141491	0.0914847	0.326464	13.74	Q92973
SUCLA2	-0.197531	0.0915079	0.326464	21.74	Q9P2R7
CORO7	-0.274997	0.0914815	0.326464	1.4	P57737
NSUN5	-0.358865	0.0914372	0.326464	1.52	Q96P11
RAB18	0.114941	0.091892	0.32706	7.96	Q9NP72
SERPINF2	-0.262571	0.0917836	0.32706	5.72	P08697
RPS26	0.28111	0.092367	0.328363	2.84	P62854
EXOC6B	0.329764	0.092589	0.328403	1	Q9Y2D4
CHORDC1	-0.15729	0.0925962	0.328403	6.24	Q9UHD1
DAD1	0.352757	0.0934479	0.328407	2.7	P61803
TAP1	0.262123	0.0930235	0.328407	3.88	Q03518
IPO9	0.178672	0.0927555	0.328407	4.72	Q96P70
SLAIN2	0.172317	0.0931278	0.328407	3.96	Q9P270
LPCAT3	0.162816	0.0932622	0.328407	5.86	Q6P1A2
MCCC2	-0.143734	0.0934688	0.328407	16.24	Q9HCC0
RTN4IP1	-0.145937	0.0931605	0.328407	17.4	Q8WWV3
IDI2	-0.427159	0.0932631	0.328407	11.5	Q9BXS1
NRP1	-0.133311	0.0935858	0.328435	8.58	O14786
TMEM209	0.488831	0.0939039	0.328926	0.82	Q96SK2
A2ML1	-0.460115	0.0939438	0.328926	2.28	A8K2U0
MAPRE2	-0.106446	0.0940811	0.329024	6.6	Q15555
GOLGA2	0.221058	0.094417	0.329435	2.98	Q08379
FNTB	0.130515	0.0943355	0.329435	5.76	P49356
ACYP2	-0.184683	0.0945422	0.32949	8.98	P14621
FTH1	0.290199	0.0948026	0.330016	11.8	P02794
ARMC10	0.380842	0.0950085	0.330095	1.38	Q8N2F6
ATP1A2	0.104856	0.0950877	0.330095	40	P50993
CYB5R1	-0.165893	0.0952632	0.330095	19.38	Q9UHQ9
FBXO7	-0.305389	0.0952467	0.330095	3.92	Q9Y3I1
COL14A1	0.29758	0.096776	0.333113	10.94	Q05707
NR3C1	0.160482	0.0965078	0.333113	4.62	P04150
SACM1L	0.12589	0.0966057	0.333113	12.02	Q9NTJ5
UBAP2	-0.128678	0.0967342	0.333113	7.26	Q5T6F2
FAM136A	-0.190921	0.0967971	0.333113	2	Q96C01
ELN	-0.324615	0.0963058	0.333113	4.12	P15502
CC2D1A	0.0987294	0.0971405	0.3334	11.84	Q6P1N0
SLC25A24	0.098724	0.0972123	0.3334	14.18	Q6NUK1
UBAC1	-0.117081	0.0971999	0.3334	8.94	Q9BSL1
ABCF1	0.135959	0.0976356	0.334155	19.24	Q8NE71
ABCF2	0.0813126	0.0976541	0.334155	6.46	Q9UG63
PLOD3	0.478172	0.0992313	0.33418	1.96	O60568
ZBTB20	0.332245	0.0989193	0.33418	1.46	Q9HC78
SULT1A1	0.255338	0.0992336	0.33418	2.76	P50225
HYI	0.248265	0.098449	0.33418	1.42	Q5T013
FBLN1	0.185201	0.0993242	0.33418	5.56	P23142
YBX1	0.136617	0.0984147	0.33418	12.6	P67809
UBE4A	0.111898	0.0981665	0.33418	8.62	Q14139
HNRNPK	0.0956662	0.0987508	0.33418	17.52	P61978
NDUFAF3	-0.119273	0.0985274	0.33418	5.26	Q9BU61
PDHX	-0.132528	0.0991386	0.33418	20.78	O00330
PDK2	-0.160831	0.0983881	0.33418	13.32	Q15119
PPIE	-0.182052	0.0992094	0.33418	2.46	Q9UNP9
KBTBD12	-0.184821	0.097956	0.33418	5.64	Q3ZCT8
RAB3A	-0.189659	0.0985513	0.33418	1.74	P20336
MPC2	-0.213996	0.0990914	0.33418	6.14	O95563
EVPL	-0.401213	0.0994635	0.334276	1.8	Q92817
MX1	0.438746	0.0995755	0.334279	2	P20591
FAM185A	-0.260831	0.099701	0.334328	1.9	Q8N0U4
NUDT14	0.236227	0.0999025	0.334632	1.36	O95848
ANGPTL2	0.391737	0.100296	0.335211	0.86	Q9UKU9
GBA1	0.261601	0.10034	0.335211	1.8	P04062
TGFBI	0.131617	0.100409	0.335211	15.88	Q15582
SEH1L	0.200254	0.100596	0.335462	2.86	Q96EE3
SLC35B1	0.164752	0.10093	0.335835	1	P78383
VBP1	-0.126872	0.100845	0.335835	7.82	P61758
TNS2	-0.114856	0.101091	0.336001	6.04	Q63HR2
COMMD7	0.347774	0.10196	0.336613	1.56	Q86VX2
SF3A1	0.11665	0.101988	0.336613	10.36	Q15459
ELOC	-0.124646	0.102169	0.336613	4.62	Q15369
HINT3	-0.133879	0.102093	0.336613	5.68	Q9NQE9
MAVS	-0.138847	0.101663	0.336613	10.98	Q7Z434
CCS	-0.149218	0.101714	0.336613	3.26	O14618
MRPS33	-0.167974	0.101814	0.336613	2	Q9Y291
PRKACA	-0.179263	0.101938	0.336613	5.42	P17612
SNX5	-0.109141	0.102393	0.336984	6.14	Q9Y5X3
RSPO3	0.229329	0.102658	0.337118	1.3	Q9BXY4
ACADS	-0.239459	0.102595	0.337118	16.54	P16219
NUP107	0.212498	0.103069	0.337218	2.28	P57740
RPS28	0.190766	0.103162	0.337218	2	P62857
ACTR1A	0.184959	0.103093	0.337218	7.62	P61163
TUBB	0.17614	0.103471	0.337218	5.54	P07437
PALMD	0.155005	0.102967	0.337218	6.18	Q9NP74
PRDX4	0.137316	0.103316	0.337218	5.94	Q13162
PLIN3	0.124175	0.103468	0.337218	15.42	O60664
RPIA	-0.113049	0.104281	0.339489	8.68	P49247
RPL26	0.226784	0.104689	0.340042	4.36	P61254
ADSL	-0.12245	0.104789	0.340042	21.16	P30566
MT.ATP6	-0.154271	0.104681	0.340042	1	P00846
SPAG9	0.136359	0.105091	0.340265	25.18	O60271
PDIA4	0.131902	0.105104	0.340265	16	P13667
USP24	-0.114653	0.105196	0.340265	31.26	Q9UPU5
H1.3	0.397674	0.105837	0.340381	1	P16402
FGB	0.274431	0.105693	0.340381	26.14	P02675
SNAP23	0.137675	0.105441	0.340381	2	O00161
WASH3P	-0.116515	0.106248	0.340381	3.64	C4AMC7
MRPL48	-0.129776	0.106153	0.340381	2.7	Q96GC5
PIN1	-0.145293	0.106047	0.340381	8.32	Q13526
NUBPL	-0.171559	0.10572	0.340381	5.76	Q8TB37
CD59	-0.209499	0.106182	0.340381	2.24	P13987
THOC6	-0.212113	0.105523	0.340381	2.38	Q86W42
STXBP3	0.0997458	0.106512	0.340863	11.14	O00186
ADPRH	-0.171667	0.106703	0.341114	3.46	P54922
NUP35	0.259265	0.10706	0.341182	1.16	Q8NFH5
RPL28	0.235266	0.106865	0.341182	4.36	P46779
PSPC1	0.164501	0.107064	0.341182	6.8	Q8WXF1
ACSS3	-0.135054	0.107188	0.341217	11.1	Q9H6R3
VASP	-0.239583	0.107388	0.341492	2.82	P50552
AHSP	0.455339	0.107548	0.34164	0.86	Q9NZD4
ACTBL2	0.242147	0.107705	0.341779	5.06	Q562R1
COPB2	0.104817	0.108549	0.343119	19.14	P35606
FYCO1	-0.127666	0.10843	0.343119	34.9	Q9BQS8
NDUFA8	-0.155189	0.108582	0.343119	8.12	P51970
STK25	-0.198458	0.108417	0.343119	0.92	O00506
NUDT12	0.2729	0.108819	0.343508	2.5	Q9BQG2
BCS1L	-0.143744	0.108967	0.343614	18.72	Q9Y276
SUN1	0.112636	0.109396	0.344247	14.46	O94901
POLDIP3	-0.220749	0.109297	0.344247	3.48	Q9BY77
RNMT	0.185905	0.109743	0.344728	2.54	O43148
UBA3	-0.109589	0.109819	0.344728	4.56	Q8TBC4
SLC25A15	-0.181463	0.109892	0.344728	3.22	Q9Y619
AKAP12	0.130227	0.110672	0.345379	22.02	Q02952
TXNL1	0.108112	0.110618	0.345379	12.94	O43396
CZIB	-0.122185	0.110416	0.345379	7.02	Q9NWV4
NUDT3	-0.141255	0.110468	0.345379	3.98	O95989
MT.ND5	-0.18121	0.110333	0.345379	4.96	P03915
RRP12	0.27986	0.110843	0.345554	2.04	Q5JTH9
MYOF	0.175355	0.111621	0.346032	13.02	Q9NZM1
TXNDC5	0.131971	0.111685	0.346032	6.64	Q8NBS9
CSDE1	0.127298	0.111293	0.346032	20.1	O75534
CDH5	-0.103686	0.11129	0.346032	9.12	P33151
NUDT19	-0.144502	0.111535	0.346032	8.18	A8MXV4
CHMP4C	-0.374569	0.111464	0.346032	1.72	Q96CF2
FKBP1A	0.209274	0.111851	0.34619	5.46	P62942
RPL22	0.220257	0.112153	0.346412	3.18	P35268
DUSP13	-0.175877	0.112077	0.346412	4.08	Q6B8I1
RAC1	-0.0943583	0.112326	0.346591	5.64	P63000
TRIM28	0.14307	0.11255	0.346927	12.16	Q13263
BCKDHB	-0.188058	0.112718	0.347091	3.6	P21953
ILF2	0.120335	0.113085	0.347865	10.58	Q12905
ANXA1	0.247027	0.113681	0.348208	16.02	P04083
TFB1M	0.176322	0.113397	0.348208	2.66	Q8WVM0
NARS1	0.127203	0.113725	0.348208	16.02	O43776
VWA8	-0.145337	0.113719	0.348208	34.68	A3KMH1
RHOA	-0.148212	0.113774	0.348208	6.76	P61586
HNRNPF	0.107784	0.113971	0.348457	4.6	P52597
RBM17	0.297952	0.114182	0.348462	1.78	Q96I25
ITGA5	0.23265	0.114463	0.348462	1.6	P08648
TRAPPC3	0.182236	0.11455	0.348462	3.3	O43617
L2HGDH	-0.155836	0.114337	0.348462	19.02	Q9H9P8
COMTD1	-0.194908	0.114272	0.348462	5	Q86VU5
OXSM	-0.171352	0.114722	0.348632	10.82	Q9NWU1
LSM4	0.166303	0.114987	0.349086	3	Q9Y4Z0
NNMT	0.579481	0.11573	0.350302	3.76	P40261
SYNGR2	0.247077	0.116067	0.350302	1.98	O43760
ATP2B1	0.188036	0.116085	0.350302	4.12	P20020
AP1M1	0.0824438	0.115535	0.350302	10.86	Q9BXS5
TRIM72	-0.122742	0.116085	0.350302	25.34	Q6ZMU5
DMAC2L	-0.158164	0.115965	0.350302	6.96	Q99766
RPL27	0.114651	0.11651	0.350531	5.52	P61353
ESYT2	0.0965811	0.116335	0.350531	16.48	A0FGR8
RAB6D	-0.316231	0.1165	0.350531	0.98	Q53S08
ITIH1	0.22053	0.11701	0.351687	12.48	P19827
IGLV7.46	0.481933	0.117504	0.35247	0.74	A0A075B6I9
PSMD10	-0.173064	0.117435	0.35247	4.84	O75832
SHOC2	0.108956	0.117858	0.352827	5.22	Q9UQ13
NDUFB8	-0.174916	0.117826	0.352827	7.88	O95169
EHD4	0.129129	0.118055	0.353066	14.42	Q9H223
GBP1	0.178924	0.118274	0.353356	4.68	P32455
SH3GLB2	0.161964	0.118386	0.353356	7.72	Q9NR46
TWF2	-0.150137	0.118557	0.353516	13.68	Q6IBS0
SEPTIN11	0.121228	0.119013	0.354174	9.24	Q9NVA2
GLOD4	-0.109727	0.118965	0.354174	10.46	Q9HC38
CAMK2D	0.168417	0.12004	0.356829	9.42	Q13557
HDAC2	0.153546	0.12026	0.356829	3.62	Q92769
KDM5C	-0.188379	0.120246	0.356829	1.04	P41229
RABGAP1	0.113256	0.120642	0.357611	7.16	Q9Y3P9
HSD17B4	-0.131883	0.120854	0.357888	18.98	P51659
RPS21	0.121664	0.12164	0.359862	3.44	P63220
CKAP5	0.094492	0.121998	0.360566	22.5	Q14008
EHD2	-0.0923836	0.122319	0.361162	27.22	Q9NZN4
NEDD8	0.281628	0.123126	0.361198	3.56	Q15843
AAK1	0.20374	0.122725	0.361198	4.44	Q2M2I8
ABCB6	0.19778	0.123065	0.361198	5.4	Q9NP58
RPL18A	0.148785	0.123964	0.361198	4.92	Q02543
PTPN23	0.142189	0.124009	0.361198	7.74	Q9H3S7
TNKS1BP1	0.138026	0.123886	0.361198	9.56	Q9C0C2
TPP2	0.080078	0.123272	0.361198	26.6	P29144
GSS	-0.103469	0.123331	0.361198	15.18	P48637
LONP1	-0.104063	0.123885	0.361198	22.76	P36776
UBE2V2	-0.133804	0.12309	0.361198	3	Q15819
NDUFB5	-0.151377	0.122987	0.361198	5.16	O43674
NDUFB9	-0.1554	0.122609	0.361198	12.6	Q9Y6M9
ABRA	-0.2215	0.123433	0.361198	5	Q8N0Z2
SERPIND1	-0.224614	0.123971	0.361198	9.3	P05546
PRKG1	-0.119628	0.124377	0.361573	17.22	Q13976
RNPEPL1	-0.467012	0.124354	0.361573	0.8	Q9HAU8
NPC2	-0.391262	0.124662	0.36205	0.96	P61916
MPDU1	0.271345	0.125743	0.363422	1.42	O75352
SRRM2	0.150747	0.125969	0.363422	5	Q9UQ35
RPL6	0.136159	0.125487	0.363422	11.74	Q02878
GANAB	0.116534	0.126377	0.363422	29.66	Q14697
SRPRB	0.113416	0.12642	0.363422	8.26	Q9Y5M8
SH3BGR	-0.100667	0.125617	0.363422	7.32	P55822
IARS2	-0.100811	0.126701	0.363422	30.34	Q9NSE4
MARS2	-0.114488	0.125977	0.363422	7.84	Q96GW9
PCCB	-0.146905	0.126656	0.363422	19.34	P05166
NDRG1	-0.152579	0.126577	0.363422	7.58	Q92597
CISD1	-0.15622	0.125559	0.363422	5.18	Q9NZ45
MT.CO3	-0.286429	0.126291	0.363422	1.94	P00414
AP1S2	-0.337603	0.126477	0.363422	1.24	P56377
JMJD7	-0.241626	0.126952	0.363796	3.68	P0C870
SFPQ	0.120483	0.127191	0.364133	13.72	P23246
MTX3	0.222114	0.127678	0.36433	2.22	Q5HYI7
KTN1	0.120126	0.127852	0.36433	29.74	Q86UP2
TATDN1	-0.104869	0.127798	0.36433	8.48	Q6P1N9
MTX1	-0.118188	0.127864	0.36433	7.9	Q13505
HERVK_113	-0.244858	0.127743	0.36433	0.94	P63132
C6orf120	0.427744	0.12815	0.364801	0.98	Q7Z4R8
POLR2B	0.193561	0.129073	0.365415	4.7	P30876
RPL8	0.14674	0.128885	0.365415	6.8	P62917
COPZ2	0.138039	0.128645	0.365415	2.56	Q9P299
HDLBP	0.101726	0.128795	0.365415	21.24	Q00341
OPA1	-0.10049	0.128697	0.365415	36.32	O60313
MRPS35	-0.110615	0.129093	0.365415	9.48	P82673
SPG7	-0.109638	0.129222	0.365438	12.18	Q9UQ90
PDIA3	0.120792	0.12957	0.365735	21.38	P30101
XPO7	0.0957506	0.129539	0.365735	14.2	Q9UIA9
SSR1	0.278785	0.129733	0.365853	2.42	P43307
GLRX5	-0.241055	0.130244	0.36695	4.08	Q86SX6
NUP155	0.0931463	0.130464	0.367228	11.76	O75694
CAMLG	0.266708	0.130742	0.367438	2.48	P49069
COL6A1	0.150686	0.131084	0.367438	30.28	P12109
HNRNPA1	0.136637	0.13119	0.367438	10.06	P09651
SPTAN1	0.105418	0.131301	0.367438	90.64	Q13813
MTCH2	-0.124883	0.131436	0.367438	9.4	Q9Y6C9
PRDX6	-0.132496	0.131427	0.367438	24.58	P30041
GLO1	-0.132998	0.131514	0.367438	11.92	Q04760
NCEH1	-0.136774	0.131109	0.367438	12.26	Q6PIU2
SMAD9	0.280495	0.131816	0.367941	1.98	O15198
CCAR1	0.268629	0.132334	0.368714	0.98	Q8IX12
RAB9A	-0.126509	0.132338	0.368714	5.38	P51151
AVEN	0.183518	0.13254	0.368937	2.36	Q9NQS1
NUCKS1	0.358645	0.132878	0.36951	2.4	Q9H1E3
GET4	0.154707	0.133114	0.36951	3.02	Q7L5D6
THNSL2	-0.217542	0.133039	0.36951	5.36	Q86YJ6
HINT1	-0.195988	0.13359	0.370492	9.7	P49773
LAMTOR1	0.149691	0.133885	0.370637	5.96	Q6IAA8
FXN	-0.164147	0.133889	0.370637	4.94	Q16595
RYR2	-0.165278	0.134036	0.370705	3.62	Q92736
KCNA7	0.311377	0.134621	0.370948	1.54	Q96RP8
NSDHL	0.218711	0.134553	0.370948	4.26	Q15738
HSPB8	0.192359	0.135153	0.370948	5.9	Q9UJY1
SNAPIN	0.146393	0.135179	0.370948	3.04	O95295
HERC4	0.090032	0.135114	0.370948	10.94	Q5GLZ8
LCMT1	-0.0819162	0.13547	0.370948	8.02	Q9UIC8
NPEPPS	-0.0873267	0.135477	0.370948	43.1	P55786
ACSF3	-0.13922	0.135356	0.370948	9.9	Q4G176
COQ5	-0.15454	0.135415	0.370948	15.64	Q5HYK3
D2HGDH	-0.154769	0.134646	0.370948	7.92	Q8N465
MYO1F	-0.460962	0.135335	0.370948	0.9	O00160
FLII	0.126543	0.13585	0.371293	17.44	Q13045
PANK4	-0.0963043	0.13579	0.371293	27.12	Q9NVE7
THRAP3	0.1203	0.136247	0.372042	7.46	Q9Y2W1
CDKN2AIP	0.305035	0.136643	0.372112	1.6	Q9NXV6
EIF4A1	0.108912	0.136623	0.372112	17.24	P60842
GNPDA1	-0.106534	0.136595	0.372112	12.3	P46926
DIAPH1	0.121136	0.136996	0.372399	14.36	O60610
PRKAR2A	-0.0838613	0.136966	0.372399	20.34	P13861
TTC9	0.302619	0.137564	0.373272	2.5	Q92623
PCCA	-0.147704	0.137527	0.373272	30.2	P05165
LSMEM1	0.207179	0.138067	0.37348	1.68	Q8N8F7
SURF4	0.10761	0.138247	0.37348	4.08	O15260
PSMD3	0.0772661	0.138067	0.37348	21.04	O43242
CCDC43	-0.171338	0.138385	0.37348	3.86	Q96MW1
HRG	-0.213624	0.138337	0.37348	7.44	P04196
CHCHD4	-0.265298	0.137802	0.37348	2.86	Q8N4Q1
CAV3	0.2681	0.138638	0.373829	2.7	P56539
TBCA	-0.0756925	0.138909	0.374226	6.72	O75347
SLC9A3R2	-0.116312	0.139111	0.374436	6.02	Q15599
MAP2K4	-0.0829232	0.140005	0.375834	8.08	P45985
COX6A2	-0.206535	0.139954	0.375834	3.02	Q02221
VPS39	-0.21791	0.139792	0.375834	3.62	Q96JC1
PPP1R1A	-0.232827	0.140301	0.376295	2.84	Q13522
EEF1E1	-0.138328	0.140951	0.377701	3.3	O43324
BDH2	0.279328	0.141396	0.378141	1.42	Q9BUT1
TBC1D24	-0.0959255	0.141491	0.378141	3.92	Q9ULP9
BAX	-0.137985	0.141375	0.378141	4.46	Q07812
KRTCAP2	0.191645	0.142071	0.378684	1	Q8N6L1
APRT	-0.11213	0.142066	0.378684	5.06	P07741
TIMM50	-0.125745	0.141892	0.378684	7.72	Q3ZCQ8
NCL	0.137753	0.142214	0.37873	14.54	P19338
UQCRC1	-0.168296	0.142369	0.378807	22.84	P31930
NIF3L1	-0.105206	0.142992	0.37895	6.82	Q9GZT8
DPP3	-0.113771	0.142984	0.37895	19.3	Q9NY33
RBKS	-0.138093	0.14258	0.37895	2.84	Q9H477
SIRT3	-0.176987	0.143051	0.37895	4.22	Q9NTG7
COX7C	-0.518327	0.142687	0.37895	1	P15954
FGG	0.259881	0.143378	0.379429	20.04	P02679
DDX46	0.207207	0.143609	0.379429	2.7	Q7L014
MFAP4	-0.286625	0.143555	0.379429	1.42	P55083
ACADSB	-0.198402	0.143746	0.379457	14.52	P45954
CSNK1D	-0.116128	0.144022	0.379853	4.02	P48730
RAD23B	0.139454	0.144495	0.379914	10.22	P54727
SNRPB	0.137007	0.14435	0.379914	3.64	P14678
MFF	-0.114962	0.144549	0.379914	8.94	Q9GZY8
TEX264	-0.349742	0.144205	0.379914	2.08	Q9Y6I9
LRP1	0.146666	0.144807	0.380261	9.06	Q07954
TANGO2	-0.171155	0.144994	0.380421	6.56	Q6ICL3
AAAS	0.28419	0.145448	0.380519	1.42	Q9NRG9
EXOC3	0.23071	0.146415	0.380519	2.38	O60645
RPS17	0.182145	0.145413	0.380519	5.5	P08708
SRPK3	0.146915	0.146271	0.380519	2.88	Q9UPE1
HEBP1	-0.123781	0.145548	0.380519	7.38	Q9NRV9
FAM210A	-0.128419	0.146343	0.380519	5.08	Q96ND0
HDHD5	-0.133986	0.145738	0.380519	11.96	Q9BXW7
CMBL	-0.136995	0.146211	0.380519	13.54	Q96DG6
ACADM	-0.175573	0.14642	0.380519	22.5	P11310
TMED5	-0.227808	0.146051	0.380519	2.66	Q9Y3A6
PEBP4	-0.282601	0.145481	0.380519	2.88	Q96S96
ANKRD1	0.704365	0.150085	0.381357	7.52	Q15327
SVIP	0.306103	0.150766	0.381357	0.74	Q8NHG7
ARL5A	0.290833	0.150824	0.381357	0.74	Q9Y689
CORO1B	0.256964	0.150656	0.381357	2.26	Q9BR76
PTDSS2	0.202503	0.14901	0.381357	1.92	Q9BVG9
ARHGEF12	0.198041	0.149013	0.381357	2.58	Q9NZN5
KRT86	0.176887	0.149876	0.381357	1.12	O43790
TRPT1	0.163142	0.149091	0.381357	5.36	Q86TN4
MYH8	0.162205	0.147985	0.381357	43.8	P13535
RPL13	0.161526	0.148054	0.381357	5.46	P26373
EIF4B	0.15961	0.148083	0.381357	6.72	P23588
MTMR6	0.114591	0.147767	0.381357	6.8	Q9Y217
RPS4X	0.110658	0.148431	0.381357	14.64	P62701
EMC2	0.096658	0.150235	0.381357	6.78	Q15006
SLC27A1	0.0966187	0.149529	0.381357	16.1	Q6PCB7
PSMD11	0.0915608	0.14943	0.381357	20.9	O00231
RABEP1	0.0738142	0.150772	0.381357	14.04	Q15276
OXSR1	-0.0758583	0.14979	0.381357	12.54	O95747
NGLY1	-0.0974499	0.150722	0.381357	8.62	Q96IV0
BCAM	-0.102648	0.149979	0.381357	12.66	P50895
IRGQ	-0.110047	0.14968	0.381357	8.54	Q8WZA9
MAP3K20	-0.113592	0.149194	0.381357	9.54	Q9NYL2
ATAD3B	-0.122147	0.147263	0.381357	1	Q5T9A4
SYNPO	-0.127088	0.14989	0.381357	29.94	Q8N3V7
NT5C	-0.127478	0.14937	0.381357	7.2	Q8TCD5
FAHD2A	-0.130697	0.148726	0.381357	11.68	Q96GK7
MYH7	-0.136852	0.150821	0.381357	209.64	P12883
AKAP1	-0.143955	0.149815	0.381357	14.58	Q92667
GAMT	-0.152943	0.14765	0.381357	11.18	Q14353
HDHD2	-0.158994	0.150917	0.381357	6.88	Q9H0R4
TOMM40L	-0.173853	0.149358	0.381357	1.58	Q969M1
A1BG	-0.179462	0.14814	0.381357	7.5	P04217
DTD1	-0.185925	0.150549	0.381357	2.94	Q8TEA8
MRPS11	-0.145128	0.151556	0.38233	4.06	P82912
COX5A	-0.150402	0.151436	0.38233	11.72	P20674
IDH3G	-0.149511	0.151689	0.382346	8.14	P51553
TMOD1	0.0952451	0.152422	0.382913	16.74	P28289
ACSS1	-0.141325	0.152057	0.382913	13.78	Q9NUB1
ELAC2	-0.142591	0.152346	0.382913	3.46	Q9BQ52
MYH11	-0.289794	0.152243	0.382913	62	P35749
ATP5F1B	-0.126426	0.152619	0.383089	31	P06576
DYNC1H1	0.097938	0.153016	0.38351	170.9	Q14204
WARS2	-0.144964	0.153042	0.38351	3.9	Q9UGM6
MTX2	-0.142495	0.15318	0.383539	7.96	O75431
PACS1	0.161876	0.153623	0.384009	4.96	Q6VY07
SMIM4	-0.169163	0.153581	0.384009	1	Q8WVI0
MSRA	-0.149372	0.153893	0.384103	4.18	Q9UJ68
EML6	-0.195334	0.153915	0.384103	0.72	Q6ZMW3
NAA50	0.0718752	0.154469	0.384848	6.32	Q9GZZ1
FKBP8	-0.199815	0.15445	0.384848	3.02	Q14318
RPL32	0.160736	0.15482	0.385404	3.94	P62910
AP3M1	0.26164	0.156904	0.386263	1.82	Q9Y2T2
H2AZ1	0.21844	0.157026	0.386263	2.22	P0C0S5
MYH13	0.136229	0.156977	0.386263	15.3	Q9UKX3
NONO	0.128323	0.156454	0.386263	10.04	Q15233
MYH9	0.125348	0.15591	0.386263	71.9	P35579
CAP2	0.103888	0.156336	0.386263	23.24	P40123
RPLP2	0.102102	0.15624	0.386263	5.1	P05387
HNRNPUL2	0.094469	0.156695	0.386263	10.72	Q1KMD3
DHX15	0.0943575	0.156231	0.386263	12.84	O43143
RPN1	0.094031	0.156895	0.386263	22.36	P04843
GDI1	-0.0814417	0.156003	0.386263	15.84	P31150
ACTN2	-0.103605	0.156384	0.386263	83.9	P35609
MRPS27	-0.122019	0.155689	0.386263	10.46	Q92552
EHHADH	-0.226027	0.155681	0.386263	3.04	Q08426
MT.ATP8	-0.256755	0.157087	0.386263	1.84	P03928
NDUFA9	-0.141714	0.157482	0.386918	24.26	Q16795
STIP1	-0.0739553	0.15763	0.386967	21.74	P31948
U2SURP	0.159964	0.158425	0.387027	2.3	O15042
RPL7	0.102025	0.158169	0.387027	7.82	P18124
ARF6	0.0958967	0.158142	0.387027	4.8	P62330
PLCD4	-0.119704	0.158053	0.387027	16.68	Q9BRC7
MYOT	-0.142331	0.158391	0.387027	34.5	Q9UBF9
ECI1	-0.175441	0.158419	0.387027	8.76	P42126
WDR3	0.219041	0.158954	0.387379	2.16	Q9UNX4
CCT6A	0.0659483	0.158825	0.387379	16.68	P40227
PTGES2	-0.124422	0.158869	0.387379	17.1	Q9H7Z7
XPO4	-0.119552	0.159234	0.387746	11.08	Q9C0E2
RPL27A	0.115342	0.159412	0.387868	4.28	P46776
MRPL46	-0.101099	0.159988	0.388642	7.28	Q9H2W6
HIBCH	-0.188657	0.159881	0.388642	16.68	Q6NVY1
CPEB4	0.302551	0.160208	0.388862	1.1	Q17RY0
ATG7	-0.113943	0.160761	0.389361	7.76	O95352
NT5C3A	-0.141358	0.160801	0.389361	16.86	Q9H0P0
SLC36A2	-0.42255	0.160738	0.389361	1.22	Q495M3
MAT2B	-0.0959151	0.16104	0.389627	9.08	Q9NZL9
VPS35	0.0708846	0.162105	0.390944	17.44	Q96QK1
LIMA1	-0.137181	0.162233	0.390944	0.7	Q9UHB6
ADSS1	-0.183197	0.162013	0.390944	21.48	Q8N142
NDUFB3	-0.192474	0.162004	0.390944	3.86	O43676
ITGB4	-0.237975	0.162069	0.390944	1.3	P16144
HUWE1	0.0870331	0.162752	0.391604	47.48	Q7Z6Z7
F2	-0.171419	0.162766	0.391604	12.06	P00734
FERMT3	0.234053	0.163122	0.391708	3.74	Q86UX7
SLC41A3	0.11664	0.16302	0.391708	3.74	Q96GZ6
EIF1	-0.135242	0.163199	0.391708	4.86	P41567
PGP	-0.119498	0.163594	0.39172	8.82	A6NDG6
ADAL	-0.16196	0.163449	0.39172	2.84	Q6DHV7
DHCR7	-0.173583	0.163594	0.39172	2.9	Q9UBM7
RPL17	0.110849	0.16404	0.392164	5.94	P18621
SNX9	0.104433	0.164009	0.392164	6.12	Q9Y5X1
HSPA4L	-0.164421	0.164536	0.393039	4.86	O95757
HPR	0.30862	0.164817	0.393272	0.84	P00739
SEC13	0.14784	0.165071	0.393272	3.92	P55735
NADK2	-0.108315	0.165156	0.393272	8.56	Q4G0N4
G0S2	-0.45902	0.165001	0.393272	0.96	P27469
RP2	0.233786	0.16544	0.393328	1.1	O75695
ASPN	-0.222236	0.165408	0.393328	13.3	Q9BXN1
GFPT1	0.107802	0.165707	0.393651	10.8	Q06210
GSTT2	0.215969	0.165944	0.393904	3.36	P0CG29
HOOK3	0.116271	0.166211	0.394229	9.1	Q86VS8
LYRM1	0.213188	0.166392	0.394346	1.64	O43325
CTSZ	0.296271	0.166888	0.394461	0.9	Q9UBR2
TNFAIP2	0.155808	0.166933	0.394461	3.58	Q03169
ARL6IP5	0.149877	0.167168	0.394461	4.96	O75915
PSMF1	-0.105923	0.167143	0.394461	4.74	Q92530
PDHA1	-0.113924	0.167214	0.394461	21.96	P08559
CAPZA2	-0.139067	0.167225	0.394461	11.16	P47755
ABLIM1	0.194323	0.167451	0.394627	14.3	O14639
PSMC5	0.0798062	0.167557	0.394627	18.46	P62195
THBS4	0.302638	0.168024	0.395018	9.6	P35443
PUS1	-0.159358	0.168117	0.395018	4.8	Q9Y606
SMIM20	-0.213575	0.167981	0.395018	2	Q8N5G0
TP53I3	0.341277	0.169965	0.39567	2.72	Q53FA7
FAAH	0.265151	0.169969	0.39567	3.44	O00519
ENAH	0.180803	0.168557	0.39567	5.48	Q8N8S7
ZMPSTE24	0.144268	0.169058	0.39567	4.04	O75844
SELENOF	0.130166	0.169361	0.39567	1.74	O60613
NID2	0.093534	0.169851	0.39567	24.94	Q14112
RRAS2	0.0910171	0.169828	0.39567	4.52	P62070
RAP1A	-0.118915	0.16947	0.39567	1.94	P62834
COA6	-0.166763	0.169944	0.39567	2.66	Q5JTJ3
AGT	-0.23967	0.168733	0.39567	8.26	P01019
DHX32	-0.378816	0.169779	0.39567	0.84	Q7L7V1
BLTP3A	-0.410473	0.16916	0.39567	1.36	Q6BDS2
RAB14	0.0739747	0.170108	0.395687	9.18	P61106
LRRC40	0.076131	0.170698	0.396727	10.22	Q9H9A6
MRPS26	-0.189497	0.170818	0.396727	2.3	Q9BYN8
EXOC1	0.268246	0.172501	0.396902	1.08	Q9NV70
APOC1	0.252913	0.171901	0.396902	1.82	P02654
TRA2A	0.210036	0.172034	0.396902	0.98	Q13595
HPRT1	0.164199	0.171664	0.396902	7.38	P00492
OR6C74	0.162844	0.172605	0.396902	2.56	A6NCV1
ANXA2	0.142912	0.172516	0.396902	23.66	P07355
PA2G4	0.0910176	0.171722	0.396902	15.48	Q9UQ80
HSPA9	-0.0868494	0.172459	0.396902	29.06	P38646
EARS2	-0.114221	0.172175	0.396902	7.16	Q5JPH6
SIL1	-0.116916	0.171914	0.396902	3.54	Q9H173
SEMA3C	-0.12102	0.171031	0.396902	10.6	Q99985
GCLC	-0.138255	0.171161	0.396902	7.3	P48506
UQCC2	-0.252414	0.172343	0.396902	2	Q9BRT2
RPL21	0.112022	0.173351	0.397405	4.74	P46778
HACD1	0.105328	0.173039	0.397405	4.54	B0YJ81
EDF1	-0.122734	0.173295	0.397405	3.54	O60869
PFAS	-0.17848	0.173284	0.397405	0.96	O15067
MRPL10	0.219313	0.174014	0.398056	1.68	Q7Z7H8
TXLNB	-0.101458	0.173778	0.398056	22.68	Q8N3L3
UBE2L3	-0.118661	0.174031	0.398056	7.44	P68036
TIMM9	-0.157808	0.17417	0.398072	2.46	Q9Y5J7
GSDMA	0.564089	0.174564	0.39867	1.54	Q96QA5
RHOG	-0.199122	0.174728	0.398742	3.94	P84095
INTS4	0.449333	0.175054	0.399184	0.8	Q96HW7
NUDT16	-0.0991894	0.175334	0.399219	7.18	Q96DE0
OGDH	-0.118813	0.175238	0.399219	51.8	Q02218
GPI	-0.108832	0.175721	0.399497	28.26	P06744
ACSL1	-0.12583	0.175621	0.399497	34.66	P33121
MYBBP1A	0.159519	0.176037	0.399545	6.98	Q9BQG0
DARS2	-0.136682	0.17614	0.399545	9.72	Q6PI48
UQCRQ	-0.194138	0.176066	0.399545	4.68	O14949
RNF31	0.12139	0.176371	0.399768	3.08	Q96EP0
SNRPC	0.190244	0.1767	0.400214	1.38	P09234
EDC4	0.0981099	0.176855	0.400264	7.06	Q6P2E9
USP28	-0.178542	0.177658	0.40178	2.62	Q96RU2
LRRFIP2	0.210212	0.178685	0.401819	6.86	Q9Y608
DKC1	0.195052	0.178379	0.401819	3.24	O60832
HLA.B	0.15586	0.177961	0.401819	4.7	P01889
GBP2	0.133987	0.178413	0.401819	4.46	P32456
LYPLA2	-0.117032	0.178742	0.401819	6.36	O95372
NME2	-0.120413	0.177947	0.401819	11.78	P22392
TBX15	-0.158657	0.178694	0.401819	3.04	Q96SF7
MMP24OS	-0.216674	0.178633	0.401819	1.54	A0A0U1RRL7
MCAM	0.137734	0.179748	0.403776	8.28	P43121
TMX4	0.0817633	0.180148	0.403776	6.14	Q9H1E5
EIF3A	0.0762446	0.18006	0.403776	37.64	Q14152
HIKESHI	-0.150796	0.180005	0.403776	3	Q53FT3
PPCS	-0.0990074	0.18144	0.405766	4.6	Q9HAB8
ATP5PD	-0.131587	0.181415	0.405766	12.22	O75947
CRIP2	-0.138365	0.181228	0.405766	6.2	P52943
ALDH1B1	0.318664	0.181869	0.406255	19.96	P30837
RARS1	-0.0529282	0.182062	0.406255	25.54	P54136
HSDL1	-0.127443	0.182055	0.406255	7.84	Q3SXM5
ANXA6	-0.0674424	0.18257	0.407086	44.24	P08133
AP4B1	0.363265	0.184696	0.40948	1.08	Q9Y6B7
DUSP26	0.361213	0.184658	0.40948	1	Q9BV47
MAP1B	0.156471	0.184756	0.40948	9.7	P46821
BZW1	0.146933	0.184866	0.40948	4.02	Q7L1Q6
RPL12	0.129086	0.184808	0.40948	4.52	P30050
SLK	0.0865936	0.18387	0.40948	11.9	Q9H2G2
HSP90AB1	0.0799007	0.184558	0.40948	28.38	P08238
TACC2	-0.0900661	0.184459	0.40948	42.68	O95359
FH	-0.180967	0.184118	0.40948	16.88	P07954
LYSMD2	0.353571	0.191386	0.409529	0.64	Q8IV50
PDCD11	0.3115	0.187153	0.409529	1.44	Q14690
GNAI3	0.216355	0.19163	0.409529	1.74	P08754
METAP1	0.164229	0.185755	0.409529	2.82	P53582
ARL1	0.151135	0.186057	0.409529	4.86	P40616
SAR1A	0.139932	0.18701	0.409529	3.62	Q9NR31
DPM1	0.139509	0.186119	0.409529	4.54	O60762
RAB23	0.139418	0.192205	0.409529	1.96	Q9ULC3
CLPTM1	0.132933	0.191765	0.409529	3.9	O96005
KYAT3	0.132797	0.189756	0.409529	7.04	Q6YP21
ABCD1	0.131854	0.186967	0.409529	4.36	P33897
DBN1	0.125037	0.187782	0.409529	8	Q16643
RPL14	0.123418	0.191126	0.409529	3.8	P50914
SRP68	0.112271	0.190495	0.409529	6.3	Q9UHB9
AP2A2	0.111164	0.191691	0.409529	11.02	O94973
TRIM25	0.102446	0.189238	0.409529	11.98	Q14258
PPP3CB	0.102176	0.18905	0.409529	13.42	P16298
MAPRE1	0.10191	0.187992	0.409529	9.78	Q15691
ME3	0.101766	0.192224	0.409529	10.68	Q16798
TTLL12	0.0977335	0.186454	0.409529	10.28	Q14166
NSF	0.0946197	0.188871	0.409529	26.98	P46459
MAP4	0.0912395	0.191743	0.409529	33.82	P27816
CACNA1S	0.0852484	0.188865	0.409529	29.66	Q13698
OSBP	0.083421	0.190088	0.409529	13.52	P22059
SRP72	0.0821219	0.187089	0.409529	9.92	O76094
ROCK2	0.0812537	0.187283	0.409529	19.18	O75116
ANK3	0.0771888	0.185088	0.409529	31.64	Q12955
STUB1	0.0743302	0.190194	0.409529	7.86	Q9UNE7
PAICS	-0.0682263	0.186311	0.409529	8.72	P22234
BCL2L13	-0.0732441	0.188452	0.409529	16.88	Q9BXK5
ADK	-0.0793432	0.189939	0.409529	11.94	P55263
ATP6V1E1	-0.0846104	0.18833	0.409529	5.68	P36543
SNRPGP15	-0.093792	0.192116	0.409529	2.64	A8MWD9
IBA57	-0.102178	0.187324	0.409529	9.98	Q5T440
MYOZ1	-0.107268	0.187948	0.409529	17.16	Q9NP98
CASTOR2	-0.109861	0.187875	0.409529	3.82	A6NHX0
NDUFC2	-0.114756	0.189092	0.409529	7.52	O95298
ETHE1	-0.116303	0.19139	0.409529	5.32	O95571
ARMT1	-0.121666	0.191425	0.409529	12.1	Q9H993
PLCL2	-0.126508	0.189916	0.409529	8.42	Q9UPR0
BSG	-0.132915	0.187346	0.409529	7.32	P35613
GCDH	-0.137204	0.190893	0.409529	9.28	Q92947
MRPL17	-0.13797	0.189263	0.409529	5.4	Q9NRX2
CIAO2A	-0.138527	0.191852	0.409529	2.5	Q9H5X1
MIEF2	-0.148283	0.187106	0.409529	1.96	Q96C03
PNPO	-0.154137	0.191815	0.409529	13.32	Q9NVS9
C6orf136	-0.180068	0.186264	0.409529	3.86	Q5SQH8
ALDOC	-0.208652	0.190565	0.409529	5.44	P09972
CCPG1	-0.213778	0.191148	0.409529	2.04	Q9ULG6
AS3MT	-0.218092	0.186522	0.409529	2.58	Q9HBK9
AK6	-0.231521	0.190892	0.409529	2.38	Q9Y3D8
SFN	-0.355414	0.188285	0.409529	1.74	P31947
SF3B4	-0.377006	0.186854	0.409529	1.6	Q15427
CA1	-0.39932	0.191173	0.409529	14.1	P00915
ACOX2	-0.290476	0.192547	0.409928	3.9	Q99424
TIA1	0.104746	0.193286	0.410407	4.38	P31483
NIT2	-0.0779353	0.193214	0.410407	16.18	Q9NQR4
CACNB1	-0.0825908	0.193317	0.410407	11.22	Q02641
NDUFS2	-0.11954	0.193135	0.410407	24.6	O75306
NAXD	-0.087895	0.193618	0.410416	12.38	Q8IW45
PTRHD1	-0.105008	0.19441	0.410416	4.54	Q6GMV3
UBE2V1	-0.106742	0.193835	0.410416	7.88	Q13404
PHB1	-0.110367	0.194255	0.410416	18.56	P35232
BCKDHA	-0.130768	0.19441	0.410416	12.12	P12694
MRPL49	-0.134019	0.19441	0.410416	3	Q13405
TMEM70	-0.139842	0.19357	0.410416	5	Q9BUB7
SLTM	-0.302032	0.194014	0.410416	1	Q9NWH9
NDUFV1	-0.138954	0.194784	0.410917	19.62	P49821
CD47	0.163742	0.195448	0.411167	2.8	Q08722
CDC5L	0.127399	0.195163	0.411167	5.46	Q99459
EIF3G	0.0984849	0.195337	0.411167	9.08	O75821
PSMC6	0.077018	0.195315	0.411167	12.42	P62333
LRRC2	0.10914	0.195802	0.411295	7.12	Q9BYS8
VCPIP1	-0.121943	0.195744	0.411295	6.46	Q96JH7
CREG1	-0.318059	0.195918	0.411295	0.88	O75629
SHMT1	-0.142794	0.196244	0.411693	9.4	P34896
DCTN1	0.0789284	0.196562	0.411787	34.64	Q14203
RAB12	-0.0761009	0.196459	0.411787	9.56	Q6IQ22
RPS3	0.0769589	0.196707	0.411805	14.06	P23396
MRPL16	-0.127197	0.197386	0.412854	5.36	Q9NX20
ULK3	-0.128094	0.197483	0.412854	6.54	Q6PHR2
PDLIM5	-0.0813298	0.198181	0.413454	17.44	Q96HC4
PLS3	-0.0909114	0.197918	0.413454	25.1	P13797
PRORP	-0.286754	0.198101	0.413454	1.64	O15091
AMPD1	-0.162455	0.198562	0.41372	31.76	P23109
ECSIT	-0.165891	0.198583	0.41372	8.8	Q9BQ95
UGGT1	0.0821155	0.199218	0.414481	32.78	Q9NYU2
CFB	-0.185052	0.199223	0.414481	11.56	P00751
MIX23	-0.125643	0.19968	0.415145	4.3	Q4VC31
ATP5MK	-0.146742	0.199995	0.415514	4.68	Q96IX5
RPL19	0.124249	0.201466	0.417775	3.4	P84098
TLN1	0.072074	0.201241	0.417775	69.8	Q9Y490
GSPT1	-0.095013	0.201499	0.417775	9.44	P15170
MT.ND2	-0.157825	0.20171	0.417924	1.94	P03891
PITPNA	-0.0925523	0.202435	0.419139	6.46	Q00169
VPS35L	0.102551	0.202599	0.41919	6.44	Q7Z3J2
GNL1	0.127972	0.203119	0.41957	2.8	P36915
EMC3	0.120498	0.203811	0.41957	6.8	Q9P0I2
GPC1	0.106808	0.203476	0.41957	5.66	P35052
KARS1	-0.0625476	0.203603	0.41957	17.5	Q15046
GLTP	-0.166726	0.203927	0.41957	2.32	Q9NZD2
PNPLA2	-0.182789	0.203721	0.41957	5.78	Q96AD5
PHYHD1	-0.182831	0.204035	0.41957	4.62	Q5SRE7
SMCO1	-0.257386	0.203691	0.41957	1.82	Q147U7
HBB	-0.29613	0.203038	0.41957	14.1	P68871
RPS20	0.0815986	0.204458	0.420153	3.6	P60866
RPS19	0.08224	0.204622	0.420203	6.08	P39019
JPT1	0.234667	0.205289	0.420537	5.84	Q9UK76
MYO18A	0.118329	0.205343	0.420537	50.58	Q92614
ITGB1	0.0946781	0.205298	0.420537	13.42	P05556
MMGT1	-0.150124	0.205251	0.420537	2.26	Q8N4V1
ARPC3	0.102982	0.206046	0.421692	7.28	O15145
ERH	0.133236	0.206509	0.42195	1.94	P84090
MRPS30	0.1254	0.206729	0.42195	4.6	Q9NP92
MBNL2	-0.177059	0.206732	0.42195	1	Q5VZF2
CALML5	-0.257455	0.206714	0.42195	5.2	Q9NZT1
PPIA	0.126558	0.207116	0.422213	8.4	P62937
TMX3	0.0991771	0.207421	0.422213	11.2	Q96JJ7
COX6A1	-0.185617	0.207286	0.422213	2	P12074
DPYSL4	-0.226126	0.2072	0.422213	1	O14531
RUFY1	0.127022	0.208402	0.422498	2.82	Q96T51
PKN1	-0.0939399	0.208148	0.422498	5.84	Q16512
DIP2C	-0.108858	0.208309	0.422498	16.14	Q9Y2E4
CRADD	-0.116176	0.208237	0.422498	4.32	P78560
NUP58	-0.155529	0.207862	0.422498	0.76	Q9BVL2
APOC3	-0.186252	0.207829	0.422498	2.56	P02656
ERP29	0.0681741	0.208923	0.422701	7.48	P30040
ALDH1A2	-0.0944458	0.208847	0.422701	11.44	O94788
PCID2	-0.109595	0.208835	0.422701	7	Q5JVF3
DHX29	0.107828	0.209728	0.423979	6.2	Q7Z478
YWHAQ	0.0996445	0.209836	0.423979	4.76	P27348
SHMT2	0.0781539	0.21047	0.424976	11.3	P34897
JAGN1	0.108156	0.210804	0.425365	1.28	Q8N5M9
C9orf64	0.113859	0.211213	0.425905	5	Q5T6V5
LACTB	-0.120462	0.211527	0.426253	17.66	P83111
STRN	0.108592	0.211875	0.426595	8.98	O43815
FAH	-0.112299	0.21198	0.426595	11.46	P16930
GLG1	0.121097	0.212284	0.426923	3.08	Q92896
RPL36	0.146428	0.212494	0.427059	2	Q9Y3U8
MUL1	-0.269646	0.212743	0.427275	1.96	Q969V5
SGCG	0.0946471	0.213094	0.427482	8.26	Q13326
GIMAP8	-0.287342	0.21313	0.427482	2.02	Q8ND71
RCC1	0.0929116	0.213417	0.427704	7.34	P18754
MARK3	-0.185103	0.213524	0.427704	1.54	P27448
CAPG	0.177257	0.213754	0.427776	5.76	P40121
KNG1	-0.208081	0.213843	0.427776	11.02	P01042
NAPG	-0.0637839	0.214335	0.428255	8.4	Q99747
UBA1	-0.0674572	0.214367	0.428255	38.94	P22314
C1S	0.152095	0.214584	0.428404	4.46	P09871
NEB	-0.0730507	0.215428	0.42952	395.18	P20929
CYLD	-0.292117	0.215305	0.42952	1.62	Q9NQC7
STYXL2	0.168289	0.215731	0.429556	13.84	Q5VZP5
R3HCC1	-0.129488	0.215684	0.429556	1	Q9Y3T6
B2M	0.193593	0.216245	0.42963	2.66	P61769
BCAP31	0.151782	0.216732	0.42963	5.84	P51572
FN3K	-0.083279	0.216217	0.42963	6.94	Q9H479
STARD7	-0.123401	0.216404	0.42963	4	Q9NQZ5
NUDT2	-0.138186	0.216766	0.42963	4.12	P50583
CAV2	-0.144699	0.216287	0.42963	1.62	P51636
VARS2	-0.201309	0.216666	0.42963	1.78	Q5ST30
MOCS3	0.135696	0.217346	0.430497	2.14	O95396
IGLV3.19	0.374048	0.217637	0.43079	0.94	P01714
EIF2B4	0.0847918	0.217849	0.430926	11	Q9UI10
IQGAP1	0.0897001	0.218517	0.431285	43.92	P46940
SGCD	0.0881979	0.218602	0.431285	11.34	Q92629
PGM3	-0.0809396	0.218395	0.431285	8.1	O95394
MTMR14	-0.395221	0.218504	0.431285	0.7	Q8NCE2
HNRNPM	0.0941429	0.219012	0.431309	20.4	P52272
GFM1	-0.0859843	0.218865	0.431309	20.46	Q96RP9
UBFD1	-0.0966678	0.219043	0.431309	2.98	O14562
GNPDA2	-0.128263	0.219191	0.431317	2.74	Q8TDQ7
EIF3H	0.0721457	0.219554	0.431468	9.58	O15372
CKM	-0.0973039	0.219411	0.431468	49	P06732
PIN4	-0.128256	0.220516	0.433076	5.46	Q9Y237
LIPE	-0.149752	0.220901	0.433551	6.8	Q05469
WDR5	0.164074	0.221168	0.433792	2.3	P61964
VPS37A	0.0972187	0.221603	0.434242	3.46	Q8NEZ2
CRK	-0.0856127	0.221735	0.434242	8.62	P46108
EEFSEC	-0.106589	0.221829	0.434242	4.98	P57772
KRT9	0.462722	0.223147	0.434456	24.8	P35527
TUBAL3	0.237831	0.222809	0.434456	0.94	A6NHL2
GFUS	0.194711	0.223166	0.434456	2.38	Q13630
UCHL1	0.186565	0.223597	0.434456	7.26	P09936
CAVIN4	0.182215	0.222841	0.434456	6.46	Q5BKX8
CAVIN3	0.141621	0.22428	0.434456	5.88	Q969G5
PADI2	0.139446	0.22387	0.434456	28.06	Q9Y2J8
SNRPD1	0.0926273	0.225357	0.434456	3.58	P62314
KPNB1	0.070112	0.2252	0.434456	22.44	Q14974
TSG101	0.0659594	0.224756	0.434456	7.98	Q99816
DST	0.0658135	0.223142	0.434456	53.6	Q03001
EIF3J	-0.0866155	0.224433	0.434456	9.28	O75822
CCDC127	-0.0958578	0.222916	0.434456	5.42	Q96BQ5
IMMT	-0.100907	0.223426	0.434456	37.34	Q16891
DIAPH2	-0.104045	0.225046	0.434456	3.32	O60879
ABCB8	-0.126983	0.22295	0.434456	9.96	Q9NUT2
TP53BP1	-0.130881	0.224547	0.434456	5.46	Q12888
MAOB	-0.135317	0.225398	0.434456	21.18	P27338
RAPGEF1	-0.150343	0.223678	0.434456	1.88	Q13905
DHX36	-0.159162	0.223269	0.434456	3.62	Q9H2U1
CAT	-0.160027	0.224048	0.434456	24.3	P04040
APOA4	-0.166515	0.224807	0.434456	21.64	P06727
PATL1	-0.178085	0.224944	0.434456	1.46	Q86TB9
CLEC14A	-0.217882	0.223283	0.434456	0.96	Q86T13
AGRN	-0.107236	0.225809	0.434972	9.9	O00468
PPP1CC	0.0946299	0.226497	0.435462	1.98	P36873
SLC35A4	-0.120053	0.226289	0.435462	5.44	L0R6Q1
ARFIP1	-0.123899	0.226444	0.435462	3.6	P53367
ITIH3	0.289388	0.22711	0.435839	2.1	Q06033
PRKAG3	0.227529	0.226913	0.435839	2.64	Q9UGI9
HSBP1	0.116888	0.227127	0.435839	2.6	O75506
FGA	0.206531	0.227789	0.436421	23.82	P02671
BRCC3	0.135561	0.228878	0.436421	2.86	P46736
CTNNB1	0.112663	0.228468	0.436421	11.7	P35222
RALY	0.0935005	0.228721	0.436421	2.9	Q9UKM9
KPNA6	0.0778329	0.228379	0.436421	8.06	O60684
CUL5	-0.0628455	0.228128	0.436421	31.96	Q93034
ARL8A	-0.151588	0.228801	0.436421	7.52	Q96BM9
CYCS	-0.17336	0.228599	0.436421	9.22	P99999
MYH16	-0.231349	0.228615	0.436421	2.98	Q9H6N6
TBC1D19	-0.261	0.227967	0.436421	0.88	Q8N5T2
KCTD12	0.116287	0.229428	0.436806	6.68	Q96CX2
SPEG	-0.0695014	0.229632	0.436806	81.7	Q15772
PDP1	-0.140684	0.229363	0.436806	15.38	Q9P0J1
TXNL4A	-0.193374	0.22966	0.436806	0.84	P83876
RPS5	0.134484	0.230083	0.436977	5.26	P46782
RUVBL2	0.0766612	0.230329	0.436977	13.66	Q9Y230
CAPNS1	-0.0753529	0.230219	0.436977	10.74	P04632
GATC	-0.170567	0.229967	0.436977	2.94	O43716
PDXP	-0.0975802	0.230711	0.437426	5.82	Q96GD0
ELANE	0.261619	0.231023	0.437468	0.88	P08246
TIMM21	-0.141236	0.23101	0.437468	7.24	Q9BVV7
DCAF8	0.0975598	0.231419	0.437668	6.08	Q5TAQ9
RPL30	-0.123193	0.231321	0.437668	4.6	P62888
PFN1	0.205989	0.233216	0.439137	7.68	P07737
TAOK3	0.143083	0.233078	0.439137	1	Q9H2K8
GDI2	-0.060531	0.233071	0.439137	31	P50395
BLVRA	-0.0840483	0.232406	0.439137	10.46	P53004
SNX12	-0.0967648	0.232601	0.439137	3.8	Q9UMY4
SMTN	-0.111154	0.232787	0.439137	8.4	P53814
PPTC7	-0.140072	0.233188	0.439137	5.98	Q8NI37
PET100	-0.114142	0.23338	0.439171	1	P0DJ07
KIFBP	0.0960714	0.234234	0.440425	4.42	Q96EK5
EXOSC4	-0.329046	0.234338	0.440425	0.66	Q9NPD3
SLC29A1	-0.135337	0.234867	0.441144	3.84	Q99808
ALDH1L2	-0.191568	0.235173	0.441443	1.24	Q3SY69
PCNT	-0.0923845	0.235397	0.441589	13.3	O95613
AMZ2	0.159182	0.235799	0.442068	1.86	Q86W34
TNNT3	0.153441	0.235992	0.442155	14.88	P45378
ALPK3	0.172215	0.23682	0.44256	25.84	Q96L96
TUBA1B	0.0986572	0.236827	0.44256	22.34	P68363
CYB5R3	0.0895097	0.236656	0.44256	14.56	P00387
OSBPL1A	-0.0768587	0.236942	0.44256	7.18	Q9BXW6
F9	-0.138154	0.236795	0.44256	1.84	P00740
MRPS16	0.122105	0.237221	0.442807	4.2	Q9Y3D3
PIGU	-0.137931	0.237476	0.443009	1.66	Q9H490
ACE	0.151349	0.23829	0.443428	2.72	P12821
POLR2G	0.132457	0.237865	0.443428	3.18	P62487
TBC1D15	0.131974	0.2382	0.443428	7.24	Q8TC07
DNAAF5	0.123413	0.238005	0.443428	6.98	Q86Y56
NDUFB6	-0.138339	0.238482	0.443513	4.56	O95139
DFFA	-0.143635	0.239006	0.444213	3.68	O00273
MRPL24	0.0993488	0.23985	0.444349	5.28	Q96A35
RAB11B	0.0652523	0.239374	0.444349	9.8	Q15907
AFG3L2	-0.0770175	0.239799	0.444349	24.96	Q9Y4W6
SARS2	-0.0848875	0.240111	0.444349	14.24	Q9NP81
DNPEP	-0.0895455	0.240099	0.444349	14.68	Q9ULA0
P4HA1	-0.0958476	0.240043	0.444349	8.3	P13674
STX17	-0.223766	0.239932	0.444349	0.9	P56962
ACACA	-0.28564	0.240409	0.444628	3.06	Q13085
SERPINA1	-0.226523	0.241197	0.445811	24.52	P01009
LTBP1	0.303511	0.241558	0.446206	0.88	Q14766
RGL2	-0.119546	0.241744	0.446275	3.9	O15211
RNF123	0.081796	0.242212	0.446866	25.12	Q5XPI4
MTHFR	0.195599	0.242532	0.447041	1.82	P42898
TMEM182	0.168758	0.244004	0.447041	1	Q6ZP80
ARHGEF7	0.0772358	0.243178	0.447041	5.68	Q14155
PSMD1	0.0638649	0.243135	0.447041	27.16	Q99460
ANXA7	-0.0687523	0.244006	0.447041	15.68	P20073
SCP2	-0.0901784	0.24379	0.447041	13.02	P22307
CBR1	-0.0993401	0.243655	0.447041	14.02	P16152
CASQ2	-0.116687	0.243608	0.447041	16.84	O14958
STARD10	-0.130244	0.243237	0.447041	2.28	Q9Y365
MYH6	-0.150014	0.244087	0.447041	7.1	P13533
MICALL1	-0.154349	0.243051	0.447041	0.96	Q8N3F8
MYORG	-0.185561	0.242806	0.447041	6.66	Q6NSJ0
SEPHS1	-0.0877061	0.244469	0.44747	6.96	P49903
ARSB	0.156859	0.24487	0.447932	4.12	P15848
SLC25A1	-0.19352	0.245091	0.448063	2.42	P53007
MRPL2	0.141324	0.245542	0.448074	4.16	Q5T653
C1QC	0.13891	0.245314	0.448074	3.86	P02747
CYC1	-0.126934	0.245502	0.448074	11.8	P08574
NUTF2	-0.142863	0.245752	0.448184	2.5	P61970
AUH	-0.10755	0.245932	0.448242	8.04	Q13825
TPM1	0.142823	0.246118	0.44831	15	P09493
NUP88	0.146033	0.247639	0.449727	1.6	Q99567
STX18	0.0921116	0.247086	0.449727	5.36	Q9P2W9
YWHAB	-0.0657265	0.247392	0.449727	11.32	P31946
TRIP10	-0.0670105	0.247323	0.449727	15.26	Q15642
MYBPC1	-0.0924318	0.247642	0.449727	83.14	Q00872
RPA1	-0.0731517	0.248872	0.451675	14.58	P27694
GNG11	-0.122261	0.249014	0.451675	2	P61952
SRP54	-0.0846417	0.249323	0.451963	8.9	P61011
DNAJB4	0.0897751	0.249856	0.452385	13.18	Q9UDY4
USP13	-0.0933661	0.24981	0.452385	20.66	Q92995
NDUFS7	-0.110847	0.250087	0.452533	4.94	O75251
EIPR1	0.14235	0.250934	0.45256	2.62	Q53HC9
RASA4	0.110663	0.251034	0.45256	12.44	O43374
OGT	0.0807524	0.250269	0.45256	8.92	O15294
DDX39B	0.076275	0.250649	0.45256	14.14	Q13838
PRTN3	-0.191137	0.251153	0.45256	3.34	P24158
ARFGEF2	-0.217349	0.250956	0.45256	1.52	Q9Y6D5
RTL8C	-0.300975	0.250463	0.45256	0.98	A6ZKI3
ASB14	-0.267106	0.251346	0.452636	3.2	A6NK59
NUDT5	0.287172	0.252208	0.452859	1.92	Q9UKK9
SEC22B	0.109436	0.251943	0.452859	10.2	O75396
CCDC124	0.107286	0.25189	0.452859	5.98	Q96CT7
UMPS	0.102932	0.25222	0.452859	2.22	P11172
TRAP1	-0.0836014	0.251692	0.452859	26.14	Q12931
HMBS	-0.117717	0.252914	0.453834	6.76	P08397
ITGB1BP2	-0.184195	0.253087	0.453873	4.86	Q9UKP3
ZYX	0.102129	0.253566	0.4542	9.08	Q15942
UBR4	0.0728225	0.253581	0.4542	60.4	Q5T4S7
VDAC1	-0.123807	0.25372	0.4542	20.92	P21796
TTL	0.148822	0.253901	0.454253	2.2	Q8NG68
MT.CO2	-0.1834	0.254285	0.454669	6.28	P00403
GIMAP4	-0.150013	0.254638	0.455032	1.38	Q9NUV9
PTPMT1	-0.196093	0.254935	0.455292	4.74	Q8WUK0
CD63	0.133862	0.256059	0.455477	1	P08962
NMNAT3	-0.110854	0.255221	0.455477	8.68	Q96T66
NOL3	-0.112828	0.255637	0.455477	8.42	O60936
MGST3	-0.127687	0.256063	0.455477	5.82	O14880
WDR26	-0.152537	0.256096	0.455477	3.44	Q9H7D7
ICAM1	-0.184882	0.255449	0.455477	2.14	P05362
ZZEF1	-0.324362	0.256092	0.455477	0.9	O43149
FXR1	0.0739523	0.2565	0.455742	20.74	P51114
CHCHD1	-0.196067	0.256547	0.455742	1	Q96BP2
COQ3	-0.0888319	0.256829	0.455973	9.54	Q9NZJ6
C19orf12	-0.19284	0.257275	0.456497	1.34	Q9NSK7
ROMO1	-0.225698	0.25799	0.457495	2.44	P60602
MTFMT	0.193447	0.258783	0.458632	1.68	Q96DP5
CC2D1B	0.0929453	0.259117	0.458954	5.38	Q5T0F9
KLC2	0.115917	0.260642	0.459227	3.16	Q9H0B6
SAFB	0.112614	0.260596	0.459227	8.64	Q15424
AGPS	0.0896592	0.259787	0.459227	6.54	O00116
DEPTOR	0.082703	0.260246	0.459227	9.02	Q8TB45
BUB3	0.0711682	0.260507	0.459227	5.58	O43684
MYOM1	-0.0698634	0.26025	0.459227	102.4	P52179
VPS4A	-0.0768184	0.260489	0.459227	10.48	Q9UN37
TMOD4	-0.0844981	0.260161	0.459227	12.38	Q9NZQ9
PIP5K1A	-0.105877	0.260428	0.459227	3.76	Q99755
RTN2	0.0845679	0.260864	0.45935	7.46	O75298
GLRX3	-0.0710543	0.261118	0.459528	10.42	O76003
RSF1	-0.268547	0.261374	0.459711	0.84	Q96T23
IGKV3.20	0.254	0.262322	0.460602	2.9	P01619
ATP1B1	0.0762171	0.262365	0.460602	9.5	P05026
FARSA	0.0753301	0.262281	0.460602	18.44	Q9Y285
ENOPH1	-0.148547	0.262492	0.460602	3.9	Q9UHY7
DNAJA1	0.0912839	0.2627	0.4607	5.5	P31689
NMNAT1	0.101173	0.263398	0.461656	5.08	Q9HAN9
BCAP29	0.221807	0.264302	0.462173	2.06	Q9UHQ4
NOP58	0.11781	0.263995	0.462173	6.34	Q9Y2X3
UBR3	0.0720539	0.264247	0.462173	19.6	Q6ZT12
CD14	-0.106225	0.264307	0.462173	3.48	P08571
PSME4	0.0914512	0.264755	0.462689	6.1	Q14997
U2AF1	0.376146	0.265232	0.46286	0.9	Q01081
HOMER3	0.199318	0.265278	0.46286	5.24	Q9NSC5
CALCOCO2	-0.137492	0.265314	0.46286	1.78	Q13137
WARS1	-0.0846346	0.265762	0.463315	18.48	P23381
CPT2	-0.115377	0.265882	0.463315	24.56	P23786
TMLHE	-0.13334	0.266047	0.463335	9.02	Q9NVH6
ITPA	0.174608	0.266379	0.463645	2.38	Q9BY32
SCN4A	0.081698	0.266542	0.46366	6.54	P35499
PC	0.0942349	0.267244	0.463939	7.38	P11498
IGBP1	-0.0771591	0.267145	0.463939	5.38	P78318
DMAC1	-0.12924	0.267002	0.463939	1.94	Q96GE9
KCTD19	-0.367797	0.267317	0.463939	0.9	Q17RG1
THAP4	-0.141296	0.267478	0.46395	3.42	Q8WY91
PDLIM3	0.134348	0.26837	0.464645	18.12	Q53GG5
PRRC1	0.124349	0.269574	0.464645	3.14	Q96M27
SNRPD3	0.105922	0.268842	0.464645	2	P62318
NAA15	0.0741472	0.268179	0.464645	11.36	Q9BXJ9
EIF2B5	0.0689191	0.269139	0.464645	6.74	Q13144
UBA6	0.059497	0.269473	0.464645	14.28	A0AVT1
EIF3C	0.0582671	0.269322	0.464645	17.08	Q99613
TOM1L2	-0.086151	0.268652	0.464645	14.36	Q6ZVM7
DHRS7C	-0.135521	0.269482	0.464645	11.32	A6NNS2
ACSF2	-0.137542	0.268887	0.464645	13.56	Q96CM8
HBD	-0.269371	0.269425	0.464645	14.32	P02042
RBFOX2	0.174213	0.272167	0.46491	1	O43251
MCM3	0.163854	0.272665	0.46491	2.68	P25205
GNS	0.161046	0.27145	0.46491	2.32	P15586
CRELD1	0.1601	0.272323	0.46491	1.28	Q96HD1
MTMR1	0.131233	0.272812	0.46491	3.04	Q13613
RPL24	0.123773	0.271978	0.46491	3.86	P83731
TMX1	0.119747	0.272714	0.46491	3.34	Q9H3N1
SUB1	0.0981754	0.271997	0.46491	4.38	P53999
EEA1	0.0845381	0.271009	0.46491	32.56	Q15075
PDCD10	0.0811675	0.271868	0.46491	3.72	Q9BUL8
MOGS	0.0809128	0.272459	0.46491	13.42	Q13724
STT3B	0.0787314	0.270257	0.46491	8.04	Q8TCJ2
SEC23A	0.0757528	0.270005	0.46491	11.8	Q15436
PPP3CA	0.0735505	0.271727	0.46491	4.98	Q08209
EMC4	0.0697647	0.271028	0.46491	3	Q5J8M3
DAP3	-0.0844698	0.272013	0.46491	11.66	P51398
RNF181	-0.128019	0.272582	0.46491	3	Q9P0P0
LHPP	-0.172267	0.272586	0.46491	3.16	Q9H008
VAMP5	-0.200864	0.271039	0.46491	1	O95183
SERPINA7	-0.266701	0.272482	0.46491	4.08	P05543
FMOD	0.260741	0.275578	0.465153	2.4	Q06828
BLOC1S4	0.155872	0.27482	0.465153	0.92	Q9NUP1
WDR37	0.130767	0.275141	0.465153	3.32	Q9Y2I8
STOM	0.104694	0.273557	0.465153	8.44	P27105
RASIP1	0.104335	0.273983	0.465153	4.14	Q5U651
COQ10B	0.0908774	0.274344	0.465153	5.4	Q9H8M1
ADPRHL1	0.0797381	0.275185	0.465153	13.62	Q8NDY3
SEC24B	0.0735457	0.274498	0.465153	8.32	O95487
VPS26A	0.0473384	0.273262	0.465153	12.58	O75436
RABGGTA	-0.0636002	0.273546	0.465153	12.28	Q92696
HADHB	-0.0917046	0.275244	0.465153	28.6	P55084
NFS1	-0.0977118	0.274412	0.465153	6.2	Q9Y697
TRIM32	-0.101665	0.274648	0.465153	5.12	Q13049
CBX1	-0.129242	0.273824	0.465153	2.96	P83916
ATP5ME	-0.132039	0.273694	0.465153	4.32	P56385
PRPF40A	-0.189654	0.275324	0.465153	3.22	O75400
PRPF39	-0.29936	0.275512	0.465153	1	Q86UA1
HLA.DRB1	0.164899	0.276124	0.46525	3.32	P01911
ADIPOQ	0.0932286	0.276429	0.46525	2.96	Q15848
CTDNEP1	-0.088028	0.275951	0.46525	1.78	O95476
CS	-0.148657	0.275892	0.46525	21.54	O75390
DSTN	-0.175309	0.276547	0.46525	4.18	P60981
MBOAT7	-0.208456	0.276561	0.46525	1.2	Q96N66
LAMB2	0.0792727	0.276751	0.46531	39.52	P55268
MRPL40	-0.132282	0.276933	0.465355	4.12	Q9NQ50
IGHG4	-0.260479	0.277142	0.465449	3.72	P01861
RPS3A	0.0833037	0.277565	0.465899	10.14	P61247
LAMTOR2	0.126905	0.278088	0.466147	1.3	Q9Y2Q5
DDOST	0.073759	0.277932	0.466147	12.84	P39656
COPS7B	-0.12049	0.278176	0.466147	4.3	Q9H9Q2
ALDOA	-0.0994554	0.278542	0.4665	39.58	P04075
CDK5	-0.152283	0.279028	0.467055	3.34	Q00535
FAU	0.105955	0.279188	0.467062	2.36	P62861
HSD17B11	0.126795	0.279708	0.467247	4.26	Q8NBQ5
KHDRBS1	0.096385	0.280228	0.467247	3.64	Q07666
CLPP	0.0828377	0.279808	0.467247	5.34	Q16740
NME3	0.079414	0.280207	0.467247	4.1	Q13232
FNTA	0.0711891	0.279728	0.467247	7.82	P49354
APCS	-0.136589	0.280208	0.467247	5.2	P02743
MT.CO1	-0.158218	0.280627	0.467653	2.58	P00395
COL5A1	0.238858	0.280924	0.46789	1.8	P20908
IWS1	-0.101493	0.281234	0.468148	2.38	Q96ST2
OTUD6B	-0.164564	0.28142	0.468198	1.6	Q8N6M0
M6PR	0.218732	0.28173	0.468456	1.78	P20645
DPP7	-0.143832	0.281956	0.468574	3.46	Q9UHL4
SMYD1	-0.0745008	0.282428	0.46884	22.1	Q8NB12
PYGL	-0.139839	0.282314	0.46884	3.54	P06737
HLA.DRA	0.141131	0.282953	0.469316	3.22	P01903
FBLN5	-0.143088	0.283026	0.469316	6.26	Q9UBX5
TLR3	-0.256833	0.28341	0.469695	1	O15455
GRB2	-0.0599449	0.283866	0.470192	14.04	P62993
TUBA3C	0.128706	0.284327	0.470265	3.58	P0DPH7
TARDBP	0.0949611	0.284256	0.470265	4.56	Q13148
FBP1	-0.171121	0.284378	0.470265	2	P09467
SERPINA3	-0.154661	0.284552	0.470294	12.46	P01011
IGHV1.18	0.432768	0.285024	0.47053	0.68	A0A0C4DH31
H4C16	0.132171	0.285491	0.47053	8.18	P62805
BCAR1	0.118473	0.284973	0.47053	3	P56945
DDX5	0.0816524	0.285395	0.47053	9.26	P17844
UBE2K	-0.0934748	0.285677	0.47053	5.98	P61086
REL	-0.0953133	0.285315	0.47053	1	Q04864
SLC25A11	-0.117746	0.285787	0.47053	17.32	Q02978
STAT3	0.0737598	0.285954	0.470548	18.9	P40763
PSMG1	-0.141365	0.286166	0.470639	3.14	O95456
RAB22A	-0.190185	0.286478	0.470772	1.56	Q9UL26
SNCA	-0.253037	0.286558	0.470772	2.84	P37840
TSNAX	-0.0867001	0.286982	0.470913	6.4	Q99598
MTAP	-0.119265	0.287113	0.470913	5.3	Q13126
HYCC1	-0.120674	0.286847	0.470913	3.42	Q9BYI3
PDGFRB	0.226268	0.288618	0.471078	1.3	P09619
NCKAP1	0.0843126	0.289088	0.471078	9.04	Q9Y2A7
ACBD3	0.0838695	0.288209	0.471078	6.32	Q9H3P7
VCP	0.0770972	0.288578	0.471078	49.12	P55072
MLIP	0.0770971	0.288853	0.471078	18.98	Q5VWP3
SETD3	0.0604883	0.287552	0.471078	9.08	Q86TU7
CLASP1	0.055903	0.288423	0.471078	21.66	Q7Z460
PPP2R5D	-0.048512	0.28862	0.471078	11.76	Q14738
ATPAF1	-0.0786212	0.288623	0.471078	7.66	Q5TC12
CRYZ	-0.108112	0.288948	0.471078	16.66	Q08257
CHCHD10	-0.155756	0.288035	0.471078	1	Q8WYQ3
SLC4A7	-0.211477	0.289054	0.471078	3.18	Q9Y6M7
AGTRAP	0.26089	0.289344	0.47124	1.26	Q6RW13
ARPC5L	0.06366	0.289768	0.471675	4.52	Q9BPX5
ATP5MF	-0.188023	0.290429	0.472496	2.56	P56134
PPID	0.101411	0.29065	0.472601	6.76	Q08752
SUCLG2	-0.132781	0.291047	0.472991	18.38	Q96I99
ELMO2	0.219114	0.291876	0.473379	1.42	Q96JJ3
LIMD1	0.0993168	0.291532	0.473379	3.64	Q9UGP4
PLAA	0.0555654	0.291877	0.473379	19.82	Q9Y263
HSPB6	-0.147365	0.291914	0.473379	9.78	O14558
MB	-0.119824	0.292317	0.473778	23.3	P02144
NFIX	-0.0840088	0.293219	0.47453	3.54	Q14938
KLHL41	-0.0967363	0.292949	0.47453	31.42	O60662
APIP	-0.125373	0.293254	0.47453	5.08	Q96GX9
COQ6	-0.0957851	0.293447	0.474589	13.34	Q9Y2Z9
C8G	0.224989	0.293954	0.475154	1.84	P07360
COMMD2	0.182229	0.294208	0.475156	1.66	Q86X83
APOB	0.147624	0.294545	0.475156	81.4	P04114
ACTR10	0.0948822	0.295292	0.475156	5.52	Q9NZ32
ADD1	0.0909735	0.295579	0.475156	11.04	P35611
RANBP3	0.0825314	0.295512	0.475156	3.92	Q9H6Z4
DDX1	0.0656718	0.294395	0.475156	22.98	Q92499
DNM1L	-0.0646753	0.295252	0.475156	30.62	O00429
C1QBP	-0.106698	0.29569	0.475156	7.18	Q07021
NDUFA6	-0.117437	0.295166	0.475156	7.66	P56556
LMCD1	-0.125737	0.295093	0.475156	20.14	Q9NZU5
ADHFE1	-0.14995	0.295271	0.475156	15.96	Q8IWW8
HPCAL1	-0.110122	0.295947	0.475317	1.96	P37235
BABAM2	0.0659314	0.296239	0.475532	3.84	Q9NXR7
LYZ	0.194015	0.296874	0.476298	3	P61626
AIFM1	-0.0789793	0.297205	0.476512	23.32	O95831
SNCG	-0.15413	0.297324	0.476512	2.72	O76070
NEXN	0.136921	0.29807	0.476948	15.8	Q0ZGT2
UBE2M	-0.0615023	0.298045	0.476948	7.82	P61081
IGHV3.49	-0.223287	0.297827	0.476948	1.58	A0A0A0MS15
IDH3B	-0.103738	0.298278	0.477028	14.52	O43837
RPL9P9	0.159378	0.299056	0.477301	6.92	P32969
MYH15	0.128609	0.299082	0.477301	8.08	Q9Y2K3
APOBEC2	-0.151131	0.299053	0.477301	11.78	Q9Y235
SPATA5L1	-0.23429	0.298861	0.477301	1.2	Q9BVQ7
RPS13	0.0852564	0.299396	0.477341	4	P62277
ATP5F1D	-0.112525	0.299424	0.477341	4.88	P30049
RPL13A	0.141182	0.300467	0.477724	4.3	P40429
AARSD1	-0.0756103	0.300615	0.477724	8.14	Q9BTE6
COQ7	-0.106437	0.300576	0.477724	7.52	Q99807
PRRC2A	-0.144127	0.300353	0.477724	4.2	P48634
IGFBP7	-0.163526	0.300385	0.477724	1.62	Q16270
CLYBL	-0.183444	0.300093	0.477724	9.28	Q8N0X4
PDCD6	0.0954184	0.301615	0.479061	4.98	O75340
GNG7	-0.122437	0.301836	0.479158	1	O60262
GARS1	0.0799749	0.302047	0.479241	12.82	P41250
PACSIN2	-0.0766812	0.302311	0.479408	10.12	Q9UNF0
TBC1D17	0.0713505	0.302724	0.479811	12.36	Q9HA65
PCBP2	-0.0632876	0.303074	0.480113	11.54	Q15366
ARIH2	-0.074772	0.304205	0.481652	4.54	O95376
ZYG11B	-0.0880018	0.30507	0.482633	9.24	Q9C0D3
MYOC	-0.167161	0.30517	0.482633	1.3	Q99972
HEXA	-0.173407	0.305404	0.482633	2.24	P06865
DEFA1B	-0.23032	0.305465	0.482633	1.5	P59665
TRIAP1	0.29291	0.306343	0.48309	0.92	O43715
TOR1AIP2.1	0.200478	0.306366	0.48309	0.98	Q9H496
HLA.A	0.146145	0.306791	0.48309	7.6	P04439
ATXN10	0.0803913	0.306518	0.48309	6.6	Q9UBB4
TECR	0.0771822	0.306606	0.48309	9.48	Q9NZ01
EEF2K	-0.150188	0.306876	0.48309	0.96	O00418
TTC38	-0.170294	0.306136	0.48309	4.26	Q5R3I4
DDI2	0.114663	0.307478	0.483772	3.94	Q5TDH0
TOMM22	-0.079315	0.307916	0.483772	5.62	Q9NS69
GSTZ1	-0.106864	0.307951	0.483772	9.36	O43708
CPA3	-0.140491	0.307754	0.483772	6.32	P15088
EIF4A2	-0.0609266	0.308429	0.484017	9.54	Q14240
ASL	-0.123345	0.308312	0.484017	2.56	P04424
PPP1R14B	-0.155629	0.308755	0.484278	3.46	Q96C90
LANCL2	-0.0613693	0.309113	0.484587	7.9	Q9NS86
SUGP2	0.0914249	0.310255	0.485737	5.32	Q8IX01
VPS29	0.073924	0.31033	0.485737	3.8	Q9UBQ0
NDUFA4	-0.162556	0.310072	0.485737	5.26	O00483
C8orf82	-0.152243	0.310638	0.485966	4.42	Q6P1X6
CAPRIN1	0.071541	0.311107	0.486194	8.18	Q14444
ITGA7	0.0592379	0.311029	0.486194	18.12	Q13683
SAMM50	-0.0863069	0.311416	0.486194	19.84	Q9Y512
AARS2	-0.11244	0.311469	0.486194	4.32	Q5JTZ9
SUGCT	-0.175921	0.31159	0.486194	3.3	Q9HAC7
MRPS9	-0.104105	0.312319	0.48708	6.64	P82933
TUBB4A	0.11709	0.312705	0.487429	2.76	P04350
DPH1	-0.129574	0.314156	0.489439	4.7	Q9BZG8
NFIC	0.110184	0.314566	0.489824	2.88	P08651
EOGT	0.0805906	0.314768	0.489885	4.04	Q5NDL2
RINT1	0.137251	0.315141	0.490112	2.56	Q6NUQ1
PURA	0.118256	0.315382	0.490112	4.44	Q00577
CCDC6	0.102204	0.315564	0.490112	2.86	Q16204
CST3	0.101852	0.315497	0.490112	3.52	P01034
TMEM201	0.35384	0.315967	0.490221	1.88	Q5SNT2
PRR33	-0.0656746	0.316284	0.490221	11.64	A8MZF0
SEC11A	-0.100801	0.316175	0.490221	4.14	P67812
LSM3	-0.167162	0.315986	0.490221	2.76	P62310
BRK1	0.23436	0.31659	0.49037	0.88	Q8WUW1
SERPINB1	0.0878546	0.317225	0.49037	16.48	P30740
SNRPA1	0.0746276	0.317519	0.49037	5.56	P09661
NDUFS4	-0.105027	0.317183	0.49037	6.14	O43181
CHMP4A	-0.113783	0.317498	0.49037	2.4	Q9BY43
DUSP29	-0.118545	0.317149	0.49037	4.94	Q68J44
FIS1	-0.122116	0.317349	0.49037	5.64	Q9Y3D6
TUBA1C	0.413712	0.318121	0.490492	1.42	Q9BQE3
NPM1	0.109178	0.31811	0.490492	6.34	P06748
SAE1	0.103246	0.318249	0.490492	4.92	Q9UBE0
BCKDK	-0.0788763	0.317813	0.490492	6.1	O14874
STAU2	0.061317	0.318789	0.491072	15.42	Q9NUL3
NRM	0.101468	0.319299	0.491607	3.06	Q8IXM6
DIABLO	-0.079664	0.319464	0.49161	8.64	Q9NR28
FEM1A	0.186834	0.320075	0.491736	1.74	Q9BSK4
ACADVL	-0.0703042	0.319911	0.491736	35.14	P49748
TFRC	-0.154307	0.320198	0.491736	19.34	P02786
PTGDS	-0.157773	0.319961	0.491736	1.8	P41222
RPS12	0.146873	0.320465	0.491895	3.9	P25398
PIK3CA	-0.147022	0.320737	0.492063	3.28	P42336
DYNLL1	0.269039	0.321477	0.492696	0.72	P63167
VPS13C	0.0418218	0.321408	0.492696	51.12	Q709C8
H1.4	0.104412	0.322003	0.49275	5.54	P10412
PHB2	-0.0801413	0.321912	0.49275	15.84	Q99623
MCEE	-0.0930518	0.321895	0.49275	5.92	Q96PE7
NAA30	0.118349	0.322205	0.49281	2.96	Q147X3
PRKACB	0.0926158	0.322645	0.493017	11.14	P22694
PRSS23	-0.143242	0.322668	0.493017	2.86	O95084
GART	0.0554033	0.323075	0.493149	21.12	P22102
UBE2G1	-0.117236	0.323138	0.493149	2.92	P62253
KRT80	-0.403459	0.323245	0.493149	3.18	Q6KB66
MRPS14	0.120139	0.323428	0.493179	2.7	O60783
LAMTOR3	0.189367	0.323847	0.493568	1	Q9UHA4
PSMA4	0.0588782	0.324286	0.493987	8.28	P25789
FUNDC2	0.118909	0.325986	0.494252	4.86	Q9BWH2
OGA	0.117581	0.325854	0.494252	0.82	O60502
MRPL33	0.0933027	0.325608	0.494252	1.74	O75394
ARHGAP1	0.0917084	0.325599	0.494252	13.74	Q07960
BTF3L4	0.0824613	0.326024	0.494252	7.76	Q96K17
ILVBL	0.0732942	0.326099	0.494252	11.4	A1L0T0
COPS8	-0.071007	0.324812	0.494252	5.58	Q99627
CNPY2	-0.110089	0.325742	0.494252	2.18	Q9Y2B0
UQCRFS1	-0.112277	0.325835	0.494252	16.76	P47985
NAPRT	-0.139495	0.325327	0.494252	11.16	Q6XQN6
SMAD3	-0.297028	0.326752	0.494993	0.98	P84022
TBC1D1	0.169443	0.327476	0.495014	1	Q86TI0
SNRNP40	0.114189	0.328176	0.495014	3.46	Q96DI7
TAP2	0.11292	0.328304	0.495014	5.16	Q03519
ACTR1B	0.0719589	0.327838	0.495014	12.62	P42025
YWHAH	0.067422	0.328356	0.495014	8.44	Q04917
NCLN	0.0624235	0.327262	0.495014	9.36	Q969V3
SUPV3L1	-0.0744338	0.327514	0.495014	15.24	Q8IYB8
CHCHD7	-0.132231	0.327904	0.495014	2.94	Q9BUK0
EPHX2	-0.189484	0.3275	0.495014	14.36	P34913
[truncated: 2,156 more rows]

## Sheet: 4. Interaction
protein	logFC	p-value	q-value	unique peptides	accession
IGKV3D.20	1.74467	0.00252873	0.516186	0.76	A0A0C4DH25		Comparison: Interaction effect (time × group)
ATP1A4	1.66892	0.000499915	0.486315	0.76	Q13733
HSPA6	1.58805	0.0140841	0.827992	1.52	P17066		logFC:	Log2fold change (post-pre)
PODXL	1.22364	0.0146338	0.827992	0.92	O00592		p-value:	Raw, unadjusted p-value
SMDT1	1.14715	0.0123314	0.827992	1.42	Q9H4I9		q-value:	Adjusted p-values (Storey & Tibshirani, 2003. PMID: 12883005)
PLPP7	1.06193	0.000594839	0.486315	0.86	Q8NBV4		unique peptides:	Mean (across all samples) number of unique peptides for given protein identification
SLC2A5	1.05222	0.0393668	0.827992	1.36	P22732		accession:	UniProt accession number for protein identification
CHMP1B	1.02266	0.00410073	0.643681	0.8	Q7LBR1
INTS4	0.827785	0.0670319	0.827992	0.8	Q96HW7
CHRNB1	0.798034	0.0153748	0.827992	1.28	P11230
CALHM5	0.791322	0.0894127	0.852353	1.2	Q8N5C1
WDR64	0.75643	0.0248725	0.827992	0.88	B1ANS9
SMUG1	0.755801	0.104169	0.852353	0.84	Q53HV7
DERL1	0.755392	0.025557	0.827992	0.88	Q9BUN8
IGHV1.18	0.735318	0.146112	0.857396	0.68	A0A0C4DH31
ALPK2	0.733808	0.153461	0.857396	0.9	Q86TB3
UCP3	0.717217	0.0154332	0.827992	1.86	P55916
CTSZ	0.67463	0.0265101	0.827992	0.9	Q9UBR2
KLHL33	0.671699	0.0589656	0.827992	0.7	A6NCF5
KCNA7	0.657819	0.0246811	0.827992	1.54	Q96RP8
ADD2	0.635431	0.00148426	0.486315	3.58	P35612
TMEM161A	0.626853	0.176908	0.8643	1.18	Q9NX61
LSM6	0.616652	0.00610622	0.789422	2.68	P62312
U2AF1	0.601484	0.195537	0.866441	0.9	Q01081
XPO5	0.599786	0.189996	0.8643	1.56	Q9HAV4
ACP2	0.596435	0.000879969	0.486315	3.2	P11117
CPEB4	0.596085	0.047796	0.827992	1.1	Q17RY0
SEPTIN6	0.593858	0.0384213	0.827992	0.9	Q14141
STAB1	0.58704	0.0944015	0.852353	0.86	Q9NY15
GTF3C3	0.580416	0.252184	0.868394	0.7	Q9Y5Q9
COLGALT1	0.576543	0.0235703	0.827992	3.32	Q8NBJ5
SEC61B	0.573646	0.0985639	0.852353	1.32	P60468
RAE1	0.569516	0.0458071	0.827992	2.26	P78406
PDGFRB	0.563767	0.0537802	0.827992	1.3	P09619
URB2	0.548855	0.51259	0.882544	1.4	Q14146
SLC66A2	0.548098	0.122279	0.857396	1.8	Q8N2U9
PPM1G	0.547197	0.00405264	0.643681	1.52	O15355
DAPK2	0.54447	0.135866	0.857396	1.04	Q9UIK4
CSRP2	0.543649	0.0514653	0.827992	1.52	Q16527
NUCB2	0.539615	0.101131	0.852353	1.36	P80303
IK	0.536834	0.018367	0.827992	1.82	Q13123
ARL15	0.535434	0.000763881	0.486315	1.3	Q9NXU5
ERLEC1	0.531123	0.162263	0.857396	0.9	Q96DZ1
NUCKS1	0.528441	0.104041	0.852353	2.4	Q9H1E3
RALB	0.524566	0.00182059	0.516186	3.78	P11234
NHP2	0.523848	0.0381438	0.827992	1.34	Q9NX24
PFN1	0.523614	0.0316042	0.827992	7.68	P07737
ABHD12	0.523563	0.0877757	0.852353	0.66	Q8N2K0
NUDT12	0.514687	0.0309725	0.827992	2.5	Q9BQG2
RGCC	0.514652	0.138385	0.857396	0.86	Q9H4X1
UBL5	0.514481	0.0311736	0.827992	2.28	Q9BZL1
TNC	0.513246	0.000780642	0.486315	5.66	P24821
MYL4	0.512485	0.0509162	0.827992	5.46	P12829
RRP12	0.511983	0.0355497	0.827992	2.04	Q5JTH9
ITGA2B	0.508625	0.131534	0.857396	1.54	P08514
ANKFY1	0.50815	0.0565541	0.827992	0.88	Q9P2R3
MNDA	0.49689	0.0431487	0.827992	1.44	P41218
STMN1	0.496886	0.0470155	0.827992	2.74	P16949
AHSP	0.493317	0.184529	0.8643	0.86	Q9NZD4
RABL3	0.493296	0.0125067	0.827992	3.22	Q5HYI8
DAD1	0.491599	0.0918874	0.852353	2.7	P61803
PDCD11	0.490444	0.143092	0.857396	1.44	Q14690
ATP6V0D1	0.488583	0.0208077	0.827992	1.56	P61421
MYBPC2	0.486961	0.0435807	0.827992	68.34	Q14324
SPTBN2	0.485006	0.176337	0.8643	1.6	O15020
TMEM201	0.466915	0.33531	0.875388	1.88	Q5SNT2
NES	0.465914	0.135356	0.857396	44.44	P48681
RHCE	0.462113	0.258418	0.868394	1.94	P18577
ARL5A	0.458982	0.106174	0.855647	0.74	Q9Y689
NUP107	0.458567	0.0127557	0.827992	2.28	P57740
CORO1B	0.456004	0.0676804	0.827992	2.26	Q9BR76
PRSS1	0.454724	0.318542	0.868693	0.98	P07477
PM20D2	0.452471	0.0618618	0.827992	3.2	Q8IYS1
ZNF330	0.449936	0.0518079	0.827992	1.9	Q9Y3S2
RNPS1	0.448303	0.0200295	0.827992	2.7	Q15287
DCLK1	0.447072	0.444121	0.881316	2.78	O15075
EXOC6B	0.446626	0.100236	0.852353	1	Q9Y2D4
RAB8A	0.446587	0.0542895	0.827992	1.9	P61006
SMAD9	0.441387	0.0882984	0.852353	1.98	O15198
EVPL	0.438912	0.203091	0.868394	1.8	Q92817
PKP1	0.438163	0.238592	0.868394	3.3	Q13835
AMZ2	0.437496	0.0212915	0.827992	1.86	Q86W34
BTK	0.430772	0.0765819	0.829863	0.98	Q06187
UQCC3	0.430502	0.117472	0.857396	1.62	Q6UW78
ACAT2	0.430136	0.0621673	0.827992	2.54	Q9BWD1
COX11	0.426491	0.0503716	0.827992	3.18	Q9Y6N1
GBA1	0.425775	0.0496447	0.827992	1.8	P04062
ZNFX1	0.425551	0.0925156	0.852353	0.82	Q9P2E3
OSBPL8	0.423346	0.0506551	0.827992	2.24	Q9BZF1
HBG2	0.421511	0.576899	0.888946	0.92	P69892
SDF2	0.420118	0.321034	0.868755	0.72	Q99470
TRIAP1	0.418395	0.282865	0.868394	0.92	O43715
WDR3	0.418292	0.047933	0.827992	2.16	Q9UNX4
GPR89A	0.41642	6.98619e-05	0.270956	4.14	B7ZAQ6
TNNI2	0.416413	0.0650071	0.827992	9.4	P48788
OPA3	0.415407	0.363846	0.880454	2.92	Q9H6K4
ELANE	0.414742	0.161958	0.857396	0.88	P08246
ITIH3	0.414621	0.198891	0.867905	2.1	Q06033
TMEM209	0.41291	0.287544	0.868394	0.82	Q96SK2
GFM2	0.412566	0.022036	0.827992	4.62	Q969S9
TMSB10	0.410755	0.238226	0.868394	0.72	P63313
PRIMPOL	0.408987	0.426261	0.881316	1	Q96LW4
BAG1	0.407954	0.0304333	0.827992	2.46	Q99933
MYL11	0.40732	0.0301329	0.827992	24.44	Q96A32
EBF3	0.404109	0.383096	0.881316	0.8	Q9H4W6
ZBTB20	0.404061	0.14252	0.857396	1.46	Q9HC78
RNF165	0.402149	0.35765	0.880282	0.94	Q6ZSG1
ZBTB2	0.400562	0.377584	0.881316	0.84	Q8N680
POSTN	0.400164	0.304527	0.868394	11.9	Q15063
S100A13	0.388568	0.3996	0.881316	2.62	Q99584
MTMR1	0.387382	0.0222412	0.827992	3.04	Q13613
DYNLL1	0.387228	0.266488	0.868394	0.72	P63167
FAAH	0.387033	0.152499	0.857396	3.44	O00519
C1orf122	0.385118	0.283315	0.868394	0.9	Q6ZSJ8
H2AZ1	0.38483	0.073971	0.827992	2.22	P0C0S5
ATP5MJ	0.384795	0.238734	0.868394	3.28	P56378
OAT	0.384641	0.0354937	0.827992	3.62	P04181
CD74	0.382197	0.0928607	0.852353	1	P04233
CDS2	0.38027	0.00515969	0.7147	4.02	O95674
HMGB3	0.380124	0.223665	0.868394	1.32	O15347
RPS27	0.379415	0.0149944	0.827992	1	P42677
MLF2	0.37938	0.250196	0.868394	4.08	Q15773
UBE2B	0.376323	0.14871	0.857396	1.8	P63146
OGA	0.371502	0.0383294	0.827992	0.82	O60502
WDR47	0.369256	0.170527	0.8643	1.44	O94967
AP2S1	0.367119	0.00125628	0.486315	5.04	P53680
RBM17	0.36571	0.160554	0.857396	1.78	Q96I25
SPAG17	0.36567	0.262339	0.868394	1	Q6Q759
APOC1	0.364871	0.155575	0.857396	1.82	P02654
MYBPH	0.364527	0.459028	0.881316	24.48	Q13203
PRKAR1B	0.363449	0.00512449	0.7147	3.2	P31321
TMCC1	0.358569	0.0355427	0.827992	1.74	O94876
SVIP	0.356878	0.217381	0.868394	0.74	Q8NHG7
TUBB6	0.356731	0.0704914	0.827992	10.96	Q9BUF5
GOLGA2	0.356296	0.0530544	0.827992	2.98	Q08379
LMOD1	0.356216	0.0666205	0.827992	5.02	P29536
SELENOF	0.355278	0.00899361	0.827992	1.74	O60613
BYSL	0.354528	0.211148	0.868394	1.74	Q13895
COMMD7	0.352801	0.224314	0.868394	1.56	Q86VX2
NHEJ1	0.349977	0.129057	0.857396	1.56	Q9H9Q4
S100A4	0.349453	0.14015	0.857396	2.52	P26447
RPS26	0.346247	0.133773	0.857396	2.84	P62854
PPIB	0.345806	0.0406503	0.827992	6.5	P23284
AP4E1	0.343837	0.195871	0.866441	1.86	Q9UPM8
FTO	0.342106	0.0687063	0.827992	1.72	Q9C0B1
PPBP	0.34135	0.369617	0.881316	2.6	P02775
SLC1A3	0.341278	0.360304	0.880282	1.48	P43003
TGFBRAP1	0.338442	0.274496	0.868394	0.84	Q8WUH2
TUBG1	0.337912	0.0028345	0.523499	5.02	P23258
SLC25A6	0.337426	0.10341	0.852353	3.22	P12236
PNN	0.336502	0.00403819	0.643681	4.7	Q9H307
PTK2	0.335027	0.0513852	0.827992	1.48	Q05397
ARHGEF11	0.334993	0.242632	0.868394	2.58	O15085
ANP32B	0.334903	0.209046	0.868394	1	Q92688
MED13	0.333327	0.50602	0.882544	1.54	Q9UHV7
EIF2D	0.332791	0.063558	0.827992	1	P41214
MYH2	0.332777	0.0583998	0.827992	64.98	Q9UKX2
ACBD5	0.332598	0.015526	0.827992	2.66	Q5T8D3
CAB39L	0.331515	0.290042	0.868394	1.16	Q9H9S4
H2BC20P	0.33098	0.14213	0.857396	3.08	Q6DN03
DUSP23	0.330673	0.127071	0.857396	2.52	Q9BVJ7
RPL35A	0.330116	0.071856	0.827992	3.22	P18077
SF3A2	0.329924	0.376494	0.881316	0.62	Q15428
RETREG1	0.329095	0.130552	0.857396	1	Q9H6L5
EIF4E2	0.32874	0.122015	0.857396	1.98	O60573
PTDSS2	0.326566	0.0945348	0.852353	1.92	Q9BVG9
ATP13A1	0.32587	0.0484571	0.827992	2.78	Q9HD20
ACTBL2	0.323231	0.12117	0.857396	5.06	Q562R1
FTH1	0.323212	0.177509	0.8643	11.8	P02794
PLOD3	0.322808	0.421586	0.881316	1.96	O60568
SEC62	0.322061	0.17487	0.8643	0.82	Q99442
S100A16	0.321909	0.158137	0.857396	4.36	Q96FQ6
FN1	0.321386	0.178116	0.8643	44.24	P02751
EPB41L3	0.321116	0.0602314	0.827992	3.4	Q9Y2J2
H3.7	0.321068	0.04855	0.827992	1	Q5TEC6
RSC1A1	0.32099	0.333655	0.875388	0.72	Q92681
AMY1B	0.319736	0.357654	0.880282	4.1	P0DTE7
AGMAT	0.319521	0.334636	0.875388	4.96	Q9BSE5
SEC16A	0.317712	0.0128583	0.827992	6.1	O15027
AP4B1	0.31626	0.390935	0.881316	1.08	Q9Y6B7
NUDCD1	0.314214	0.040276	0.827992	4.12	Q96RS6
LSM4	0.313839	0.0337864	0.827992	3	Q9Y4Z0
IGLV3.19	0.313695	0.448108	0.881316	0.94	P01714
YIF1A	0.313636	0.0892408	0.852353	2.64	O95070
DNAJC8	0.311358	0.141322	0.857396	2.52	O75937
KRT9	0.310983	0.55263	0.888946	24.8	P35527
DDX42	0.310836	0.0402482	0.827992	3.5	Q86XP3
ICMT	0.310346	0.050709	0.827992	3.6	O60725
MTHFR	0.310338	0.182119	0.8643	1.82	P42898
EIF2AK2	0.309933	0.0167276	0.827992	3.96	P19525
ELMO2	0.309362	0.287743	0.868394	1.42	Q96JJ3
DUSP26	0.308252	0.411704	0.881316	1	Q9BV47
SNRPF	0.307923	0.0389174	0.827992	2.94	P62306
APOL2	0.307448	0.127794	0.857396	5.54	Q9BQE5
EXOC3	0.304597	0.166341	0.863263	2.38	O60645
CDC73	0.303143	0.395671	0.881316	2.16	Q6P1J9
MVP	0.302843	0.167145	0.863263	18.6	Q14764
ABI1	0.302444	0.0461546	0.827992	3.42	Q8IZP0
HLA.DRB1	0.302274	0.151805	0.857396	3.32	P01911
CAVIN3	0.301832	0.0644505	0.827992	5.88	Q969G5
SMU1	0.300606	0.0580702	0.827992	3.2	Q2TAY7
RTN4	0.300162	0.0581091	0.827992	21.74	Q9NQC3
PXMP4	0.298603	0.446197	0.881316	0.84	Q9Y6I8
NAA20	0.298328	0.122633	0.857396	0.88	P61599
MCM6	0.297949	0.264147	0.868394	1.42	Q14566
MYBPC3	0.296148	0.382586	0.881316	1.54	Q14896
IGLL5	0.295099	0.441497	0.881316	1.9	B9A064
PGS1	0.294833	0.19005	0.8643	0.8	Q32NB8
METTL13	0.294317	0.10747	0.855647	2.7	Q8N6R0
RNF114	0.293742	0.0989332	0.852353	2.32	Q9Y508
PGRMC1	0.293669	0.0849026	0.852353	1.22	O00264
SRSF2	0.290336	0.372964	0.881316	1.18	Q01130
ARF4	0.287368	0.0868332	0.852353	4.04	P18085
RSL1D1	0.286475	0.0583999	0.827992	4.44	O76021
GFUS	0.286411	0.200572	0.867905	2.38	Q13630
PCOLCE	0.285614	0.288461	0.868394	2.6	Q15113
RINT1	0.285571	0.125401	0.857396	2.56	Q6NUQ1
MAGED2	0.28527	0.106816	0.855647	7.34	Q9UNF1
THBS1	0.285104	0.300929	0.868394	5.2	P07996
FMOD	0.282864	0.377789	0.881316	2.4	Q06828
HSPE1	0.282645	0.212438	0.868394	7.7	P61604
TPM1	0.281338	0.101788	0.852353	15	P09493
MRPS34	0.281149	0.0263191	0.827992	8.52	P82930
SNRPE	0.279958	0.18491	0.8643	2.06	P62304
SNW1	0.276231	0.0707994	0.827992	2.42	Q13573
H2BC12	0.275859	0.0439256	0.827992	6.66	O60814
LGALS3	0.27554	0.138543	0.857396	6.68	P17931
OCIAD2	0.275315	0.384804	0.881316	0.8	Q56VL3
CNOT4	0.275291	0.140056	0.857396	1.7	O95628
LTN1	0.274744	0.353917	0.880282	1.7	O94822
OBSL1	0.273156	0.0843047	0.852353	13.78	O75147
USP4	0.272532	0.0547777	0.827992	3.6	Q13107
WASHC4	0.271197	0.0191914	0.827992	7.18	Q2M389
ATP5F1E	0.27076	0.414459	0.881316	1	P56381
MYH1	0.270726	0.0575183	0.827992	191.04	P12882
LSMEM1	0.270657	0.161523	0.857396	1.68	Q8N8F7
MGST2	0.269566	0.251369	0.868394	1.92	Q99735
HLA.C	0.269317	0.493373	0.882544	1.28	P10321
PFDN2	0.269102	0.196063	0.866441	4.36	Q9UHV9
TNNT3	0.268886	0.135906	0.857396	14.88	P45378
TMEM182	0.268747	0.181884	0.8643	1	Q6ZP80
PREPL	0.268572	0.230069	0.868394	5.54	Q4J6C6
RALA	0.267861	0.144139	0.857396	2.8	P11233
BDH2	0.26675	0.310899	0.868394	1.42	Q9BUT1
TBK1	0.26637	0.277577	0.868394	1.16	Q9UHD2
TUBAL3	0.265105	0.330194	0.87503	0.94	A6NHL2
CEACAM1	0.26261	0.394855	0.881316	0.8	P13688
GSDMA	0.261695	0.639671	0.898192	1.54	Q96QA5
DDX43	0.261653	0.620898	0.894741	0.94	Q9NXZ2
MINPP1	0.261064	0.216155	0.868394	0.94	Q9UNW1
ATL3	0.259812	0.0563917	0.827992	8.56	Q6DD88
ARG1	0.25929	0.338341	0.875992	7	P05089
IQGAP2	0.25851	0.462888	0.882544	1.56	Q13576
CDH15	0.258108	0.203262	0.868394	2.86	P55291
WDR37	0.258044	0.122731	0.857396	3.32	Q9Y2I8
BCLAF1	0.256355	0.0875939	0.852353	5.12	Q9NYF8
METAP1	0.255559	0.141862	0.857396	2.82	P53582
TMEM186	0.255438	0.35529	0.880282	1.66	Q96B77
MYL1	0.255248	0.0375082	0.827992	23.34	P05976
POLG2	0.253927	0.254118	0.868394	1.72	Q9UHN1
CTSG	0.2534	0.281141	0.868394	3.9	P08311
TRIO	0.253128	0.240621	0.868394	2.4	O75962
VAMP2	0.249556	0.0610431	0.827992	4.84	P63027
KPRP	0.24888	0.639887	0.898192	3.24	Q5T749
FKBP1A	0.248588	0.171771	0.8643	5.46	P62942
TSTD1	0.24411	0.677352	0.900276	1	Q8NFU3
DNAAF5	0.24358	0.0954215	0.852353	6.98	Q86Y56
NDUFB4	0.243303	0.256776	0.868394	5.94	O95168
HNRNPF	0.242371	0.0119791	0.827992	4.6	P52597
ACTN3	0.242276	0.706826	0.902322	38.14	Q08043
STOM	0.241742	0.0712467	0.827992	8.44	P27105
NUP35	0.241678	0.241743	0.868394	1.16	Q8NFH5
SQOR	0.241607	0.176913	0.8643	15.4	Q9Y6N5
ALDH1L2	0.240663	0.287429	0.868394	1.24	Q3SY69
RBMX	0.240605	0.0710804	0.827992	4.52	P38159
AMPD3	0.240177	0.365262	0.880454	13.32	Q01432
GNAQ	0.239845	0.098704	0.852353	1.76	P50148
TWF1	0.239375	0.140479	0.857396	1.84	Q12792
GGACT	0.239024	0.57077	0.888946	1.22	Q9BVM4
LMNB1	0.23814	0.129521	0.857396	11.42	P20700
PLPP3	0.23792	0.103212	0.852353	2	O14495
POLR2G	0.23638	0.130536	0.857396	3.18	P62487
S100A6	0.235994	0.468527	0.882544	2.22	P06703
GNAI3	0.235503	0.303345	0.868394	1.74	P08754
NOP2	0.234995	0.294654	0.868394	1.54	P46087
PPP6R3	0.23428	0.0382146	0.827992	4.7	Q5H9R7
LAMTOR2	0.233302	0.148639	0.857396	1.3	Q9Y2Q5
AP1G1	0.231069	0.0888545	0.852353	10.58	O43747
COL18A1	0.22994	0.115583	0.856476	12.88	P39060
MRPS30	0.229191	0.098066	0.852353	4.6	Q9NP92
KLHL30	0.229122	0.057012	0.827992	5.08	Q0D2K2
SUGP2	0.228983	0.0700641	0.827992	5.32	Q8IX01
KDSR	0.228982	0.0750018	0.828748	1.96	Q06136
TOR1B	0.228912	0.293099	0.868394	1.5	O14657
ATP2A1	0.228659	0.103763	0.852353	51.52	O14983
RPL13A	0.228648	0.227487	0.868394	4.3	P40429
TPMT	0.227746	0.156635	0.857396	3.32	P51580
C19orf25	0.227359	0.242789	0.868394	2.88	Q9UFG5
VIM	0.226901	0.282161	0.868394	37.84	P08670
SRSF1	0.226518	0.0447544	0.827992	7.68	Q07955
BID	0.225864	0.275767	0.868394	1.46	P55957
ERAP2	0.225473	0.407185	0.881316	3.04	Q6P179
SLC35B1	0.225112	0.105903	0.855647	1	P78383
DUSP13.1	0.223788	0.312017	0.868394	1.78	Q9UII6
ANP32E	0.223783	0.0949691	0.852353	3.38	Q9BTT0
HLA.DRA	0.223637	0.22068	0.868394	3.22	P01903
SAR1A	0.223327	0.129964	0.857396	3.62	Q9NR31
MYLK	0.223246	0.0721495	0.827992	6.02	Q15746
GOSR2	0.223152	0.134943	0.857396	3.6	O14653
HSD17B11	0.222862	0.172184	0.8643	4.26	Q8NBQ5
CPSF7	0.222396	0.200576	0.867905	1	Q8N684
NDUFB1	0.22229	0.328088	0.873119	3.9	O75438
HNRNPD	0.22197	0.100237	0.852353	4.86	Q14103
COL5A2	0.221925	0.557035	0.888946	0.84	P05997
SPCS2	0.221605	0.0478005	0.827992	5.76	Q15005
VPS33B	0.220714	0.266654	0.868394	0.88	Q9H267
CD47	0.219907	0.209677	0.868394	2.8	Q08722
ATXN2L	0.219193	0.127974	0.857396	4.9	Q8WWM7
PI4K2A	0.217507	0.288023	0.868394	2.56	Q9BTU6
B2M	0.217163	0.31588	0.868693	2.66	P61769
TRAPPC5	0.216024	0.197514	0.866441	1.96	Q8IUR0
COX7A1	0.215046	0.638662	0.898192	2.9	P24310
MYH8	0.214878	0.166584	0.863263	43.8	P13535
CCAR2	0.214002	0.062701	0.827992	13.32	Q8N163
COG3	0.21397	0.201981	0.868394	3.7	Q96JB2
PPL	0.213742	0.416798	0.881316	5.12	O60437
SSR1	0.213547	0.398282	0.881316	2.42	P43307
H1.5	0.213427	0.30387	0.868394	2.46	P16401
OR6C74	0.213215	0.197381	0.866441	2.56	A6NCV1
DNAJC2	0.213004	0.549562	0.888946	2.62	Q99543
CDKN2AIP	0.212541	0.450543	0.881316	1.6	Q9NXV6
FBLN1	0.21219	0.171428	0.8643	5.56	P23142
CDK5RAP3	0.211862	0.056416	0.827992	8.46	Q96JB5
SMAP	0.211601	0.217859	0.868394	2.4	O00193
CAV3	0.211293	0.396436	0.881316	2.7	P56539
HMCN1	0.20812	0.428394	0.881316	0.96	Q96RW7
HPR	0.20807	0.4778	0.882544	0.84	P00739
C1S	0.206293	0.224651	0.868394	4.46	P09871
USP9Y	0.205903	0.046047	0.827992	18.42	O00507
CEPT1	0.205081	0.494598	0.882544	1.9	Q9Y6K0
GFPT1	0.204328	0.0602577	0.827992	10.8	Q06210
SPCS3	0.203575	0.136555	0.857396	2.74	P61009
HAL	0.203222	0.566186	0.888946	3.3	P42357
NUDT5	0.203199	0.557113	0.888946	1.92	Q9UKK9
SELENOI	0.203025	0.291982	0.868394	1.68	Q9C0D9
MRPL20	0.202831	0.245381	0.868394	2	Q9BYC9
MTREX	0.202286	0.247075	0.868394	2.52	P42285
MLST8	0.20165	0.518366	0.882605	0.98	Q9BVC4
MYOF	0.200444	0.187912	0.8643	13.02	Q9NZM1
SH3BGRL2	0.199428	0.371097	0.881316	0.98	Q9UJC5
YTHDF3	0.199324	0.0551675	0.827992	4.24	Q7Z739
PFDN5	0.199303	0.098134	0.852353	5.14	Q99471
SURF4	0.199259	0.0497055	0.827992	4.08	O15260
DCAF1	0.199182	0.389472	0.881316	1.68	Q9Y4B6
CHID1	0.198407	0.213687	0.868394	7.6	Q9BWS9
CPQ	0.197954	0.278571	0.868394	3.22	Q9Y646
CHMP1A	0.197943	0.31708	0.868693	2	Q9HD42
NTMT1	0.197864	0.0212109	0.827992	6.18	Q9BV86
NUP88	0.197712	0.250504	0.868394	1.6	Q99567
ARPC4	0.197358	0.0440372	0.827992	8.14	P59998
VCAN	0.19735	0.138024	0.857396	7.54	P13611
MTFMT	0.19679	0.397637	0.881316	1.68	Q96DP5
ACTA2	0.196729	0.137582	0.857396	18.46	P62736
RTL8C	0.196269	0.590129	0.888946	0.98	A6ZKI3
TAOK3	0.195775	0.239278	0.868394	1	Q9H2K8
FUNDC2	0.19503	0.246266	0.868394	4.86	Q9BWH2
EIF4B	0.194821	0.201923	0.868394	6.72	P23588
UBR1	0.19473	0.0652073	0.827992	6.72	Q8IWV7
DHRS7	0.194727	0.321358	0.868755	9.64	Q9Y394
ATP1B4	0.194442	0.192035	0.865037	0.96	Q9UN42
ASB2	0.194405	0.283416	0.868394	9.52	Q96Q27
PRPF4	0.194075	0.140468	0.857396	2.92	O43172
EWSR1	0.193135	0.191648	0.8643	3.98	Q01844
FREM2	0.192367	0.554296	0.888946	3.78	Q5SZK8
HSP90B1	0.192357	0.112294	0.855647	27.86	P14625
VPS11	0.192284	0.485147	0.882544	1.32	Q9H270
PPP2R5C	0.191982	0.511675	0.882544	2.52	Q13362
AKAP6	0.191393	0.459003	0.881316	0.98	Q13023
FGG	0.19055	0.435492	0.881316	20.04	P02679
PFDN6	0.190512	0.294395	0.868394	5	O15212
COMMD9	0.190393	0.437497	0.881316	1.66	Q9P000
GCAT	0.190268	0.489025	0.882544	3.98	O75600
PTBP1	0.190118	0.16778	0.863263	9.84	P26599
PHGDH	0.189674	0.498336	0.882544	4.46	O43175
SYNGR2	0.189428	0.380787	0.881316	1.98	O43760
UBE4A	0.189324	0.0450243	0.827992	8.62	Q14139
TNFAIP2	0.188996	0.225623	0.868394	3.58	Q03169
SHOC2	0.188951	0.0521041	0.827992	5.22	Q9UQ13
MYBBP1A	0.188275	0.248278	0.868394	6.98	Q9BQG0
SNRPB	0.18822	0.148054	0.857396	3.64	P14678
STAT1	0.188053	0.0522443	0.827992	14.1	P42224
RPL7A	0.187196	0.109788	0.855647	9.4	P62424
PVR	0.187096	0.595951	0.888946	1.12	P15151
NRDC	0.184913	0.0524079	0.827992	10.56	O43847
C1QB	0.184899	0.341152	0.877708	1.46	P02746
RPS23	0.184781	0.194677	0.866441	4.58	P62266
GXYLT1	0.184409	0.515207	0.882544	0.96	Q4G148
VAPA	0.184306	0.108957	0.855647	6.14	Q9P0L0
H4C16	0.184234	0.28304	0.868394	8.18	P62805
IER3IP1	0.182708	0.45368	0.881316	1.98	Q9Y5U9
MYH13	0.182599	0.171031	0.8643	15.3	Q9UKX3
PRRC1	0.181211	0.246274	0.868394	3.14	Q96M27
FGB	0.18051	0.438119	0.881316	26.14	P02675
TOMM20	0.180407	0.711871	0.903158	0.82	Q15388
GGPS1	0.180401	0.268617	0.868394	1.96	O95749
PTGES3	0.18039	0.347796	0.877708	2.78	Q15185
IPO9	0.179866	0.219217	0.868394	4.72	Q96P70
H2AC21	0.179706	0.514297	0.882544	2	Q8IUE6
TMX1	0.179618	0.235952	0.868394	3.34	Q9H3N1
BCL2	0.179532	0.520085	0.883166	1.74	P10415
DSP	0.178712	0.563786	0.888946	35.44	P15924
MRPL23	0.178625	0.113408	0.85573	6.8	Q16540
MPP1	0.17862	0.188289	0.8643	7.86	Q00013
SFXN3	0.178166	0.161332	0.857396	6.1	Q9BWM7
TOP2B	0.177975	0.0938471	0.852353	7.86	Q02880
TSPO	0.177711	0.562738	0.888946	0.96	P30536
MAPK3	0.177684	0.184834	0.8643	6.44	P27361
GLIPR2	0.177523	0.34411	0.877708	3.52	Q9H4G4
CPEB3	0.177496	0.150346	0.857396	5.32	Q8NE35
TAP2	0.177331	0.26895	0.868394	5.16	Q03519
UBA5	0.17706	0.153945	0.857396	3.32	Q9GZZ9
MCAM	0.177053	0.213077	0.868394	8.28	P43121
TUBA1C	0.176888	0.759155	0.907953	1.42	Q9BQE3
PFKFB1	0.176888	0.276515	0.868394	9.82	P16118
KIF1B	0.176314	0.317354	0.868693	2.84	O60333
ACHE	0.175969	0.279045	0.868394	5.04	P22303
ITIH1	0.175716	0.363773	0.880454	12.48	P19827
JCHAIN	0.175535	0.530211	0.884471	0.98	P01591
MRE11	0.17525	0.146851	0.857396	2.66	P49959
IPO13	0.174822	0.336179	0.875388	2.58	O94829
NPM1	0.173933	0.252181	0.868394	6.34	P06748
AP3M1	0.173774	0.494391	0.882544	1.82	Q9Y2T2
AIP	0.173336	0.402505	0.881316	3.84	O00170
RPL38	0.173257	0.265984	0.868394	2.64	P63173
JAGN1	0.17289	0.15023	0.857396	1.28	Q8N5M9
CORO1A	0.172554	0.498091	0.882544	3.2	P31146
TNNC2	0.172381	0.404925	0.881316	15.22	P02585
HACD1	0.172159	0.109574	0.855647	4.54	B0YJ81
LRRC57	0.172043	0.357577	0.880282	1.94	Q8N9N7
SLC27A4	0.17159	0.458336	0.881316	4.46	Q6P1M0
PRSS23	0.171572	0.392384	0.881316	2.86	O95084
FKBP7	0.171456	0.373528	0.881316	2.54	Q9Y680
PSME2	0.171325	0.248334	0.868394	12	Q9UL46
NCK2	0.170863	0.162261	0.857396	4.38	O43639
STXBP3	0.170745	0.0478218	0.827992	11.14	O00186
SRSF10	0.170151	0.445628	0.881316	2.4	O75494
BLOC1S4	0.169612	0.390469	0.881316	0.92	Q9NUP1
LAMTOR3	0.169222	0.523733	0.884354	1	Q9UHA4
FKBP2	0.16913	0.242364	0.868394	3.82	P26885
RNPEPL1	0.168786	0.689665	0.901322	0.8	Q9HAU8
ALDH16A1	0.168743	0.420168	0.881316	2.06	Q8IZ83
FHL3	0.168692	0.476141	0.882544	5.72	Q13643
SAMHD1	0.168582	0.137995	0.857396	13.78	Q9Y3Z3
FTL	0.168212	0.651427	0.899489	2.98	P02792
YOD1	0.167934	0.386502	0.881316	0.9	Q5VVQ6
TMX3	0.167832	0.125419	0.857396	11.2	Q96JJ7
GNA11	0.167015	0.0341956	0.827992	8.78	P29992
PHYH	0.16654	0.193525	0.866441	5.02	O14832
ENO2	0.166441	0.246803	0.868394	9.9	P09104
PPP3CB	0.166295	0.124438	0.857396	13.42	P16298
CNRIP1	0.165631	0.319199	0.868693	2.72	Q96F85
TMEM33	0.165355	0.235811	0.868394	5.38	P57088
ARVCF	0.164907	0.573605	0.888946	3.3	O00192
DEPTOR	0.164867	0.107957	0.855647	9.02	Q8TB45
RPAP1	0.164807	0.283953	0.868394	4.62	Q9BWH6
RABGAP1	0.164689	0.104047	0.852353	7.16	Q9Y3P9
ST13	0.16466	0.392564	0.881316	8.2	P50502
ABI3BP	0.164633	0.411816	0.881316	5.94	Q7Z7G0
CCAR1	0.164341	0.498732	0.882544	0.98	Q8IX12
DUT	0.164072	0.0732077	0.827992	3.46	P33316
COX6C	0.163727	0.45365	0.881316	5	P09669
RPS16	0.163416	0.127609	0.857396	7.86	P62249
RECQL	0.163301	0.21401	0.868394	8.68	P46063
ETF1	0.162544	0.0913348	0.852353	11.16	P62495
FLNA	0.162495	0.435754	0.881316	84.94	P21333
PSME4	0.162016	0.15587	0.857396	6.1	Q14997
GSPT2	0.162012	0.445686	0.881316	1	Q8IYD1
LRBA	0.161844	0.564419	0.888946	1.24	P50851
STT3A	0.161672	0.128098	0.857396	7.24	P46977
MYL9	0.16141	0.51439	0.882544	2.32	P24844
TMX4	0.161374	0.0587364	0.827992	6.14	Q9H1E5
MCM3	0.161284	0.434812	0.881316	2.68	P25205
SYNC	0.15929	0.158555	0.857396	12.56	Q9H7C4
CORO1C	0.159204	0.391824	0.881316	4.24	Q9ULV4
XRCC5	0.159183	0.108565	0.855647	20.72	P13010
TNPO3	0.159079	0.494676	0.882544	2.3	Q9Y5L0
CNN3	0.158945	0.306157	0.868394	5.06	Q15417
NFIC	0.158921	0.29577	0.868394	2.88	P08651
TMEM177	0.158829	0.251724	0.868394	4.4	Q53S58
LAMA4	0.158561	0.0635936	0.827992	23.6	Q16363
MTA2	0.158373	0.700451	0.902187	1	O94776
PPIC	0.158311	0.732529	0.905496	2.3	P45877
CISD2	0.15825	0.132641	0.857396	4.62	Q8N5K1
AASS	0.157064	0.28925	0.868394	7.82	Q9UDR5
ALKBH7	0.157053	0.407002	0.881316	2.68	Q9BT30
MAGT1	0.156658	0.0887604	0.852353	5.22	Q9H0U3
PPP2R3A	0.156649	0.348821	0.877708	3.68	Q06190
FBXO6	0.156523	0.290519	0.868394	2.66	Q9NRD1
SGCA	0.156431	0.0743755	0.827992	6.84	Q16586
RPL3	0.156409	0.468776	0.882544	5.66	P39023
PPP3CA	0.156289	0.0948227	0.852353	4.98	Q08209
CACNA1S	0.156203	0.0845284	0.852353	29.66	Q13698
DNAJB5	0.156197	0.144074	0.857396	9.2	O75953
MFSD10	0.156189	0.695101	0.901444	0.92	Q14728
LANCL1	0.156174	0.197364	0.866441	10.08	O43813
PTP4A2	0.155983	0.624803	0.895678	1	Q12974
RRBP1	0.155832	0.459241	0.881316	9.78	Q9P2E9
ADD1	0.155612	0.198286	0.867905	11.04	P35611
RANBP9	0.155486	0.37843	0.881316	2.96	Q96S59
TRAPPC4	0.155063	0.496342	0.882544	2.92	Q9Y296
ZFR	0.154937	0.668057	0.899489	1.16	Q96KR1
EEF1A1	0.154867	0.206219	0.868394	19.92	P68104
TMEM43	0.154423	0.253154	0.868394	13.84	Q9BTV4
ACTN4	0.154387	0.24713	0.868394	33.24	O43707
AOC3	0.153991	0.241227	0.868394	14.06	Q16853
KRT86	0.153905	0.352655	0.880282	1.12	O43790
TAP1	0.153849	0.471909	0.882544	3.88	Q03518
CMPK2	0.153803	0.413145	0.881316	2.38	Q5EBM0
XRN2	0.153633	0.277806	0.868394	1	Q9H0D6
SUN1	0.153434	0.115651	0.856476	14.46	O94901
H3C13	0.153126	0.436364	0.881316	4.34	Q71DI3
COG2	0.152941	0.48236	0.882544	1.78	Q14746
DES	0.152922	0.287949	0.868394	37.88	P17661
TIMM29	0.152536	0.189354	0.8643	4.4	Q9BSF4
CHMP2A	0.152216	0.262856	0.868394	3.3	O43633
ARSB	0.152204	0.414181	0.881316	4.12	P15848
EIF1AX	0.152103	0.121196	0.857396	3.96	P47813
PEX14	0.152015	0.416918	0.881316	4.04	O75381
GSN	0.151829	0.36736	0.881129	24.6	P06396
SERPINH1	0.151249	0.469815	0.882544	14	P50454
JUP	0.150898	0.652384	0.899489	14.86	P14923
TTC1	0.150849	0.185273	0.8643	5.12	Q99614
VWA5A	0.150738	0.561959	0.888946	2.42	O00534
HAX1	0.150658	0.278762	0.868394	4.8	O00165
RRAS2	0.150626	0.102749	0.852353	4.52	P62070
SKIC8	0.150441	0.0928904	0.852353	6.22	Q9GZS3
SEPTIN9	0.150362	0.267253	0.868394	8.3	Q9UHD8
PAFAH1B3	0.150361	0.268763	0.868394	7.88	Q15102
RPL22	0.150202	0.430191	0.881316	3.18	P35268
SAP18	0.150105	0.590649	0.888946	1.44	O00422
TBCC	0.150029	0.314007	0.868693	6.12	Q15814
ARL6IP5	0.149801	0.317186	0.868693	4.96	O75915
RPLP0	0.149602	0.101735	0.852353	11.28	P05388
TTC9	0.149081	0.590718	0.888946	2.5	Q92623
LPCAT3	0.149076	0.263918	0.868394	5.86	Q6P1A2
TJP2	0.14897	0.191627	0.8643	7.68	Q9UDY2
MTX3	0.148365	0.459018	0.881316	2.22	Q5HYI7
ALG9	0.147496	0.224983	0.868394	2	Q9H6U8
MRPL10	0.14743	0.502847	0.882544	1.68	Q7Z7H8
BRCC3	0.147255	0.34455	0.877708	2.86	P46736
SGPL1	0.147191	0.405668	0.881316	3.34	O95470
MACF1	0.14697	0.0990946	0.852353	28.14	Q9UPN3
LXN	0.146845	0.562095	0.888946	1.96	Q9BS40
TPM2	0.146558	0.335011	0.875388	22.62	P07951
MPO	0.146451	0.510067	0.882544	4.14	P05164
XIRP2	0.146292	0.682703	0.900407	102.54	A4UGR9
GIMAP1	0.146119	0.514262	0.882544	3.04	Q8WWP7
SGCD	0.146031	0.143161	0.857396	11.34	Q92629
DSC1	0.145253	0.653256	0.899489	5.72	Q08554
RPS9	0.144661	0.169161	0.863263	9.56	P46781
UCHL1	0.144329	0.494941	0.882544	7.26	P09936
SRSF9	0.144085	0.27555	0.868394	2.6	Q13242
GSTT2	0.143832	0.498613	0.882544	3.36	P0CG29
DIP2A	0.143347	0.225488	0.868394	7.66	Q14689
GLS	0.143278	0.189084	0.8643	7.48	O94925
SNRPA1	0.143248	0.168447	0.863263	5.56	P09661
DHRS7B	0.143048	0.294779	0.868394	10.14	Q6IAN0
LRRFIP2	0.142676	0.507432	0.882544	6.86	Q9Y608
TLCD4	0.142503	0.387104	0.881316	3	Q96MV1
LMNA	0.141993	0.17013	0.8643	38.84	P02545
SPTB	0.141484	0.210366	0.868394	80.44	P11277
DYSF	0.141415	0.208942	0.868394	79.66	O75923
TMEM230	0.141241	0.437466	0.881316	1	Q96A57
ENDOG	0.140733	0.435335	0.881316	9.28	Q14249
FOXRED1	0.1405	0.464747	0.882544	2.6	Q96CU9
NCSTN	0.140344	0.517293	0.882605	0.9	Q92542
PITHD1	0.140276	0.223159	0.868394	6.62	Q9GZP4
SUPT16H	0.139977	0.319402	0.868693	3.82	Q9Y5B9
SEC61A1	0.139972	0.313562	0.868693	4.2	P61619
SFXN4	0.139928	0.354581	0.880282	5.12	Q6P4A7
ADAM10	0.139716	0.476356	0.882544	0.82	O14672
UTRN	0.13966	0.0640234	0.827992	22.06	P46939
LRRC40	0.139471	0.0722981	0.827992	10.22	Q9H9A6
RPL28	0.139455	0.485958	0.882544	4.36	P46779
CIRBP	0.138893	0.299433	0.868394	4	Q14011
TRIM28	0.138805	0.263805	0.868394	12.16	Q13263
SRRM2	0.138194	0.308508	0.868394	5	Q9UQ35
DDOST	0.138137	0.144801	0.857396	12.84	P39656
DECR2	0.13788	0.239527	0.868394	2.54	Q9NUI1
ATG9A	0.137691	0.31118	0.868394	3.9	Q7Z3C6
PRPF40A	0.137633	0.566375	0.888946	3.22	O75400
ALDH1B1	0.137494	0.675354	0.900276	19.96	P30837
FBL	0.137423	0.314747	0.868693	8.4	P22087
CYP2J2	0.137268	0.690536	0.901322	1.56	P51589
PVALB	0.137192	0.617956	0.894741	4.18	P20472
ERAP1	0.137172	0.507303	0.882544	22.22	Q9NZ08
SLC4A1	0.137116	0.655155	0.899489	23.88	P02730
SNRNP200	0.136984	0.0983263	0.852353	21.62	O75643
PLGRKT	0.136638	0.318483	0.868693	5.16	Q9HBL7
SND1	0.136499	0.14022	0.857396	25.6	Q7KZF4
STX17	0.136463	0.607385	0.892233	0.9	P56962
PLP2	0.136385	0.522248	0.884354	1	Q04941
RPS7	0.136006	0.22615	0.868394	6.48	P62081
VAT1	0.13599	0.211232	0.868394	10.94	Q99536
BCAP31	0.135788	0.42341	0.881316	5.84	P51572
FCSK	0.135158	0.273097	0.868394	4.56	Q8N0W3
SNTB1	0.135155	0.242981	0.868394	18.84	Q13884
RAB18	0.135046	0.151623	0.857396	7.96	Q9NP72
C9orf64	0.134981	0.28413	0.868394	5	Q5T6V5
PSMC4	0.134868	0.145064	0.857396	17.42	P43686
MRPL2	0.13482	0.422701	0.881316	4.16	Q5T653
SF3A3	0.134797	0.362907	0.880454	4.72	Q12874
EDC4	0.134764	0.180918	0.8643	7.06	Q6P2E9
ERBIN	0.134662	0.407821	0.881316	3.16	Q96RT1
TUBB2A	0.134555	0.219389	0.868394	5.34	Q13885
SEH1L	0.134546	0.421421	0.881316	2.86	Q96EE3
HCLS1	0.134471	0.534466	0.886233	1.68	P14317
CTPS2	0.134111	0.265423	0.868394	4.48	Q9NRF8
DHRS4	0.133705	0.44882	0.881316	4.28	Q9BTZ2
HLA.A	0.133377	0.499923	0.882544	7.6	P04439
RNMT	0.133214	0.404074	0.881316	2.54	O43148
SNU13	0.133046	0.533895	0.886159	1.98	P55769
UCHL5	0.133012	0.111463	0.855647	11.8	Q9Y5K5
CDC5L	0.132887	0.328061	0.873119	5.46	Q99459
NAA50	0.132854	0.0596819	0.827992	6.32	Q9GZZ1
SERPINB9	0.132683	0.309508	0.868394	4.42	P50453
HNRNPA1	0.132559	0.288127	0.868394	10.06	P09651
DDX46	0.132556	0.49186	0.882544	2.7	Q7L014
SLC2A1	0.131915	0.660638	0.899489	5.24	P11166
PSMB6	0.131822	0.151944	0.857396	4	P28072
NEGR1	0.130923	0.626026	0.895678	0.98	Q7Z3B1
MAP1LC3A	0.130697	0.323416	0.870415	1	Q9H492
PDLIM7	0.1305	0.322944	0.869805	10.62	Q9NR12
RPS15	0.130334	0.286664	0.868394	5.24	P62841
C8G	0.130329	0.653169	0.899489	1.84	P07360
RAB9B	0.130261	0.63601	0.898192	1.6	Q9NP90
MARK3	0.130113	0.515661	0.882596	1.54	P27448
NIBAN2	0.130092	0.292069	0.868394	8.78	Q96TA1
MRPS6	0.129975	0.385628	0.881316	2.92	P82932
TJAP1	0.129707	0.561408	0.888946	0.86	Q5JTD0
C8orf33	0.129538	0.565145	0.888946	0.9	Q9H7E9
GNB1	0.128457	0.364914	0.880454	4.18	P62873
USP11	0.128386	0.439678	0.881316	3.38	P51784
HYI	0.128333	0.519637	0.883165	1.42	Q5T013
RAP2B	0.128043	0.528776	0.884471	2.92	P61225
NFATC1	0.127817	0.536772	0.887023	2.58	O95644
CKAP4	0.127618	0.384873	0.881316	13.22	Q07065
FUCA1	0.127566	0.507074	0.882544	2.86	P04066
ATP1A1	0.12749	0.216258	0.868394	17.08	P05023
UBE2R2	0.127461	0.436511	0.881316	0.88	Q712K3
SLC25A24	0.12712	0.122851	0.857396	14.18	Q6NUK1
MTARC2	0.127109	0.401084	0.881316	8.58	Q969Z3
CSPG4	0.127001	0.332528	0.875388	13.6	Q6UVK1
CACNA2D1	0.126863	0.124797	0.857396	41.34	P54289
TTL	0.126855	0.481311	0.882544	2.2	Q8NG68
P4HB	0.126809	0.189283	0.8643	22.06	P07237
RPL37A	0.126761	0.708019	0.902576	0.8	P61513
APOB	0.126686	0.515103	0.882544	81.4	P04114
PSPC1	0.126491	0.367159	0.881129	6.8	Q8WXF1
LNPK	0.126373	0.234275	0.868394	13.08	Q9C0E8
MYH15	0.126128	0.461501	0.882544	8.08	Q9Y2K3
TBC1D17	0.1259	0.191203	0.8643	12.36	Q9HA65
CES1	0.125635	0.529943	0.884471	3.74	P23141
KLHL21	0.125301	0.457692	0.881316	2.7	Q9UJP4
ME3	0.125292	0.246107	0.868394	10.68	Q16798
AGPAT3	0.125074	0.201092	0.867905	5.66	Q9NRZ7
BASP1	0.124544	0.681269	0.900407	3.22	P80723
EMC9	0.124436	0.439345	0.881316	1	Q9Y3B6
RPL21	0.124427	0.273864	0.868394	4.74	P46778
AP1B1	0.124402	0.15976	0.857396	9.06	Q10567
BZW1	0.124211	0.41631	0.881316	4.02	Q7L1Q6
IGLV3.25	0.1237	0.561853	0.888946	2.44	P01717
BRK1	0.123634	0.701777	0.902187	0.88	Q8WUW1
GPC1	0.123564	0.287529	0.868394	5.66	P35052
SUMF2	0.123511	0.642735	0.899076	2.78	Q8NBJ7
TRNT1	0.12335	0.38746	0.881316	4.32	Q96Q11
ABCF2	0.123236	0.0710128	0.827992	6.46	Q9UG63
GPX7	0.123152	0.380111	0.881316	3.76	Q96SL4
SMS	0.122962	0.395117	0.881316	5.74	P52788
NSDHL	0.122933	0.540308	0.888349	4.26	Q15738
GPD2	0.122651	0.419217	0.881316	29.18	P43304
NCL	0.122362	0.34407	0.877708	14.54	P19338
PDCD6	0.122306	0.339302	0.877404	4.98	O75340
KRT78	0.121499	0.769394	0.909046	7.12	Q8N1N4
MYO1B	0.121065	0.205589	0.868394	14.06	O43795
ATP6V1C1	0.120524	0.542465	0.888946	5.66	P21283
PPT1	0.120211	0.376408	0.881316	3.86	P50897
MAGED1	0.11998	0.653399	0.899489	2.52	Q9Y5V3
ABCF3	0.11959	0.157179	0.857396	12.7	Q9NUQ8
CTSD	0.119305	0.422382	0.881316	16.34	P07339
SRPK3	0.119111	0.39232	0.881316	2.88	Q9UPE1
DHCR24	0.118886	0.573125	0.888946	6	Q15392
ASPH	0.118692	0.311577	0.868394	8.72	Q12797
RIN1	0.118654	0.859108	0.920282	1.14	Q13671
SKIC3	0.118552	0.127599	0.857396	20.22	Q6PGP7
AKTIP	0.118009	0.505173	0.882544	2.36	Q9H8T0
FITM2	0.117982	0.233901	0.868394	3	Q8N6M3
POLR2B	0.117973	0.500669	0.882544	4.7	P30876
GOLGA3	0.117944	0.338199	0.875992	4.86	Q08378
GNS	0.117869	0.559889	0.888946	2.32	P15586
DGAT1	0.117778	0.499602	0.882544	2.96	O75907
COQ10B	0.117699	0.306927	0.868394	5.4	Q9H8M1
SLAIN2	0.117668	0.403214	0.881316	3.96	Q9P270
PARL	0.117598	0.266455	0.868394	2.9	Q9H300
KYAT3	0.117539	0.400177	0.881316	7.04	Q6YP21
PRKACB	0.117524	0.365069	0.880454	11.14	P22694
KRT1	0.116868	0.837986	0.915892	29.64	P04264
GTPBP6	0.116783	0.540121	0.888349	2.34	O43824
MYDGF	0.116451	0.415508	0.881316	1.74	Q969H8
SF3B1	0.11621	0.190126	0.8643	18.24	O75533
SLC41A3	0.116186	0.314011	0.868693	3.74	Q96GZ6
SLC9A3R1	0.116117	0.564512	0.888946	1.64	O14745
VPS50	0.115939	0.510515	0.882544	3.98	Q96JG6
APOC2	0.115911	0.665187	0.899489	3.02	P02655
VPS37C	0.115906	0.44821	0.881316	1	A5D8V6
TPPP	0.115691	0.386547	0.881316	3.08	O94811
SNCG	0.115442	0.572001	0.888946	2.72	O76070
AGPAT5	0.115257	0.583968	0.888946	1.64	Q9NUQ2
PSMD5	0.114882	0.284183	0.868394	9.6	Q16401
F8A3	0.114821	0.770387	0.909046	0.92	P23610
CAP2	0.114606	0.257695	0.868394	23.24	P40123
CAVIN4	0.114404	0.578725	0.888946	6.46	Q5BKX8
DCTN5	0.113816	0.819866	0.914261	2.12	Q9BTE1
C2	0.113661	0.608405	0.892233	1.88	P06681
NSF	0.113552	0.254464	0.868394	26.98	P46459
LIMD1	0.113505	0.383839	0.881316	3.64	Q9UGP4
RPS28	0.11334	0.48018	0.882544	2	P62857
M6PR	0.113335	0.686023	0.900407	1.78	P20645
TNKS1BP1	0.113071	0.359605	0.880282	9.56	Q9C0C2
RPS6	0.113034	0.337879	0.875992	5.46	P62753
PACSIN3	0.112839	0.393122	0.881316	18.62	Q9UKS6
RAB24	0.112568	0.396263	0.881316	4.48	Q969Q5
SPAG9	0.112186	0.332109	0.875388	25.18	O60271
MRPL28	0.112043	0.488499	0.882544	3.74	Q13084
RAB23	0.111647	0.448787	0.881316	1.96	Q9ULC3
SRM	0.11161	0.412669	0.881316	5.72	P19623
PRCP	0.11158	0.658015	0.899489	2.06	P42785
PSMD14	0.111538	0.141252	0.857396	9.66	O00487
BZW2	0.111434	0.471457	0.882544	15.08	Q9Y6E2
LARP4	0.111382	0.644837	0.899489	2.16	Q71RC2
DYNC1LI1	0.111172	0.29344	0.868394	17.34	Q9Y6G9
PA2G4	0.111145	0.227804	0.868394	15.48	Q9UQ80
NDUFAF5	0.111113	0.36708	0.881129	4.44	Q5TEU4
CARD19	0.111092	0.536592	0.887023	3.9	Q96LW7
PBXIP1	0.11092	0.262765	0.868394	20.42	Q96AQ6
RPS11	0.110772	0.226451	0.868394	5.82	P62280
MRPL34	0.110658	0.418109	0.881316	1.9	Q9BQ48
INF2	0.110589	0.68557	0.900407	1.84	Q27J81
MCM4	0.110558	0.669999	0.899489	1.22	P33991
ERH	0.110474	0.447696	0.881316	1.94	P84090
GANC	0.110214	0.635137	0.898192	0.8	Q8TET4
NUP54	0.110171	0.415289	0.881316	3.34	Q7Z3B4
KRTCAP2	0.109614	0.541143	0.888349	1	Q8N6L1
KSR1	0.109497	0.668096	0.899489	1.34	Q8IVT5
ACLY	0.109371	0.406478	0.881316	11.4	P53396
DHRS11	0.108776	0.600801	0.88904	0.82	Q6UWP2
MAP7D1	0.108655	0.381034	0.881316	8.02	Q3KQU3
OSGEPL1	0.108478	0.636254	0.898192	1.12	Q9H4B0
RRAS	0.108137	0.354117	0.880282	6.48	P10301
SPTA1	0.108134	0.640426	0.898192	58.18	P02549
TBCEL	0.108052	0.61787	0.894741	4.12	Q5QJ74
SACM1L	0.108047	0.299605	0.868394	12.02	Q9NTJ5
HNRNPAB	0.108036	0.344669	0.877708	4.68	Q99729
ACTN1	0.10794	0.587721	0.888946	18.04	P12814
GNAO1	0.107937	0.510119	0.882544	1.72	P09471
CARNS1	0.107806	0.433231	0.881316	11.92	A5YM72
SAE1	0.107779	0.451472	0.881316	4.92	Q9UBE0
NCK1	0.107712	0.660242	0.899489	0.76	P16333
COL6A3	0.107355	0.435799	0.881316	109.78	P12111
PPP1R3C	0.107271	0.55574	0.888946	2.64	Q9UQK1
TOMM34	0.107189	0.245784	0.868394	5.28	Q15785
MYH7B	0.107118	0.305616	0.868394	9.46	A7E2Y1
RPL5	0.107078	0.256834	0.868394	8.2	P46777
PLN	0.106952	0.759125	0.907953	1.84	P26678
PSMD3	0.106823	0.139244	0.857396	21.04	O43242
CORO6	0.106673	0.344638	0.877708	10.64	Q6QEF8
XRN1	0.106615	0.417748	0.881316	8.94	Q8IZH2
FCGRT	0.106595	0.596713	0.888946	1.96	P55899
COBL	0.106476	0.344158	0.877708	13.54	O75128
NIT1	0.106465	0.470084	0.882544	2.9	Q86X76
PURA	0.106435	0.513393	0.882544	4.44	Q00577
STEAP4	0.106429	0.35363	0.880282	7.18	Q687X5
RPL11	0.106402	0.601128	0.889123	3.04	P62913
ESAM	0.106374	0.554774	0.888946	3.26	Q96AP7
LIMS1	0.10602	0.596338	0.888946	1.18	P48059
STUB1	0.106008	0.178117	0.8643	7.86	Q9UNE7
NEDD8	0.105854	0.672568	0.899489	3.56	Q15843
NEDD4L	0.105691	0.514425	0.882544	0.96	Q96PU5
G6PD	0.105691	0.502868	0.882544	4.3	P11413
NID1	0.105599	0.195225	0.866441	31.38	P14543
PSMA3	0.105578	0.257439	0.868394	6.96	P25788
COPB1	0.10535	0.243463	0.868394	19.4	P53618
RPS24	0.105271	0.438076	0.881316	3	P62847
SRP72	0.104987	0.223301	0.868394	9.92	O76094
MSN	0.104795	0.320836	0.868755	20.6	P26038
RANBP6	0.104444	0.411372	0.881316	5.36	O60518
MYL6	0.104103	0.596005	0.888946	5.86	P60660
ATP2B4	0.10406	0.186012	0.8643	13.04	P23634
BLOC1S2	0.103876	0.608893	0.892233	0.98	Q6QNY1
ICAM2	0.103677	0.768704	0.909046	0.98	P13598
GK	0.103619	0.608926	0.892233	1.84	P32189
FBXO22	0.103532	0.631572	0.897298	0.82	Q8NEZ5
POLR2L	0.103493	0.767734	0.909046	1.62	P62875
GNB2	0.103006	0.258905	0.868394	6.38	P62879
H1.2	0.102948	0.711063	0.902724	1	P16403
SNRNP70	0.102777	0.545888	0.888946	2.26	P08621
C5	0.102639	0.59212	0.888946	10.86	P01031
FBXO40	0.102631	0.54111	0.888349	5.04	Q9UH90
HDHD3	0.102308	0.729257	0.905496	2.14	Q9BSH5
ISG15	0.102287	0.57174	0.888946	1.84	P05161
MOB1B	0.102175	0.55568	0.888946	2.76	Q7L9L4
FUBP1	0.102175	0.285514	0.868394	9.52	Q96AE4
KIF1A	0.102008	0.732246	0.905496	2.3	Q12756
SNX9	0.101806	0.325499	0.87303	6.12	Q9Y5X1
PRAF2	0.101578	0.54386	0.888946	1	O60831
EXOC4	0.101545	0.383015	0.881316	9.36	Q96A65
ELAVL1	0.101408	0.176475	0.8643	6.74	Q15717
MACROH2A1	0.101011	0.336111	0.875388	11.4	O75367
KRT4	0.100784	0.672264	0.899489	3.08	P19013
NR3C1	0.100722	0.446839	0.881316	4.62	P04150
CTTN	0.100614	0.35189	0.880282	13.38	Q14247
NMT2	0.100608	0.515206	0.882544	1	O60551
ATP5MC1	0.100546	0.79226	0.910565	0.98	P05496
FAM120A	0.100493	0.193699	0.866441	20	Q9NZB2
ATP2B1	0.100213	0.54156	0.888349	4.12	P20020
ENO1	0.100155	0.239951	0.868394	17.5	P06733
ATP1B3	0.100011	0.51625	0.882605	2.3	P54709
RAD23B	0.0999353	0.447184	0.881316	10.22	P54727
CELF1	0.0998146	0.453793	0.881316	5.14	Q92879
GPAT3	0.0997138	0.284339	0.868394	7.38	Q53EU6
BANF1	0.0996591	0.379084	0.881316	7.3	O75531
AQP4	0.0996127	0.711653	0.903158	2.96	P55087
CSNK1A1	0.099401	0.397355	0.881316	6.28	P48729
TRAPPC3	0.0993176	0.530725	0.884948	3.3	O43617
JPT1	0.0991895	0.697309	0.901444	5.84	Q9UK76
UGGT1	0.0990754	0.263046	0.868394	32.78	Q9NYU2
PDK1	0.0990458	0.338209	0.875992	8.1	Q15118
SLC25A10	0.098786	0.544744	0.888946	2.98	Q9UBX3
ESYT1	0.098569	0.495375	0.882544	26.08	Q9BSJ8
TIA1	0.0983473	0.3762	0.881316	4.38	P31483
RAB9A	0.0982931	0.395381	0.881316	5.38	P51151
TMEM223	0.0982246	0.604489	0.890719	2.82	A0PJW6
SLC44A2	0.0980907	0.477507	0.882544	8.76	Q8IWA5
TUBB	0.0980291	0.50865	0.882544	5.54	P07437
TMEM109	0.0979668	0.527427	0.884471	1.98	Q9BVC6
CNN1	0.0979505	0.73015	0.905496	7.76	P51911
DCUN1D1	0.0977461	0.423079	0.881316	3.34	Q96GG9
KHSRP	0.0975889	0.394931	0.881316	13.08	Q92945
FEZ2	0.0975832	0.612445	0.894273	0.96	Q9UHY8
STRN	0.0975452	0.416556	0.881316	8.98	O43815
HLA.B	0.0975129	0.540377	0.888349	4.7	P01889
DDX19B	0.0974663	0.463406	0.882544	2.62	Q9UMR2
CAPN7	0.0970993	0.206065	0.868394	6.68	Q9Y6W3
RPL13	0.0969698	0.527622	0.884471	5.46	P26373
CLPTM1	0.09685	0.490105	0.882544	3.9	O96005
DNASE1L1	0.0967129	0.627189	0.895678	2.64	P49184
ATP2A3	0.096656	0.754398	0.907953	0.92	Q93084
CAVIN1	0.0963585	0.289217	0.868394	13.62	Q6NZI2
DUSP12	0.0962955	0.709826	0.902576	0.74	Q9UNI6
PSMD8	0.0960245	0.329879	0.87503	9.02	P48556
NUP93	0.0956068	0.131381	0.857396	12.88	Q8N1F7
LDHA	0.0955187	0.597089	0.888946	23.74	P00338
ATG5	0.0954934	0.592996	0.888946	2.46	Q9H1Y0
OGT	0.0953813	0.326566	0.87303	8.92	O15294
EMC4	0.0952993	0.278172	0.868394	3	Q5J8M3
PGRMC2	0.0952109	0.440017	0.881316	6.06	O15173
STX4	0.0951777	0.212697	0.868394	8.16	Q12846
TPM4	0.0950968	0.482117	0.882544	5.76	P67936
LMO7	0.0948891	0.540138	0.888349	39.36	Q8WWI1
PPP1CC	0.0948005	0.380584	0.881316	1.98	P36873
CPB2	0.0947344	0.745375	0.906465	1.44	Q96IY4
RCC2	0.0944837	0.754459	0.907953	2.1	Q9P258
DNAH5	0.0944775	0.734493	0.906157	1.28	Q8TE73
SCAMP1	0.0944529	0.576296	0.888946	3.98	O15126
INPPL1	0.09444	0.385209	0.881316	15.88	O15357
MDN1	0.0941716	0.444994	0.881316	4.26	Q9NU22
FOCAD	0.0938962	0.253988	0.868394	11	Q5VW36
LGALS3BP	0.0937305	0.550853	0.888946	7.44	Q08380
SSR4	0.0936013	0.329578	0.87503	3.8	P51571
EOGT	0.0935895	0.399157	0.881316	4.04	Q5NDL2
HSPB2	0.0935821	0.524441	0.884354	7.84	Q16082
TMED4	0.093222	0.57731	0.888946	2	Q7Z7H5
COL6A1	0.0930976	0.497153	0.882544	30.28	P12109
EHBP1L1	0.0925716	0.263138	0.868394	31.58	Q8N3D4
LAP3	0.0924067	0.26094	0.868394	21.94	P28838
PPIA	0.0918731	0.506501	0.882544	8.4	P62937
LYZ	0.0916477	0.721026	0.905323	3	P61626
MTMR9	0.0915572	0.587854	0.888946	3.52	Q96QG7
SHMT2	0.0913682	0.289989	0.868394	11.3	P34897
SLC27A1	0.0912407	0.323647	0.870415	16.1	Q6PCB7
ERGIC1	0.0911166	0.273724	0.868394	6.64	Q969X5
AASDHPPT	0.090887	0.28531	0.868394	8.92	Q9NRN7
SETD3	0.090818	0.250017	0.868394	9.08	Q86TU7
NMT1	0.0908024	0.347095	0.877708	7.42	P30419
NONO	0.0907889	0.466313	0.882544	10.04	Q15233
KPNA6	0.0905615	0.311124	0.868394	8.06	O60684
RBP1	0.0904441	0.636709	0.898192	3.62	P09455
ZC3H7B	0.0901962	0.713832	0.903412	0.98	Q9UGR2
SYNE1	0.0899907	0.27302	0.868394	18.88	Q8NF91
CAMK2D	0.0899834	0.544978	0.888946	9.42	Q13557
TP53I3	0.089737	0.788678	0.910565	2.72	Q53FA7
RPL12	0.0893765	0.505045	0.882544	4.52	P30050
PSME1	0.089103	0.389286	0.881316	11.76	Q06323
RPL24	0.089061	0.566937	0.888946	3.86	P83731
SYPL2	0.0889491	0.502176	0.882544	7.06	Q5VXT5
H1.3	0.0889393	0.791591	0.910565	1	P16402
UPF1	0.0889141	0.243704	0.868394	17.58	Q92900
MAPK14	0.0888802	0.347365	0.877708	11.64	Q16539
C1orf50	0.0887878	0.693369	0.901322	1.98	Q9BV19
SNAP23	0.088723	0.447061	0.881316	2	O00161
CCDC51	0.0887081	0.528413	0.884471	4.46	Q96ER9
AP2A1	0.0886815	0.207792	0.868394	15.78	O95782
CAMK2B	0.0886806	0.307951	0.868394	15.5	Q13554
HNRNPUL2	0.0884768	0.336133	0.875388	10.72	Q1KMD3
MRPL30	0.088416	0.705945	0.902322	2.32	Q8TCC3
MAP1S	0.0882618	0.458078	0.881316	7.54	Q66K74
FDX1	0.0882284	0.717071	0.904282	2.24	P10109
CFI	0.087997	0.630346	0.896503	2.92	P05156
DVL1	0.0879222	0.575561	0.888946	2.8	O14640
EMC2	0.0878797	0.342658	0.877708	6.78	Q15006
STX18	0.0878608	0.424287	0.881316	5.36	Q9P2W9
TBC1D15	0.087795	0.569406	0.888946	7.24	Q8TC07
RBFOX2	0.0877809	0.688327	0.900772	1	O43251
MTDH	0.0877612	0.379985	0.881316	10.66	Q86UE4
TMBIM6	0.0877479	0.618193	0.894741	1	P55061
ARPC1A	0.0877292	0.370211	0.881316	6.16	Q92747
LIMCH1	0.0875793	0.482784	0.882544	20.22	Q9UPQ0
STRAP	0.0875211	0.291602	0.868394	13.5	Q9Y3F4
SF3A1	0.0874561	0.372032	0.881316	10.36	Q15459
WLS	0.0872592	0.677961	0.900276	2	Q5T9L3
RPS5	0.0872402	0.572313	0.888946	5.26	P46782
CLTC	0.0871067	0.51439	0.882544	41.42	Q00610
THY1	0.0870499	0.80269	0.912156	2	P04216
FLII	0.0870206	0.4557	0.881316	17.44	Q13045
CHP1	0.0868629	0.412242	0.881316	6.58	Q99653
PSMA2	0.086814	0.499515	0.882544	9.06	P25787
SGCG	0.0867905	0.408241	0.881316	8.26	Q13326
HMGCS2	0.0867504	0.804333	0.912759	10.72	P54868
GFER	0.0860848	0.720762	0.905323	2.46	P55789
AAAS	0.0859656	0.738437	0.906157	1.42	Q9NRG9
CLNS1A	0.0858872	0.501345	0.882544	2.22	P54105
HYOU1	0.0856392	0.364945	0.880454	20.74	Q9Y4L1
HACD3	0.085513	0.579159	0.888946	2.98	Q9P035
ERI3	0.0854628	0.673226	0.899749	2.68	O43414
COL6A2	0.0851683	0.547681	0.888946	21.9	P12110
ARPC1B	0.0851628	0.574722	0.888946	5.76	O15143
CSDE1	0.0850737	0.438291	0.881316	20.1	O75534
FITM1	0.0849666	0.68954	0.901322	2.8	A5D6W6
DHRS7C	0.0844704	0.617918	0.894741	11.32	A6NNS2
IGKV3.20	0.0844697	0.786819	0.910565	2.9	P01619
SNRNP40	0.0842173	0.601774	0.889123	3.46	Q96DI7
MAP4	0.0841247	0.383114	0.881316	33.82	P27816
NUBP2	0.084107	0.493604	0.882544	4.2	Q9Y5Y2
PRKAR1A	0.0840191	0.392971	0.881316	16.94	P10644
METTL7B	0.0839909	0.835668	0.915892	2.16	Q6UX53
TOR1AIP2.1	0.0836662	0.759076	0.907953	0.98	Q9H496
PAK1	0.0835924	0.363693	0.880454	8.94	Q13153
ITGB1	0.0835808	0.417806	0.881316	13.42	P05556
AHCYL2	0.0835271	0.266472	0.868394	10.62	Q96HN2
MRPL52	0.0832712	0.656253	0.899489	1.76	Q86TS9
DPM1	0.0832513	0.566575	0.888946	4.54	O60762
AVEN	0.0830697	0.619836	0.894741	2.36	Q9NQS1
CRYZL1	0.0829836	0.833966	0.915892	1.98	O95825
ITGA7	0.0829682	0.306274	0.868394	18.12	Q13683
PCDH1	0.0828428	0.669032	0.899489	2.1	Q08174
SULT1A1	0.0826639	0.693796	0.901322	2.76	P50225
SPATA20	0.0824865	0.610633	0.892852	9.12	Q8TB22
CSNK2B	0.0824524	0.553064	0.888946	2.44	P67870
RANBP2	0.0824022	0.289311	0.868394	15.42	P49792
MRPL13	0.0823815	0.49411	0.882544	9.34	Q9BYD1
APMAP	0.0822765	0.505212	0.882544	8.46	Q9HDC9
CDH13	0.0820365	0.257354	0.868394	16.02	P55290
TXNDC12	0.0818913	0.533818	0.886159	3.36	O95881
RASIP1	0.0817287	0.534925	0.886235	4.14	Q5U651
SH3GLB2	0.0816495	0.566062	0.888946	7.72	Q9NR46
AGPAT1	0.0811283	0.589563	0.888946	2.44	Q99943
NIBAN1	0.0810996	0.541365	0.888349	16.74	Q9BZQ8
TRMT112	0.0809835	0.645208	0.899489	2.18	Q9UI30
TM9SF3	0.0809297	0.706411	0.902322	1.3	Q9HD45
TPD52L2	0.0809247	0.366914	0.881129	8.88	O43399
SF3B3	0.080767	0.270512	0.868394	14.8	Q15393
DDX39A	0.0807626	0.614121	0.894741	2.32	O00148
MTR	0.0806477	0.549836	0.888946	6.24	Q99707
ATP1A2	0.0805936	0.35016	0.880153	40	P50993
AMACR	0.0804981	0.573218	0.888946	3.44	Q9UHK6
PDIA3	0.0803999	0.462859	0.882544	21.38	P30101
MRRF	0.0802491	0.425892	0.881316	5.72	Q96E11
S100A11	0.0801088	0.7783	0.910565	3.3	P31949
KIF1C	0.0794543	0.582263	0.888946	5.56	O43896
VPS26A	0.079389	0.186426	0.8643	12.58	O75436
RTN3	0.079264	0.683866	0.900407	3.98	O95197
CKAP5	0.0792633	0.345841	0.877708	22.5	Q14008
AKT2	0.079161	0.620582	0.894741	10.12	P31751
MRPL24	0.0789466	0.498592	0.882544	5.28	Q96A35
YIPF5	0.0788729	0.734155	0.906157	1	Q969M3
THEM6	0.078836	0.487108	0.882544	3.12	Q8WUY1
GCN1	0.078621	0.204163	0.868394	47.5	Q92616
PFKM	0.0783678	0.452029	0.881316	32.1	P08237
NUDCD2	0.0781208	0.493036	0.882544	4.08	Q8WVJ2
EHD4	0.0780541	0.491319	0.882544	14.42	Q9H223
HNRNPU	0.0777881	0.35891	0.880282	15.04	Q00839
SNTB2	0.0777636	0.45514	0.881316	11.04	Q13425
VPS16	0.0776334	0.512655	0.882544	6.46	Q9H269
GANAB	0.0776072	0.458796	0.881316	29.66	Q14697
COMMD2	0.0775983	0.731716	0.905496	1.66	Q86X83
NATD1	0.0773872	0.765797	0.909046	0.86	Q8N6N6
ACTB	0.077377	0.345427	0.877708	40.06	P60709
AHNAK	0.0773737	0.490332	0.882544	205.72	Q09666
EIF2B2	0.0771154	0.462689	0.882544	4.94	P49770
ACOT13	0.0770601	0.675804	0.900276	4.84	Q9NPJ3
HNRNPC	0.0768514	0.553499	0.888946	9.18	P07910
SEC22B	0.0768287	0.559974	0.888946	10.2	O75396
PRPF19	0.0763581	0.46558	0.882544	5.98	Q9UMS4
ARIH1	0.0763323	0.559947	0.888946	3.56	Q9Y4X5
ANK1	0.0761162	0.73581	0.906157	40.7	P16157
RNF14	0.0760925	0.594847	0.888946	1.76	Q9UBS8
IGHM	0.0760787	0.800056	0.911238	11.38	P01871
BIN3	0.0760525	0.708486	0.902576	1.42	Q9NQY0
FBXO3	0.0759653	0.470287	0.882544	4.32	Q9UK99
ERLIN1	0.0758978	0.565485	0.888946	2	O75477
MMS19	0.0753546	0.678465	0.900276	5.32	Q96T76
MRPS16	0.0750267	0.598388	0.888946	4.2	Q9Y3D3
BCAR1	0.0749122	0.624282	0.895678	3	P56945
PRKDC	0.0748396	0.342346	0.877708	60.32	P78527
RABL6	0.0747453	0.41911	0.881316	5	Q3YEC7
RPS14	0.0747006	0.457071	0.881316	4.94	P62263
PC	0.0744882	0.525384	0.884471	7.38	P11498
SMC1A	0.0744865	0.615466	0.894741	2.04	Q14683
EXOC1	0.0744776	0.774794	0.910462	1.08	Q9NV70
NME3	0.0744422	0.463983	0.882544	4.1	Q13232
CLTB	0.0743633	0.547194	0.888946	5.16	P09497
GOLGA4	0.0739203	0.556574	0.888946	5.24	Q13439
TRA2A	0.0736553	0.725015	0.905496	0.98	Q13595
LRRC59	0.0736137	0.623783	0.895431	4.24	Q96AG4
LUC7L2	0.0735801	0.559515	0.888946	4.36	Q9Y383
HMGCS1	0.0735088	0.79076	0.910565	0.66	Q01581
ITCH	0.073015	0.501438	0.882544	5.04	Q96J02
DDX5	0.0730041	0.489503	0.882544	9.26	P17844
PRPF8	0.0726971	0.40842	0.881316	31.14	Q6P2Q9
ADRM1	0.0726636	0.570841	0.888946	5.54	Q16186
ARPC3	0.0726591	0.517461	0.882605	7.28	O15145
RBM24	0.07233	0.450288	0.881316	4.14	Q9BX46
AGBL1	0.071839	0.806227	0.912842	4.7	Q96MI9
MRPS23	0.0717706	0.490086	0.882544	7.5	Q9Y3D9
SNRPD3	0.0716043	0.588099	0.888946	2	P62318
ARPC2	0.0715861	0.410067	0.881316	10.6	O15144
KALRN	0.0712241	0.747169	0.906872	3.34	O60229
CNOT1	0.0711706	0.639583	0.898192	6.18	A5YKK6
SERPINA4	0.0710151	0.68149	0.900407	2.28	P29622
RTN2	0.0708932	0.494945	0.882544	7.46	O75298
CMC1	0.0707618	0.68012	0.900276	1.58	Q7Z7K0
GTF2F1	0.0706182	0.757954	0.907953	2.08	P35269
REEP5	0.0704952	0.664861	0.899489	5.26	Q00765
UFC1	0.0703805	0.751446	0.907236	0.74	Q9Y3C8
THTPA	0.0702637	0.458783	0.881316	5.08	Q9BU02
AGPS	0.0700938	0.523407	0.884354	6.54	O00116
SSB	0.0699748	0.496753	0.882544	9.66	P05455
MAP1B	0.0698682	0.666829	0.899489	9.7	P46821
RSU1	0.0698438	0.424912	0.881316	9.9	Q15404
HSPA5	0.0694527	0.469366	0.882544	30.5	P11021
STAC3	0.0694142	0.364922	0.880454	10.8	Q96MF2
TRIP12	0.0693888	0.557213	0.888946	9.38	Q14669
FGA	0.0690794	0.769565	0.909046	23.82	P02671
CPA3	0.0689748	0.716769	0.904282	6.32	P15088
ACTR1A	0.0689094	0.657406	0.899489	7.62	P61163
NDUFAF7	0.0687746	0.51788	0.882605	10.38	Q7L592
RMC1	0.0687637	0.726002	0.905496	2.88	Q96DM3
PYGM	0.0686978	0.565058	0.888946	70.02	P11217
KRT17	0.0686828	0.870251	0.92405	5.38	Q04695
ADPRHL1	0.0686715	0.496377	0.882544	13.62	Q8NDY3
PDLIM3	0.0686062	0.681958	0.900407	18.12	Q53GG5
NDUFV3	0.0685731	0.780549	0.910565	2.98	P56181
VPS13A	0.0685501	0.334528	0.875388	24.66	Q96RL7
KRAS	0.0685405	0.652923	0.899489	1.92	P01116
CTNNB1	0.0683812	0.595923	0.888946	11.7	P35222
GNAS	0.0682698	0.492342	0.882544	10.4	P63092
THOC2	0.0682677	0.883903	0.926451	1.78	Q8NI27
IGKV1.27	0.0682544	0.827626	0.914847	0.96	A0A075B6S5
PHKA2	0.0682065	0.507311	0.882544	5.32	P46019
MRPS25	0.0681802	0.608783	0.892233	6	P82663
WASF2	0.0681649	0.651577	0.899489	1.86	Q9Y6W5
COPB2	0.0680858	0.447586	0.881316	19.14	P35606
ABCD1	0.0676116	0.622922	0.895431	4.36	P33897
COL14A1	0.0675878	0.784497	0.910565	10.94	Q05707
RCC1	0.0672326	0.51376	0.882544	7.34	P18754
XRCC6	0.0669377	0.370715	0.881316	22.66	P12956
MYL2	0.0668985	0.612869	0.894273	20.1	P10916
RPS27L	0.0668631	0.49601	0.882544	2.94	Q71UM5
ACSL4	0.0667526	0.61903	0.894741	5.32	O60488
AKAP12	0.0667264	0.551135	0.888946	22.02	Q02952
PABPC1	0.0665848	0.48037	0.882544	15.3	P11940
KBTBD13	0.0665537	0.705766	0.902322	3.48	C9JR72
RASA4	0.0663384	0.617842	0.894741	12.44	O43374
PLCL1	0.066245	0.558169	0.888946	9.12	Q15111
COPZ2	0.0661754	0.595578	0.888946	2.56	Q9P299
SBF1	0.0657245	0.488788	0.882544	5.12	O95248
KDM3B	0.0657047	0.713332	0.903412	0.82	Q7LBC6
RPS15A	0.0656514	0.545041	0.888946	5.94	P62244
TXNL1	0.0656022	0.480508	0.882544	12.94	O43396
ENO3	0.0655582	0.575578	0.888946	19.62	P13929
LARP7	0.0655545	0.736987	0.906157	1.64	Q4G0J3
UNC45B	0.0655426	0.584358	0.888946	41.12	Q8IWX7
LETMD1	0.0655319	0.637374	0.898192	4.72	Q6P1Q0
DDX39B	0.065514	0.474931	0.882544	14.14	Q13838
COA3	0.0653901	0.728925	0.905496	3.18	Q9Y2R0
FAF1	0.0653182	0.451601	0.881316	7.6	Q9UNN5
HCFC1	0.0651683	0.470176	0.882544	11.84	P51610
BPNT2	0.0651348	0.665882	0.899489	2.78	Q9NX62
PPP1CB	0.0650227	0.404356	0.881316	7.32	P62140
TARDBP	0.0649822	0.595595	0.888946	4.56	Q13148
IQGAP1	0.0649208	0.518397	0.882605	43.92	P46940
NCLN	0.0646622	0.463345	0.882544	9.36	Q969V3
C1QC	0.0645882	0.695104	0.901444	3.86	P02747
RPS20	0.064439	0.467442	0.882544	3.6	P60866
LRRC2	0.0640482	0.581439	0.888946	7.12	Q9BYS8
MYPN	0.0639303	0.584597	0.888946	45.88	Q86TC9
RABGGTB	0.0638818	0.735542	0.906157	2.18	P53611
ANO10	0.0637998	0.811829	0.912842	2.52	Q9NW15
GDE1	0.063708	0.62762	0.895678	2.96	Q9NZC3
TRDN	0.0636465	0.664749	0.899489	11.82	Q13061
PCMT1	0.0635383	0.426885	0.881316	14.48	P22061
AK1	0.0635246	0.579158	0.888946	17.02	P00568
CCDC124	0.0634312	0.623297	0.895431	5.98	Q96CT7
IFI16	0.0633644	0.666495	0.899489	4.44	Q16666
DDI2	0.0631991	0.683687	0.900407	3.94	Q5TDH0
PSMA4	0.0631523	0.444923	0.881316	8.28	P25789
TES	0.0630349	0.735901	0.906157	1.48	Q9UGI8
PSMC2	0.0628494	0.281356	0.868394	22.22	P35998
CCDC25	0.0627143	0.759753	0.907953	0.86	Q86WR0
UBE2D4	0.0625154	0.80875	0.912842	2.94	Q9Y2X8
UBE4B	0.0624338	0.560026	0.888946	9.62	O95155
YARS1	0.0622081	0.453174	0.881316	15.02	P54577
HOMER2	0.0621582	0.631791	0.897298	5.98	Q9NSB8
IGLV7.46	0.0621526	0.882972	0.926451	0.74	A0A075B6I9
SLC25A46	0.0619944	0.539142	0.888327	5.92	Q96AG3
DTNA	0.0619388	0.487996	0.882544	20.02	Q9Y4J8
FNTA	0.0619329	0.496139	0.882544	7.82	P49354
ABLIM1	0.0619006	0.748937	0.906872	14.3	O14639
PALLD	0.0617514	0.589163	0.888946	28.44	Q8WX93
SNRPC	0.0615819	0.748081	0.906872	1.38	P09234
TUBA3C	0.0615575	0.71051	0.902576	3.58	P0DPH7
TLN1	0.061525	0.429068	0.881316	69.8	Q9Y490
RYR1	0.0614556	0.481189	0.882544	177.86	P21817
PPP2R5E	0.0613529	0.446439	0.881316	8.76	Q16537
MLEC	0.0613417	0.535696	0.886755	9.94	Q14165
DNAJC13	0.0612481	0.513769	0.882544	9.78	O75165
PDCD10	0.061023	0.549648	0.888946	3.72	Q9BUL8
SLC25A3	0.0608689	0.628989	0.895887	14.72	Q00325
EIF5A	0.0606812	0.546395	0.888946	13.62	P63241
SCN4A	0.0606546	0.550167	0.888946	6.54	P35499
AKT1S1	0.0603278	0.754753	0.907953	2.64	Q96B36
ALDH1L1	0.0601899	0.756257	0.907953	33.18	O75891
DRG2	0.0600084	0.419916	0.881316	9.74	P55039
SYNPO2L	0.0600041	0.546036	0.888946	31.66	Q9H987
DCTN4	0.0599267	0.571197	0.888946	7.9	Q9UJW0
RANGAP1	0.0596933	0.599785	0.888946	6.34	P46060
FIP1L1	0.0595683	0.748448	0.906872	2.34	Q6UN15
MOCS2	0.0595199	0.572431	0.888946	4.48	O96007
LPP	0.0592729	0.527752	0.884471	15.92	Q93052
YIF1B	0.0591601	0.69349	0.901322	2	Q5BJH7
CALD1	0.0588856	0.694157	0.901322	13.04	Q05682
PPP2R2D	0.0586744	0.755794	0.907953	1.6	Q66LE6
KLHL34	0.0586563	0.739542	0.906157	5.78	Q8N239
DHX29	0.0586339	0.620457	0.894741	6.2	Q7Z478
UMPS	0.0584954	0.637046	0.898192	2.22	P11172
TMPO	0.0582489	0.617455	0.894741	5.94	P42166
HTR3E	0.0581953	0.880179	0.926451	0.68	A5X5Y0
NAA25	0.0580199	0.455051	0.881316	10.84	Q14CX7
FEM1A	0.0580183	0.821332	0.914583	1.74	Q9BSK4
MYADM	0.0579722	0.687889	0.900772	2	Q96S97
HERC4	0.0578878	0.484529	0.882544	10.94	Q5GLZ8
PPID	0.0578494	0.66199	0.899489	6.76	Q08752
LNPEP	0.0577788	0.66249	0.899489	15.66	Q9UIQ6
PPP2R1B	0.0576257	0.811958	0.912842	2.18	P30154
SCCPDH	0.0576162	0.586149	0.888946	11.56	Q8NBX0
NOA1	0.057541	0.812723	0.912842	2.2	Q8NC60
CEFIP	0.0571992	0.596052	0.888946	15.9	Q711Q0
ACTR2	0.0571425	0.49124	0.882544	7.82	P61160
COX5B	0.0571106	0.773567	0.910267	8.74	P10606
GLG1	0.0567578	0.671163	0.899489	3.08	Q92896
ENOPH1	0.0567412	0.756194	0.907953	3.9	Q9UHY7
ITGAV	0.0566572	0.696953	0.901444	5.2	P06756
CFHR1	0.0565605	0.678237	0.900276	2.84	Q03591
MTMR6	0.0563994	0.604063	0.89047	6.8	Q9Y217
TRIM63	0.0563539	0.729486	0.905496	3.68	Q969Q1
METTL26	0.0560578	0.640416	0.898192	7.78	Q96S19
RAB6A	0.0559992	0.562975	0.888946	5.96	P20340
HNRNPL	0.0558194	0.571965	0.888946	12.88	P14866
CA4	0.0557787	0.714168	0.903412	7.64	P22748
ERLIN2	0.0557726	0.608205	0.892233	17.04	O94905
PLXNA2	0.0554181	0.872407	0.924365	1.34	O75051
FUS	0.0552504	0.657991	0.899489	4.96	P35637
PCMTD1	0.0552405	0.762567	0.908263	3.66	Q96MG8
RPS25	0.0551244	0.796421	0.910565	2	P62851
ACOX1	0.0550574	0.781395	0.910565	1.04	Q15067
COPE	0.0548522	0.57681	0.888946	7.04	O14579
CAPG	0.0546094	0.780782	0.910565	5.76	P40121
MYOM2	0.0544701	0.575033	0.888946	97.5	P54296
PPP3CC	0.0544121	0.825319	0.914613	2.3	P48454
ACBD3	0.0544049	0.617748	0.894741	6.32	Q9H3P7
NUMA1	0.054383	0.55953	0.888946	18.58	Q14980
PTGR1	0.0543093	0.790303	0.910565	8.66	Q14914
SEPTIN11	0.054308	0.610578	0.892852	9.24	Q9NVA2
CLASP1	0.0542953	0.455858	0.881316	21.66	Q7Z460
ARCN1	0.0541394	0.586393	0.888946	13.32	P48444
STK24	0.05404	0.500645	0.882544	3.76	Q9Y6E0
RPS18	0.0537345	0.566633	0.888946	7.98	P62269
SPTAN1	0.0536967	0.575556	0.888946	90.64	Q13813
RPL18A	0.0536509	0.685801	0.900407	4.92	Q02543
BABAM2	0.0535552	0.539165	0.888327	3.84	Q9NXR7
RPL7	0.0532171	0.592312	0.888946	7.82	P18124
PPP3R1	0.0531713	0.691973	0.901322	5.98	P63098
BAG2	0.0530693	0.766133	0.909046	3.2	O95816
PIGS	0.0529832	0.57817	0.888946	4.12	Q96S52
PADI2	0.0529664	0.737254	0.906157	28.06	Q9Y2J8
TUBB3	0.0529522	0.812878	0.912842	1	Q13509
FAF2	0.0528893	0.654936	0.899489	2.44	Q96CS3
EMC7	0.0528205	0.566676	0.888946	5.52	Q9NPA0
EIPR1	0.0527642	0.757473	0.907953	2.62	Q53HC9
EPN2	0.0527218	0.787956	0.910565	2.4	O95208
COL15A1	0.0526631	0.593259	0.888946	15.46	P39059
LYRM9	0.0523659	0.835938	0.915892	0.96	A8MSI8
NT5C1A	0.0523561	0.68462	0.900407	13.26	Q9BXI3
EIF5	0.0523086	0.594734	0.888946	10.22	P55010
GUSB	0.0520597	0.793994	0.910565	2.62	P08236
AP2M1	0.0519624	0.628768	0.895887	6.34	Q96CW1
FLOT2	0.0516791	0.597209	0.888946	12.52	Q14254
MYCBP	0.0516658	0.732407	0.905496	1.94	Q99417
MAIP1	0.0514628	0.658026	0.899489	4.54	Q8WWC4
SMTNL2	0.0512182	0.727975	0.905496	8.68	Q2TAL5
TRPT1	0.0511583	0.741729	0.906465	5.36	Q86TN4
XPNPEP3	0.0510627	0.620767	0.894741	2.66	Q9NQH7
EIF3H	0.0508929	0.529942	0.884471	9.58	O15372
RBM3	0.0508601	0.768209	0.909046	3.72	P98179
VAC14	0.0506178	0.645165	0.899489	5.18	Q08AM6
H2AC20	0.0504951	0.704284	0.902322	4.38	Q16777
SAP30BP	0.0503724	0.822059	0.914605	0.84	Q9UHR5
BUB3	0.0501485	0.565635	0.888946	5.58	O43684
TARS2	0.0501113	0.612004	0.89402	7	Q9BW92
ACAD9	0.0498513	0.685487	0.900407	18.96	Q9H845
PRDX4	0.0498451	0.665857	0.899489	5.94	Q13162
SF3B2	0.0498327	0.588688	0.888946	11.38	Q13435
UBA2	0.0493178	0.640777	0.898192	6.18	Q9UBT2
CDIPT	0.0492991	0.697068	0.901444	4.8	O14735
COPG2	0.0492769	0.62956	0.895888	9.24	Q9UBF2
PSMA7	0.0492391	0.649659	0.899489	10.08	O14818
ACTA1	0.0491485	0.784483	0.910565	11.32	P68133
CAP1	0.0491433	0.674439	0.900276	11.84	Q01518
TMOD1	0.0489291	0.592695	0.888946	16.74	P28289
RPS13	0.0486113	0.668192	0.899489	4	P62277
LMAN2L	0.04853	0.656644	0.899489	6.06	Q9H0V9
PTPN23	0.048448	0.702267	0.902187	7.74	Q9H3S7
COPA	0.0483784	0.543353	0.888946	26.8	P53621
CAV1	0.0483008	0.700987	0.902187	6.72	Q03135
NOP58	0.0482625	0.739963	0.906157	6.34	Q9Y2X3
CENPV	0.0482476	0.676593	0.900276	5.66	Q7Z7K6
SEC61G	0.0482463	0.904375	0.926451	2	P60059
TIMM8A	0.0481315	0.8201	0.914261	3	O60220
HHATL	0.0479959	0.68491	0.900407	16.66	Q9HCP6
DEK	0.0479521	0.751593	0.907236	4.92	P35659
DHTKD1	0.0479465	0.808481	0.912842	10.32	Q96HY7
MTFR1L	0.0476476	0.660305	0.899489	5.6	Q9H019
MPP7	0.0474361	0.706653	0.902322	3.26	Q5T2T1
RPA2	0.0474177	0.808952	0.912842	3.22	P15927
CTNNA1	0.0473988	0.65917	0.899489	12.52	P35221
ANKRD23	0.0472192	0.895457	0.926451	2.12	Q86SG2
H1.0	0.0471855	0.785228	0.910565	4.84	P07305
RPN1	0.0471279	0.605714	0.891549	22.36	P04843
TMX2	0.0471124	0.856129	0.920282	3.3	Q9Y320
ARHGEF10L	0.0467824	0.627975	0.895678	6.76	Q9HCE6
NUP155	0.0466973	0.580741	0.888946	11.76	O75694
ANK3	0.0466764	0.560497	0.888946	31.64	Q12955
HBM	0.0466702	0.925814	0.929516	0.94	Q6B0K9
TPM3	0.0462957	0.796773	0.910565	36.84	P06753
FAM240C	0.0462431	0.862877	0.922212	0.98	A0A1B0GVR7
NUDT8	0.0461656	0.909336	0.927129	1.54	Q8WV74
RAP1B	0.0460814	0.665786	0.899489	6.82	P61224
KIAA1671	0.0459979	0.866559	0.923071	3.38	Q9BY89
TMED9	0.0458535	0.759757	0.907953	2.96	Q9BVK6
CPTP	0.0457851	0.749314	0.907042	4.24	Q5TA50
RPS17	0.0457694	0.789775	0.910565	5.5	P08708
DNAJA2	0.045483	0.640073	0.898192	14.78	O60884
RPS3	0.0454496	0.579827	0.888946	14.06	P23396
MYO1C	0.0452086	0.495274	0.882544	35.66	O00159
CC2D1A	0.0451356	0.579722	0.888946	11.84	Q6P1N0
ACACA	0.0451302	0.890909	0.926451	3.06	Q13085
PHKB	0.045084	0.73233	0.905496	34.32	Q93100
MRPL18	0.0448723	0.770622	0.909046	2.24	Q9H0U6
NUP188	0.0448263	0.883733	0.926451	1.54	Q5SRE5
ATP8A1	0.0448144	0.685579	0.900407	7.88	Q9Y2Q0
ITGA6	0.0447309	0.647711	0.899489	9.16	P23229
CMBL	0.0447018	0.729782	0.905496	13.54	Q96DG6
TGM1	0.0444548	0.894827	0.926451	3.94	P22735
DMPK	0.0443984	0.84551	0.917791	4.16	Q09013
SLC25A5	0.0443026	0.745427	0.906465	16.08	P05141
HDGFL3	0.0442683	0.699654	0.902187	3.72	Q9Y3E1
PPP1CA	0.0442421	0.668665	0.899489	11.48	P62136
LRP1	0.0441965	0.748849	0.906872	9.06	Q07954
CD44	0.0440112	0.832585	0.915892	3.94	P16070
PDXDC2P	0.0439479	0.837792	0.915892	1.44	Q6P474
RBM4	0.0437912	0.757313	0.907953	2.7	Q9BWF3
NDUFB2	0.0437288	0.848124	0.919084	1.1	O95178
SLC3A2	0.0437263	0.788074	0.910565	5.6	P08195
C20orf27	0.043556	0.75254	0.907316	2.72	Q9GZN8
NCKAP1	0.0432133	0.693754	0.901322	9.04	Q9Y2A7
EIF4A1	0.0427321	0.670428	0.899489	17.24	P60842
HNRNPK	0.0425993	0.591403	0.888946	17.52	P61978
SCN3A	0.0425702	0.75207	0.907267	1	Q9NY46
EMC1	0.0424919	0.537943	0.887823	23.36	Q8N766
DCAF8	0.041883	0.709195	0.902576	6.08	Q5TAQ9
RDH11	0.0418693	0.715612	0.903917	3.52	Q8TC12
NUDT2	0.0418539	0.785784	0.910565	4.12	P50583
KIFBP	0.0418382	0.706916	0.902322	4.42	Q96EK5
HMGA1	0.041809	0.730802	0.905496	1.96	P17096
PLAA	0.0417966	0.565957	0.888946	19.82	Q9Y263
COX7A2L	0.0417707	0.828205	0.914847	4.04	O14548
CLIC1	0.0416507	0.798128	0.910565	6.44	O00299
AP4S1	0.0414448	0.873087	0.924692	1	Q9Y587
CSNK2A2	0.0414354	0.855406	0.920282	1.08	P19784
PRPSAP2	0.0414258	0.727245	0.905496	8.5	O60256
EIF4A2	0.0413771	0.616502	0.894741	9.54	Q14240
PPOX	0.0412762	0.767694	0.909046	5.8	P50336
VCL	0.0412717	0.601559	0.889123	48.8	P18206
VAPB	0.0412614	0.657845	0.899489	10.16	O95292
YWHAQ	0.0412136	0.706344	0.902322	4.76	P27348
HS1BP3	0.0411981	0.790319	0.910565	1.46	Q53T59
DCPS	0.0411122	0.735267	0.906157	6.1	Q96C86
POLR2C	0.0410951	0.817036	0.91388	3.22	P19387
RPS12	0.0408763	0.8412	0.916962	3.9	P25398
SCARB2	0.0408539	0.827522	0.914847	4.3	Q14108
ASB6	0.0402063	0.905051	0.926451	1	Q9NWX5
GEMIN5	0.0400594	0.710154	0.902576	4.78	Q8TEQ6
SRPRA	0.039978	0.658248	0.899489	10.02	P08240
RAD23A	0.039851	0.720686	0.905323	9.78	P54725
LYSMD2	0.039842	0.904215	0.926451	0.64	Q8IV50
PUF60	0.0398304	0.694525	0.901444	9.5	Q9UHX1
MYH11	0.0397244	0.886292	0.926451	62	P35749
BORCS5	0.0396831	0.786202	0.910565	1	Q969J3
FSD2	0.0396645	0.678218	0.900276	11.64	A1L4K1
RAB2A	0.0396226	0.660519	0.899489	10.56	P61019
MYG1	0.0395918	0.768874	0.909046	2.8	Q9HB07
MRPL12	0.0394473	0.777248	0.910565	5.58	P52815
SORBS3	0.038955	0.688549	0.900772	9.58	O60504
COA7	0.0389505	0.796489	0.910565	2.6	Q96BR5
FGGY	0.0388771	0.691222	0.901322	9.5	Q96C11
RPA3	0.0388524	0.759896	0.907953	4.22	P35244
HADHB	0.0387132	0.738394	0.906157	28.6	P55084
SEPTIN8	0.0385914	0.835594	0.915892	3.26	Q92599
EIF3E	0.0385716	0.679748	0.900276	19.38	P60228
LMNB2	0.0385323	0.743406	0.906465	26.84	Q03252
LHPP	0.038501	0.858814	0.920282	3.16	Q9H008
RER1	0.0384279	0.813904	0.912842	3.08	O15258
HSPA2	0.0383779	0.776026	0.910565	25.2	P54652
RRAD	0.0382423	0.893368	0.926451	4.52	P55042
PARP1	0.0381942	0.611067	0.892988	25.02	P09874
SVIL	0.0381636	0.749545	0.907042	72.04	O95425
XPOT	0.0381345	0.818275	0.91388	2.9	O43592
NUP62	0.0378216	0.782814	0.910565	3.6	P37198
PCYOX1	0.0377794	0.679882	0.900276	20.78	Q9UHG3
SNTA1	0.0377519	0.756196	0.907953	14.6	Q13424
ARL3	0.037697	0.743088	0.906465	5.86	P36405
H6PD	0.0376237	0.737639	0.906157	20.92	O95479
TCERG1	0.0375842	0.860795	0.921741	3.02	O14776
ALPK3	0.0374953	0.851635	0.920282	25.84	Q96L96
EXOC7	0.0374283	0.7632	0.908263	5.88	Q9UPT5
PTPN1	0.037384	0.651588	0.899489	7.36	P18031
MRPL33	0.0372722	0.776061	0.910565	1.74	O75394
SBDS	0.037223	0.781148	0.910565	11.46	Q9Y3A5
ABCC9	0.0371616	0.633989	0.898192	12.4	O60706
VPS35	0.0371581	0.594022	0.888946	17.44	Q96QK1
UEVLD	0.0371039	0.716881	0.904282	4.76	Q8IX04
GLRX2	0.0369304	0.837683	0.915892	2.46	Q9NS18
KHDRBS1	0.0369172	0.764262	0.908691	3.64	Q07666
RPL27	0.0364601	0.715654	0.903917	5.52	P61353
HPRT1	0.0359965	0.827343	0.914847	7.38	P00492
POGLUT3	0.0356975	0.910616	0.927139	2.76	Q7Z4H8
PSMD11	0.0356437	0.682789	0.900407	20.9	O00231
PLA2G4C	0.0356248	0.849114	0.9199	7.74	Q9UP65
PLEC	0.0355828	0.660657	0.899489	255.2	Q15149
CYB5R3	0.0355813	0.732758	0.905496	14.56	P00387
GID8	0.0355091	0.87664	0.926451	1.54	Q9NWU2
PSMC5	0.0355068	0.655115	0.899489	18.46	P62195
CCDC22	0.0351875	0.793865	0.910565	7.48	O60826
AP2A2	0.0351668	0.763939	0.908586	11.02	O94973
PFKP	0.0351612	0.804486	0.912759	4.62	Q01813
ATP2B2	0.0350511	0.842851	0.917472	4.62	Q01814
TRAPPC9	0.0350441	0.863732	0.922212	2.1	Q96Q05
SLC25A19	0.0347746	0.895475	0.926451	1.98	Q9HC21
UFL1	0.0343921	0.644129	0.899489	18	O94874
BPGM	0.0342792	0.876036	0.926451	9.48	P07738
MRPL11	0.0339718	0.69931	0.902187	6.8	Q9Y3B7
SCFD2	0.0337604	0.72485	0.905496	8.24	Q8WU76
GUCY1A1	0.033707	0.896188	0.926451	3.24	Q02108
PDE12	0.0335864	0.666538	0.899489	5.3	Q6L8Q7
LYPLA1	0.0333272	0.807092	0.912842	8.58	O75608
SRL	0.0330701	0.702144	0.902187	22	Q86TD4
ORC4	0.0328765	0.937323	0.929978	1.1	O43929
SART3	0.032632	0.732686	0.905496	6.88	Q15020
APEX1	0.0325434	0.670728	0.899489	8.4	P27695
USO1	0.0325045	0.653483	0.899489	32.3	O60763
TM6SF1	0.0323282	0.889867	0.926451	3.36	Q9BZW5
TGFBI	0.0321954	0.768981	0.909046	15.88	Q15582
HNRNPDL	0.0321638	0.770517	0.909046	5.32	O14979
AP1M1	0.0319723	0.656107	0.899489	10.86	Q9BXS5
C8B	0.0316007	0.89408	0.926451	2.94	P07358
AGO3	0.0315411	0.75907	0.907953	7.24	Q9H9G7
GAR1	0.0313376	0.828184	0.914847	1.76	Q9NY12
UPF2	0.0312415	0.809499	0.912842	4.04	Q9HAU5
PON2	0.0311476	0.905562	0.926451	2.64	Q15165
CPSF6	0.0310745	0.902506	0.926451	2	Q16630
HDLBP	0.0305716	0.739215	0.906157	21.24	Q00341
BTF3L4	0.0304963	0.792451	0.910565	7.76	Q96K17
IARS1	0.0304852	0.641029	0.898192	26.84	P41252
RPL10A	0.0303184	0.714014	0.903412	9.14	P62906
THNSL1	0.0302891	0.800529	0.911303	6.52	Q8IYQ7
ARF1	0.0301892	0.727586	0.905496	8.2	P84077
RYR2	0.029805	0.843776	0.917791	3.62	Q92736
TECR	0.0297554	0.775162	0.910486	9.48	Q9NZ01
BCO2	0.0296597	0.877285	0.926451	11.04	Q9BYV7
ITGA1	0.0294467	0.746885	0.906872	10.02	P56199
ILVBL	0.0292592	0.776434	0.910565	11.4	A1L0T0
OXA1L	0.0291495	0.739221	0.906157	6.5	Q15070
IGFBP5	0.0291162	0.880222	0.926451	2.04	P24593
DNAJA3	0.029114	0.768913	0.909046	11.9	Q96EY1
PSMA6	0.0290829	0.679874	0.900276	10.12	P60900
ANOS1	0.0289234	0.834667	0.915892	7.48	P23352
DENR	0.0288654	0.885619	0.926451	4.14	O43583
EPB42	0.0288559	0.92281	0.929095	10.34	P16452
RPL31	0.0287308	0.818958	0.914039	4.36	P62899
ADA	0.0286392	0.856915	0.920282	5.48	P00813
HNRNPM	0.0286309	0.785965	0.910565	20.4	P52272
GNG12	0.0286	0.889842	0.926451	1.62	Q9UBI6
GSK3B	0.0284348	0.739968	0.906157	9.1	P49841
CUTA	0.0283932	0.77219	0.909474	4.28	O60888
NRBP1	0.0283726	0.816456	0.913676	5.5	Q9UHY1
PHKA1	0.028208	0.820352	0.914279	32.42	P46020
YME1L1	0.0281882	0.745796	0.906465	6.14	Q96TA2
LASP1	0.0281166	0.814591	0.912842	8.58	Q14847
GBP2	0.0280998	0.837291	0.915892	4.46	P32456
EGFLAM	0.0280932	0.793814	0.910565	12.3	Q63HQ2
RPL36	0.0280325	0.862287	0.922212	2	Q9Y3U8
ACTR1B	0.0278365	0.783942	0.910565	12.62	P42025
MAPKAPK2	0.027812	0.879099	0.926451	3.5	P49137
PPP1R12A	0.0277817	0.739908	0.906157	13.58	O14974
RAB14	0.0276361	0.709226	0.902576	9.18	P61106
HMGCL	0.0276169	0.855475	0.920282	5.78	P35914
HSPA14	0.0276156	0.875047	0.926188	2.84	Q0VDF9
NRAS	0.0274837	0.753209	0.907794	5.74	P01111
POTEI	0.0271422	0.802252	0.912156	4.42	P0CG38
TPP2	0.0271004	0.703616	0.902322	26.6	P29144
RRAGA	0.0268671	0.771203	0.909111	4.9	Q7L523
TSG101	0.0267892	0.720339	0.905323	7.98	Q99816
EPHX1	0.0267583	0.875262	0.926188	22.26	P07099
MAN2A2	0.0267396	0.911319	0.927139	1.96	P49641
MAPK1	0.0264835	0.742702	0.906465	12.18	P28482
CPNE1	0.0262801	0.894603	0.926451	5.5	Q99829
FAU	0.0261877	0.846181	0.918005	2.36	P62861
CCT6A	0.0261161	0.684634	0.900407	16.68	P40227
VPS37A	0.0258664	0.813244	0.912842	3.46	Q8NEZ2
MRPL22	0.0255713	0.827985	0.914847	6.4	Q9NWU5
PSMD1	0.0255233	0.734966	0.906157	27.16	Q99460
SRSF11	0.0254018	0.935607	0.929978	0.78	Q05519
PDLIM5	0.0253995	0.770191	0.909046	17.44	Q96HC4
ATP6V1D	0.0252956	0.863363	0.922212	3.92	Q9Y5K8
CACNG1	0.0252609	0.863285	0.922212	2.86	Q06432
ZYX	0.0250818	0.838737	0.915892	9.08	Q15942
GSTM4	0.0250617	0.921531	0.929095	4.48	Q03013
DLAT	0.0250253	0.858219	0.920282	21.22	P10515
ANK2	0.024902	0.774467	0.910462	21.98	Q01484
FAM210B	0.0248635	0.880792	0.926451	2.7	Q96KR6
GSR	0.0248569	0.822979	0.914613	14.88	P00390
LMOD3	0.0248488	0.861868	0.922212	20.32	Q0VAK6
RPL9P9	0.0248441	0.906568	0.926594	6.92	P32969
OGN	0.0246691	0.930518	0.92973	10.02	P20774
UQCC2	0.024668	0.922652	0.929095	2	Q9BRT2
MMAA	0.0246088	0.871483	0.92405	5.98	Q8IVH4
VARS1	0.0245914	0.818072	0.91388	26.24	P26640
CAMK2A	0.0242767	0.859195	0.920282	5.9	Q9UQM7
DDX1	0.0242495	0.778973	0.910565	22.98	Q92499
DAB2	0.0241572	0.930553	0.92973	0.76	P98082
TARS1	0.0241159	0.824946	0.914613	14.64	P26639
SPTBN1	0.0240472	0.795675	0.910565	78.84	Q01082
RHOT1	0.0240017	0.805079	0.912841	7.22	Q8IXI2
STAG1	0.0238482	0.958585	0.932887	0.92	Q8WVM7
HSPB3	0.0238219	0.819289	0.914143	5.98	Q12988
RCN2	0.0237112	0.883793	0.926451	6.96	Q14257
WNK2	0.0237052	0.88367	0.926451	3.5	Q9Y3S1
CAPN3	0.0236786	0.802125	0.912156	36.28	P20807
SORBS2	0.0236404	0.956185	0.932567	6.02	O94875
CALU	0.0236387	0.852009	0.920282	15.16	O43852
CD81	0.0235255	0.858353	0.920282	1.96	P60033
VCP	0.0235075	0.814502	0.912842	49.12	P55072
TOR1AIP1	0.023506	0.797637	0.910565	10.8	Q5JTV8
EMC3	0.0234519	0.857309	0.920282	6.8	Q9P0I2
RIC8A	0.0234211	0.826298	0.914847	7.58	Q9NPQ8
HSPA8	0.0234122	0.75181	0.907236	23.44	P11142
ELOB	0.0233544	0.810582	0.912842	10.48	Q15370
PEPD	0.0232358	0.819523	0.914143	10.82	P12955
CARS1	0.0232181	0.756289	0.907953	13.04	P49589
SEC63	0.0229337	0.821123	0.914583	6.64	Q9UGP8
ANXA11	0.0227899	0.778174	0.910565	16.3	P50995
USP5	0.0227609	0.736783	0.906157	28.08	P45974
BIN1	0.0227213	0.812347	0.912842	20.48	O00499
TGM3	0.0227199	0.955043	0.932567	4.9	Q08188
RP2	0.0226939	0.919651	0.929095	1.1	O75695
ATOX1	0.0226198	0.857515	0.920282	2.94	O00244
SEPTIN2	0.0226173	0.836063	0.915892	13.74	Q15019
SAR1B	0.0225935	0.8331	0.915892	9.94	Q9Y6B6
NBAS	0.0225715	0.797218	0.910565	17.3	A2RRP1
DPT	0.0224504	0.93991	0.930421	1.6	Q07507
JPH2	0.0223993	0.78657	0.910565	13.74	Q9BR39
COPZ1	0.0223648	0.905065	0.926451	3.54	P61923
SERBP1	0.0221329	0.838369	0.915892	11.78	Q8NC51
EIF2B4	0.022005	0.81627	0.913676	11	Q9UI10
GARS1	0.0219717	0.837153	0.915892	12.82	P41250
ACSS2	0.0219035	0.83322	0.915892	9.08	Q9NR19
RGN	0.0215608	0.867376	0.923687	5.4	Q15493
JPH1	0.0215313	0.809404	0.912842	15.7	Q9HDC5
POLR1C	0.0214861	0.907243	0.926594	3.28	O15160
NRM	0.0213207	0.879463	0.926451	3.06	Q8IXM6
MRPL15	0.0212762	0.839282	0.915901	11.04	Q9P015
ABCB6	0.0211133	0.904361	0.926451	5.4	Q9NP58
SEPTIN7	0.0210645	0.868572	0.924003	9.14	Q16181
MTPN	0.0209652	0.879001	0.926451	3.02	P58546
UBE2M	0.0208248	0.7984	0.910565	7.82	P61081
SEPTIN10	0.0207172	0.857957	0.920282	6.54	Q9P0V9
DYNC1I2	0.0206527	0.831359	0.915892	9.88	Q13409
RPL27A	0.0203194	0.856729	0.920282	4.28	P46776
IGKV3D.11	0.0202085	0.944821	0.931348	1	A0A0A0MRZ8
RPL26	0.0201281	0.916176	0.928753	4.36	P61254
TAOK1	0.0200077	0.924093	0.929095	2.26	Q7L7X3
GSK3A	0.0199579	0.823763	0.914613	6.36	P49840
RPL14	0.0197449	0.879091	0.926451	3.8	P50914
GSTM1	0.0196954	0.919738	0.929095	12.92	P09488
CLCC1	0.0196721	0.884941	0.926451	3.3	Q96S66
FLOT1	0.01954	0.830541	0.915892	16.78	O75955
YWHAE	0.0194642	0.741103	0.906157	18.02	P62258
DYNLRB1	0.0193026	0.834024	0.915892	5.68	Q9NP97
TTN	0.0190398	0.837336	0.915892	2081.88	Q8WZ42
TATDN3	0.0190268	0.904578	0.926451	5.36	Q17R31
RPSA	0.0190125	0.881384	0.926451	13.7	P08865
ITIH5	0.0189773	0.852525	0.920282	12.04	Q86UX2
ATP5ME	0.018895	0.909522	0.927129	4.32	P56385
RNF31	0.0187809	0.877775	0.926451	3.08	Q96EP0
MICOS13	0.0184913	0.913606	0.928037	3.68	Q5XKP0
TNS1	0.0184412	0.811848	0.912842	42.24	Q9HBL0
PDXK	0.0183573	0.858895	0.920282	8.46	O00764
PDIA4	0.0183262	0.8693	0.924003	16	P13667
F11R	0.0183079	0.915891	0.928753	2.26	Q9Y624
TPR	0.0182982	0.805991	0.912842	24.04	P12270
GPHN	0.0182651	0.787803	0.910565	11.34	Q9NQX3
KLHL40	0.0182154	0.907371	0.926594	21.32	Q2TBA0
CRYAB	0.0181982	0.868763	0.924003	17.16	P02511
FLNB	0.0181626	0.83865	0.915892	68.78	O75369
TFB1M	0.018122	0.905401	0.926451	2.66	Q8WVM0
PTRH2	0.0179457	0.881873	0.926451	3.78	Q9Y3E5
KPNA3	0.0177664	0.85874	0.920282	12.26	O00505
DNAJB4	0.0177635	0.868723	0.924003	13.18	Q9UDY4
DHX9	0.0175864	0.854277	0.920282	26.42	Q08211
RSPO3	0.0175258	0.926855	0.92973	1.3	Q9BXY4
NDUFB6	0.0174413	0.914052	0.928037	4.56	O95139
HNRNPA2B1	0.0173843	0.847611	0.918785	17.04	P22626
PDE4D	0.0173726	0.888972	0.926451	4.06	Q08499
MYO18B	0.0173278	0.88119	0.926451	37.84	Q8IUG5
NUDT14	0.0172992	0.929798	0.92973	1.36	O95848
GART	0.0172053	0.824049	0.914613	21.12	P22102
WDR44	0.0171974	0.817743	0.91388	16.4	Q5JSH3
EPDR1	0.0171122	0.884226	0.926451	4.7	Q9UM22
ISYNA1	0.0170534	0.902946	0.926451	6.02	Q9NPH2
DHX15	0.0170153	0.852248	0.920282	12.84	O43143
CALM1	0.0169889	0.901195	0.926451	10.92	P0DP23
GALM	0.016923	0.886094	0.926451	7.94	Q96C23
ABLIM2	0.0169077	0.87909	0.926451	12.2	Q6H8Q1
GMPR2	0.0168319	0.911148	0.927139	2.78	Q9P2T1
VKORC1L1	0.0168218	0.920146	0.929095	3.1	Q8N0U8
PSMD12	0.0167406	0.831022	0.915892	19.32	O00232
OBSCN	0.0165041	0.881491	0.926451	269.16	Q5VST9
MYH14	0.0164565	0.882194	0.926451	51.98	Q7Z406
EIF5B	0.0160158	0.858932	0.920282	17.42	O60841
ECPAS	0.0159845	0.863601	0.922212	46.6	Q5VYK3
DHX30	0.0159106	0.863383	0.922212	7.72	Q7L2E3
MSMO1	0.0156897	0.937811	0.929978	1.2	Q15800
SACS	0.01566	0.896602	0.926451	15.66	Q9NZJ4
MECP2	0.0156285	0.818392	0.91388	13.42	P51608
HK1	0.0155949	0.896884	0.926451	34	P19367
CHMP6	0.0155194	0.907375	0.926594	3.78	Q96FZ7
REL	0.0153266	0.900832	0.926451	1	Q04864
RAB13	0.0152674	0.909793	0.927129	1.6	P51153
POR	0.0152022	0.912882	0.927577	6.34	P16435
RAB11B	0.0149632	0.844688	0.917791	9.8	Q15907
BAK1	0.0146676	0.934646	0.929978	1.92	Q16611
SRSF7	0.0145752	0.918778	0.929095	2.92	Q16629
ANXA2	0.0145717	0.919346	0.929095	23.66	P07355
EHHADH	0.0144081	0.946347	0.931562	3.04	Q08426
RNF123	0.0143351	0.881698	0.926451	25.12	Q5XPI4
VPS35L	0.0142968	0.897236	0.926451	6.44	Q7Z3J2
RNF181	0.0142881	0.929207	0.92973	3	Q9P0P0
NFKB1	0.0142775	0.945755	0.931348	2.24	P19838
GAPDH	0.0141567	0.90023	0.926451	32.28	P04406
TTLL12	0.0141519	0.88931	0.926451	10.28	Q14166
SYNE2	0.0140647	0.864087	0.922212	40.8	Q8WXH0
GBE1	0.0140207	0.913859	0.928037	27.38	Q04446
SFN	0.0138778	0.968975	0.932887	1.74	P31947
EIF3C	0.0137903	0.849567	0.920134	17.08	Q99613
UBAP2L	0.0136562	0.894047	0.926451	12.6	Q14157
ILF3	0.013635	0.900488	0.926451	20.58	Q12906
AGO2	0.0134655	0.88617	0.926451	13.3	Q9UKV8
ELP1	0.0131335	0.932943	0.929978	3.16	O95163
ILF2	0.0131014	0.899731	0.926451	10.58	Q12905
PTER	0.013031	0.949785	0.931814	4.94	Q96BW5
MRPL14	0.0129158	0.92477	0.929386	5	Q6P1L8
SPPL2A	0.0128389	0.96754	0.932887	1	Q8TCT8
DDRGK1	0.0127969	0.888959	0.926451	4.6	Q96HY6
QRSL1	0.0127418	0.927215	0.92973	5.5	Q9H0R6
RPL23A	0.0126489	0.905304	0.926451	7.64	P62750
ACOT2	0.0124978	0.954836	0.932567	1.78	P49753
HPF1	0.0123082	0.961796	0.932887	0.84	Q9NWY4
UBA6	0.0122394	0.869089	0.924003	14.28	A0AVT1
GLMN	0.0121837	0.96075	0.932887	3.38	Q92990
ARMCX1	0.0121533	0.92214	0.929095	5.6	Q9P291
PMM2	0.0121246	0.905265	0.926451	4.48	O15305
SCFD1	0.011578	0.894543	0.926451	19.34	Q8WVM8
NID2	0.0114509	0.902622	0.926451	24.94	Q14112
NNMT	0.0112987	0.981959	0.932887	3.76	P40261
SAFB	0.0112687	0.934884	0.929978	8.64	Q15424
MYOZ3	0.0112224	0.922448	0.929095	13.74	Q8TDC0
TMED1	0.0111206	0.927599	0.92973	3.18	Q13445
MRPL37	0.0111114	0.915159	0.928621	11.02	Q9BZE1
EIF6	0.0109888	0.93847	0.929978	2.96	P56537
EEA1	0.0109407	0.917678	0.929095	32.56	Q15075
PSMB3	0.0109345	0.886634	0.926451	6.74	P49720
RPS3A	0.0108735	0.918109	0.929095	10.14	P61247
TALDO1	0.0107424	0.91031	0.927139	11.02	P37837
EFL1	0.010511	0.921158	0.929095	4.6	Q7Z2Z2
MTHFD1	0.0104472	0.924197	0.929095	37.6	P11586
NSUN2	0.0104185	0.907623	0.926603	10.28	Q08J23
ABCA8	0.0102841	0.943942	0.931322	8.1	O94911
GLDC	0.010236	0.987174	0.933145	0.8	P23378
MRPL32	0.0100934	0.968317	0.932887	1.78	Q9BYC8
RWDD1	0.0100444	0.94921	0.931814	3.22	Q9H446
DPH2	0.009799	0.952236	0.932567	3.08	Q9BQC3
GNAI2	0.00978861	0.935571	0.929978	10	P04899
NIPSNAP2	0.0097672	0.952103	0.932567	14.76	O75323
SLMAP	0.00944271	0.944477	0.931348	15.12	Q14BN4
RMDN1	0.00943625	0.953535	0.932567	9.7	Q96DB5
ARL1	0.00930644	0.952758	0.932567	4.86	P40616
LAMTOR1	0.00911434	0.946919	0.931814	5.96	Q6IAA8
GNL1	0.0088339	0.949496	0.931814	2.8	P36915
AGFG1	0.00875894	0.956522	0.932567	3.88	P52594
RUVBL2	0.00873144	0.920946	0.929095	13.66	Q9Y230
SORT1	0.00866823	0.965008	0.932887	2.26	Q99523
CALCOCO1	0.00864307	0.973408	0.932887	1.82	Q9P1Z2
XPO7	0.00862176	0.920667	0.929095	14.2	Q9UIA9
STAT3	0.00843244	0.929498	0.92973	18.9	P40763
ANGPTL2	0.00832373	0.979167	0.932887	0.86	Q9UKU9
MYH9	0.00826783	0.945634	0.931348	71.9	P35579
DYNC1H1	0.00825887	0.930031	0.92973	170.9	Q14204
GPD1	0.00806952	0.949138	0.931814	18.64	P21695
FLNC	0.00804876	0.949672	0.931814	153.66	Q14315
SUB1	0.00803375	0.947999	0.931814	4.38	P53999
ACADVL	0.00798826	0.93472	0.929978	35.14	P49748
STIM1	0.00795638	0.896793	0.926451	20.94	Q13586
IMPDH2	0.00786566	0.925196	0.929386	13.5	P12268
LGMN	0.00757175	0.979011	0.932887	1.7	Q99538
NUP205	0.00747926	0.945889	0.931348	10.24	Q92621
CGN	0.00747895	0.986091	0.933145	0.8	Q9P2M7
VPS13C	0.00737772	0.899128	0.926451	51.12	Q709C8
TAX1BP3	0.00736595	0.956726	0.932567	2.58	O14907
COMT	0.00734855	0.970598	0.932887	7.74	P21964
RHOG	0.00730834	0.971075	0.932887	3.94	P84095
ARPC5L	0.00716661	0.931124	0.929978	4.52	Q9BPX5
MOCS1	0.00678587	0.975053	0.932887	1.64	Q9NZB8
EML1	0.00672337	0.948572	0.931814	18	O00423
NAPA	0.00668457	0.919684	0.929095	12.34	P54920
NOP56	0.00668013	0.953479	0.932567	11.58	O00567
KLHL22	0.00661056	0.942487	0.930903	6.66	Q53GT1
MRPS5	0.00658126	0.962946	0.932887	6.44	P82675
CASTOR2	0.00625825	0.956475	0.932567	3.82	A6NHX0
MYO18A	0.00598487	0.962854	0.932887	50.58	Q92614
PSMA1	0.00591549	0.941434	0.930815	12	P25786
CFL1	0.00591119	0.961962	0.932887	12.14	P23528
TECRL	0.00585133	0.980698	0.932887	1.44	Q5HYJ1
TUBB4B	0.00567638	0.951299	0.932567	23.42	P68371
GET4	0.00565767	0.968038	0.932887	3.02	Q7L5D6
ILK	0.0056202	0.923868	0.929095	12.1	Q13418
EZR	0.00560779	0.976316	0.932887	7.66	P15311
EIF3A	0.00538169	0.945098	0.931348	37.64	Q14152
WIPF3	0.00528022	0.980954	0.932887	1.84	A6NGB9
SNX17	0.00523049	0.962746	0.932887	4.06	Q15036
MX1	0.00518815	0.987943	0.933145	2	P20591
ATP5F1A	0.00517589	0.970995	0.932887	35.8	P25705
PRPF31	0.00502166	0.974507	0.932887	3.66	Q8WWY3
CASP14	0.00498949	0.985859	0.933145	6.24	P31944
EDF1	0.00482942	0.968885	0.932887	3.54	O60869
PACS1	0.0047779	0.975518	0.932887	4.96	Q6VY07
DCTN1	0.00472088	0.955201	0.932567	34.64	Q14203
USP10	0.00457242	0.959715	0.932887	7.1	Q14694
ENSA	0.00453182	0.971141	0.932887	3.82	O43768
PRUNE1	0.00431669	0.961516	0.932887	7.94	Q86TP1
SRP68	0.00421492	0.971479	0.932887	6.3	Q9UHB9
RRM2B	0.0040664	0.969644	0.932887	7	Q7LG56
LIPT2	0.00394781	0.981124	0.932887	1.76	A6NK58
CCDC47	0.00394679	0.972308	0.932887	8.38	Q96A33
FARSA	0.00388902	0.966497	0.932887	18.44	Q9Y285
PIGBOS1	0.0037868	0.981749	0.932887	0.98	A0A0B4J2F0
ROCK2	0.00375473	0.964638	0.932887	19.18	O75116
HLA.DRB3	0.00374032	0.982839	0.932914	2.34	P79483
CAND1	0.00371839	0.964396	0.932887	26.02	Q86VP6
ANXA1	0.00371359	0.986142	0.933145	16.02	P04083
NLN	0.00370815	0.963561	0.932887	11.48	Q9BYT8
RPS21	0.00370597	0.972541	0.932887	3.44	P63220
QTRT1	0.00362658	0.977119	0.932887	2.62	Q9BXR0
NMNAT1	0.00356825	0.977162	0.932887	5.08	Q9HAN9
ME1	0.00350483	0.967736	0.932887	19.88	P48163
RACK1	0.00336588	0.972951	0.932887	13.4	P63244
LPIN1	0.00335189	0.974639	0.932887	9.06	Q14693
UBR4	0.0032232	0.970737	0.932887	60.4	Q5T4S7
YARS2	0.00306006	0.974332	0.932887	9.36	Q9Y2Z4
AUP1	0.00302003	0.979969	0.932887	2.54	Q9Y679
PSMB5	0.00293769	0.969593	0.932887	11.46	P28074
TRIM25	0.00291031	0.978354	0.932887	11.98	Q14258
MIEF2	0.00273225	0.98589	0.933145	1.96	Q96C03
VAMP3	0.00268766	0.984211	0.933145	1	Q15836
STBD1	0.002675	0.9794	0.932887	12.36	O95210
NIPSNAP1	0.00264197	0.991195	0.933145	3.38	Q9BPW8
NHLRC2	0.00261363	0.980814	0.932887	13.7	Q8NBF2
PPIL3	0.00230859	0.988106	0.933145	4.48	Q9H2H8
VTA1	0.00216487	0.986866	0.933145	4.6	Q9NP79
PPP1R14C	0.00214005	0.990797	0.933145	1.74	Q8TAE6
PSMC6	0.00213104	0.979208	0.932887	12.42	P62333
SNX2	0.00193726	0.979943	0.932887	12.78	O60749
PLPP1	0.00191164	0.996399	0.933145	0.88	O14494
LIMA1	0.00186004	0.988442	0.933145	0.7	Q9UHB6
MRPS17	0.00167215	0.991544	0.933145	3.34	Q9Y2R5
PPP1R7	0.00156978	0.987081	0.933145	13.46	Q15435
COBLL1	0.00154478	0.995627	0.933145	0.88	Q53SF7
MYOZ1	0.00149485	0.989349	0.933145	17.16	Q9NP98
KIF5B	0.00100695	0.990283	0.933145	28.58	P33176
SMAD1	0.000988352	0.995527	0.933145	1	Q15797
SPRYD4	0.000922502	0.992063	0.933145	10.66	Q8WW59
TKT	0.00083815	0.994837	0.933145	12.56	P29401
SELENOT	0.000751706	0.995962	0.933145	3.68	P62341
EPS8	0.000738963	0.997015	0.933145	1.98	Q12929
SYNPO2	0.000698954	0.995153	0.933145	43.88	Q9UMS6
SLC25A12	0.00050941	0.997143	0.933145	36.6	O75746
RPUSD4	0.000346948	0.997899	0.933145	2.82	Q96CM3
PCM1	0.000315823	0.997743	0.933145	10.92	Q15154
HSPB1	0.000165256	0.99894	0.933145	18.78	P04792
MRPL45	0.000127657	0.999303	0.933145	4.72	Q9BRJ2
MRPS28	9.37604e-05	0.999224	0.933145	5.76	Q9Y2Q9
CD38	8.73834e-05	0.99954	0.933145	1.74	P28907
ERP29	7.02452e-05	0.999249	0.933145	7.48	P30040
C11orf68	-8.02555e-05	0.999338	0.933145	5.64	Q9H3H3
LAMC1	-9.1181e-05	0.99917	0.933145	38.16	P11047
PRKAG3	-0.00010194	0.999683	0.933145	2.64	Q9UGI9
RPL6	-0.00015742	0.998968	0.933145	11.74	Q02878
CHMP5	-0.000178841	0.999472	0.933145	2.1	Q9NZZ3
KTN1	-0.000191345	0.998588	0.933145	29.74	Q86UP2
HOMER3	-0.000225702	0.99927	0.933145	5.24	Q9NSC5
REXO2	-0.000251257	0.99837	0.933145	3.92	Q9Y3B8
ACOT8	-0.000383668	0.997939	0.933145	4.52	O14734
NIT2	-0.000397136	0.996152	0.933145	16.18	Q9NQR4
VWA1	-0.000501734	0.995879	0.933145	6.14	Q6PCB0
RRAGD	-0.000614991	0.995724	0.933145	5.18	Q9NQL2
SDHAF4	-0.000628409	0.997459	0.933145	1	Q5VUM1
STT3B	-0.000827455	0.993292	0.933145	8.04	Q8TCJ2
ACP1	-0.000833802	0.992698	0.933145	5.6	P24666
RCC1L	-0.000871358	0.995922	0.933145	1.98	Q96I51
SORBS1	-0.000965203	0.990926	0.933145	26.28	Q9BX66
NT5DC3	-0.00101468	0.993486	0.933145	6.68	Q86UY8
RAB1A	-0.0011615	0.992709	0.933145	2.38	P62820
HUWE1	-0.00116548	0.989137	0.933145	47.48	Q7Z6Z7
SLC16A1	-0.0011756	0.992857	0.933145	8	P53985
ARMCX2	-0.00127338	0.994267	0.933145	5.1	Q7L311
ISCU	-0.00137689	0.993178	0.933145	0.92	Q9H1K1
ATP5F1C	-0.00172954	0.991674	0.933145	10.16	P36542
TJP1	-0.00178804	0.98257	0.932887	19.3	Q07157
TOMM40	-0.00189624	0.986205	0.933145	8.16	O96008
ANXA4	-0.00197748	0.980122	0.932887	12.06	P09525
MAOA	-0.00210359	0.995668	0.933145	11.9	P21397
UBXN6	-0.00217498	0.984332	0.933145	9.1	Q9BZV1
SNX3	-0.00218559	0.986489	0.933145	6.52	O60493
CSK	-0.00219654	0.984877	0.933145	6.48	P41240
CTNND1	-0.00226002	0.979368	0.932887	13.02	O60716
IGKV4.1	-0.00228244	0.992559	0.933145	1.92	P06312
OSBP	-0.00228355	0.979183	0.932887	13.52	P22059
DIP2B	-0.00230542	0.986678	0.933145	5.68	Q9P265
TXNDC5	-0.00233251	0.983614	0.933145	6.64	Q8NBS9
MARCKSL1	-0.00243024	0.992186	0.933145	0.86	P49006
TBCE	-0.00245144	0.977542	0.932887	8.08	Q15813
HOOK3	-0.00253925	0.982433	0.932887	9.1	Q86VS8
CLUH	-0.00260913	0.96915	0.932887	21.76	O75153
PPP1R3A	-0.00266977	0.981568	0.932887	31.82	Q16821
CLIC2	-0.00269883	0.985264	0.933145	3.08	O15247
HSD17B12	-0.00277679	0.977089	0.932887	10.92	Q53GQ0
PSMD7	-0.00300498	0.97603	0.932887	10.16	P51665
TMEM65	-0.00329001	0.981326	0.932887	5.54	Q6PI78
SEC24C	-0.0034928	0.971318	0.932887	12.46	P53992
MOB4	-0.00350672	0.985276	0.933145	1.84	Q9Y3A3
UBE2V1	-0.00370743	0.973814	0.932887	7.88	Q13404
MICU1	-0.00371932	0.974421	0.932887	6.2	Q9BPX6
GET3	-0.00382519	0.969476	0.932887	9.4	O43681
SLC36A2	-0.00383989	0.991928	0.933145	1.22	Q495M3
TCP1	-0.00401791	0.960194	0.932887	24.16	P17987
MRPL42	-0.00403925	0.982425	0.932887	1	Q9Y6G3
UBE2G1	-0.00406936	0.980171	0.932887	2.92	P62253
SPATA5L1	-0.00413058	0.989404	0.933145	1.2	Q9BVQ7
CD36	-0.00413763	0.972443	0.932887	13.84	P16671
DCAF6	-0.00415574	0.956312	0.932567	17.06	Q58WW2
MRPL39	-0.00424025	0.966395	0.932887	8.64	Q9NYK5
MANF	-0.00431979	0.980401	0.932887	2.28	P55145
OLA1	-0.00440844	0.949966	0.931814	23	Q9NTK5
HSPA4	-0.00444411	0.954928	0.932567	27.52	P34932
OXNAD1	-0.00446847	0.982517	0.932887	2.32	Q96HP4
DYNC1LI2	-0.00459727	0.970029	0.932887	10.24	O43237
GALNT2	-0.00463171	0.981883	0.932887	3.2	Q10471
DDX3X	-0.00488178	0.937024	0.929978	17.9	O00571
IGHV3.23	-0.00499507	0.982102	0.932887	2.86	P01764
DGKZ	-0.00501967	0.967875	0.932887	5.38	Q13574
NXN	-0.00511145	0.954215	0.932567	11.44	Q6DKJ4
SLC25A11	-0.00533561	0.972013	0.932887	17.32	Q02978
GLUL	-0.00565912	0.971091	0.932887	4.36	P15104
GTF2I	-0.00567647	0.962954	0.932887	9.3	P78347
AKAP2	-0.00570859	0.962998	0.932887	8.72	Q9Y2D5
ADI1	-0.00599771	0.970302	0.932887	5.98	Q9BV57
NUDT4	-0.00602479	0.975697	0.932887	1	Q9NZJ9
TSN	-0.00611155	0.948	0.931814	7.6	Q15631
EPHX2	-0.0062879	0.981215	0.932887	14.36	P34913
GRK2	-0.00640231	0.961016	0.932887	2.86	P25098
KIAA2013	-0.00643006	0.981691	0.932887	0.96	Q8IYS2
RPL39	-0.0064648	0.980121	0.932887	1	P62891
VPS29	-0.00647433	0.948643	0.931814	3.8	Q9UBQ0
USP8	-0.00649672	0.963707	0.932887	3.6	P40818
MRPL41	-0.00654423	0.956861	0.932567	5.68	Q8IXM3
NEXN	-0.00655647	0.971178	0.932887	15.8	Q0ZGT2
RPL23	-0.00667949	0.953614	0.932567	4.92	P62829
FAM98B	-0.00669225	0.943037	0.930903	4.68	Q52LJ0
COPS5	-0.00685006	0.920833	0.929095	11.6	Q92905
USP15	-0.00692466	0.936368	0.929978	23.3	Q9Y4E8
PMPCB	-0.00697934	0.945086	0.931348	10.66	O75439
MRPS18A	-0.00709384	0.975019	0.932887	2.96	Q9NVS2
EFHD1	-0.00726199	0.976079	0.932887	3.02	Q9BUP0
NDRG2	-0.00731054	0.962836	0.932887	12.24	Q9UN36
EIF3I	-0.00737086	0.935959	0.929978	10.64	Q13347
EIF2A	-0.00740508	0.927871	0.92973	16.44	Q9BY44
CHDH	-0.00748383	0.96259	0.932887	8.88	Q8NE62
ABRAXAS2	-0.00757382	0.94303	0.930903	5.6	Q15018
PALMD	-0.00761866	0.95328	0.932567	6.18	Q9NP74
SLC16A3	-0.00766246	0.964308	0.932887	7.6	O15427
SON	-0.00787519	0.959246	0.932887	4.22	P18583
CAPRIN1	-0.00790468	0.935341	0.929978	8.18	Q14444
KPNB1	-0.0079384	0.920529	0.929095	22.44	Q14974
RDH13	-0.00795366	0.963002	0.932887	7.42	Q8NBN7
GNG11	-0.00801102	0.956267	0.932567	2	P61952
PHB1	-0.00803505	0.945198	0.931348	18.56	P35232
CLTCL1	-0.0081611	0.938101	0.929978	11.6	P53675
SCP2	-0.00817508	0.938842	0.929978	13.02	P22307
DST	-0.00822007	0.911973	0.927139	53.6	Q03001
AGL	-0.00831523	0.941995	0.930822	83.3	P35573
EARS2	-0.00840638	0.941687	0.930815	7.16	Q5JPH6
RBM8A	-0.00842223	0.956598	0.932567	4.3	Q9Y5S9
CYP27A1	-0.00843207	0.943406	0.93103	5.24	Q02318
MATR3	-0.00853353	0.928369	0.92973	17.26	P43243
ANXA5	-0.00854473	0.934314	0.929978	16.7	P08758
SYPL1	-0.00862278	0.941748	0.930815	2.74	Q16563
PDHA1	-0.00870763	0.938723	0.929978	21.96	P08559
EIF3B	-0.00873309	0.921967	0.929095	26.96	P55884
EIF4G1	-0.00878338	0.91017	0.927139	32.68	Q04637
LAMB2	-0.00883897	0.929893	0.92973	39.52	P55268
MOGS	-0.00893928	0.929903	0.92973	13.42	Q13724
NAA30	-0.00894777	0.956743	0.932567	2.96	Q147X3
PPIH	-0.00905714	0.930582	0.92973	5.3	O43447
PYGL	-0.00913042	0.959389	0.932887	3.54	P06737
PITPNB	-0.00918412	0.925445	0.929386	5.9	P48739
ASAH1	-0.00926438	0.918403	0.929095	14.92	Q13510
GALK1	-0.00953059	0.934552	0.929978	6.5	P51570
NSMCE1	-0.009619	0.958131	0.932887	0.96	Q8WV22
UBB	-0.00963129	0.92216	0.929095	4.52	P0CG47
MICU2	-0.00968692	0.934535	0.929978	8.5	Q8IYU8
METTL7A	-0.00975516	0.957885	0.932887	9	Q9H8H3
NPLOC4	-0.00986107	0.925303	0.929386	12.48	Q8TAT6
EHD3	-0.00999566	0.90815	0.926898	15.4	Q9NZN3
KPNA1	-0.00999748	0.941546	0.930815	3.44	P52294
COL12A1	-0.0100455	0.939642	0.930393	10.42	Q99715
RAC1	-0.0101979	0.900247	0.926451	5.64	P63000
IDH3A	-0.0103066	0.934066	0.929978	12.96	P50213
EIF2B5	-0.0103093	0.904532	0.926451	6.74	Q13144
COPG1	-0.0103151	0.919533	0.929095	11.7	Q9Y678
FERMT2	-0.0104479	0.881181	0.926451	18.04	Q96AC1
PPM1A	-0.0104644	0.896082	0.926451	14.08	P35813
CAPN1	-0.0104954	0.889944	0.926451	25.68	P07384
LRRFIP1	-0.0105803	0.934312	0.929978	7.3	Q32MZ4
MVK	-0.0106386	0.948708	0.931814	2.66	Q03426
PHKG1	-0.0106692	0.930303	0.92973	15.76	Q16816
DMD	-0.0107593	0.900902	0.926451	147.26	P11532
LDB3	-0.0107783	0.907123	0.926594	25.08	O75112
EHD1	-0.0108614	0.893753	0.926451	11.76	Q9H4M9
PSME3	-0.0109362	0.934035	0.929978	5.7	P61289
PACS2	-0.0111358	0.936556	0.929978	3.46	Q86VP3
RPL8	-0.0111402	0.932962	0.929978	6.8	P62917
GBP1	-0.0112127	0.943018	0.930903	4.68	P32455
VAMP7	-0.0114831	0.941257	0.930815	0.96	P51809
DMTN	-0.0116658	0.956986	0.932567	6.92	Q08495
DSG1	-0.0117387	0.966461	0.932887	14.54	Q02413
CACNB1	-0.0117493	0.892932	0.926451	11.22	Q02641
MRPS22	-0.0119657	0.902201	0.926451	12.84	P82650
EIF2S3	-0.0119772	0.884419	0.926451	14.02	P41091
SRPRB	-0.0119778	0.906233	0.926594	8.26	Q9Y5M8
ALDH5A1	-0.01227	0.936429	0.929978	18	P51649
MTIF3	-0.0123684	0.914958	0.928621	3.38	Q9H2K0
PKM	-0.0124907	0.932212	0.929978	45.82	P14618
CERT1	-0.0125988	0.928466	0.92973	2.96	Q9Y5P4
OSBPL11	-0.0126864	0.927988	0.92973	4.66	Q9BXB4
SEC24B	-0.0127945	0.890309	0.926451	8.32	O95487
CAMLG	-0.0128023	0.957792	0.932887	2.48	P49069
ADPRS	-0.0129606	0.898671	0.926451	8.54	Q9NX46
ZW10	-0.013124	0.884344	0.926451	11.66	O43264
RABEP1	-0.013171	0.851809	0.920282	14.04	Q15276
RPL29	-0.0133577	0.954904	0.932567	1.94	P47914
PFKL	-0.0134018	0.870722	0.92405	11.82	P17858
MPC2	-0.0136143	0.938842	0.929978	6.14	O95563
PRKG1	-0.0139537	0.895921	0.926451	17.22	Q13976
DIAPH1	-0.0140343	0.900013	0.926451	14.36	O60610
ABCB10	-0.0140343	0.892244	0.926451	8.72	Q9NRK6
HTT	-0.0140756	0.929358	0.92973	6.56	P42858
PPM1F	-0.0141477	0.89236	0.926451	5.02	P49593
ENAH	-0.0141878	0.937295	0.929978	5.48	Q8N8S7
NQO2	-0.0144209	0.974057	0.932887	10.38	P16083
S100A8	-0.014516	0.955078	0.932567	1.52	P05109
ARHGAP17	-0.0146333	0.911652	0.927139	11.16	Q68EM7
CHMP2B	-0.014639	0.897492	0.926451	1.98	Q9UQN3
PHYKPL	-0.0146667	0.886516	0.926451	7.9	Q8IUZ5
LSS	-0.0147218	0.89554	0.926451	17.52	P48449
DNAJC19	-0.0149081	0.901481	0.926451	4.22	Q96DA6
ADIPOQ	-0.0149726	0.899097	0.926451	2.96	Q15848
HP1BP3	-0.0150876	0.886087	0.926451	10.46	Q5SSJ5
PSMB1	-0.0151071	0.850937	0.920282	8.72	P20618
CYC1	-0.0151421	0.919877	0.929095	11.8	P08574
STAU2	-0.0153186	0.856769	0.920282	15.42	Q9NUL3
TIMM22	-0.0155588	0.871706	0.92405	1	Q9Y584
MRC2	-0.0157553	0.948947	0.931814	2.6	Q9UBG0
PSMC3	-0.0158291	0.778194	0.910565	16.36	P17980
TUBA1B	-0.0163303	0.886921	0.926451	22.34	P68363
CCT3	-0.0164788	0.834977	0.915892	22.68	P49368
LRRC20	-0.0165947	0.897496	0.926451	10.62	Q8TCA0
TNPO1	-0.0166082	0.884762	0.926451	13.74	Q92973
USP14	-0.016622	0.809407	0.912842	18.94	P54578
CD63	-0.0167129	0.918021	0.929095	1	P08962
SNX12	-0.017052	0.878571	0.926451	3.8	Q9UMY4
USP7	-0.0171619	0.839038	0.915892	19.62	Q93009
FERMT3	-0.0174723	0.938983	0.929978	3.74	Q86UX7
RBM39	-0.0176375	0.86988	0.92405	4.8	Q14498
RBKS	-0.0176941	0.891057	0.926451	2.84	Q9H477
DDB1	-0.0176968	0.794552	0.910565	44.2	Q16531
QARS1	-0.017707	0.790924	0.910565	27.88	P47897
ABCF1	-0.0181604	0.871471	0.92405	19.24	Q8NE71
DRAP1	-0.0186724	0.93638	0.929978	2.6	Q14919
DYM	-0.0188766	0.950728	0.932326	1.98	Q7RTS9
EPS15L1	-0.0188829	0.809018	0.912842	22.36	Q9UBC2
CAVIN2	-0.018956	0.803658	0.912454	13.88	O95810
CFD	-0.0190292	0.916193	0.928753	2.84	P00746
OVCA2	-0.0190631	0.923422	0.929095	1.3	Q8WZ82
CSRP1	-0.0190838	0.929608	0.92973	4.66	P21291
MPDU1	-0.0191021	0.9373	0.929978	1.42	O75352
NUDT21	-0.0191315	0.822983	0.914613	4.42	O43809
PDS5B	-0.0192046	0.86934	0.924003	7.9	Q9NTI5
PDCD6IP	-0.0192594	0.825751	0.914776	26.38	Q8WUM4
WDSUB1	-0.0193689	0.958723	0.932887	0.66	Q8N9V3
CDNF	-0.0195892	0.845413	0.917791	4	Q49AH0
STRN3	-0.0197427	0.871	0.92405	14	Q13033
PRODH	-0.0198391	0.909811	0.927129	8.84	O43272
FAM98A	-0.020101	0.868149	0.924003	8	Q8NCA5
GPC4	-0.0202289	0.947802	0.931814	2.06	O75487
TMEM245	-0.0202759	0.899567	0.926451	3.48	Q9H330
CCT7	-0.020315	0.74627	0.906757	19.16	Q99832
SNAPIN	-0.0205786	0.878267	0.926451	3.04	O95295
TMUB1	-0.0206238	0.888193	0.926451	2.86	Q9BVT8
TLN2	-0.0206638	0.79734	0.910565	57.32	Q9Y4G6
ABCD3	-0.0207396	0.853115	0.920282	8.08	P28288
APOO	-0.020846	0.903057	0.926451	4.98	Q9BUR5
IDE	-0.0210006	0.771241	0.909111	21.56	P14735
PECAM1	-0.0210655	0.792117	0.910565	10.76	P16284
LAMTOR5	-0.0211921	0.889009	0.926451	2	O43504
NRP1	-0.0212245	0.845182	0.917791	8.58	O14786
NFIX	-0.021303	0.846759	0.918376	3.54	Q14938
TMOD4	-0.0213318	0.836575	0.915892	12.38	Q9NZQ9
VPS53	-0.021493	0.816513	0.913676	4.3	Q5VIR6
SUN2	-0.0215254	0.815902	0.913676	15.94	Q9UH99
NCALD	-0.0215816	0.919794	0.929095	0.84	P61601
ENDOD1	-0.0219248	0.847518	0.918785	13.72	O94919
PAM16	-0.0223391	0.900387	0.926451	2.84	Q9Y3D7
RPS8	-0.0224599	0.851559	0.920282	8.44	P62241
SRP9	-0.0224999	0.830836	0.915892	2.72	P49458
DCAF7	-0.0225784	0.83291	0.915892	4.6	P61962
PDIA6	-0.0227108	0.754401	0.907953	10.66	Q15084
SET	-0.0227811	0.87254	0.924365	4.58	Q01105
GATAD2B	-0.0227859	0.90879	0.927129	2.28	Q8WXI9
CSE1L	-0.023003	0.693851	0.901322	28.52	P55060
DIAPH2	-0.0230594	0.845139	0.917791	3.32	O60879
[truncated: 2,156 more rows]

## Sheet: 5. FB (cov. weight)
protein	logFC	p-value	q-value	unique peptides	accession
ANKRD1	0.809508	0.0799149	0.820859	7.52	Q15327		Comparison: Within-group changes for FB (post - pre, with baseline body weight as covariate)
COL3A1	0.786607	0.0226809	0.818531	6.84	P02461
COL5A2	0.758368	0.00510405	0.818531	0.84	P05997		logFC:	Log2fold change (post-pre)
HMGN5	0.732226	0.0045422	0.818531	1.1	P82970		p-value:	Raw, unadjusted p-value
S100A13	0.706258	0.0310369	0.818531	2.62	Q99584		q-value:	Adjusted p-values (Storey & Tibshirani, 2003. PMID: 12883005)
TSPAN7	0.70028	0.00356309	0.818531	0.94	P41732		unique peptides:	Mean (across all samples) number of unique peptides for given protein identification
IGFN1	0.669809	0.0220059	0.818531	33.76	Q86VF2		accession:	UniProt accession number for protein identification
GSTA3	0.634766	0.0718171	0.820859	0.98	Q16772
COL1A1	0.633489	0.0371804	0.818531	13.5	P02452
METTL7B	0.626589	0.0287765	0.818531	2.16	Q6UX53
KLC4	0.625784	0.0140386	0.818531	0.8	Q9NSK0
FTL	0.616303	0.0213555	0.818531	2.98	P02792
KCTD19	0.614619	0.0520406	0.818531	0.9	Q17RG1
MID1IP1	0.609567	0.0189699	0.818531	0.72	Q9NPA3
COL4A1	0.604413	0.0331047	0.818531	5.52	P02462
KRT16	0.590234	0.0610859	0.820859	12.32	P08779
COL8A1	0.588678	0.0627752	0.820859	0.88	P27658
NUP153	0.575942	0.0444193	0.818531	0.72	P49790
LTBP1	0.571334	0.0205996	0.818531	0.88	Q14766
NNMT	0.568183	0.1077	0.820859	3.76	P40261
ARMC10	0.568079	0.00670644	0.818531	1.38	Q8N2F6
REEP1	0.563208	0.0359863	0.818531	0.92	Q9H902
KRT6A	0.5457	0.0986126	0.820859	1.84	P02538
COL1A2	0.543627	0.0259783	0.818531	11.9	P08123
SMG1	0.535538	0.00113329	0.818531	1.42	Q96Q15
FIG4	0.52459	0.0954988	0.820859	0.98	Q92562
DCLK1	0.519334	0.189298	0.846058	2.78	O15075
COL4A2	0.516846	0.035311	0.818531	13.8	P08572
THBS4	0.507783	0.0184768	0.818531	9.6	P35443
MTA2	0.503829	0.0787553	0.820859	1	O94776
IGKV3.15	0.50067	0.0135967	0.818531	1.98	P01624
C6orf120	0.498364	0.0591424	0.820859	0.98	Q7Z4R8
ADPGK	0.497816	0.0151371	0.818531	1.68	Q9BRR6
SMIM13	0.497341	0.0908652	0.820859	0.98	P0DJ93
NFXL1	0.488165	0.0502225	0.818531	0.98	Q6ZNB6
LIN7B	0.484437	0.0254822	0.818531	0.84	Q9HAP6
AQP1	0.47693	0.036964	0.818531	2.78	P29972
FBN1	0.476111	0.0269545	0.818531	30.32	P35555
SERPINH1	0.466443	0.00235807	0.818531	14	P50454
PIP	0.465091	0.147864	0.820859	4.4	P12273
COL5A3	0.462532	0.0444815	0.818531	1.38	P25940
VPS26B	0.460392	0.0435569	0.818531	0.86	Q4G0F5
PXDN	0.459958	0.000169991	0.457567	4.5	Q92626
MX1	0.447003	0.0584008	0.820859	2	P20591
XIRP2	0.43719	0.0853784	0.820859	102.54	A4UGR9
CDIP1	0.427354	0.0518527	0.818531	0.72	Q9H305
RILPL1	0.423723	0.0148707	0.818531	1.58	Q5EBL4
IGLV7.46	0.422015	0.0872858	0.820859	0.74	A0A075B6I9
COX6B1	0.420954	0.206657	0.855308	6.5	P14854
RRBP1	0.420427	0.00581558	0.818531	9.78	Q9P2E9
ITGA5	0.417682	0.00238553	0.818531	1.6	P08648
IGHG4	0.417322	0.0761803	0.820859	3.72	P01861
COL5A1	0.41542	0.0566701	0.820859	1.8	P20908
PCOLCE	0.411262	0.0345203	0.818531	2.6	Q15113
THY1	0.410813	0.0960877	0.820859	2	P04216
EMILIN1	0.408873	0.0228955	0.818531	9.64	Q9Y6C2
GSDMA	0.403606	0.288912	0.889537	1.54	Q96QA5
COL4A3	0.402979	0.247415	0.874991	0.88	Q01955
CTSA	0.399429	0.0103689	0.818531	2	P10619
ANGPTL2	0.395098	0.0731701	0.820859	0.86	Q9UKU9
RRAD	0.394993	0.0518765	0.818531	4.52	P55042
PDXDC2P	0.393988	0.00841354	0.818531	1.44	Q6P474
KCNQ5	0.385874	0.14871	0.820859	1.26	Q9NR82
FPGS	0.382895	0.0264573	0.818531	1.5	Q05932
MVP	0.38095	0.0148776	0.818531	18.6	Q14764
MAPK8	0.376906	0.0832674	0.820859	0.9	P45983
RNF7	0.376678	0.0711547	0.820859	0.94	Q9UBF6
PIGR	0.376498	0.0304165	0.818531	1.94	P01833
WDR6	0.376264	0.0389549	0.818531	1.24	Q9NNW5
TMEM242	0.375649	0.0281497	0.818531	1.3	Q9NWH2
IGHV3.15	0.370024	0.0152529	0.818531	1.16	A0A0B4J1V0
NOSIP	0.36183	0.0502784	0.818531	1.24	Q9Y314
PPP6R1	0.359549	0.0361716	0.818531	1.88	Q9UPN7
AGTRAP	0.358802	0.126762	0.820859	1.26	Q6RW13
ENG	0.353604	0.0356396	0.818531	1.82	P17813
IFITM3	0.351761	0.0163933	0.818531	1.74	Q01628
F13A1	0.348727	0.0268722	0.818531	11.6	P00488
KRT14	0.348496	0.250684	0.874991	21.38	P02533
LGMN	0.348454	0.083012	0.820859	1.7	Q99538
TMCC3	0.34701	0.0217273	0.818531	1.8	Q9ULS5
AAK1	0.344899	0.00858444	0.818531	4.44	Q2M2I8
MARCKS	0.344508	0.00678679	0.818531	6.24	P29966
MCM5	0.3438	0.0527597	0.818531	0.88	P33992
RPL32	0.343713	0.00246842	0.818531	3.94	P62910
CDK2	0.342809	0.102894	0.820859	0.66	P24941
SERINC3	0.338158	0.253058	0.874991	0.74	Q13530
IQGAP2	0.331914	0.153796	0.820859	1.56	Q13576
POSTN	0.331061	0.224637	0.867047	11.9	Q15063
SHBG	0.329922	0.239613	0.874991	0.62	P04278
MT.ND3	0.32966	0.303785	0.889537	1	P03897
ARHGEF12	0.329278	0.0124646	0.818531	2.58	Q9NZN5
HRNR	0.328613	0.342042	0.889537	2.44	Q86YZ3
ZG16B	0.328298	0.207039	0.855308	1.94	Q96DA0
SCLY	0.328262	0.164977	0.830999	1.52	Q96I15
TPPP3	0.322976	0.0974797	0.820859	5.46	Q9BW30
KRT6C	0.320891	0.238701	0.874991	25.8	P48668
VWA5A	0.319406	0.0784952	0.820859	2.42	O00534
PLXND1	0.318921	0.0561347	0.820859	0.86	Q9Y4D7
MTMR14	0.317986	0.198854	0.849241	0.7	Q8NCE2
NES	0.312307	0.152808	0.820859	44.44	P48681
TMEM63B	0.311131	0.0256607	0.818531	2.4	Q5T3F8
SENP8	0.310748	0.0503596	0.818531	1.84	Q96LD8
CCNY	0.309964	0.019033	0.818531	1.88	Q8ND76
H1.3	0.308735	0.194207	0.848134	1	P16402
HTD2	0.308605	0.250873	0.874991	1.36	P86397
CSTF3	0.307657	0.198136	0.848142	1.28	Q12996
PRCC	0.307294	0.0467575	0.818531	1	Q92733
ACTG1	0.306548	0.177809	0.846058	1.7	P63261
IGHG3	0.306509	0.155767	0.820859	4.36	P01860
PPP1R14B	0.304773	0.0390876	0.818531	3.46	Q96C90
NMD3	0.302233	0.155421	0.820859	1.32	Q96D46
LYSMD2	0.300517	0.187479	0.846058	0.64	Q8IV50
H1.5	0.297381	0.0438576	0.818531	2.46	P16401
CLPTM1L	0.29723	0.191812	0.846058	0.78	Q96KA5
MXRA7	0.292871	0.0851197	0.820859	2.7	P84157
MPDU1	0.290447	0.0925004	0.820859	1.42	O75352
WDR82	0.290308	0.0240817	0.818531	4.12	Q6UXN9
DNASE1L1	0.288743	0.0425524	0.818531	2.64	P49184
UGDH	0.287965	0.069721	0.820859	3.58	O60701
SEC13	0.286214	0.00712733	0.818531	3.92	P55735
TIMM8B	0.286058	0.155546	0.820859	1.54	Q9Y5J9
BCAP29	0.28487	0.119619	0.820859	2.06	Q9UHQ4
SRSF2	0.283107	0.214776	0.858015	1.18	Q01130
CAMLG	0.27951	0.0991115	0.820859	2.48	P49069
C8orf33	0.278402	0.0780469	0.820859	0.9	Q9H7E9
MCM3AP	0.278232	0.431113	0.889537	1	O60318
DKC1	0.278012	0.0484273	0.818531	3.24	O60832
C6orf47	0.277681	0.0984451	0.820859	0.92	O95873
LSM12	0.277679	0.0272337	0.818531	1.66	Q3MHD2
RARS2	0.277284	0.263558	0.876295	0.94	Q5T160
RER1	0.276376	0.0188215	0.818531	3.08	O15258
PRPF39	0.275596	0.283432	0.888024	1	Q86UA1
LYRM1	0.275041	0.0645317	0.820859	1.64	O43325
MRPL55	0.274708	0.0521643	0.818531	2.4	Q7Z7F7
PLD3	0.272379	0.00548825	0.818531	2.92	Q8IV08
PPP1R3B	0.270328	0.113219	0.820859	1.84	Q86XI6
WDR62	0.269705	0.274232	0.882213	1.36	O43379
TBC1D1	0.268729	0.112994	0.820859	1	Q86TI0
LIPT1	0.265932	0.0668577	0.820859	0.98	Q9Y234
ITM2B	0.264175	0.0358693	0.818531	1.62	Q9Y287
H1.2	0.26374	0.17465	0.844383	1	P16403
SPARC	0.263721	0.136921	0.820859	1.92	P09486
HDAC4	0.26343	0.133584	0.820859	2.98	P56524
FN1	0.262821	0.11278	0.820859	44.24	P02751
S100A10	0.262606	0.172255	0.841353	2.36	P60903
POTEF	0.262584	0.0975904	0.820859	1	A5A3E0
WDR5	0.262274	0.0468593	0.818531	2.3	P61964
GCSH	0.262016	0.107029	0.820859	2.34	P23434
KRT2	0.260073	0.48826	0.889537	28.2	P35908
AKAP8	0.260072	0.359271	0.889537	1.24	O43823
HSPB8	0.259618	0.039265	0.818531	5.9	Q9UJY1
CNIH4	0.259144	0.0683453	0.820859	1	Q9P003
SMAD4	0.258537	0.165797	0.831401	1	Q13485
CD44	0.257505	0.0805157	0.820859	3.94	P16070
SMIM12	0.255244	0.300496	0.889537	1.54	Q96EX1
XIRP1	0.253912	0.0934175	0.820859	79.18	Q702N8
CARNS1	0.253178	0.0107846	0.818531	11.92	A5YM72
IGHV3.7	0.253008	0.167938	0.834492	1.92	P01780
TAF15	0.25288	0.122741	0.820859	1	Q92804
FCGRT	0.25199	0.0751209	0.820859	1.96	P55899
WIPI1	0.251811	0.00779527	0.818531	3.42	Q5MNZ9
TP53I3	0.25154	0.277702	0.885121	2.72	Q53FA7
FERMT3	0.251526	0.106151	0.820859	3.74	Q86UX7
CCDC6	0.251388	0.0128005	0.818531	2.86	Q16204
PEA15	0.251372	0.0254843	0.818531	4.1	Q15121
DMPK	0.250317	0.12579	0.820859	4.16	Q09013
GIMAP4	0.249639	0.0491742	0.818531	1.38	Q9NUV9
ARPC5	0.249531	0.105524	0.820859	1.98	O15511
COX6A1	0.247609	0.0838479	0.820859	2	P12074
PTGDS	0.247315	0.10477	0.820859	1.8	P41222
NAMPT	0.246444	0.00830607	0.818531	20.34	P43490
KIF2C	0.24631	0.252613	0.874991	0.9	Q99661
TUBA1C	0.245571	0.550602	0.891422	1.42	Q9BQE3
PANX1	0.24534	0.130649	0.820859	1.12	Q96RD7
AZGP1	0.244616	0.115906	0.820859	10.78	P25311
CDSN	0.244377	0.462996	0.889537	1.78	Q15517
ANXA1	0.243313	0.105182	0.820859	16.02	P04083
PNPLA7	0.243012	0.113331	0.820859	2.94	Q6ZV29
UBE2Z	0.242699	0.289265	0.889537	1	Q9H832
IGLV3.21	0.242501	0.359165	0.889537	1.84	P80748
CSRP3	0.241497	0.175346	0.844383	5.92	P50461
GYPA	0.240996	0.557032	0.891422	0.96	P02724
NUP160	0.240948	0.00696675	0.818531	5.2	Q12769
IGHV1.69D	0.240649	0.352991	0.889537	0.94	A0A0B4J2H0
PPP1R27	0.240092	0.054208	0.818531	2.58	Q86WC6
IGHG2	0.239906	0.231967	0.874991	5.62	P01859
RPL19	0.238807	0.0128123	0.818531	3.4	P84098
AMBP	0.237919	0.0990649	0.820859	6.34	P02760
AIMP2	0.236075	0.00681449	0.818531	4.7	Q13155
EZR	0.235135	0.08018	0.820859	7.66	P15311
WASHC2A	0.232084	0.00302109	0.818531	5.28	Q641Q2
DOK7	0.231614	0.249554	0.874991	0.94	Q18PE1
KRT5	0.231504	0.475776	0.889537	13.24	P13647
MRPL42	0.231314	0.0755608	0.820859	1	Q9Y6G3
STX12	0.230057	0.0641051	0.820859	0.98	Q86Y82
COL14A1	0.230034	0.184272	0.846058	10.94	Q05707
TMSB4X	0.22946	0.274422	0.882213	1	P62328
ABI3BP	0.229458	0.106144	0.820859	5.94	Q7Z7G0
ARFGEF2	0.229377	0.206803	0.855308	1.52	Q9Y6D5
CILP	0.229226	0.231314	0.874991	5.1	O75339
SYAP1	0.229165	0.0959515	0.820859	0.96	Q96A49
DDAH2	0.228607	0.0384575	0.818531	3.96	O95865
ITPA	0.228022	0.133499	0.820859	2.38	Q9BY32
PRKAG3	0.227631	0.208214	0.855308	2.64	Q9UGI9
CES2	0.226145	0.0342474	0.818531	14.98	O00748
KRT15	0.225626	0.548825	0.891422	3.02	P19012
SNF8	0.225613	0.018876	0.818531	3.44	Q96H20
CDV3	0.225495	0.0325116	0.818531	10.88	Q9UKY7
UBQLN2	0.224566	0.0248336	0.818531	2.96	Q9UHD9
GUCY1B1	0.224477	0.303865	0.889537	2.74	Q02153
ACE	0.223744	0.0731329	0.820859	2.72	P12821
GOLT1B	0.223513	0.135176	0.820859	2.14	Q9Y3E0
TTC27	0.223507	0.143747	0.820859	2.68	Q6P3X3
TMEM106B	0.223138	0.00893964	0.818531	3.26	Q9NUM4
BAG3	0.223013	0.0412509	0.818531	29.44	O95817
MRPL27	0.222912	0.0345942	0.818531	1	Q9P0M9
HSBP1	0.222882	0.0199111	0.818531	2.6	O75506
S100A6	0.222497	0.321462	0.889537	2.22	P06703
TMEM263	0.222477	0.12825	0.820859	1.76	Q8WUH6
HCLS1	0.221533	0.135079	0.820859	1.68	P14317
BTF3	0.221502	0.0162746	0.818531	6.06	P20290
YBX1	0.221414	0.00646805	0.818531	12.6	P67809
DNAJA4	0.221336	0.018395	0.818531	13.86	Q8WW22
PREPL	0.221301	0.154348	0.820859	5.54	Q4J6C6
KRT17	0.221153	0.44325	0.889537	5.38	Q04695
SRR	0.221095	0.223278	0.865889	2	Q9GZT4
PARVA	0.220052	0.182951	0.846058	2.34	Q9NVD7
IGLV3.25	0.219475	0.146961	0.820859	2.44	P01717
IL6ST	0.219261	0.382023	0.889537	0.72	P40189
NUDT14	0.218928	0.0984428	0.820859	1.36	O95848
MLF2	0.218438	0.343615	0.889537	4.08	Q15773
COX19	0.217144	0.253859	0.874991	1.92	Q49B96
CD248	0.217099	0.192474	0.846058	0.72	Q9HCU0
PYM1	0.216979	0.0129359	0.818531	4.58	Q9BRP8
BORCS6	0.216948	0.188628	0.846058	1.08	Q96GS4
SRRT	0.2169	0.181767	0.846058	2.8	Q9BXP5
CD99	0.216456	0.118712	0.820859	3	P14209
PGLYRP2	0.21595	0.103659	0.820859	5.2	Q96PD5
AGFG1	0.215781	0.0586181	0.820859	3.88	P52594
CRELD1	0.215655	0.12982	0.820859	1.28	Q96HD1
GMPPA	0.212454	0.091567	0.820859	3.18	Q96IJ6
SCYL1	0.212127	0.142244	0.820859	2.08	Q96KG9
RPL4	0.211988	0.00720728	0.818531	15.12	P36578
RSPO3	0.21189	0.107023	0.820859	1.3	Q9BXY4
TGM2	0.211863	0.0320858	0.818531	12.18	P21980
STYXL2	0.211718	0.11036	0.820859	13.84	Q5VZP5
IGKV2.28	0.211236	0.239436	0.874991	2.92	A0A075B6P5
RP2	0.211092	0.183156	0.846058	1.1	O75695
NAP1L1	0.210381	0.0261515	0.818531	5.74	P55209
FDXR	0.210318	0.0305987	0.818531	6.02	P22570
GTF2I	0.209673	0.016532	0.818531	9.3	P78347
SMIM4	0.209026	0.0658008	0.820859	1	Q8WVI0
CALR	0.208376	0.0402717	0.818531	11.96	P27797
PRKCA	0.208261	0.0420738	0.818531	5.76	P17252
MTPAP	0.207804	0.137178	0.820859	2.1	Q9NVV4
TRMT1L	0.206847	0.435259	0.889537	1.12	Q7Z2T5
KRT10	0.206811	0.601638	0.891422	23.4	P13645
PIGT	0.206675	0.296229	0.889537	1.4	Q969N2
RPL26	0.206656	0.127551	0.820859	4.36	P61254
RSF1	0.206326	0.380556	0.889537	0.84	Q96T23
BOLA3	0.205524	0.169682	0.836701	1.7	Q53S33
CACYBP	0.204946	0.0129444	0.818531	7.5	Q9HB71
MOCS3	0.204875	0.058038	0.820859	2.14	O95396
IGKV1D.33	0.204815	0.410196	0.889537	1.5	P01593
TM7SF2	0.204751	0.454358	0.889537	2.04	O76062
ADH1C	0.202797	0.406355	0.889537	1	P00326
MIA2	0.20262	0.190412	0.846058	2.58	Q96PC5
LMOD2	0.201978	0.0454702	0.818531	16.64	Q6P5Q4
HMOX2	0.201809	0.00416937	0.818531	5.76	P30519
BST2	0.201589	0.291816	0.889537	2.58	Q10589
AAMP	0.201503	0.159321	0.825958	2.34	Q13685
SNX21	0.201219	0.0507842	0.818531	4.4	Q969T3
AHCYL1	0.200915	0.0866049	0.820859	2.74	O43865
NUB1	0.200395	0.0965712	0.820859	3.94	Q9Y5A7
RBP1	0.200097	0.139375	0.820859	3.62	P09455
HOMER3	0.199544	0.251204	0.874991	5.24	Q9NSC5
IFI16	0.199392	0.0573233	0.820859	4.44	Q16666
HMGB3	0.199323	0.329545	0.889537	1.32	O15347
RPL35	0.198573	0.200165	0.850416	2.1	P42766
PRRC2A	0.198319	0.136349	0.820859	4.2	P48634
SLC66A2	0.198232	0.420477	0.889537	1.8	Q8N2U9
AAAS	0.198225	0.271654	0.882213	1.42	Q9NRG9
UNG	0.198052	0.0119227	0.818531	6.24	P13051
AS3MT	0.197742	0.209971	0.855308	2.58	Q9HBK9
CMAS	0.197733	0.0263008	0.818531	7.12	Q8NFW8
MRPL40	0.19768	0.0954337	0.820859	4.12	Q9NQ50
NXF1	0.196562	0.0905648	0.820859	2.62	Q9UBU9
SLC3A2	0.196467	0.0888149	0.820859	5.6	P08195
TMSB10	0.196186	0.391006	0.889537	0.72	P63313
MAGED1	0.195989	0.281194	0.887894	2.52	Q9Y5V3
NA..1	0.195974	0.264525	0.877433	6.94	P0DOX7
DBN1	0.195885	0.0363274	0.818531	8	Q16643
MBNL2	0.19554	0.150806	0.820859	1	Q5VZF2
SAMHD1	0.195416	0.0160321	0.818531	13.78	Q9Y3Z3
DFFA	0.195179	0.101892	0.820859	3.68	O00273
DNAJC28	0.195086	0.55997	0.891422	1.46	Q9NX36
ENAH	0.194991	0.126615	0.820859	5.48	Q8N8S7
CORO1A	0.19496	0.265928	0.878006	3.2	P31146
CLIC4	0.194753	0.0645364	0.820859	12	Q9Y696
BRAWNIN	0.194556	0.202343	0.854034	1	Q69YU5
LRRC59	0.19449	0.0684652	0.820859	4.24	Q96AG4
LAGE3	0.194319	0.245287	0.874991	1.36	Q14657
PLP2	0.194196	0.196416	0.848142	1	Q04941
NCSTN	0.193567	0.207108	0.855308	0.9	Q92542
SCO2	0.193486	0.253207	0.874991	2.66	O43819
HDAC2	0.193404	0.0441444	0.818531	3.62	Q92769
TIMMDC1	0.193264	0.0567347	0.820859	8.62	Q9NPL8
KCTD12	0.192738	0.0429387	0.818531	6.68	Q96CX2
CSTF2	0.192554	0.311313	0.889537	1	P33240
MTFP1	0.191702	0.150967	0.820859	6.18	Q9UDX5
SERPINB1	0.191357	0.0275297	0.818531	16.48	P30740
PRAF2	0.191134	0.106794	0.820859	1	O60831
DOHH	0.190386	0.262697	0.875694	1.6	Q9BU89
MRPL49	0.190218	0.0533912	0.818531	3	Q13405
TNNI3	0.19021	0.427694	0.889537	1	P19429
GBP1	0.190137	0.0868845	0.820859	4.68	P32455
H1.4	0.190038	0.0666787	0.820859	5.54	P10412
EXOC1	0.189862	0.28653	0.889537	1.08	Q9NV70
IGHG1	0.18918	0.313505	0.889537	13.66	P01857
U2SURP	0.18871	0.0768656	0.820859	2.3	O15042
TLR3	0.1881	0.41746	0.889537	1	O15455
TUBB6	0.187485	0.171797	0.841353	10.96	Q9BUF5
NANS	0.187239	0.0343951	0.818531	7.18	Q9NR45
AMPD3	0.187233	0.314275	0.889537	13.32	Q01432
POLDIP3	0.186887	0.149447	0.820859	3.48	Q9BY77
HEATR1	0.186059	0.336044	0.889537	2.26	Q9H583
GIT2	0.185661	0.00353816	0.818531	7.72	Q14161
TBCD	0.185498	0.101805	0.820859	4	Q9BTW9
SERPINA1	0.185375	0.316058	0.889537	24.52	P01009
DHX32	0.18454	0.45828	0.889537	0.84	Q7L7V1
SMPX	0.184465	0.0942473	0.820859	5.34	Q9UHP9
STAM	0.183478	0.0114086	0.818531	5.36	Q92783
MUSTN1	0.183459	0.240573	0.874991	5.66	Q8IVN3
TOMM6	0.182806	0.250881	0.874991	1.9	Q96B49
TRA2B	0.182394	0.0999543	0.820859	3.78	P62995
CLEC14A	0.181952	0.312589	0.889537	0.96	Q86T13
IPO13	0.181689	0.155183	0.820859	2.58	O94829
ALDH1B1	0.181171	0.425852	0.889537	19.96	P30837
NARS1	0.180945	0.0213408	0.818531	16.02	O43776
DYNC1LI2	0.179437	0.0360065	0.818531	10.24	O43237
ZMPSTE24	0.178931	0.0803063	0.820859	4.04	O75844
FARS2	0.178429	0.198059	0.848142	1.62	O95363
AKR1C1	0.17792	0.324925	0.889537	12.72	Q04828
NOL3	0.177659	0.045014	0.818531	8.42	O60936
HDDC3	0.177464	0.126771	0.820859	2	Q8N4P3
PELO	0.177089	0.0352186	0.818531	6.5	Q9BRX2
LMNB1	0.177029	0.10812	0.820859	11.42	P20700
DDX39A	0.177017	0.118817	0.820859	2.32	O00148
KRT77	0.17692	0.521059	0.891422	9.28	Q7Z794
BNIP1	0.176757	0.093679	0.820859	3.32	Q12981
PAFAH1B2	0.176723	0.0542675	0.818531	4.6	P68402
ABCB6	0.176666	0.155455	0.820859	5.4	Q9NP58
COX17	0.176254	0.042942	0.818531	1.56	Q14061
HM13	0.175913	0.13361	0.820859	2	Q8TCT9
POGLUT3	0.175868	0.437467	0.889537	2.76	Q7Z4H8
BOD1	0.175849	0.339874	0.889537	0.94	Q96IK1
NEDD8	0.175775	0.318495	0.889537	3.56	Q15843
DNAJB6	0.175148	0.00817089	0.818531	3	O75190
TMEM256	0.174564	0.495182	0.889537	0.98	Q8N2U0
PPCDC	0.174061	0.152835	0.820859	1.74	Q96CD2
RPLP2	0.173776	0.0143533	0.818531	5.1	P05387
SERPING1	0.173564	0.301589	0.889537	10.6	P05155
ATG4B	0.173553	0.0470497	0.818531	5.76	Q9Y4P1
IGF2R	0.173444	0.00707376	0.818531	10.8	P11717
GSDME	0.173248	0.137632	0.820859	5.68	O60443
BABAM1	0.173078	0.0826021	0.820859	3.28	Q9NWV8
SRRM1	0.17292	0.552388	0.891422	1.12	Q8IYB3
SULT1A1	0.172674	0.241275	0.874991	2.76	P50225
PRRC2C	0.17267	0.017324	0.818531	4.66	Q9Y520
UBTF	0.172451	0.169429	0.836701	1.92	P17480
RUFY1	0.172136	0.0776298	0.820859	2.82	Q96T51
PPA1	0.171699	0.0710029	0.820859	13.06	Q15181
FNTB	0.171544	0.0247612	0.818531	5.76	P49356
MRPS6	0.171326	0.105975	0.820859	2.92	P82932
POR	0.171247	0.074304	0.820859	6.34	P16435
MPRIP	0.170401	0.186949	0.846058	3.86	Q6WCQ1
FBLN2	0.17025	0.162856	0.830999	5.6	P98095
ACTR10	0.170074	0.0553013	0.820859	5.52	Q9NZ32
KRT1	0.169747	0.657826	0.891544	29.64	P04264
IGKV3.20	0.169531	0.439834	0.889537	2.9	P01619
MRAS	0.169218	0.284003	0.888024	1.42	O14807
ORM1	0.169083	0.380662	0.889537	5.74	P02763
IPO7	0.169009	0.0105489	0.818531	17.08	O95373
LETMD1	0.168959	0.079744	0.820859	4.72	Q6P1Q0
AFDN	0.168952	0.0527421	0.818531	7.8	P55196
SAMD4A	0.168816	0.0835925	0.820859	4.36	Q9UPU9
MAPK1IP1L	0.168646	0.232984	0.874991	1	Q8NDC0
RPL15	0.168531	0.0550819	0.820859	5.34	P61313
PEX19	0.168313	0.0410507	0.818531	4.74	P40855
USP39	0.167877	0.226983	0.868322	2.5	Q53GS9
ORM2	0.167603	0.37917	0.889537	5.98	P19652
CLTCL1	0.167568	0.0264826	0.818531	11.6	P53675
AKT2	0.167502	0.136218	0.820859	10.12	P31751
UFSP2	0.167371	0.024509	0.818531	7.52	Q9NUQ7
MIEF1	0.167158	0.139856	0.820859	1.46	L0R8F8
SNAPIN	0.166972	0.0792062	0.820859	3.04	O95295
DBNL	0.166887	0.11144	0.820859	9.06	Q9UJU6
OSBPL6	0.166744	0.0904422	0.820859	9.04	Q9BZF3
TFG	0.16665	0.212936	0.856567	5.2	Q92734
UNC45B	0.166616	0.0493047	0.818531	41.12	Q8IWX7
TEFM	0.16643	0.567223	0.891422	0.98	Q96QE5
HEATR3	0.16634	0.240992	0.874991	2.22	Q7Z4Q2
CLIC1	0.166281	0.141074	0.820859	6.44	O00299
EEF1B2	0.166265	0.0201968	0.818531	4.88	P24534
MRPS26	0.166217	0.210526	0.855308	2.3	Q9BYN8
ARAF	0.166157	0.0106958	0.818531	6.78	P10398
ABLIM2	0.16602	0.0348391	0.818531	12.2	Q6H8Q1
MICALL1	0.165881	0.174618	0.844383	0.96	Q8N3F8
ANKRD23	0.165646	0.485004	0.889537	2.12	Q86SG2
APOD	0.165633	0.252767	0.874991	5.86	P05090
BAP18	0.165248	0.0985325	0.820859	2.4	Q8IXM2
EFEMP1	0.165135	0.370758	0.889537	3.7	Q12805
CST3	0.164906	0.0967539	0.820859	3.52	P01034
TRIM55	0.164878	0.197336	0.848142	3.44	Q9BYV6
MTURN	0.164851	0.255217	0.874991	1	Q8N3F0
YAP1	0.164813	0.0755395	0.820859	3.58	P46937
ERO1A	0.164448	0.0379953	0.818531	9.26	Q96HE7
WDR13	0.164444	0.0325501	0.818531	3.4	Q9H1Z4
LIAS	0.163947	0.559379	0.891422	0.88	O43766
GRPEL1	0.163212	0.0172528	0.818531	6.96	Q9HAV7
PYROXD2	0.163126	0.311798	0.889537	3.32	Q8N2H3
PALMD	0.162624	0.0778283	0.820859	6.18	Q9NP74
RALY	0.162422	0.0341537	0.818531	2.9	Q9UKM9
RTN4	0.162143	0.141175	0.820859	21.74	Q9NQC3
GSN	0.162142	0.171773	0.841353	24.6	P06396
PFAS	0.162092	0.1877	0.846058	0.96	O15067
BTD	0.162045	0.294717	0.889537	3.54	P43251
MEF2A	0.161869	0.252051	0.874991	0.94	Q02078
RBM4	0.16175	0.107623	0.820859	2.7	Q9BWF3
ASPN	0.161573	0.29688	0.889537	13.3	Q9BXN1
MARCKSL1	0.161203	0.342449	0.889537	0.86	P49006
DTYMK	0.161043	0.0518527	0.818531	3.14	P23919
BGN	0.160832	0.346193	0.889537	6.9	P21810
MAPRE1	0.160773	0.0350533	0.818531	9.78	Q15691
ADD3	0.159892	0.0833591	0.820859	4.7	Q9UEY8
PPIE	0.159838	0.134623	0.820859	2.46	Q9UNP9
SYNC	0.159617	0.0456107	0.818531	12.56	Q9H7C4
PRKAA1	0.159386	0.0192488	0.818531	6.12	Q13131
IWS1	0.159365	0.0803869	0.820859	2.38	Q96ST2
C15orf40	0.158911	0.0902599	0.820859	1	Q8WUR7
RHOA	0.158699	0.0773888	0.820859	6.76	P61586
SFPQ	0.158639	0.040502	0.818531	13.72	P23246
ELN	0.15844	0.389377	0.889537	4.12	P15502
CRYM	0.158259	0.751453	0.899558	6.98	Q14894
TFB1M	0.1582	0.12715	0.820859	2.66	Q8WVM0
AP3D1	0.158109	0.0388289	0.818531	9.9	O14617
TNPO1	0.158099	0.0535099	0.818531	13.74	Q92973
RPL8	0.15788	0.0890799	0.820859	6.8	P62917
RANBP3	0.157529	0.0411394	0.818531	3.92	Q9H6Z4
PEX11B	0.157324	0.0689333	0.820859	4.02	O96011
SAT2	0.157123	0.382786	0.889537	0.94	Q96F10
PACS1	0.157098	0.147211	0.820859	4.96	Q6VY07
RPS29	0.157085	0.196169	0.848142	2.26	P62273
FASTKD2	0.157046	0.0427934	0.818531	7.56	Q9NYY8
JPT2	0.15698	0.114112	0.820859	4	Q9H910
POMGNT1	0.156971	0.440196	0.889537	0.72	Q8WZA1
THRAP3	0.156928	0.045652	0.818531	7.46	Q9Y2W1
LMF1	0.156859	0.374178	0.889537	2.42	Q96S06
LEMD2	0.156734	0.0956007	0.820859	6.62	Q8NC56
TIMM50	0.156711	0.0486168	0.818531	7.72	Q3ZCQ8
LEMD3	0.156313	0.576264	0.891422	2	Q9Y2U8
MAPT	0.15628	0.15525	0.820859	22.34	P10636
CIAPIN1	0.156157	0.0535333	0.818531	4.92	Q6FI81
PXN	0.155685	0.043454	0.818531	7.14	P49023
RPL3	0.155652	0.304955	0.889537	5.66	P39023
RANBP1	0.155053	0.381098	0.889537	0.94	P43487
RPL10	0.154876	0.102098	0.820859	6.84	P27635
ANKRD2	0.154678	0.337882	0.889537	20.2	Q9GZV1
HK2	0.154526	0.191397	0.846058	13.78	P52789
ABCF1	0.154119	0.0503109	0.818531	19.24	Q8NE71
LIMCH1	0.154081	0.0816898	0.820859	20.22	Q9UPQ0
HSPBP1	0.153758	0.0717219	0.820859	8.26	Q9NZL4
FBXL8	0.153744	0.39991	0.889537	2.42	Q96CD0
TTC9	0.153538	0.430014	0.889537	2.5	Q92623
EIF3G	0.153523	0.0331971	0.818531	9.08	O75821
CKAP4	0.153487	0.137134	0.820859	13.22	Q07065
MRPS31	0.152854	0.104889	0.820859	8.76	Q92665
SCAMP3	0.152629	0.116515	0.820859	3.46	O14828
DYNLT1	0.152611	0.15417	0.820859	2	P63172
PLIN3	0.152596	0.0403236	0.818531	15.42	O60664
EML6	0.152593	0.278676	0.886229	0.72	Q6ZMW3
CTPS1	0.152534	0.0720665	0.820859	6.34	P17812
KLC2	0.152136	0.130467	0.820859	3.16	Q9H0B6
SLC20A2	0.152003	0.0495407	0.818531	5.5	Q08357
ECM1	0.151827	0.30618	0.889537	3.26	Q16610
KRT9	0.151739	0.670668	0.891544	24.8	P35527
USP19	0.151575	0.0423742	0.818531	10.4	O94966
ESYT1	0.151346	0.138648	0.820859	26.08	Q9BSJ8
SRSF3	0.150903	0.180985	0.846058	3.3	P84103
MRPS14	0.150895	0.203569	0.85422	2.7	O60783
CD63	0.150575	0.187276	0.846058	1	P08962
TUBB4A	0.150277	0.184135	0.846058	2.76	P04350
SEC31A	0.150207	0.0387339	0.818531	11.84	O94979
VCPIP1	0.150068	0.0991249	0.820859	6.46	Q96JH7
HEXA	0.149697	0.352732	0.889537	2.24	P06865
NUDCD3	0.14953	0.0885145	0.820859	5.5	Q8IVD9
ERAP2	0.149278	0.419943	0.889537	3.04	Q6P179
RFTN1	0.149211	0.0572457	0.820859	7.88	Q14699
GET4	0.149049	0.13617	0.820859	3.02	Q7L5D6
MRPS7	0.148995	0.070397	0.820859	8.62	Q9Y2R9
RPLP1	0.148681	0.158718	0.825958	1.52	P05386
C8A	0.148591	0.237744	0.874991	2.06	P07357
LARP1	0.148542	0.106111	0.820859	8.02	Q6PKG0
RPS2	0.148468	0.0465979	0.818531	8.9	P15880
KRT13	0.148452	0.647824	0.891422	7.92	P13646
IGBP1	0.148398	0.0237039	0.818531	5.38	P78318
RAB6D	0.148072	0.438712	0.889537	0.98	Q53S08
RPL17	0.148067	0.054177	0.818531	5.94	P18621
SEC23A	0.14806	0.0283126	0.818531	11.8	Q15436
RIN1	0.148051	0.704182	0.895641	1.14	Q13671
ISCA1	0.147992	0.11635	0.820859	3.68	Q9BUE6
MRPS2	0.147721	0.0840079	0.820859	4.68	Q9Y399
YIF1B	0.14696	0.165499	0.830999	2	Q5BJH7
FLG2	0.146748	0.62853	0.891422	5.26	Q5D862
AHSG	0.146469	0.317209	0.889537	4.92	P02765
MYH3	0.146467	0.141786	0.820859	13.48	P11055
RMND1	0.146107	0.411789	0.889537	2.18	Q9NWS8
TP53BP1	0.146068	0.154743	0.820859	5.46	Q12888
TRIM63	0.145962	0.204493	0.855285	3.68	Q969Q1
BID	0.145895	0.309292	0.889537	1.46	P55957
UQCRH	0.145422	0.395153	0.889537	3.9	P07919
PLOD3	0.145003	0.585732	0.891422	1.96	O60568
EEFSEC	0.144962	0.0873766	0.820859	4.98	P57772
TGFB1I1	0.144787	0.303944	0.889537	4.08	O43294
C4A	0.144762	0.437584	0.889537	37.22	P0C0L4
CA14	0.144707	0.493676	0.889537	2.7	Q9ULX7
ARF6	0.144679	0.0307806	0.818531	4.8	P62330
TBC1D9B	0.14406	0.211633	0.855453	3.74	Q66K14
SNX1	0.144022	0.060587	0.820859	7	Q13596
GIPC1	0.143737	0.13156	0.820859	5.86	O14908
NEXN	0.143477	0.261442	0.875694	15.8	Q0ZGT2
LMO7	0.143192	0.189538	0.846058	39.36	Q8WWI1
GADD45GIP1	0.143129	0.0654908	0.820859	4.44	Q8TAE8
LNPEP	0.14264	0.128177	0.820859	15.66	Q9UIQ6
NDUFAF1	0.142458	0.223938	0.865889	3.62	Q9Y375
BCKDK	0.142325	0.0617026	0.820859	6.1	O14874
C2orf69	0.141922	0.272917	0.882213	1.46	Q8N8R5
ARL1	0.141829	0.201423	0.852749	4.86	P40616
CHD4	0.141632	0.364289	0.889537	1.98	Q14839
RPS4X	0.141319	0.0588404	0.820859	14.64	P62701
MAPK9	0.141278	0.0301855	0.818531	5.94	P45984
PRKAR2B	0.141131	0.249507	0.874991	3.02	P31323
APOE	0.141123	0.396143	0.889537	6.68	P02649
PPP6R2	0.141022	0.0578292	0.820859	6.42	O75170
FKBP9	0.140986	0.439886	0.889537	0.7	O95302
STARD7	0.140588	0.148727	0.820859	4	Q9NQZ5
LAMTOR1	0.140576	0.138148	0.820859	5.96	Q6IAA8
VPS51	0.140444	0.3668	0.889537	4.84	Q9UID3
MRI1	0.140296	0.142793	0.820859	3.68	Q9BV20
GLS	0.140152	0.0613146	0.820859	7.48	O94925
SNRPF	0.139442	0.175261	0.844383	2.94	P62306
SLC1A4	0.139265	0.239893	0.874991	5.4	P43007
PDCL3	0.139212	0.0626487	0.820859	6.86	Q9H2J4
NGLY1	0.138899	0.0288609	0.818531	8.62	Q96IV0
PRPF4	0.138898	0.131671	0.820859	2.92	O43172
TPD52L1	0.138847	0.0436778	0.818531	4.42	Q16890
PSMD10	0.138633	0.194418	0.848134	4.84	O75832
CORO1C	0.138487	0.282236	0.887894	4.24	Q9ULV4
GGT5	0.138331	0.421062	0.889537	6.54	P36269
PPP6C	0.13803	0.0461883	0.818531	3.98	O00743
WDR26	0.137999	0.289891	0.889537	3.44	Q9H7D7
FGA	0.137452	0.396565	0.889537	23.82	P02671
TARS1	0.137319	0.073659	0.820859	14.64	P26639
KCMF1	0.137256	0.551452	0.891422	1.72	Q9P0J7
APOL2	0.137099	0.327193	0.889537	5.54	Q9BQE5
APOA4	0.137013	0.300275	0.889537	21.64	P06727
IGHV4.61	0.13684	0.603141	0.891422	1.48	A0A0C4DH41
FXR2	0.136784	0.0942344	0.820859	8.62	P51116
NOP56	0.136714	0.0912784	0.820859	11.58	O00567
AKR1C2	0.13657	0.534489	0.891422	4.74	P52895
TRA2A	0.136381	0.348116	0.889537	0.98	Q13595
RPS17	0.136376	0.256229	0.874991	5.5	P08708
CYSTM1	0.136354	0.269727	0.882213	1	Q9H1C7
GMFB	0.136324	0.243727	0.874991	3.16	P60983
RPL6	0.136316	0.11386	0.820859	11.74	Q02878
MEMO1	0.136221	0.122947	0.820859	9.16	Q9Y316
SH3GLB1	0.136061	0.0212504	0.818531	8.8	Q9Y371
CRK	0.135872	0.048588	0.818531	8.62	P46108
ABLIM3	0.135812	0.383296	0.889537	2.78	O94929
MRPS21	0.135789	0.25653	0.874991	2.68	P82921
AP3B1	0.135581	0.0342408	0.818531	8.1	O00203
ESYT2	0.135559	0.0243279	0.818531	16.48	A0FGR8
JPT1	0.135477	0.448967	0.889537	5.84	Q9UK76
DIAPH1	0.13517	0.0886783	0.820859	14.36	O60610
ALPK3	0.13472	0.339754	0.889537	25.84	Q96L96
NEURL2	0.134565	0.417142	0.889537	2.32	Q9BR09
RPL9P9	0.134534	0.363546	0.889537	6.92	P32969
TXNDC5	0.134304	0.0952429	0.820859	6.64	Q8NBS9
SIRT2	0.13404	0.097527	0.820859	6.86	Q8IXJ6
RRS1	0.133889	0.217836	0.863934	1.48	Q15050
SART3	0.133863	0.0497374	0.818531	6.88	Q15020
NRAP	0.133752	0.359257	0.889537	80.76	Q86VF7
PURB	0.133741	0.28145	0.887894	3.62	Q96QR8
TIMM17B	0.133597	0.209648	0.855308	3.38	O60830
DAZAP1	0.133334	0.178761	0.846058	3.86	Q96EP5
MYO18B	0.132964	0.105086	0.820859	37.84	Q8IUG5
ARMC8	0.132877	0.0710969	0.820859	8.36	Q8IUR7
RPUSD3	0.132751	0.391021	0.889537	1.84	Q6P087
MRPS27	0.132686	0.106205	0.820859	10.46	Q92552
DNAJC13	0.132679	0.0468563	0.818531	9.78	O75165
DHX30	0.132636	0.0445414	0.818531	7.72	Q7L2E3
PPP1R11	0.132611	0.18113	0.846058	2	O60927
RPL18	0.132564	0.315246	0.889537	3.88	Q07020
NUFIP2	0.132527	0.0985571	0.820859	5.38	Q7Z417
ABLIM1	0.132422	0.327929	0.889537	14.3	O14639
PAK2	0.13238	0.124885	0.820859	13.88	Q13177
ALYREF	0.132361	0.130109	0.820859	6.26	Q86V81
MYADM	0.132028	0.194592	0.848134	2	Q96S97
COBL	0.131906	0.0977193	0.820859	13.54	O75128
RPL31	0.13189	0.138054	0.820859	4.36	P62899
UBFD1	0.131778	0.0806495	0.820859	2.98	O14562
[truncated: 3,544 more rows]

## Sheet: 6. FB (cov. VO2max)
protein	logFC	p-value	q-value	unique peptides	accession
[truncated: 4,155 more rows]

[truncated: 4 more sheets: 7. FB (cov. training h_per_w), 8. LB (cov. weight), 9. LB (cov. VO2max), 10. LB (cov. training_h_per_w)]
