# Supplementary material for: Global Proteomics Reveals Distinct Muscle Adaptations to Menstrual Cycle Phase-Based Sprint Interval Training in Endurance-Trained Females
Source: Mol Cell Proteomics. 2025 Aug 14;24(10):101053. doi: 10.1016/j.mcpro.2025.101053 (PMC12538072; doi:10.1016/j.mcpro.2025.101053)
Supplement: Supplementary data 3 — Gene set enrichment analysis results. Table 1: Complete results for gene set enrichment analysis (GO:BP). Table 2: Complete results for gene set enrichment analysis (GO:CC). Table 3: Complete results for gene set enrichment analysis (with covariates; GO:BP). Table 4: Complete results for gene set enrichment analysis (with covariates; GO:CC). [file mmc3.xlsx]

## Sheet: 1. GOBP
group	go_term	description	setSize	enrichment_score	NES	p-value	adjusted p-value	q-value	rank	leading_edge	core_enrichment
All	GO:0045333	cellular respiration	160	-0.639334	-2.99247	2.18563e-24	6.65087e-21	5.9104e-21	1030	tags=69%, list=25%, signal=54%	GPD1/SDHAF4/NDUFC2/COX7A2/SURF1/COX7A2L/NDUFB9/NDUFV3/IDH3G/OGDH/MRPS36/IDH3A/NDUFS2/ATP5PD/CHCHD10/NDUFB4/NDUFA4/ACO1/CYCS/CS/COQ10A/CISD1/NDUFV1/PIK3CA/NDUFA9/COQ9/UQCRC2/NDUFS4/ATP5F1B/NDUFA8/UQCR11/SLC25A12/SNCA/ADSL/SUCLG2/ATP5F1C/NDUFS7/NDUFB10/DLAT/ATP5F1A/ISCU/BNIP3/SDHA/COX5A/FXN/CAT/NDUFB5/PDHA1/NDUFA13/ATP5PO/COA6/ATP5PB/NDUFA5/NDUFV2/NDUFS1/PDHB/UQCRC1/IDH1/NIPSNAP2/NDUFA12/ATP5MG/SDH…			Gene set enrichment results (GO:BP)
All	GO:0009060	aerobic respiration	138	-0.651592	-2.9833	1.28138e-22	1.94961e-19	1.73255e-19	988	tags=72%, list=24%, signal=57%	COX7A2/SURF1/COX7A2L/NDUFB9/NDUFV3/IDH3G/OGDH/MRPS36/IDH3A/NDUFS2/ATP5PD/CHCHD10/NDUFB4/NDUFA4/ACO1/CYCS/CS/NDUFV1/NDUFA9/COQ9/UQCRC2/NDUFS4/ATP5F1B/NDUFA8/UQCR11/SNCA/ADSL/SUCLG2/ATP5F1C/NDUFS7/NDUFB10/DLAT/ATP5F1A/ISCU/BNIP3/SDHA/COX5A/FXN/CAT/NDUFB5/PDHA1/NDUFA13/ATP5PO/COA6/ATP5PB/NDUFA5/NDUFV2/NDUFS1/PDHB/UQCRC1/IDH1/NIPSNAP2/NDUFA12/ATP5MG/SDHB/FH/NDUFA10/MDH1/CYC1/NDUFS3/SDHC/NDUFB7/DLD/SU…			group:		Intervention group ("All" is GSEA run on all results irrespective of intervention group)
All	GO:0006119	oxidative phosphorylation	105	-0.623465	-2.731	6.27043e-16	6.3603e-13	5.65219e-13	988	tags=70%, list=24%, signal=54%	COX7A2/COX7A2L/NDUFB9/NDUFV3/NDUFS2/ATP5PD/CHCHD10/NDUFB4/NDUFA4/CYCS/NDUFV1/NDUFA9/COQ9/UQCRC2/NDUFS4/ATP5F1B/NDUFA8/UQCR11/SNCA/ATP5F1C/NDUFS7/NDUFB10/ATP5F1A/ISCU/SDHA/COX5A/FXN/NDUFB5/NDUFA13/ATP5PO/COA6/ATP5PB/NDUFA5/NDUFV2/NDUFS1/UQCRC1/NIPSNAP2/NDUFA12/ATP5MG/SDHB/NDUFA10/CYC1/NDUFS3/SDHC/NDUFB7/DLD/PPIF/PARK7/NDUFAB1/NDUFB11/COX8A/ATP5ME/NDUFA3/UQCRQ/NDUFS8/NDUFA11/NDUFB6/NDUFB3/UQCC3/NDU…			go_term:		GO identifier corresponding to the tested gene set
All	GO:0019646	aerobic electron transport chain	70	-0.679063	-2.76334	1.01732e-13	7.73929e-11	6.87765e-11	1022	tags=76%, list=25%, signal=58%	NDUFC2/COX7A2/COX7A2L/NDUFB9/NDUFV3/NDUFS2/NDUFB4/NDUFA4/CYCS/NDUFV1/NDUFA9/COQ9/UQCRC2/NDUFS4/NDUFA8/UQCR11/SNCA/NDUFS7/NDUFB10/ISCU/SDHA/COX5A/NDUFB5/NDUFA5/NDUFV2/NDUFS1/UQCRC1/SDHB/NDUFA10/CYC1/NDUFS3/SDHC/NDUFB7/DLD/PARK7/NDUFAB1/COX8A/NDUFA3/UQCRQ/NDUFS8/NDUFB6/NDUFB3/UQCC3/NDUFA1/COX4I1/AFG1L/NDUFC1/UQCRH/COX7A1/COX6B1/NDUFS6/NDUFS5/COX7C			description:		Plain-text description of the GO term or pathway
All	GO:0009152	purine ribonucleotide biosynthetic process	127	-0.561676	-2.5346	1.3259e-13	8.06942e-11	7.17102e-11	1068	tags=61%, list=26%, signal=46%	ATP5MK/ATP5F1D/PDHX/NDUFC2/AK1/NDUFB9/NDUFV3/PDK2/DIP2A/NDUFS2/ATP5PD/NDUFB4/ACSL1/GCDH/ALDOA/NDUFV1/ATP6V0C/NDUFA9/NDUFS4/ATP5F1B/NDUFA8/ATP5MJ/SLC25A12/SNCA/ADSL/ATP5F1C/NDUFS7/NDUFB10/DLAT/MLYCD/ATP5F1A/SDHA/ADSS1/PKLR/NDUFB5/PDHA1/NDUFA13/ATP5PO/ATP5PB/NDUFA5/NDUFV2/NDUFS1/PDHB/NDUFA12/ATP5MG/SDHB/NDUFA10/ATP5MC1/NDUFS3/SDHC/NDUFB7/AMPD1/DLD/GUCY1B1/NDUFAB1/NDUFB11/ATP5ME/DMAC2L/NDUFA3/NDUFS8…			setSize:		Number of genes in the GO term or pathway present in the dataset and used for enrichment testing
All	GO:0033108	mitochondrial respiratory chain complex assembly	78	-0.65135	-2.70813	2.03424e-13	8.84314e-11	7.8586e-11	1029	tags=68%, list=25%, signal=52%	SDHAF4/NDUFC2/SURF1/ECSIT/NDUFB9/NDUFS2/NUBPL/NDUFAF4/NDUFAF5/NDUFB4/NDUFAF3/TACO1/PET100/NDUFA9/COX19/OMA1/NDUFS4/BCS1L/NDUFA8/TMEM223/NDUFS7/NDUFB10/TIMM21/UQCC1/NDUFB5/NDUFA13/NDUFA5/NDUFS1/NDUFA12/NDUFA10/NDUFS3/NDUFB7/SCO1/NDUFAB1/NDUFB11/NDUFA3/NDUFS8/NDUFA11/NDUFB6/TMEM126A/NDUFAF6/CHCHD4/SMIM20/NDUFB3/UQCC3/NDUFA1/TFAM/COA1/COX16/NDUFC1/LYRM7/NDUFS5/UQCC2			enrichment_score:		Raw enrichment score (ES) reflecting the degree to which genes in the set are overrepresented at the extremes of the ranked list
All	GO:0072522	purine-containing compound biosynthetic process	137	-0.557901	-2.55175	1.79174e-13	8.84314e-11	7.8586e-11	1068	tags=59%, list=26%, signal=45%	ATP5MK/ATP5F1D/PDHX/NDUFC2/AK1/NDUFB9/MTAP/NDUFV3/PDK2/DIP2A/NDUFS2/ATP5PD/ADAL/NDUFB4/ACSL1/GCDH/ALDOA/NDUFV1/ATP6V0C/NDUFA9/NDUFS4/ATP5F1B/NDUFA8/ATP5MJ/SLC25A12/SNCA/ADSL/ATP5F1C/NDUFS7/NDUFB10/DLAT/MLYCD/ATP5F1A/SDHA/ADSS1/PKLR/SHMT1/NDUFB5/PDHA1/NDUFA13/ATP5PO/ATP5PB/NDUFA5/NDUFV2/NDUFS1/PDHB/NDUFA12/ATP5MG/SDHB/NDUFA10/ATP5MC1/NDUFS3/SDHC/PGM2/NDUFB7/AMPD1/DLD/GUCY1B1/NDUFAB1/NDUFB11/ATP5ME…			NES:		Normalized enrichment score (NES), accounting for gene set size and multiple comparisons
All	GO:0015986	proton motive force-driven ATP synthesis	60	-0.697357	-2.76269	3.59571e-13	1.15349e-10	1.02507e-10	1068	tags=83%, list=26%, signal=63%	ATP5MK/ATP5F1D/NDUFC2/NDUFB9/NDUFV3/NDUFS2/ATP5PD/NDUFB4/NDUFV1/ATP6V0C/NDUFA9/NDUFS4/ATP5F1B/NDUFA8/ATP5MJ/ATP5F1C/NDUFS7/NDUFB10/ATP5F1A/SDHA/NDUFB5/NDUFA13/ATP5PO/ATP5PB/NDUFA5/NDUFV2/NDUFS1/NDUFA12/ATP5MG/SDHB/NDUFA10/ATP5MC1/NDUFS3/SDHC/NDUFB7/NDUFAB1/NDUFB11/ATP5ME/NDUFA3/NDUFS8/NDUFA11/NDUFB6/NDUFB3/NDUFA1/ATP5MF/ATP5F1E/NDUFC1/NDUFS6/DNAJC30/NDUFS5			p-value:		Raw, unadjusted p-value for enrichment, before adjustment for multiple testing
All	GO:0046390	ribose phosphate biosynthetic process	138	-0.550402	-2.52	4.088e-13	1.15349e-10	1.02507e-10	1068	tags=57%, list=26%, signal=44%	ATP5MK/ATP5F1D/PDHX/NDUFC2/AK1/NDUFB9/NDUFV3/PDK2/DIP2A/NDUFS2/ATP5PD/NDUFB4/ACSL1/GCDH/ALDOA/NDUFV1/ATP6V0C/NDUFA9/NDUFS4/ATP5F1B/NDUFA8/ATP5MJ/SLC25A12/SNCA/ADSL/ATP5F1C/NDUFS7/NDUFB10/DLAT/MLYCD/ATP5F1A/SDHA/ADSS1/PKLR/NDUFB5/PDHA1/NDUFA13/ATP5PO/ATP5PB/NDUFA5/NDUFV2/NDUFS1/PDHB/NDUFA12/ATP5MG/SDHB/NDUFA10/ATP5MC1/NDUFS3/CTPS2/SDHC/NDUFB7/AMPD1/DLD/GUCY1B1/PYGL/NDUFAB1/NDUFB11/ATP5ME/DMAC2L/ND…			adjusted p-value:		Adjusted p-value after correction for multiple testing (Benjamini–Hochberg)
All	GO:0006164	purine nucleotide biosynthetic process	131	-0.556615	-2.51663	3.50888e-13	1.15349e-10	1.02507e-10	1068	tags=59%, list=26%, signal=45%	ATP5MK/ATP5F1D/PDHX/NDUFC2/AK1/NDUFB9/NDUFV3/PDK2/DIP2A/NDUFS2/ATP5PD/NDUFB4/ACSL1/GCDH/ALDOA/NDUFV1/ATP6V0C/NDUFA9/NDUFS4/ATP5F1B/NDUFA8/ATP5MJ/SLC25A12/SNCA/ADSL/ATP5F1C/NDUFS7/NDUFB10/DLAT/MLYCD/ATP5F1A/SDHA/ADSS1/PKLR/NDUFB5/PDHA1/NDUFA13/ATP5PO/ATP5PB/NDUFA5/NDUFV2/NDUFS1/PDHB/NDUFA12/ATP5MG/SDHB/NDUFA10/ATP5MC1/NDUFS3/SDHC/NDUFB7/AMPD1/DLD/GUCY1B1/NDUFAB1/NDUFB11/ATP5ME/DMAC2L/NDUFA3/NDUFS8…			q-value:		Adjusted p-values after correction for multiple testing (Storey & Tibshirani, 2003. PMID: 12883005)
All	GO:0009260	ribonucleotide biosynthetic process	132	-0.553538	-2.50505	4.16971e-13	1.15349e-10	1.02507e-10	1068	tags=59%, list=26%, signal=45%	ATP5MK/ATP5F1D/PDHX/NDUFC2/AK1/NDUFB9/NDUFV3/PDK2/DIP2A/NDUFS2/ATP5PD/NDUFB4/ACSL1/GCDH/ALDOA/NDUFV1/ATP6V0C/NDUFA9/NDUFS4/ATP5F1B/NDUFA8/ATP5MJ/SLC25A12/SNCA/ADSL/ATP5F1C/NDUFS7/NDUFB10/DLAT/MLYCD/ATP5F1A/SDHA/ADSS1/PKLR/NDUFB5/PDHA1/NDUFA13/ATP5PO/ATP5PB/NDUFA5/NDUFV2/NDUFS1/PDHB/NDUFA12/ATP5MG/SDHB/NDUFA10/ATP5MC1/NDUFS3/CTPS2/SDHC/NDUFB7/AMPD1/DLD/GUCY1B1/NDUFAB1/NDUFB11/ATP5ME/DMAC2L/NDUFA3/…			rank:		Rank at which the peak enrichment score occurs in the ranked list of genes.
All	GO:0006754	ATP biosynthetic process	71	-0.669848	-2.73881	5.24235e-13	1.32937e-10	1.18137e-10	1068	tags=79%, list=26%, signal=60%	ATP5MK/ATP5F1D/NDUFC2/NDUFB9/NDUFV3/NDUFS2/ATP5PD/NDUFB4/ALDOA/NDUFV1/ATP6V0C/NDUFA9/NDUFS4/ATP5F1B/NDUFA8/ATP5MJ/SLC25A12/ATP5F1C/NDUFS7/NDUFB10/ATP5F1A/SDHA/PKLR/NDUFB5/NDUFA13/ATP5PO/ATP5PB/NDUFA5/NDUFV2/NDUFS1/NDUFA12/ATP5MG/SDHB/NDUFA10/ATP5MC1/NDUFS3/SDHC/NDUFB7/NDUFAB1/NDUFB11/ATP5ME/DMAC2L/NDUFA3/NDUFS8/NDUFA11/NDUFB6/NDUFB3/UQCC3/NUDT2/NDUFA1/ATP5MF/ATP5F1E/NDUFC1/NDUFS6/DNAJC30/NDUFS5			leading_edge:	tags	Percentage of gene set members contributing to enrichment
All	GO:0022904	respiratory electron transport chain	88	-0.625144	-2.65805	7.68371e-13	1.79858e-10	1.59834e-10	1030	tags=69%, list=25%, signal=53%	GPD1/NDUFC2/COX7A2/COX7A2L/NDUFB9/NDUFV3/NDUFS2/NDUFB4/NDUFA4/CYCS/NDUFV1/NDUFA9/COQ9/UQCRC2/NDUFS4/NDUFA8/UQCR11/SLC25A12/SNCA/NDUFS7/NDUFB10/ISCU/SDHA/COX5A/NDUFB5/COA6/NDUFA5/NDUFV2/NDUFS1/UQCRC1/NDUFA12/SDHB/NDUFA10/CYC1/NDUFS3/SDHC/ETFDH/NDUFB7/DLD/PARK7/NDUFAB1/COX8A/NDUFA3/UQCRQ/NDUFS8/NDUFB6/NDUFB3/UQCC3/NDUFA1/COX4I1/AFG1L/NDUFC1/UQCRH/ETFB/COX7A1/COX6B1/NDUFS6/NDUFS5/ETFA/ETFRF1/COX7C				list	Percentage of ranked list containing leading-edge subset
All	GO:0009206	purine ribonucleoside triphosphate biosynthetic process	75	-0.646095	-2.67085	1.47889e-12	3.21447e-10	2.85659e-10	1068	tags=75%, list=26%, signal=56%	ATP5MK/ATP5F1D/NDUFC2/NDUFB9/NDUFV3/NDUFS2/ATP5PD/NDUFB4/ALDOA/NDUFV1/ATP6V0C/NDUFA9/NDUFS4/ATP5F1B/NDUFA8/ATP5MJ/SLC25A12/ATP5F1C/NDUFS7/NDUFB10/ATP5F1A/SDHA/PKLR/NDUFB5/NDUFA13/ATP5PO/ATP5PB/NDUFA5/NDUFV2/NDUFS1/NDUFA12/ATP5MG/SDHB/NDUFA10/ATP5MC1/NDUFS3/SDHC/NDUFB7/NDUFAB1/NDUFB11/ATP5ME/DMAC2L/NDUFA3/NDUFS8/NDUFA11/NDUFB6/NDUFB3/UQCC3/NUDT2/NDUFA1/ATP5MF/ATP5F1E/NDUFC1/NDUFS6/DNAJC30/NDUFS5				signal	Enrichment signal strength heuristic (combination of 'tags' and 'list').	More information
All	GO:0009201	ribonucleoside triphosphate biosynthetic process	77	-0.63995	-2.65531	2.9589e-12	6.00263e-10	5.33433e-10	1068	tags=74%, list=26%, signal=56%	ATP5MK/ATP5F1D/NDUFC2/NDUFB9/NDUFV3/NDUFS2/ATP5PD/NDUFB4/ALDOA/NDUFV1/ATP6V0C/NDUFA9/NDUFS4/ATP5F1B/NDUFA8/ATP5MJ/SLC25A12/ATP5F1C/NDUFS7/NDUFB10/ATP5F1A/SDHA/PKLR/NDUFB5/NDUFA13/ATP5PO/ATP5PB/NDUFA5/NDUFV2/NDUFS1/NDUFA12/ATP5MG/SDHB/NDUFA10/ATP5MC1/NDUFS3/CTPS2/SDHC/NDUFB7/NDUFAB1/NDUFB11/ATP5ME/DMAC2L/NDUFA3/NDUFS8/NDUFA11/NDUFB6/NDUFB3/UQCC3/NUDT2/NDUFA1/ATP5MF/ATP5F1E/NDUFC1/NDUFS6/DNAJC30/ND…			core_enrichment:		Proteins belonging to the leading-edge subset for this enrichment result
All	GO:0009145	purine nucleoside triphosphate biosynthetic process	76	-0.641221	-2.65351	3.44008e-12	6.5426e-10	5.81418e-10	1068	tags=74%, list=26%, signal=56%	ATP5MK/ATP5F1D/NDUFC2/NDUFB9/NDUFV3/NDUFS2/ATP5PD/NDUFB4/ALDOA/NDUFV1/ATP6V0C/NDUFA9/NDUFS4/ATP5F1B/NDUFA8/ATP5MJ/SLC25A12/ATP5F1C/NDUFS7/NDUFB10/ATP5F1A/SDHA/PKLR/NDUFB5/NDUFA13/ATP5PO/ATP5PB/NDUFA5/NDUFV2/NDUFS1/NDUFA12/ATP5MG/SDHB/NDUFA10/ATP5MC1/NDUFS3/SDHC/NDUFB7/NDUFAB1/NDUFB11/ATP5ME/DMAC2L/NDUFA3/NDUFS8/NDUFA11/NDUFB6/NDUFB3/UQCC3/NUDT2/NDUFA1/ATP5MF/ATP5F1E/NDUFC1/NDUFS6/DNAJC30/NDUFS5
All	GO:0009142	nucleoside triphosphate biosynthetic process	83	-0.620112	-2.61344	4.09635e-12	7.33246e-10	6.51611e-10	1068	tags=71%, list=26%, signal=54%	ATP5MK/ATP5F1D/NDUFC2/AK1/NDUFB9/NDUFV3/NDUFS2/ATP5PD/NDUFB4/ALDOA/NDUFV1/ATP6V0C/NDUFA9/NDUFS4/ATP5F1B/NDUFA8/ATP5MJ/SLC25A12/ATP5F1C/NDUFS7/NDUFB10/ATP5F1A/SDHA/PKLR/NDUFB5/NDUFA13/ATP5PO/ATP5PB/NDUFA5/NDUFV2/NDUFS1/NDUFA12/ATP5MG/SDHB/NDUFA10/ATP5MC1/CMPK2/NDUFS3/CTPS2/SDHC/NDUFB7/NDUFAB1/NDUFB11/ATP5ME/DMAC2L/NDUFA3/NDUFS8/NDUFA11/NDUFB6/NDUFB3/UQCC3/NUDT2/NDUFA1/ATP5MF/ATP5F1E/NDUFC1/NDUFS6/…
All	GO:0042776	proton motive force-driven mitochondrial ATP synthesis	55	-0.697981	-2.71256	5.62913e-12	9.51635e-10	8.45686e-10	971	tags=80%, list=23%, signal=62%	NDUFB9/NDUFV3/NDUFS2/ATP5PD/NDUFB4/NDUFV1/NDUFA9/NDUFS4/ATP5F1B/NDUFA8/ATP5F1C/NDUFS7/NDUFB10/ATP5F1A/SDHA/NDUFB5/NDUFA13/ATP5PO/ATP5PB/NDUFA5/NDUFV2/NDUFS1/NDUFA12/ATP5MG/SDHB/NDUFA10/NDUFS3/SDHC/NDUFB7/NDUFAB1/NDUFB11/ATP5ME/NDUFA3/NDUFS8/NDUFA11/NDUFB6/NDUFB3/NDUFA1/ATP5MF/ATP5F1E/NDUFC1/NDUFS6/DNAJC30/NDUFS5
All	GO:0042773	ATP synthesis coupled electron transport	75	-0.636566	-2.63145	7.32994e-12	1.11525e-09	9.91085e-10	988	tags=73%, list=24%, signal=57%	NDUFC2/COX7A2/COX7A2L/NDUFB9/NDUFV3/NDUFS2/NDUFB4/NDUFA4/CYCS/NDUFV1/NDUFA9/COQ9/UQCRC2/NDUFS4/NDUFA8/UQCR11/SNCA/NDUFS7/NDUFB10/ISCU/SDHA/COX5A/NDUFB5/COA6/NDUFA5/NDUFV2/NDUFS1/UQCRC1/NDUFA12/SDHB/NDUFA10/CYC1/NDUFS3/SDHC/NDUFB7/DLD/PARK7/NDUFAB1/COX8A/NDUFA3/UQCRQ/NDUFS8/NDUFB6/NDUFB3/UQCC3/NDUFA1/COX4I1/AFG1L/NDUFC1/UQCRH/COX7A1/COX6B1/NDUFS6/NDUFS5/COX7C
All	GO:0042775	mitochondrial ATP synthesis coupled electron transport	75	-0.636566	-2.63145	7.32994e-12	1.11525e-09	9.91085e-10	988	tags=73%, list=24%, signal=57%	NDUFC2/COX7A2/COX7A2L/NDUFB9/NDUFV3/NDUFS2/NDUFB4/NDUFA4/CYCS/NDUFV1/NDUFA9/COQ9/UQCRC2/NDUFS4/NDUFA8/UQCR11/SNCA/NDUFS7/NDUFB10/ISCU/SDHA/COX5A/NDUFB5/COA6/NDUFA5/NDUFV2/NDUFS1/UQCRC1/NDUFA12/SDHB/NDUFA10/CYC1/NDUFS3/SDHC/NDUFB7/DLD/PARK7/NDUFAB1/COX8A/NDUFA3/UQCRQ/NDUFS8/NDUFB6/NDUFB3/UQCC3/NDUFA1/COX4I1/AFG1L/NDUFC1/UQCRH/COX7A1/COX6B1/NDUFS6/NDUFS5/COX7C
All	GO:0022900	electron transport chain	112	-0.567525	-2.50869	8.5474e-12	1.23856e-09	1.10067e-09	1030	tags=63%, list=25%, signal=49%	GPD1/FDX1/NDUFC2/COX7A2/SURF1/COX7A2L/NDUFB9/NDUFV3/NDUFS2/NDUFB4/NDUFA4/AKR7A2/CYCS/NDUFV1/NDUFA9/MAOB/COQ9/UQCRC2/NDUFS4/NDUFA8/UQCR11/SLC25A12/CYB5A/SNCA/NDUFS7/NDUFB10/ISCU/QDPR/SDHA/COX5A/NDUFB5/COA6/NDUFA5/NDUFV2/ME1/NDUFS1/UQCRC1/NDUFA12/SDHB/NDUFA10/CYC1/NDUFS3/SDHC/ETFDH/NDUFB7/DLD/PARK7/NDUFAB1/NQO2/COX8A/NDUFA3/UQCRQ/NDUFS8/NDUFB6/NDUFB3/ADH5/UQCC3/NDUFA1/AKR1B1/COX4I1/AFG1L/NDUFC1/UQC…
All	GO:0009165	nucleotide biosynthetic process	160	-0.493525	-2.30999	4.77559e-11	6.31831e-09	5.61487e-09	1084	tags=56%, list=26%, signal=43%	PTGIS/ATP5MK/ATP5F1D/RRM1/NMNAT3/PDHX/NDUFC2/AK1/AK6/NDUFB9/NDUFV3/PDK2/DIP2A/NDUFS2/NADK2/ATP5PD/NDUFB4/ACSL1/GCDH/ALDOA/NDUFV1/ATP6V0C/NDUFA9/NDUFS4/ATP5F1B/NDUFA8/ATP5MJ/SLC25A12/SNCA/ADSL/ATP5F1C/NDUFS7/NDUFB10/DLAT/MLYCD/ATP5F1A/SDHA/NAPRT/ADSS1/PKLR/SHMT1/NDUFB5/PDHA1/NDUFA13/ATP5PO/ATP5PB/NDUFA5/NDUFV2/ME1/NDUFS1/PDHB/NDUFA12/ATP5MG/SDHB/NDUFA10/ATP5MC1/CMPK2/NDUFS3/CTPS2/SDHC/NDUFB7/AMPD1…
All	GO:1901293	nucleoside phosphate biosynthetic process	160	-0.493525	-2.30999	4.77559e-11	6.31831e-09	5.61487e-09	1084	tags=56%, list=26%, signal=43%	PTGIS/ATP5MK/ATP5F1D/RRM1/NMNAT3/PDHX/NDUFC2/AK1/AK6/NDUFB9/NDUFV3/PDK2/DIP2A/NDUFS2/NADK2/ATP5PD/NDUFB4/ACSL1/GCDH/ALDOA/NDUFV1/ATP6V0C/NDUFA9/NDUFS4/ATP5F1B/NDUFA8/ATP5MJ/SLC25A12/SNCA/ADSL/ATP5F1C/NDUFS7/NDUFB10/DLAT/MLYCD/ATP5F1A/SDHA/NAPRT/ADSS1/PKLR/SHMT1/NDUFB5/PDHA1/NDUFA13/ATP5PO/ATP5PB/NDUFA5/NDUFV2/ME1/NDUFS1/PDHB/NDUFA12/ATP5MG/SDHB/NDUFA10/ATP5MC1/CMPK2/NDUFS3/CTPS2/SDHC/NDUFB7/AMPD1…
All	GO:0044282	small molecule catabolic process	177	-0.470116	-2.2282	1.32983e-10	1.68612e-08	1.4984e-08	962	tags=49%, list=23%, signal=39%	AASDHPPT/ENO3/GALM/PCCA/ADAL/HSD17B4/ACAD8/AASS/ACADVL/CRYL1/LDHD/CPT2/INPP1/GCDH/GSTZ1/BCKDHA/APOBEC2/SCP2/NUDT3/THNSL2/HIBCH/BCAT2/ALDH5A1/SLC25A12/PCCB/MLYCD/HSD17B10/QDPR/ENO2/SHMT1/CRAT/BCKDHB/HADHB/MCCC1/ECI2/BPNT1/GNPDA2/TST/RIDA/HADH/PGK1/MCCC2/ETFDH/ECI1/GOT1/DLD/HAGH/RBKS/ECHS1/IMPA2/ACADSB/MPST/ECH1/NUDT8/GK/DCXR/PARK7/ACOX2/GPT/NQO2/CPT1B/ALDH6A1/ACAA2/IMPA1/KYAT1/ACADM/DECR1/HADHA/AD…
All	GO:0046395	carboxylic acid catabolic process	119	-0.516821	-2.3056	2.48606e-10	3.02603e-08	2.68913e-08	918	tags=51%, list=22%, signal=41%	PCCA/HSD17B4/ACAD8/AASS/ACADVL/CRYL1/LDHD/CPT2/GCDH/GSTZ1/BCKDHA/SCP2/HIBCH/BCAT2/ALDH5A1/PCCB/MLYCD/HSD17B10/QDPR/SHMT1/CRAT/BCKDHB/HADHB/MCCC1/ECI2/GNPDA2/RIDA/HADH/MCCC2/ETFDH/ECI1/GOT1/DLD/ECHS1/ACADSB/ECH1/NUDT8/DCXR/ACOX2/GPT/CPT1B/ALDH6A1/ACAA2/KYAT1/ACADM/DECR1/HADHA/GCAT/HIBADH/DLST/GOT2/ETFB/ACAT1/ASPA/ETFA/ACADS/EHHADH/GPT2/PLIN5/ALDH1L2/ACAT2
All	GO:0010257	NADH dehydrogenase complex assembly	51	-0.680228	-2.59648	8.85947e-10	9.98495e-08	8.87328e-08	1022	tags=73%, list=25%, signal=55%	NDUFC2/ECSIT/NDUFB9/NDUFS2/NUBPL/NDUFAF4/NDUFAF5/NDUFB4/NDUFAF3/NDUFA9/NDUFS4/BCS1L/NDUFA8/NDUFS7/NDUFB10/TIMM21/NDUFB5/NDUFA13/NDUFA5/NDUFS1/NDUFA12/NDUFA10/NDUFS3/NDUFB7/NDUFAB1/NDUFB11/NDUFA3/NDUFS8/NDUFA11/NDUFB6/TMEM126A/NDUFAF6/NDUFB3/NDUFA1/COA1/NDUFC1/NDUFS5
All	GO:0032981	mitochondrial respiratory chain complex I assembly	51	-0.680228	-2.59648	8.85947e-10	9.98495e-08	8.87328e-08	1022	tags=73%, list=25%, signal=55%	NDUFC2/ECSIT/NDUFB9/NDUFS2/NUBPL/NDUFAF4/NDUFAF5/NDUFB4/NDUFAF3/NDUFA9/NDUFS4/BCS1L/NDUFA8/NDUFS7/NDUFB10/TIMM21/NDUFB5/NDUFA13/NDUFA5/NDUFS1/NDUFA12/NDUFA10/NDUFS3/NDUFB7/NDUFAB1/NDUFB11/NDUFA3/NDUFS8/NDUFA11/NDUFB6/TMEM126A/NDUFAF6/NDUFB3/NDUFA1/COA1/NDUFC1/NDUFS5
All	GO:0016054	organic acid catabolic process	123	-0.513134	-2.30051	9.71151e-10	1.05543e-07	9.37928e-08	918	tags=52%, list=22%, signal=42%	PCCA/HSD17B4/ACAD8/AASS/ACADVL/CRYL1/LDHD/CPT2/GCDH/GSTZ1/BCKDHA/SCP2/THNSL2/HIBCH/BCAT2/ALDH5A1/PCCB/MLYCD/HSD17B10/QDPR/SHMT1/CRAT/BCKDHB/HADHB/MCCC1/ECI2/GNPDA2/TST/RIDA/HADH/MCCC2/ETFDH/ECI1/GOT1/DLD/ECHS1/ACADSB/MPST/ECH1/NUDT8/DCXR/ACOX2/GPT/CPT1B/ALDH6A1/ACAA2/KYAT1/ACADM/DECR1/HADHA/GCAT/HIBADH/DLST/GOT2/ETFB/ACAT1/ASPA/ETFA/ACADS/EHHADH/GPT2/PLIN5/ALDH1L2/ACAT2
All	GO:0046034	ATP metabolic process	134	-0.500202	-2.27456	1.03711e-09	1.08825e-07	9.67094e-08	1068	tags=58%, list=26%, signal=45%	ATP5MK/ATP5F1D/PGAM2/GPD1/NDUFC2/AK1/NDUFB9/NDUFV3/ENO3/OGDH/MLST8/NDUFS2/GPI/ATP5PD/FIS1/NDUFB4/MYH7/GIT1/ALDOA/PGAM1/NDUFV1/ATP6V0C/NDUFA9/FBP1/NDUFS4/ATP5F1B/HSPA1A/NDUFA8/ATP5MJ/SLC25A12/ATP5F1C/NDUFS7/NDUFB10/ATP5F1A/ENO2/SDHA/PKLR/NDUFB5/NDUFA13/BPGM/ATP5PO/ATP5PB/NDUFA5/NDUFV2/NDUFS1/NDUFA12/ATP5MG/SDHB/NDUFA10/PGK1/ATP5MC1/NDUFS3/SDHC/TSPO/NDUFB7/ALDOC/MYH6/NDUFAB1/NDUFB11/ATP5ME/DMAC2L/N…
All	GO:0006790	sulfur compound metabolic process	149	-0.460523	-2.1255	7.02494e-09	7.12563e-07	6.3323e-07	964	tags=46%, list=23%, signal=37%	MTAP/OGDH/PDK2/DIP2A/DCN/NUBPL/HSD17B4/AASS/ACSF2/ACSL1/ACOT2/ABCB7/GCDH/GSTZ1/DGAT1/THTPA/CPS1/MMUT/SNCA/SUCLG2/DLAT/MLYCD/ISCU/GPX1/GLO1/GSTP1/GCLC/FXN/PDHA1/MCCC1/PDHB/BPNT1/IDH1/TST/HMGCS2/MMS19/SUOX/GLRX5/SOD1/DLD/SUCLA2/HAGH/MPST/ACOT11/NUDT8/PARK7/NDUFAB1/SLC25A19/NFU1/SLC25A10/SUCLG1/HMGCS1/DLST/SLC25A1/ACOT1/ENOPH1/GSTM2/GSTO1/ISCA2/ABHD14B/ACAT1/SULT1A3/MPC2/LYRM4/GSTM3/ACACA/PDK4/GSTT1…
All	GO:0009199	ribonucleoside triphosphate metabolic process	150	-0.458131	-2.11833	8.52937e-09	8.37254e-07	7.44039e-07	1068	tags=53%, list=26%, signal=41%	ATP5MK/ATP5F1D/PGAM2/GPD1/NDUFC2/AK1/NDUFB9/NDUFV3/ENO3/OGDH/MLST8/NDUFS2/GPI/ATP5PD/FIS1/NDUFB4/MYH7/GIT1/ALDOA/PGAM1/NDUFV1/ATP6V0C/NDUFA9/FBP1/NDUFS4/ATP5F1B/HSPA1A/NDUFA8/ATP5MJ/SLC25A12/ATP5F1C/NDUFS7/NDUFB10/ATP5F1A/ENO2/SDHA/PKLR/NDUFB5/NDUFA13/BPGM/ATP5PO/ATP5PB/NDUFA5/NDUFV2/NDUFS1/NDUFA12/ATP5MG/SDHB/NDUFA10/PGK1/ATP5MC1/NDUFS3/CTPS2/SDHC/TSPO/NDUFB7/GTPBP1/ALDOC/MYH6/NDUFAB1/NDUFB11/AT…
All	GO:0030199	collagen fibril organization	21	0.836902	2.4252	1.46688e-08	1.39491e-06	1.23961e-06	287	tags=62%, list=7%, signal=58%	COL5A2/SERPINH1/COL3A1/COL1A1/PXDN/COL1A2/COL5A1/PLOD3/EMILIN1/COL14A1/VPS33B/COL5A3/COLGALT1
All	GO:0006120	mitochondrial electron transport, NADH to ubiquinone	40	-0.701865	-2.55437	1.56815e-08	1.44603e-06	1.28503e-06	1022	tags=82%, list=25%, signal=63%	NDUFC2/NDUFB9/NDUFV3/NDUFS2/NDUFB4/NDUFA4/NDUFV1/NDUFA9/COQ9/NDUFS4/NDUFA8/SNCA/NDUFS7/NDUFB10/ISCU/NDUFB5/NDUFA5/NDUFV2/NDUFS1/NDUFA10/NDUFS3/NDUFB7/DLD/PARK7/NDUFAB1/NDUFA3/NDUFS8/NDUFB6/NDUFB3/NDUFA1/NDUFC1/NDUFS6/NDUFS5
All	GO:0009205	purine ribonucleoside triphosphate metabolic process	148	-0.45894	-2.11552	3.88708e-08	3.47894e-06	3.09161e-06	1068	tags=53%, list=26%, signal=41%	ATP5MK/ATP5F1D/PGAM2/GPD1/NDUFC2/AK1/NDUFB9/NDUFV3/ENO3/OGDH/MLST8/NDUFS2/GPI/ATP5PD/FIS1/NDUFB4/MYH7/GIT1/ALDOA/PGAM1/NDUFV1/ATP6V0C/NDUFA9/FBP1/NDUFS4/ATP5F1B/HSPA1A/NDUFA8/ATP5MJ/SLC25A12/ATP5F1C/NDUFS7/NDUFB10/ATP5F1A/ENO2/SDHA/PKLR/NDUFB5/NDUFA13/BPGM/ATP5PO/ATP5PB/NDUFA5/NDUFV2/NDUFS1/NDUFA12/ATP5MG/SDHB/NDUFA10/PGK1/ATP5MC1/NDUFS3/SDHC/TSPO/NDUFB7/GTPBP1/ALDOC/MYH6/NDUFAB1/NDUFB11/ATP5ME/D…
All	GO:0002181	cytoplasmic translation	128	0.508899	2.08777	8.96463e-08	7.7941e-06	6.92636e-06	1461	tags=70%, list=35%, signal=47%	RPL32/RPL3/RPL26/RBM4/RPL19/RPL4/YBX1/EIF2D/RPS24/RPL28/RPS17/RPL8/RPS15/RPL31/RPL7A/RPL22/RPLP2/RPL6/RPS28/RPL36/RPS6/RPL17/RPS12/EIF3G/RPS4X/RPL18A/RPS21/RPL15/RPS15A/RPL10A/RPL14/RPL13/RPL10/EIF3E/RPS26/PABPC1/RPS23/RPL27A/RPS18/RPS11/RPS19/RPL27/RPL5/RPL34/RPS7/RPL39/EIF3L/FAU/RPS5/RPL37A/EIF4A1/RBM24/RPS14/ETF1/CSDE1/RPL12/RPS9/RPS29/RPL24/DHX29/RPS3A/RPL23/RPL7/RPS2/EIF3A/RPL35A/HNRNPU/RPS2…
All	GO:0009141	nucleoside triphosphate metabolic process	160	-0.43797	-2.04996	9.24763e-08	7.81681e-06	6.94654e-06	1068	tags=52%, list=26%, signal=40%	ATP5MK/ATP5F1D/PGAM2/GPD1/NDUFC2/AK1/NDUFB9/NDUFV3/ENO3/OGDH/MLST8/NDUFS2/GPI/ATP5PD/FIS1/NUDT16/NDUFB4/MYH7/GIT1/ALDOA/PGAM1/NDUFV1/ATP6V0C/NDUFA9/FBP1/NDUFS4/ATP5F1B/HSPA1A/NDUFA8/ATP5MJ/SLC25A12/ATP5F1C/NDUFS7/NDUFB10/ATP5F1A/ENO2/SDHA/PKLR/NDUFB5/NDUFA13/BPGM/ATP5PO/ATP5PB/NDUFA5/NDUFV2/NDUFS1/NDUFA12/ATP5MG/SDHB/NDUFA10/PGK1/ATP5MC1/CMPK2/NDUFS3/CTPS2/SDHC/TSPO/DCTPP1/NDUFB7/GTPBP1/ALDOC/MYH…
All	GO:0009144	purine nucleoside triphosphate metabolic process	152	-0.442621	-2.05161	9.81722e-08	8.074e-06	7.17509e-06	1068	tags=53%, list=26%, signal=41%	ATP5MK/ATP5F1D/PGAM2/GPD1/NDUFC2/AK1/NDUFB9/NDUFV3/ENO3/OGDH/MLST8/NDUFS2/GPI/ATP5PD/FIS1/NUDT16/NDUFB4/MYH7/GIT1/ALDOA/PGAM1/NDUFV1/ATP6V0C/NDUFA9/FBP1/NDUFS4/ATP5F1B/HSPA1A/NDUFA8/ATP5MJ/SLC25A12/ATP5F1C/NDUFS7/NDUFB10/ATP5F1A/ENO2/SDHA/PKLR/NDUFB5/NDUFA13/BPGM/ATP5PO/ATP5PB/NDUFA5/NDUFV2/NDUFS1/NDUFA12/ATP5MG/SDHB/NDUFA10/PGK1/ATP5MC1/NDUFS3/SDHC/TSPO/NDUFB7/GTPBP1/ALDOC/MYH6/NDUFAB1/NDUFB11/A…
All	GO:0006099	tricarboxylic acid cycle	28	-0.732126	-2.44165	1.84291e-07	1.47578e-05	1.31147e-05	952	tags=86%, list=23%, signal=67%	IDH3G/OGDH/MRPS36/IDH3A/ACO1/CS/SUCLG2/DLAT/SDHA/PDHA1/PDHB/IDH1/SDHB/FH/MDH1/SDHC/SUCLA2/ACO2/MDH2/NNT/IDH2/SUCLG1/DLST/IREB2
All	GO:0006637	acyl-CoA metabolic process	54	-0.59752	-2.30924	2.73016e-07	2.07697e-05	1.84573e-05	1108	tags=63%, list=27%, signal=47%	NUDT19/OXSM/PDHX/MCEE/OGDH/PDK2/DIP2A/HSD17B4/AASS/ACSF2/ACSL1/ACOT2/GCDH/DGAT1/SNCA/SUCLG2/DLAT/MLYCD/PDHA1/PDHB/HMGCS2/DLD/SUCLA2/ACOT11/NUDT8/SUCLG1/HMGCS1/DLST/SLC25A1/ACOT1/ACAT1/MPC2/ACACA/PDK4
All	GO:0035383	thioester metabolic process	54	-0.59752	-2.30924	2.73016e-07	2.07697e-05	1.84573e-05	1108	tags=63%, list=27%, signal=47%	NUDT19/OXSM/PDHX/MCEE/OGDH/PDK2/DIP2A/HSD17B4/AASS/ACSF2/ACSL1/ACOT2/GCDH/DGAT1/SNCA/SUCLG2/DLAT/MLYCD/PDHA1/PDHB/HMGCS2/DLD/SUCLA2/ACOT11/NUDT8/SUCLG1/HMGCS1/DLST/SLC25A1/ACOT1/ACAT1/MPC2/ACACA/PDK4
All	GO:0033865	nucleoside bisphosphate metabolic process	62	-0.563595	-2.25108	4.8209e-07	3.37402e-05	2.99837e-05	1206	tags=66%, list=29%, signal=48%	ACSF3/PANK4/PPCDC/NUDT19/OXSM/PDHX/MCEE/OGDH/PDK2/DIP2A/HSD17B4/AASS/ACSF2/ACSL1/ACOT2/GCDH/DGAT1/SNCA/SUCLG2/DLAT/MLYCD/PDHA1/PDHB/BPNT1/HMGCS2/MCCC2/DLD/SUCLA2/ACOT11/NUDT8/SUCLG1/HMGCS1/DLST/SLC25A1/ACOT1/ABHD14B/ACAT1/SULT1A3/MPC2/ACACA/PDK4
All	GO:0033875	ribonucleoside bisphosphate metabolic process	62	-0.563595	-2.25108	4.8209e-07	3.37402e-05	2.99837e-05	1206	tags=66%, list=29%, signal=48%	ACSF3/PANK4/PPCDC/NUDT19/OXSM/PDHX/MCEE/OGDH/PDK2/DIP2A/HSD17B4/AASS/ACSF2/ACSL1/ACOT2/GCDH/DGAT1/SNCA/SUCLG2/DLAT/MLYCD/PDHA1/PDHB/BPNT1/HMGCS2/MCCC2/DLD/SUCLA2/ACOT11/NUDT8/SUCLG1/HMGCS1/DLST/SLC25A1/ACOT1/ABHD14B/ACAT1/SULT1A3/MPC2/ACACA/PDK4
All	GO:0034032	purine nucleoside bisphosphate metabolic process	62	-0.563595	-2.25108	4.8209e-07	3.37402e-05	2.99837e-05	1206	tags=66%, list=29%, signal=48%	ACSF3/PANK4/PPCDC/NUDT19/OXSM/PDHX/MCEE/OGDH/PDK2/DIP2A/HSD17B4/AASS/ACSF2/ACSL1/ACOT2/GCDH/DGAT1/SNCA/SUCLG2/DLAT/MLYCD/PDHA1/PDHB/BPNT1/HMGCS2/MCCC2/DLD/SUCLA2/ACOT11/NUDT8/SUCLG1/HMGCS1/DLST/SLC25A1/ACOT1/ABHD14B/ACAT1/SULT1A3/MPC2/ACACA/PDK4
All	GO:0072329	monocarboxylic acid catabolic process	62	-0.56273	-2.24763	4.87863e-07	3.37402e-05	2.99837e-05	1133	tags=66%, list=27%, signal=49%	LPIN1/AMACR/NUDT19/ECHDC1/AUH/MCEE/PCCA/HSD17B4/ACADVL/CRYL1/LDHD/CPT2/GCDH/SCP2/PCCB/MLYCD/HSD17B10/CRAT/HADHB/ECI2/HADH/ETFDH/ECI1/ECHS1/ECH1/NUDT8/DCXR/ACOX2/CPT1B/ACAA2/ACADM/DECR1/HADHA/ETFB/ACAT1/ETFA/ACADS/EHHADH/PLIN5/ALDH1L2/ACAT2
All	GO:0045229	external encapsulating structure organization	79	0.557699	2.12074	1.09885e-06	7.43069e-05	6.6034e-05	697	tags=39%, list=17%, signal=33%	COL5A2/SERPINH1/POSTN/COL3A1/COL1A1/PXDN/RGCC/COL1A2/COL5A1/PLOD3/ABI3BP/EMILIN1/COL14A1/COL4A2/ENG/VPS33B/COL4A1/COL8A1/COL5A3/COLGALT1/COL4A3/ANXA2/CST3/LRP1/FMOD/TGFBI/PRDX4/ERO1A/COL18A1/HRNR/COL15A1
All	GO:0030198	extracellular matrix organization	76	0.561155	2.11776	1.93584e-06	0.000124291	0.000110453	697	tags=39%, list=17%, signal=33%	COL5A2/SERPINH1/POSTN/COL3A1/COL1A1/PXDN/RGCC/COL1A2/COL5A1/PLOD3/ABI3BP/EMILIN1/COL14A1/COL4A2/ENG/VPS33B/COL4A1/COL8A1/COL5A3/COLGALT1/COL4A3/ANXA2/CST3/LRP1/FMOD/TGFBI/PRDX4/ERO1A/COL18A1/COL15A1
All	GO:0043062	extracellular structure organization	76	0.561155	2.11776	1.93584e-06	0.000124291	0.000110453	697	tags=39%, list=17%, signal=33%	COL5A2/SERPINH1/POSTN/COL3A1/COL1A1/PXDN/RGCC/COL1A2/COL5A1/PLOD3/ABI3BP/EMILIN1/COL14A1/COL4A2/ENG/VPS33B/COL4A1/COL8A1/COL5A3/COLGALT1/COL4A3/ANXA2/CST3/LRP1/FMOD/TGFBI/PRDX4/ERO1A/COL18A1/COL15A1
All	GO:0044242	cellular lipid catabolic process	91	-0.485095	-2.07269	1.96056e-06	0.000124291	0.000110453	927	tags=54%, list=22%, signal=43%	LPIN1/AMACR/NUDT19/APOA2/ECHDC1/AUH/MCEE/PRDX6/PCCA/HSD17B4/ACADVL/CPT2/GCDH/APOC3/PNPLA2/SCP2/CPS1/LIPE/PCCB/MLYCD/HSD17B10/CRAT/MGLL/HADHB/ECI2/IDH1/HADH/ETFDH/ECI1/ECHS1/ECH1/NUDT8/ACOX2/CPT1B/BCO2/ABHD5/ACAA2/ACADM/DECR1/HADHA/ETFB/ACAT1/PLCB1/ETFA/ACADS/EHHADH/PLIN5/ALDH1L2/ACAT2
All	GO:0097237	cellular response to toxic substance	65	-0.536736	-2.1609	2.5852e-06	0.000160546	0.000142672	927	tags=57%, list=22%, signal=45%	PRDX6/MTARC2/CYGB/TXN/GSTZ1/CLIC2/PRDX5/GFER/GPX1/GSTP1/CAT/HBG1/PRDX1/CCS/SESN1/HBA2/TXNDC17/SOD1/SELENOW/PARK7/PRDX3/PRXL2A/ADH5/GSTM2/GSTO1/TXNRD2/ESD/PRDX2/MPO/ALDH1A1/HBD/HBM/HBB/ALB/GSTM3/SOD3/GSTT1
All	GO:0098754	detoxification	64	-0.540126	-2.17059	2.70724e-06	0.000161532	0.000143548	583	tags=45%, list=14%, signal=40%	GPX1/GSTP1/CAT/HBG1/PRDX1/CCS/SESN1/HBA2/TXNDC17/SOD1/SELENOW/PARK7/PRDX3/PRXL2A/ADH5/GSTM2/GSTO1/TXNRD2/ESD/PRDX2/MPO/ALDH1A1/HBD/HBM/HBB/ALB/GSTM3/SOD3/GSTT1
All	GO:1990748	cellular detoxification	64	-0.540126	-2.17059	2.70724e-06	0.000161532	0.000143548	583	tags=45%, list=14%, signal=40%	GPX1/GSTP1/CAT/HBG1/PRDX1/CCS/SESN1/HBA2/TXNDC17/SOD1/SELENOW/PARK7/PRDX3/PRXL2A/ADH5/GSTM2/GSTO1/TXNRD2/ESD/PRDX2/MPO/ALDH1A1/HBD/HBM/HBB/ALB/GSTM3/SOD3/GSTT1
All	GO:0009062	fatty acid catabolic process	55	-0.566242	-2.20059	2.8731e-06	0.000168131	0.000149413	1133	tags=69%, list=27%, signal=51%	LPIN1/AMACR/NUDT19/ECHDC1/AUH/MCEE/PCCA/HSD17B4/ACADVL/CPT2/GCDH/SCP2/PCCB/MLYCD/HSD17B10/CRAT/HADHB/ECI2/HADH/ETFDH/ECI1/ECHS1/ECH1/NUDT8/ACOX2/CPT1B/ACAA2/ACADM/DECR1/HADHA/ETFB/ACAT1/ETFA/ACADS/EHHADH/PLIN5/ALDH1L2/ACAT2
All	GO:0009636	response to toxic substance	90	-0.498918	-2.12779	3.01008e-06	0.000172824	0.000153583	978	tags=52%, list=24%, signal=41%	ALAD/GPX3/PRDX6/MTARC2/CYGB/BCL2/TXN/GSTZ1/CLIC2/MAOB/PRDX5/CPS1/GFER/GPX1/GSTP1/CAT/HBG1/PRDX1/CCS/SESN1/HBA2/CPOX/TXNDC17/SOD1/MPST/SELENOW/PARK7/ASS1/PRDX3/PRXL2A/ADH5/GSTM2/GSTO1/TXNRD2/EPHX2/ESD/PRDX2/BPHL/MPO/ALDH1A1/HBD/HBM/HBB/ALB/GSTM3/SOD3/GSTT1
All	GO:0006635	fatty acid beta-oxidation	45	-0.596748	-2.22507	4.6545e-06	0.000258561	0.000229774	904	tags=64%, list=22%, signal=51%	HSD17B4/ACADVL/CPT2/GCDH/SCP2/MLYCD/HSD17B10/CRAT/HADHB/ECI2/HADH/ETFDH/ECI1/ECHS1/ECH1/ACOX2/CPT1B/ACAA2/ACADM/DECR1/HADHA/ETFB/ACAT1/ETFA/ACADS/EHHADH/PLIN5/ALDH1L2/ACAT2
All	GO:0034440	lipid oxidation	56	-0.561472	-2.18764	4.69234e-06	0.000258561	0.000229774	904	tags=61%, list=22%, signal=48%	HSD17B4/ACADVL/CYGB/CPT2/GCDH/SCP2/APOD/MLYCD/HSD17B10/CRAT/HADHB/ECI2/HADH/ETFDH/ECI1/ECHS1/ECH1/ACOX2/CPT1B/ACAA2/ACADM/DECR1/HADHA/ADH5/FABP3/ETFB/ACAT1/ETFA/ACADS/EHHADH/PLIN5/ALDH1L2/PDK4/ACAT2
All	GO:0019395	fatty acid oxidation	55	-0.558051	-2.16875	4.75827e-06	0.000258561	0.000229774	904	tags=60%, list=22%, signal=48%	HSD17B4/ACADVL/CYGB/CPT2/GCDH/SCP2/MLYCD/HSD17B10/CRAT/HADHB/ECI2/HADH/ETFDH/ECI1/ECHS1/ECH1/ACOX2/CPT1B/ACAA2/ACADM/DECR1/HADHA/ADH5/FABP3/ETFB/ACAT1/ETFA/ACADS/EHHADH/PLIN5/ALDH1L2/PDK4/ACAT2
All	GO:0001501	skeletal system development	80	0.534965	2.03874	9.56688e-06	0.000510737	0.000453874	600	tags=34%, list=14%, signal=29%	COL5A2/SERPINH1/COL3A1/COL1A1/COL1A2/CD44/TTC9/WDR5/ENG/VPS33B/TGM2/PPIB/POR/FBN1/ZMPSTE24/BPNT2/WASF2/ANXA2/ACTN3/INPPL1/ECM1/BGN/EFEMP1/TGFBI/RPL13/DDRGK1/VCAN
All	GO:0016042	lipid catabolic process	112	-0.438055	-1.93638	1.05321e-05	0.000552572	0.000491052	1133	tags=49%, list=27%, signal=37%	LPIN1/AMACR/NUDT19/APOA2/ECHDC1/AUH/MCEE/FMC1/PLIN1/PRDX6/PCCA/HSD17B4/ACADVL/PLCD4/CPT2/GCDH/APOC3/PNPLA2/SCP2/CPS1/LIPE/PCCB/MLYCD/HSD17B10/NCEH1/CRAT/MGLL/HADHB/ECI2/IDH1/HADH/ETFDH/ECI1/ECHS1/ECH1/NUDT8/ACOX2/CPT1B/BCO2/ABHD5/ACAA2/ACADM/DECR1/HADHA/HINT2/IAH1/ETFB/ACAT1/PLCB1/ETFA/ACADS/EHHADH/PLIN5/ALDH1L2/ACAT2
All	GO:0072593	reactive oxygen species metabolic process	78	-0.49307	-2.05005	1.31143e-05	0.000676388	0.000601083	836	tags=51%, list=20%, signal=42%	BCL2/ABCB7/AGT/MAOB/RAC1/SIRT5/NDUFS4/PRDX5/SNCA/F2/BNIP3/GPX1/GSTP1/CAT/NDUFA13/VDAC1/NDUFS1/HBG1/PRDX1/CCS/SESN1/NDUFS3/HBA2/TSPO/SOD1/DHRS4/NNT/DCXR/PARK7/PRDX3/BCO2/ROMO1/PRDX2/MPO/HBD/HBM/HBB/PLIN5/PDK4/SOD3
All	GO:0032964	collagen biosynthetic process	14	0.835799	2.19765	1.468e-05	0.00074452	0.00066163	285	tags=64%, list=7%, signal=60%	PCOLCE/SERPINH1/COL1A1/RGCC/COL5A1/EMILIN1/ENG/VIM/HDAC2
All	GO:0032963	collagen metabolic process	28	0.690599	2.1352	1.6043e-05	0.000800311	0.000711209	285	tags=43%, list=7%, signal=40%	PCOLCE/SERPINH1/COL1A1/RGCC/COL1A2/COL5A1/PLOD3/EMILIN1/ENG/VPS33B/VIM/HDAC2
All	GO:0006084	acetyl-CoA metabolic process	25	-0.68096	-2.21028	1.7948e-05	0.0008809	0.000782826	1037	tags=68%, list=25%, signal=51%	PDHX/PDK2/DIP2A/AASS/DLAT/MLYCD/PDHA1/PDHB/HMGCS2/DLD/NUDT8/HMGCS1/DLST/ACAT1/MPC2/ACACA/PDK4
All	GO:0060348	bone development	46	0.608085	2.09278	1.86447e-05	0.000900569	0.000800305	594	tags=41%, list=14%, signal=36%	SERPINH1/COL3A1/COL1A1/TTC9/ENG/VPS33B/TGM2/PPIB/POR/FBN1/ZMPSTE24/BPNT2/WASF2/ANXA2/ACTN3/INPPL1/ECM1/BGN/RPL13
All	GO:0043648	dicarboxylic acid metabolic process	52	-0.544336	-2.08607	2.00271e-05	0.000952227	0.000846212	962	tags=54%, list=23%, signal=42%	AASDHPPT/OGDH/MRPS36/NIT2/ASL/GRHPR/ALDH5A1/SLC25A12/SDHA/L2HGDH/SHMT1/GCLC/ME1/IDH1/SDHB/FH/MDH1/GOT1/SUCLA2/MDH2/IDH2/ASS1/D2HGDH/DLST/GOT2/ASPA/GPT2/ALDH1L2
All	GO:0098869	cellular oxidant detoxification	55	-0.53586	-2.08251	2.25805e-05	0.00105712	0.000939422	810	tags=53%, list=19%, signal=43%	TXN/GSTZ1/CLIC2/PRDX5/GPX1/GSTP1/CAT/HBG1/PRDX1/CCS/SESN1/HBA2/TXNDC17/SOD1/SELENOW/PARK7/PRDX3/PRXL2A/GSTM2/GSTO1/TXNRD2/PRDX2/MPO/HBD/HBM/HBB/ALB/SOD3/GSTT1
All	GO:0009063	cellular amino acid catabolic process	57	-0.521748	-2.046	2.33835e-05	0.00107812	0.000958089	785	tags=53%, list=19%, signal=43%	ACAD8/AASS/GSTZ1/BCKDHA/HIBCH/BCAT2/ALDH5A1/HSD17B10/QDPR/SHMT1/BCKDHB/MCCC1/RIDA/MCCC2/GOT1/DLD/ECHS1/ACADSB/GPT/ALDH6A1/KYAT1/GCAT/HIBADH/DLST/GOT2/ETFB/ACAT1/ASPA/ETFA/GPT2
All	GO:0006631	fatty acid metabolic process	164	-0.379903	-1.78284	2.48306e-05	0.00112775	0.00100219	918	tags=40%, list=22%, signal=33%	PCCA/HSD17B4/ACADVL/CYGB/ACSF2/CRYL1/ACSL1/LYPLA1/ACOT2/CPT2/GCDH/APOC3/PTGES2/SCP2/PRKAR2B/THNSL2/MMUT/PTGR3/SNCA/PCCB/MLYCD/HSD17B10/GPX1/GSTP1/CRAT/MGLL/HADHB/ECI2/DBI/HADH/ETFDH/ECI1/ALKBH7/ECHS1/ACADSB/ECH1/ACOT11/NUDT8/ACOX2/NDUFAB1/CPT1B/MECR/ABHD5/ACAA2/ACADM/DECR1/HADHA/ADH5/AKR1B1/FABP3/ACOT1/HSD17B8/GSTM2/ETFB/ACAT1/CBR4/FABP5/ETFA/PTGR2/ACADS/EHHADH/PLIN5/ACACA/ALDH1L2/PDK4/ACAT2
All	GO:0043588	skin development	74	0.501039	1.88316	0.000101693	0.00455076	0.00404411	696	tags=39%, list=17%, signal=33%	COL5A2/COL3A1/COL1A1/COL1A2/COL5A1/KRT9/KRT16/STMN1/KRT17/ANXA1/KRT1/KRT6A/KRT5/KRT6C/COL5A3/ABCB6/HDAC2/KRT2/ZMPSTE24/NSDHL/KRT78/CDSN/KRT10/CLIC4/IGFBP5/YAP1/MACROH2A1/KRT86/HRNR
All	GO:0000904	cell morphogenesis involved in differentiation	168	0.407402	1.73363	0.000110248	0.0048621	0.00432078	1137	tags=42%, list=27%, signal=32%	DCLK1/THY1/FN1/S100A6/PLOD3/RTN4/RILPL1/STMN1/FERMT3/CORO1C/OBSL1/ENAH/COBL/PLXND1/GBP1/FGB/S100A10/FGA/DVL1/NEDD4L/FGG/MYADM/DBN1/HPRT1/NEXN/TBCD/PARVA/MAPT/CALR/DBNL/CLIC4/MAP1B/MYH9/APOE/UCHL1/TMEM106B/MAP1S/CTTN/PAK2/COL18A1/ACTR2/ABI1/COL15A1/HSP90AB1/PICALM/ARHGEF7/VAMP3/P4HB/PAK1/ARPC2/TTL/PRKDC/YWHAH/LAMB2/ACTBL2/SEC24B/RPL24/FBLN1/CTNNB1/LAMB1/MACF1/CAPRIN1/KIFBP/PAFAH1B1/CAMK2B/MEF2A/ST…
All	GO:0017004	cytochrome complex assembly	26	-0.631337	-2.06865	0.000115896	0.00503816	0.00447725	803	tags=62%, list=19%, signal=50%	TACO1/PET100/COX19/BCS1L/SLC25A46/TMEM223/TIMM21/UQCC1/COA6/SCO1/SMIM20/UQCC3/COA1/COX16/LYRM7/UQCC2
All	GO:0009887	animal organ morphogenesis	165	0.415038	1.76215	0.000118379	0.00507363	0.00450877	527	tags=21%, list=13%, signal=19%	COL5A2/ANKRD1/IGFN1/SERPINH1/XIRP2/THY1/COL3A1/COL1A1/COL1A2/COL5A1/PLOD3/RTN4/MAGED1/RSPO3/ENG/OBSL1/STAT1/TGM2/COL8A1/PLXND1/POR/HDAC2/DVL1/FBN1/ABLIM1/CAV3/ZMPSTE24/BPNT2/PARVA/ACTN3/INPPL1/CDSN/NFKB1/LEMD2/IGFBP5
All	GO:1901615	organic hydroxy compound metabolic process	162	-0.360428	-1.68952	0.000126388	0.00534166	0.00474695	860	tags=36%, list=21%, signal=30%	SPR/LDHD/BCL2/AKR7A2/COMT/INPP1/FDPS/PNPLA2/CYB5R1/SCP2/NUDT3/MAOB/PCBD1/DGAT1/THTPA/TTR/LIPE/SLC25A12/PGP/SNCA/HSD17B10/QDPR/CAT/BPNT1/IDH1/HMGCS2/GC/GOT1/SOD1/HAGH/ACO2/ADH1C/DHRS4/IMPA2/GK/IDH2/PARK7/LIMA1/FDFT1/ACAA2/IMPA1/ADH5/HMGCS1/PCBD2/AKR1B1/EPHX2/SULT1A3/CBR4/TPI1/PLPP1/ALDH1A1/IDI1/PLCB1/LDHB/NPC2/RBP4/IDI2/ADH1B/DDT
All	GO:0035987	endodermal cell differentiation	18	0.743623	2.08674	0.000130182	0.00542663	0.00482247	300	tags=39%, list=7%, signal=36%	COL5A2/FN1/COL5A1/ITGA5/COL4A2/COL8A1/HSBP1
All	GO:0009081	branched-chain amino acid metabolic process	22	-0.669084	-2.09848	0.000133296	0.00548133	0.00487107	1036	tags=77%, list=25%, signal=58%	AUH/PCCA/ACAD8/BCKDHA/HIBCH/BCAT2/PCCB/HSD17B10/BCKDHB/MCCC1/MCCC2/DLD/ECHS1/ACADSB/ALDH6A1/HIBADH/ACAT1
All	GO:0045109	intermediate filament organization	27	0.662164	2.03209	0.000140735	0.00571009	0.00507436	535	tags=52%, list=13%, signal=45%	KRT9/KRT16/KRT14/KRT17/KRT1/KRT6A/AGFG1/KRT5/KRT6C/VIM/KRT2/KRT78/DES/KRT15
All	GO:0001654	eye development	53	0.539454	1.90264	0.000153622	0.00607976	0.00540288	308	tags=25%, list=7%, signal=23%	COL5A2/IGFN1/NES/THY1/PXDN/COL5A1/OBSL1/UNC45B/COL4A1/COL8A1/VIM/HDAC2/FBN1
All	GO:0016072	rRNA metabolic process	74	0.49613	1.8647	0.000153842	0.00607976	0.00540288	1186	tags=59%, list=29%, signal=43%	GTF3C3/BYSL/DKC1/NHP2/RPL26/RSL1D1/FBL/NOP2/TFB1M/RPS24/RPS17/RPS15/RPL7A/NOP56/RPS28/RPS6/MAPT/RPS21/RPL10A/RPL14/MACROH2A1/RPS19/RPL27/RPL5/RPS7/PELO/NOP58/RPS14/PRKDC/EIF4A3/EIF6/DDX17/NCL/RRS1/RPL7/MRPL44/GAR1/RPL35A/PDCD11/HEATR1/RPS27/EXOSC5/RPUSD3/RPS16
All	GO:0060349	bone morphogenesis	13	0.786558	2.02234	0.000166681	0.00642038	0.00570557	469	tags=62%, list=11%, signal=55%	SERPINH1/COL3A1/COL1A1/POR/ZMPSTE24/BPNT2/ACTN3/INPPL1
All	GO:0006066	alcohol metabolic process	122	-0.389828	-1.74663	0.000165197	0.00642038	0.00570557	966	tags=43%, list=23%, signal=34%	ISYNA1/IDH3G/PLPP3/IDH3A/ACADVL/SPR/AKR7A2/INPP1/FDPS/PNPLA2/NUDT3/PCBD1/DGAT1/THTPA/TTR/LIPE/PGP/SNCA/QDPR/CAT/BPNT1/IDH1/HMGCS2/GOT1/SOD1/ACO2/ADH1C/DHRS4/IMPA2/GK/IDH2/PARK7/LIMA1/FDFT1/ACAA2/IMPA1/ADH5/HMGCS1/PCBD2/AKR1B1/EPHX2/SULT1A3/CBR4/TPI1/PLPP1/ALDH1A1/IDI1/PLCB1/NPC2/RBP4/IDI2/ADH1B
All	GO:0009790	embryo development	194	0.380345	1.64794	0.000170596	0.00648903	0.00576658	939	tags=31%, list=23%, signal=25%	COL5A2/NES/COL3A1/FN1/COL1A1/MARCKS/COL5A1/ITGA5/PLOD3/RTN4/BYSL/COL4A2/RSPO3/WDR5/ENG/COL8A1/UGDH/ACE/COBL/YBX1/HDAC2/BRK1/HSBP1/DVL1/FBN1/MYADM/DBN1/NSDHL/BPNT2/MYO18B/LAMA4/RPS6/TRA2B/MYH9/EFEMP1/YAP1/RPL13/RPL10/FREM2/DAD1/NMT1/COL6A1/ADIPOQ/ABI1/MACROH2A1/HM13/RPS7/CCDC134/PHGDH/PELO/UBR3/MYH3/PRKDC/APOB/TGFB1I1/EIF4A3/SEC24B/ROCK2/SEPTIN7/CTNNB1
All	GO:0022613	ribonucleoprotein complex biogenesis	182	0.392996	1.68874	0.000187228	0.00703378	0.00625068	1200	tags=47%, list=29%, signal=35%	SNRPF/BYSL/DKC1/NMD3/NHP2/RBMX/RPL26/RSL1D1/FBL/NOP2/EIF2D/TFB1M/RPS24/SF3A3/SF3B1/SNRPC/RPS17/SART3/RPS15/RPS27L/RPL7A/DDX46/DHX30/NOP56/RPL6/RPS28/RPS6/GEMIN5/EIF3G/USP39/PRPF19/RPS21/RPL10A/RPL14/RPL10/EIF3E/FASTKD2/SNRPD1/SRSF9/HSP90AB1/SRSF1/XRCC5/RPS19/RPL27/RPL5/RPS7/NOP58/EIF3L/RPS5/SRPK3/RPS14/PRKDC/EIF4A3/EIF6/ABCE1/RPL24/PRPF8/DHX29/DDX17/MRPS2/RRS1/RPL7/EIF3A/MRPL44/MRPS7/SF3A1/RUVBL2…
All	GO:0001706	endoderm formation	19	0.717176	2.03303	0.000197082	0.00729666	0.00648429	300	tags=37%, list=7%, signal=34%	COL5A2/FN1/COL5A1/ITGA5/COL4A2/COL8A1/HSBP1
All	GO:0031589	cell-substrate adhesion	115	0.439948	1.78012	0.000199022	0.00729666	0.00648429	992	tags=37%, list=24%, signal=29%	THY1/COL3A1/FN1/COL1A1/ITGA5/ABI3BP/CORO1A/CD44/EMILIN1/FERMT3/CORO1C/LIMCH1/COL8A1/COL5A3/GBP1/FGB/S100A10/FGA/FGG/MYADM/CD63/TBCD/PARVA/ACTN3/CALR/CTTN/SLK/UTRN/ARHGEF7/VAMP3/ZYX/P4HB/NID2/NID1/ARPC2/LAMB2/ROCK2/FBLN1/CTNNB1/LAMB1/MACF1/TNXB
All	GO:0043516	regulation of DNA damage response, signal transduction by p53 class mediator	13	0.783101	2.01345	0.000209128	0.00754986	0.0067093	323	tags=38%, list=8%, signal=36%	ANKRD1/CD44/RPL26/CD74/ZMPSTE24
All	GO:0030258	lipid modification	76	-0.452666	-1.87323	0.00021089	0.00754986	0.0067093	938	tags=54%, list=23%, signal=43%	AUH/MTMR1/MAPK14/PLPP3/HSD17B4/ACADVL/CYGB/CPT2/GCDH/SCP2/APOD/MLYCD/HSD17B10/CRAT/HADHB/MBOAT7/ECI2/HADH/ETFDH/ECI1/ECHS1/ECH1/ACOX2/CPT1B/ACAA2/ACADM/DECR1/HADHA/ADH5/FABP3/ETFB/EPHX2/ACAT1/PLPP1/ETFA/ACADS/EHHADH/PLIN5/ALDH1L2/PDK4/ACAT2
All	GO:0006520	cellular amino acid metabolic process	156	-0.35845	-1.66912	0.00024156	0.00854729	0.00759569	1146	tags=46%, list=28%, signal=35%	TARS2/NARS2/MECP2/MTHFS/SMS/IARS2/MSRA/AUH/TARS3/WARS1/MTAP/AASDHPPT/PCCA/ACAD8/AASS/NIT2/HARS2/ASL/GCDH/GSTZ1/BCKDHA/DARS2/PCBD1/THNSL2/CPS1/HIBCH/BCAT2/MMUT/ALDH5A1/SLC25A12/MARS2/PCCB/HSD17B10/QDPR/THAP4/SHMT1/GCLC/BCKDHB/EARS2/MCCC1/VARS2/GATC/TST/RIDA/MCCC2/CTPS2/LARS2/GOT1/DLD/ECHS1/ACADSB/PARS2/MPST/PARK7/ASS1/GPT/ALDH6A1/KYAT1/GCAT/PCBD2/HIBADH/SLC1A3/DLST/GOT2/ENOPH1/ETFB/ACAT1/ASPA/BPHL…
All	GO:0048880	sensory system development	54	0.538509	1.90582	0.000271956	0.00939134	0.00834576	308	tags=24%, list=7%, signal=23%	COL5A2/IGFN1/NES/THY1/PXDN/COL5A1/OBSL1/UNC45B/COL4A1/COL8A1/VIM/HDAC2/FBN1
All	GO:0150063	visual system development	54	0.538509	1.90582	0.000271956	0.00939134	0.00834576	308	tags=24%, list=7%, signal=23%	COL5A2/IGFN1/NES/THY1/PXDN/COL5A1/OBSL1/UNC45B/COL4A1/COL8A1/VIM/HDAC2/FBN1
All	GO:1902600	proton transmembrane transport	64	-0.462602	-1.85904	0.000274673	0.00939134	0.00834576	1007	tags=53%, list=24%, signal=41%	SLC25A5/SURF1/COX7A2L/ATP5PD/NDUFA4/SLC25A3/TACO1/ATP6V0C/ATP5F1B/CYB5A/ATP5F1C/NDUFS7/ATP5F1A/COX5A/ATP5PO/ATP5PB/UQCRC1/ATP5MG/CYC1/ATP5MC1/PPIF/NNT/PARK7/COX8A/ATP5ME/DMAC2L/ATP5MF/SLC25A4/ATP5F1E/COX4I1/UQCRH/COX7A1/COX6B1/SLC36A2
All	GO:0001503	ossification	89	0.468376	1.81958	0.00027865	0.00942148	0.00837255	600	tags=27%, list=14%, signal=24%	COL5A2/RRBP1/COL1A1/COL1A2/BCAP29/RBMX/RSL1D1/FBL/CLIC1/TPM4/DNAJC13/ZMPSTE24/BPNT2/RPS15/CLTC/HNRNPC/ATP2B1/ACTN3/INPPL1/ECM1/IGFBP5/YAP1/MRC2/VCAN
All	GO:0019430	removal of superoxide radicals	10	-0.810303	-2.04419	0.000286113	0.0095675	0.00850231	518	tags=60%, list=12%, signal=53%	PRDX1/CCS/SOD1/PRDX2/MPO/SOD3
All	GO:0009083	branched-chain amino acid catabolic process	19	-0.689973	-2.08233	0.00029618	0.00979648	0.0087058	1036	tags=79%, list=25%, signal=60%	AUH/ACAD8/BCKDHA/HIBCH/BCAT2/HSD17B10/BCKDHB/MCCC1/MCCC2/DLD/ECHS1/ACADSB/ALDH6A1/HIBADH/ACAT1
All	GO:0001568	blood vessel development	168	0.392231	1.66907	0.000310855	0.0101713	0.00903891	603	tags=24%, list=15%, signal=21%	THY1/COL3A1/FN1/THBS4/COL1A1/PXDN/RGCC/COL1A2/COL5A1/ITGA5/EMILIN1/ANXA1/COL4A2/KRT1/RSPO3/GTF2I/ENG/SPARC/COL4A1/STAT1/COL8A1/ACE/PLXND1/NSDHL/WASF2/MYO18B/COL4A3/CSPG4/ANXA2/PARVA/PRKCA/MTDH/LRP1/ECM1/CLIC4/MYH9/APOE/TGFBI/YAP1/HK2
All	GO:0030155	regulation of cell adhesion	168	0.390454	1.66151	0.000355648	0.0115132	0.0102313	491	tags=20%, list=12%, signal=18%	THY1/FN1/COL1A1/RGCC/ITGA5/ABI3BP/CORO1A/CD44/EMILIN1/ANXA1/FERMT3/LGALS3/CORO1C/CD74/DUSP26/VPS33B/LIMCH1/TGM2/COL8A1/LMO7/PLXND1/GBP1/FGB/S100A10/FGA/FGG/MYADM/PODXL/TBCD/LAMA4/PRKCA/CDSN/CALR
All	GO:0001944	vasculature development	175	0.393092	1.68223	0.000371684	0.0119056	0.0105801	603	tags=23%, list=15%, signal=21%	THY1/COL3A1/FN1/THBS4/COL1A1/PXDN/RGCC/COL1A2/COL5A1/ITGA5/ANP32B/EMILIN1/ANXA1/COL4A2/KRT1/RSPO3/GTF2I/ENG/SPARC/COL4A1/STAT1/COL8A1/ACE/PLXND1/NSDHL/WASF2/MYO18B/COL4A3/CSPG4/ANXA2/PARVA/PRKCA/MTDH/LRP1/ECM1/CLIC4/MYH9/APOE/TGFBI/YAP1/HK2
All	GO:0006364	rRNA processing	64	0.504389	1.84548	0.000382947	0.0121386	0.0107872	1186	tags=61%, list=29%, signal=44%	BYSL/DKC1/NHP2/RPL26/RSL1D1/FBL/NOP2/TFB1M/RPS24/RPS17/RPS15/RPL7A/NOP56/RPS28/RPS6/RPS21/RPL10A/RPL14/RPS19/RPL27/RPL5/RPS7/NOP58/RPS14/PRKDC/EIF4A3/EIF6/DDX17/RRS1/RPL7/MRPL44/GAR1/RPL35A/PDCD11/HEATR1/RPS27/EXOSC5/RPUSD3/RPS16
All	GO:0007423	sensory organ development	75	0.478318	1.80236	0.000389493	0.0122188	0.0108585	308	tags=20%, list=7%, signal=19%	COL5A2/IGFN1/NES/THY1/PXDN/COL5A1/ANP32B/OBSL1/UNC45B/COL4A1/COL8A1/VIM/HDAC2/DVL1/FBN1
All	GO:0034113	heterotypic cell-cell adhesion	17	0.733214	2.02556	0.000456456	0.0141734	0.0125954	457	tags=47%, list=11%, signal=42%	THY1/ITGA5/CD44/FGB/FGA/FGG/MYADM/PARVA
All	GO:0033866	nucleoside bisphosphate biosynthetic process	33	-0.552344	-1.92167	0.000538402	0.0160623	0.0142741	1206	tags=58%, list=29%, signal=41%	ACSF3/PANK4/PPCDC/PDHX/PDK2/DIP2A/ACSL1/GCDH/SNCA/DLAT/MLYCD/PDHA1/PDHB/DLD/SLC25A1/ACAT1/MPC2/ACACA/PDK4
All	GO:0034030	ribonucleoside bisphosphate biosynthetic process	33	-0.552344	-1.92167	0.000538402	0.0160623	0.0142741	1206	tags=58%, list=29%, signal=41%	ACSF3/PANK4/PPCDC/PDHX/PDK2/DIP2A/ACSL1/GCDH/SNCA/DLAT/MLYCD/PDHA1/PDHB/DLD/SLC25A1/ACAT1/MPC2/ACACA/PDK4
All	GO:0034033	purine nucleoside bisphosphate biosynthetic process	33	-0.552344	-1.92167	0.000538402	0.0160623	0.0142741	1206	tags=58%, list=29%, signal=41%	ACSF3/PANK4/PPCDC/PDHX/PDK2/DIP2A/ACSL1/GCDH/SNCA/DLAT/MLYCD/PDHA1/PDHB/DLD/SLC25A1/ACAT1/MPC2/ACACA/PDK4
All	GO:1901606	alpha-amino acid catabolic process	48	-0.502314	-1.89653	0.000537998	0.0160623	0.0142741	901	tags=50%, list=22%, signal=40%	ACAD8/AASS/GSTZ1/THNSL2/HIBCH/BCAT2/HSD17B10/QDPR/SHMT1/MCCC1/RIDA/MCCC2/GOT1/ACADSB/GPT/ALDH6A1/KYAT1/GCAT/HIBADH/DLST/GOT2/ACAT1/ASPA/GPT2
All	GO:0007492	endoderm development	23	0.651587	1.93657	0.000557491	0.0164704	0.0146366	300	tags=30%, list=7%, signal=28%	COL5A2/FN1/COL5A1/ITGA5/COL4A2/COL8A1/HSBP1
All	GO:0005996	monosaccharide metabolic process	102	-0.394724	-1.72289	0.00057764	0.0169015	0.0150198	986	tags=44%, list=24%, signal=34%	MAPK14/FBP2/ENO3/PDK2/GALM/GPI/RPIA/ALDOA/MPI/PIK3CA/FBP1/OMA1/APOD/SLC25A12/PGP/DLAT/MLYCD/ENO2/GCLC/PDHA1/PDHB/SLC2A1/PGK1/PGM2/RBKS/MDH2/ALDOC/DCXR/GPT/SLC25A10/PGM1/PGM2L1/ACADM/B3GLCT/PGK2/AKR1B1/SLC25A1/GSTO1/TPI1/GALE/FABP5/DUSP12/RBP4/PDK4/TSTD1
All	GO:0022618	ribonucleoprotein complex assembly	113	0.423396	1.7106	0.000593741	0.0172072	0.0152914	1507	tags=59%, list=36%, signal=39%	SNRPF/RBMX/NOP2/EIF2D/SF3A3/SF3B1/SNRPC/SART3/RPS15/RPS27L/DDX46/DHX30/RPL6/RPS28/GEMIN5/EIF3G/USP39/PRPF19/RPL10/EIF3E/FASTKD2/SNRPD1/SRSF9/HSP90AB1/SRSF1/XRCC5/RPS19/RPL5/EIF3L/RPS5/SRPK3/RPS14/PRKDC/EIF6/RPL24/PRPF8/DHX29/RRS1/EIF3A/MRPS7/SF3A1/RUVBL2/SF3B3/SNRPD3/STRAP/HTATSF1/USP4/PRPF31/RPS27/SF1/EIF4B/EIF3M/LSM2/DDX1/RPLP0/EIF3C/DHX9/SNU13/EIF3B/RPF2/CDC73/EIF3H/RPSA/EIF2S3/RUVBL1/DDX39B/S…
All	GO:0071826	ribonucleoprotein complex subunit organization	116	0.427092	1.73105	0.000600361	0.0172349	0.0153161	1590	tags=64%, list=38%, signal=41%	SNRPF/RBMX/NOP2/EIF2D/SF3A3/SF3B1/SNRPC/SART3/RPS15/RPS27L/DDX46/DHX30/RPL6/RPS28/GEMIN5/EIF3G/USP39/PRPF19/RPL10/EIF3E/FASTKD2/SNRPD1/SRSF9/HSP90AB1/SRSF1/XRCC5/RPS19/RPL5/EIF3L/RPS5/SRPK3/RPS14/PRKDC/EIF6/RPL24/PRPF8/DHX29/RRS1/EIF3A/MRPS7/SF3A1/RUVBL2/SF3B3/SNRPD3/STRAP/HTATSF1/USP4/PRPF31/RPS27/VCP/SF1/EIF4B/EIF3M/LSM2/DDX1/RPLP0/EIF3C/DHX9/SNU13/EIF3B/KIF5B/RPF2/CDC73/EIF3H/RPSA/EIF2S3/RUVBL…
All	GO:0006720	isoprenoid metabolic process	38	-0.531944	-1.91442	0.000661245	0.0186543	0.0165775	797	tags=53%, list=19%, signal=43%	FDPS/PNPLA2/DGAT1/TTR/LIPE/HMGCS2/ADH1C/DHRS4/BCO2/FDFT1/ADH5/HMGCS1/AKR1B1/GGPS1/ALDH1A1/IDI1/NPC2/RBP4/IDI2/ADH1B
All	GO:1901605	alpha-amino acid metabolic process	95	-0.391729	-1.68516	0.000662066	0.0186543	0.0165775	964	tags=45%, list=23%, signal=36%	MTAP/AASDHPPT/ACAD8/AASS/NIT2/ASL/GCDH/GSTZ1/PCBD1/THNSL2/CPS1/HIBCH/BCAT2/MMUT/ALDH5A1/SLC25A12/HSD17B10/QDPR/THAP4/SHMT1/GCLC/MCCC1/TST/RIDA/MCCC2/CTPS2/GOT1/ACADSB/MPST/PARK7/ASS1/GPT/ALDH6A1/KYAT1/GCAT/PCBD2/HIBADH/DLST/GOT2/ENOPH1/ACAT1/ASPA/GPT2
All	GO:0000375	RNA splicing, via transesterification reactions	142	0.400638	1.67027	0.00070198	0.0195975	0.0174156	1220	tags=49%, list=29%, signal=36%	SRSF2/SNRPF/PRPF4/RBMX/DDX39A/PTBP1/RBM4/TRA2A/SF3A3/SF3B1/SNRPC/SRRM1/SART3/UBL5/HNRNPC/DDX46/SFPQ/THRAP3/SNW1/RBFOX2/GEMIN5/RALY/TRA2B/USP39/PRPF19/HNRNPL/SMU1/RBM17/PABPC1/SNRPD1/KHSRP/SRSF9/HNRNPA3/SRSF1/SON/FXR1/SRSF3/FXR2/RBM24/SRPK3/ALYREF/PNN/SRRM2/EIF4A3/SRSF7/HNRNPM/PRPF8/RBM8A/KHDRBS1/DDX17/NCL/U2AF1/HNRNPK/SF3A1/SNRNP40/SF3B3/HNRNPA1/SNRPD3/STRAP/HTATSF1/USP4/PRPF31/HNRNPU/PPIH/SF1/MA…
All	GO:0010810	regulation of cell-substrate adhesion	73	0.475883	1.78571	0.000795957	0.0220191	0.0195676	324	tags=21%, list=8%, signal=19%	THY1/FN1/COL1A1/ITGA5/ABI3BP/EMILIN1/CORO1C/LIMCH1/COL8A1/GBP1/FGB/S100A10/FGA/FGG/MYADM
All	GO:0008380	RNA splicing	175	0.382109	1.63523	0.000810886	0.02223	0.019755	1291	tags=49%, list=31%, signal=35%	SRSF2/SNRPF/PRPF4/LGALS3/RBMX/DDX39A/PTBP1/RBM4/YBX1/TRA2A/TAF15/SF3A3/SF3B1/SNRPC/SRRM1/SART3/UBL5/HNRNPC/AHNAK/DDX46/SFPQ/THRAP3/TRPT1/SNW1/RBFOX2/GEMIN5/RALY/TRA2B/USP39/PRPF19/HNRNPL/SMU1/RBM17/RPS26/PABPC1/SNRPD1/KHSRP/SRSF9/HNRNPA3/SRSF1/SON/FXR1/CCAR2/SRSF3/FXR2/RBM24/SRPK3/DHX15/ALYREF/NONO/PNN/SRRM2/EIF4A3/SRSF7/HNRNPM/PRPF8/RBM8A/KHDRBS1/DDX17/NCL/U2AF1/HNRNPK/SF3A1/SNRNP40/SF3B3/HNRNPA…
All	GO:0035384	thioester biosynthetic process	30	-0.578958	-1.9589	0.000906971	0.024424	0.0217048	1037	tags=53%, list=25%, signal=40%	PDHX/PDK2/DIP2A/ACSL1/GCDH/SNCA/DLAT/MLYCD/PDHA1/PDHB/DLD/SLC25A1/ACAT1/MPC2/ACACA/PDK4
All	GO:0071616	acyl-CoA biosynthetic process	30	-0.578958	-1.9589	0.000906971	0.024424	0.0217048	1037	tags=53%, list=25%, signal=40%	PDHX/PDK2/DIP2A/ACSL1/GCDH/SNCA/DLAT/MLYCD/PDHA1/PDHB/DLD/SLC25A1/ACAT1/MPC2/ACACA/PDK4
All	GO:0019751	polyol metabolic process	31	-0.551202	-1.88405	0.00091801	0.024427	0.0217075	966	tags=58%, list=23%, signal=45%	ISYNA1/PLPP3/SPR/INPP1/NUDT3/PCBD1/PGP/SNCA/QDPR/BPNT1/GOT1/IMPA2/GK/IMPA1/PCBD2/TPI1/PLPP1/PLCB1
All	GO:0071560	cellular response to transforming growth factor beta stimulus	67	0.474817	1.75191	0.000923138	0.024427	0.0217075	884	tags=31%, list=21%, signal=25%	ANKRD1/LTBP1/COL3A1/COL1A1/COL1A2/EMILIN1/COL4A2/ENG/HDAC2/FBN1/CAV3/SNW1/HSPA5/FMOD/NR3C1/PAK2/HSP90AB1/GLG1/ZYX/FKBP1A/TGFB1I1
All	GO:0000377	RNA splicing, via transesterification reactions with bulged adenosine as nucleophile	140	0.398493	1.65574	0.00106325	0.0276535	0.0245748	1220	tags=49%, list=29%, signal=36%	SRSF2/SNRPF/PRPF4/RBMX/DDX39A/PTBP1/RBM4/TRA2A/SF3A3/SF3B1/SNRPC/SRRM1/SART3/UBL5/HNRNPC/DDX46/SFPQ/THRAP3/SNW1/RBFOX2/GEMIN5/RALY/TRA2B/USP39/PRPF19/HNRNPL/SMU1/RBM17/PABPC1/SNRPD1/SRSF9/HNRNPA3/SRSF1/SON/FXR1/SRSF3/FXR2/RBM24/SRPK3/ALYREF/PNN/SRRM2/EIF4A3/SRSF7/HNRNPM/PRPF8/RBM8A/KHDRBS1/DDX17/NCL/U2AF1/HNRNPK/SF3A1/SNRNP40/SF3B3/HNRNPA1/SNRPD3/STRAP/HTATSF1/USP4/PRPF31/HNRNPU/PPIH/SF1/MAGOH/CD…
All	GO:0000398	mRNA splicing, via spliceosome	140	0.398493	1.65574	0.00106325	0.0276535	0.0245748	1220	tags=49%, list=29%, signal=36%	SRSF2/SNRPF/PRPF4/RBMX/DDX39A/PTBP1/RBM4/TRA2A/SF3A3/SF3B1/SNRPC/SRRM1/SART3/UBL5/HNRNPC/DDX46/SFPQ/THRAP3/SNW1/RBFOX2/GEMIN5/RALY/TRA2B/USP39/PRPF19/HNRNPL/SMU1/RBM17/PABPC1/SNRPD1/SRSF9/HNRNPA3/SRSF1/SON/FXR1/SRSF3/FXR2/RBM24/SRPK3/ALYREF/PNN/SRRM2/EIF4A3/SRSF7/HNRNPM/PRPF8/RBM8A/KHDRBS1/DDX17/NCL/U2AF1/HNRNPK/SF3A1/SNRNP40/SF3B3/HNRNPA1/SNRPD3/STRAP/HTATSF1/USP4/PRPF31/HNRNPU/PPIH/SF1/MAGOH/CD…
All	GO:0006085	acetyl-CoA biosynthetic process	16	-0.677958	-1.95334	0.00117924	0.0304105	0.0270248	1037	tags=69%, list=25%, signal=52%	PDHX/PDK2/DIP2A/DLAT/MLYCD/PDHA1/PDHB/DLD/ACAT1/MPC2/PDK4
All	GO:0007369	gastrulation	44	0.531024	1.80928	0.00132826	0.0339654	0.0301839	324	tags=23%, list=8%, signal=21%	COL5A2/FN1/COL5A1/ITGA5/COL4A2/COL8A1/UGDH/HSBP1/DVL1/MYADM
All	GO:0090311	regulation of protein deacetylation	15	0.715349	1.9172	0.00138441	0.0351063	0.0311978	519	tags=47%, list=12%, signal=41%	NNMT/WDR5/AKAP8/MAPK8/PRKAA1/MAPT/CAMK2D
All	GO:0051216	cartilage development	27	0.615854	1.88997	0.00140692	0.0353824	0.0314431	956	tags=59%, list=23%, signal=46%	SERPINH1/COL3A1/COL1A1/CD44/POR/ZMPSTE24/BPNT2/ECM1/BGN/EFEMP1/TGFBI/DDRGK1/GLG1/MUSTN1/CTNNB1/PBXIP1
All	GO:1990542	mitochondrial transmembrane transport	50	-0.471883	-1.79256	0.0014506	0.0360882	0.0320703	833	tags=48%, list=20%, signal=39%	SLC25A3/ABCB7/CPT2/HSPD1/LETM1/SLC25A12/SLC25A15/TOMM40L/TIMM21/SLC25A6/CCDC51/VDAC1/TST/SFXN4/SLC25A20/CPT1B/ROMO1/CHCHD4/SLC25A4/SLC25A1/TOMM20/MPC2/MICU3/MPC1
All	GO:0071345	cellular response to cytokine stimulus	192	0.362672	1.56964	0.00145871	0.0360882	0.0320703	809	tags=29%, list=19%, signal=24%	ANKRD1/MX1/COL1A1/PXDN/IFITM3/HCLS1/CDIP1/CORO1A/SAMHD1/CD44/PLP2/VPS26B/GSN/RPL3/IFI16/RBMX/CD74/STAT1/VIM/GBP1/FGB/YBX1/COMMD7/BTK/FGG/SRM/NUP35/HSPA5/MNDA/MRAS/BCLAF1/NFKB1/ECM1/GBP2/RNMT/YAP1/PADI2/HK2/TUBA1B/PTPN1/CACYBP/KHSRP/ACTR2/TMSB4X/TRIM25/ADIPOQ/HSP90AB1/AKAP12/XRCC5/TTLL12/SRSF3/VAMP3/ZYX/RAD23B/P4HB
All	GO:0051093	negative regulation of developmental process	161	0.379061	1.60644	0.00151732	0.0372355	0.0330899	584	tags=21%, list=14%, signal=19%	COL5A2/THY1/THBS4/HMGB3/RGCC/LGMN/COL5A1/RTN4/ANP32B/EMILIN1/ANXA1/COL4A2/CORO1C/CD74/GTF2I/SPARC/STAT1/PTBP1/GBP1/YBX1/HDAC2/FBN1/CAV3/COL4A3/CST3/MAPT/CALR/ECM1/IGFBP5/ARF6/DYNLT1/HOOK3/EFEMP1/YAP1
All	GO:0048592	eye morphogenesis	21	0.655044	1.89821	0.00153245	0.037306	0.0331525	308	tags=33%, list=7%, signal=31%	COL5A2/IGFN1/THY1/COL5A1/OBSL1/COL8A1/FBN1
All	GO:0090596	sensory organ morphogenesis	32	0.588036	1.86821	0.0015636	0.0377621	0.0335579	308	tags=28%, list=7%, signal=26%	COL5A2/IGFN1/THY1/COL5A1/OBSL1/COL8A1/HDAC2/DVL1/FBN1
All	GO:0071559	response to transforming growth factor beta	68	0.469106	1.7382	0.00158782	0.0380452	0.0338095	923	tags=32%, list=22%, signal=26%	ANKRD1/LTBP1/COL3A1/COL1A1/COL1A2/EMILIN1/COL4A2/ENG/HDAC2/FBN1/CAV3/SNW1/HSPA5/FMOD/NR3C1/PAK2/HSP90AB1/GLG1/ZYX/FKBP1A/TGFB1I1/ROCK2
All	GO:0008284	positive regulation of cell population proliferation	170	0.372509	1.58794	0.0016156	0.0384084	0.0341322	599	tags=22%, list=14%, signal=19%	S100A13/NES/FN1/THBS4/HMGN5/LGMN/S100A6/RTN4/HCLS1/CORO1A/ANXA1/KRT6A/CD74/AKT2/CDK2/STAT1/NOP2/CCAR1/HDAC2/BRK1/SSR1/BTK/CAV3/MARCKSL1/NAMPT/CD248/PRKAA1/NAP1L1/PRKCA/RPS6/CALR/RPS4X/ECM1/IGFBP5/RPS15A/YAP1/DDRGK1
All	GO:0001704	formation of primary germ layer	29	0.598725	1.86663	0.0016832	0.0397052	0.0352847	300	tags=24%, list=7%, signal=23%	COL5A2/FN1/COL5A1/ITGA5/COL4A2/COL8A1/HSBP1
All	GO:0006123	mitochondrial electron transport, cytochrome c to oxygen	16	-0.665112	-1.91633	0.00181666	0.0425237	0.0377894	988	tags=69%, list=24%, signal=53%	COX7A2/COX7A2L/NDUFA4/CYCS/COX5A/COX8A/COX4I1/AFG1L/COX7A1/COX6B1/COX7C
All	GO:0048705	skeletal system morphogenesis	23	0.622422	1.84989	0.00187408	0.0435331	0.0386864	939	tags=52%, list=23%, signal=41%	SERPINH1/COL3A1/COL1A1/POR/ZMPSTE24/BPNT2/ACTN3/INPPL1/GLG1/RAB23/EIF4A3/CTNNB1
All	GO:0051028	mRNA transport	58	0.48478	1.73778	0.00190379	0.0438881	0.0390019	1164	tags=47%, list=28%, signal=34%	MVP/NUP153/AAAS/SMG1/AGFG1/DDX39A/SEC13/NUP160/NUP35/SEH1L/RAE1/KHSRP/SRSF1/SARNP/SRSF3/ALYREF/MCM3AP/EIF4A3/SRSF7/FYTTD1/RBM8A/NXF1/UPF1/HNRNPA1/NUP155/NUP205/MAGOH
All	GO:0019318	hexose metabolic process	93	-0.385548	-1.65398	0.00205761	0.0470776	0.0418363	986	tags=43%, list=24%, signal=34%	MAPK14/FBP2/ENO3/PDK2/GALM/GPI/ALDOA/MPI/PIK3CA/FBP1/OMA1/APOD/SLC25A12/PGP/DLAT/MLYCD/ENO2/PDHA1/PDHB/PGK1/PGM2/MDH2/ALDOC/DCXR/GPT/SLC25A10/PGM1/PGM2L1/ACADM/B3GLCT/PGK2/AKR1B1/SLC25A1/TPI1/GALE/FABP5/DUSP12/RBP4/PDK4/TSTD1
All	GO:0051656	establishment of organelle localization	156	0.372036	1.57125	0.00209234	0.047515	0.0422249	1271	tags=42%, list=31%, signal=30%	S100A13/LMNB1/EZR/NMD3/EXOC1/SEC16A/AP3M1/HSBP1/BTK/BORCS6/SNAPIN/RPS15/WIPI1/KIF2C/SEH1L/TRAPPC3/ACTR10/MAPRE1/MAPT/CHMP1B/MAP1B/MYH9/TMEM201/DYNLT1/HOOK3/TFG/UCHL1/SNF8/EXOC6B/MAP1S/DYNC1H1/SNAP23/PICALM/YWHAZ/TTL/EXOC2/EIF6/AP3B1/ABCE1/CHMP5/CTNNB1/EXOC3/DCTN1/LAMP1/RRS1/PREB/KPNB1/STAM/PAFAH1B1/BLOC1S4/DCTN2/SNAP29/HMOX1/HNRNPU/AP3D1/TRAPPC9/LMNA/CHMP4B/MYO1D/EXOC7/TRAPPC4/TMED10/RAB11B/RAB1A…
All	GO:0048514	blood vessel morphogenesis	150	0.376833	1.58298	0.00220378	0.0496748	0.0441443	603	tags=24%, list=15%, signal=21%	THY1/COL3A1/FN1/THBS4/PXDN/RGCC/ITGA5/EMILIN1/ANXA1/COL4A2/KRT1/RSPO3/GTF2I/ENG/SPARC/COL4A1/STAT1/COL8A1/ACE/PLXND1/WASF2/MYO18B/COL4A3/CSPG4/ANXA2/PARVA/PRKCA/MTDH/LRP1/ECM1/CLIC4/MYH9/APOE/TGFBI/YAP1/HK2
All	GO:0071450	cellular response to oxygen radical	12	-0.717841	-1.91248	0.00224464	0.0497477	0.0442091	518	tags=50%, list=12%, signal=44%	PRDX1/CCS/SOD1/PRDX2/MPO/SOD3
All	GO:0071451	cellular response to superoxide	12	-0.717841	-1.91248	0.00224464	0.0497477	0.0442091	518	tags=50%, list=12%, signal=44%	PRDX1/CCS/SOD1/PRDX2/MPO/SOD3
All	GO:0030330	DNA damage response, signal transduction by p53 class mediator	19	0.655158	1.85723	0.00225606	0.0497477	0.0442091	374	tags=32%, list=9%, signal=29%	ANKRD1/CD44/RPL26/CD74/ZMPSTE24/RPS27L
All	GO:0060284	regulation of cell development	121	0.395095	1.61055	0.00227867	0.0498848	0.0443309	985	tags=37%, list=24%, signal=29%	THY1/FN1/RTN4/CORO1C/OBSL1/TGM2/ACE/PLXND1/GBP1/FGB/S100A10/HDAC2/FGA/FBN1/FGG/CAV3/MYADM/DBN1/NAP1L1/SNW1/ANXA2/ACTN3/MAPT/CALR/DBNL/MAP1B/PRPF19/DYNLT1/HOOK3/YAP1/ACTR2/ADIPOQ/XRCC5/RPS19/ARHGEF7/P4HB/ARPC2/PRKDC/B2M/YWHAH/ROCK2/FBLN1/CTNNB1/MACF1/CAPRIN1
All	GO:0030335	positive regulation of cell migration	127	0.392926	1.61101	0.00229588	0.0499026	0.0443468	538	tags=20%, list=13%, signal=18%	THY1/FN1/THBS4/COL1A1/LGMN/ITGA5/DAPK2/RTN4/CORO1A/ANXA1/FERMT3/LGALS3/GLIPR2/CD74/AKT2/SPARC/CCAR1/MYADM/PODXL/HSPA5/PRKCA/DIAPH1/CALR/IGFBP5/CD99/ARF6
FB	GO:0030199	collagen fibril organization	21	0.796104	2.17442	8.80205e-07	0.00145755	0.00138704	196	tags=48%, list=5%, signal=46%	COL3A1/COL5A2/COL1A1/COL1A2/SERPINH1/COL5A3/PXDN/COL5A1/EMILIN1/COL14A1
FB	GO:0045229	external encapsulating structure organization	79	0.578252	2.04898	9.57967e-07	0.00145755	0.00138704	468	tags=30%, list=11%, signal=27%	COL3A1/COL5A2/COL1A1/COL4A1/COL8A1/COL1A2/COL4A2/SERPINH1/COL5A3/PXDN/COL5A1/COL4A3/EMILIN1/ENG/HRNR/POSTN/COL14A1/ABI3BP/DNAJB6/FBLN2/CST3/ERO1A/ELN/PLOD3
FB	GO:0030198	extracellular matrix organization	76	0.576488	2.02977	1.93596e-06	0.00147278	0.00140154	468	tags=30%, list=11%, signal=27%	COL3A1/COL5A2/COL1A1/COL4A1/COL8A1/COL1A2/COL4A2/SERPINH1/COL5A3/PXDN/COL5A1/COL4A3/EMILIN1/ENG/POSTN/COL14A1/ABI3BP/DNAJB6/FBLN2/CST3/ERO1A/ELN/PLOD3
FB	GO:0043062	extracellular structure organization	76	0.576488	2.02977	1.93596e-06	0.00147278	0.00140154	468	tags=30%, list=11%, signal=27%	COL3A1/COL5A2/COL1A1/COL4A1/COL8A1/COL1A2/COL4A2/SERPINH1/COL5A3/PXDN/COL5A1/COL4A3/EMILIN1/ENG/POSTN/COL14A1/ABI3BP/DNAJB6/FBLN2/CST3/ERO1A/ELN/PLOD3
FB	GO:0048592	eye morphogenesis	21	0.763867	2.08637	1.06402e-05	0.00647566	0.00616238	55	tags=33%, list=1%, signal=33%	COL5A2/IGFN1/COL8A1/AQP1/FBN1/COL5A1/THY1
FB	GO:0006084	acetyl-CoA metabolic process	25	-0.665118	-2.11984	5.49796e-05	0.0130764	0.0124438	650	tags=52%, list=16%, signal=44%	PDK1/DLST/PDHA1/ACAT1/DLAT/DIP2A/AASS/NUDT8/HMGCS2/HMGCS1/MPC2/PDK4/ACACA
FB	GO:0035987	endodermal cell differentiation	18	0.773508	2.03486	6.0889e-05	0.0130764	0.0124438	211	tags=39%, list=5%, signal=37%	COL5A2/COL8A1/COL4A2/ITGA5/COL5A1/FN1/HSBP1
FB	GO:0001706	endoderm formation	19	0.756745	2.02183	5.58892e-05	0.0130764	0.0124438	211	tags=37%, list=5%, signal=35%	COL5A2/COL8A1/COL4A2/ITGA5/COL5A1/FN1/HSBP1
FB	GO:0006754	ATP biosynthetic process	71	-0.500453	-2.0175	3.51748e-05	0.0130764	0.0124438	1260	tags=62%, list=30%, signal=44%	NDUFA9/NDUFV1/NDUFA8/NDUFS1/NDUFA12/ATP5PO/NDUFS8/NDUFA10/NDUFV2/SDHB/NDUFS3/NDUFAB1/ATP5F1B/NDUFB7/ATP5PB/NDUFA11/ALDOA/NDUFB5/NDUFB2/ENO1/NDUFS4/PKLR/NDUFS5/ATP5MG/NDUFS7/NDUFS6/SLC25A12/ATP5F1C/NDUFA3/ATP5F1A/NDUFV3/DNAJC30/NDUFB3/DMAC2L/NDUFB1/ATP5MF/ATP5ME/NDUFB6/ATP5MC1/NUDT2/NDUFB4/ATP5MJ/ATP5F1E/UQCC3
FB	GO:0015986	proton motive force-driven ATP synthesis	60	-0.51697	-2.01482	5.68811e-05	0.0130764	0.0124438	1260	tags=62%, list=30%, signal=44%	NDUFA9/NDUFV1/NDUFA8/NDUFS1/NDUFA12/ATP5PO/NDUFS8/NDUFA10/NDUFV2/SDHB/NDUFS3/NDUFAB1/ATP5F1B/NDUFB7/ATP5PB/NDUFA11/NDUFB5/NDUFB2/NDUFS4/NDUFS5/ATP5MG/NDUFS7/NDUFS6/ATP5F1C/NDUFA3/ATP5F1A/NDUFV3/DNAJC30/NDUFB3/NDUFB1/ATP5MF/ATP5ME/NDUFB6/ATP5MC1/NDUFB4/ATP5MJ/ATP5F1E
FB	GO:0007492	endoderm development	23	0.711776	1.98234	6.87553e-05	0.0130764	0.0124438	344	tags=39%, list=8%, signal=36%	COL5A2/COL8A1/COL4A2/ITGA5/COL5A1/FN1/SMAD4/HSBP1/PELO
FB	GO:0009206	purine ribonucleoside triphosphate biosynthetic process	75	-0.470926	-1.91767	6.86125e-05	0.0130764	0.0124438	853	tags=59%, list=21%, signal=47%	NDUFA9/NDUFV1/NDUFA8/NDUFS1/NDUFA12/ATP5PO/NDUFS8/NDUFA10/NDUFV2/SDHB/NDUFS3/NDUFAB1/ATP5F1B/NDUFB7/ATP5PB/NDUFA11/ALDOA/NDUFB5/NDUFB2/ENO1/NDUFS4/PKLR/NDUFS5/ATP5MG/NDUFS7/NDUFS6/SLC25A12/ATP5F1C/NDUFA3/ATP5F1A/NDUFV3/DNAJC30/NDUFB3/DMAC2L/NDUFB1/ATP5MF/ATP5ME/NDUFB6/ATP5MC1/NUDT2/NDUFB4/ATP5MJ/ATP5F1E/UQCC3
FB	GO:0009201	ribonucleoside triphosphate biosynthetic process	77	-0.464441	-1.89803	6.67357e-05	0.0130764	0.0124438	853	tags=42%, list=21%, signal=34%	NDUFB7/ATP5PB/NDUFA11/ALDOA/NDUFB5/NDUFB2/ENO1/NDUFS4/PKLR/NDUFS5/ATP5MG/NDUFS7/NDUFS6/SLC25A12/ATP5F1C/NDUFA3/ATP5F1A/NDUFV3/DNAJC30/NDUFB3/DMAC2L/NDUFB1/ATP5MF/ATP5ME/NDUFB6/ATP5MC1/NUDT2/CTPS2/NDUFB4/ATP5MJ/ATP5F1E/UQCC3
FB	GO:0043588	skin development	74	0.538515	1.88683	5.91058e-05	0.0130764	0.0124438	417	tags=32%, list=10%, signal=30%	COL3A1/COL5A2/COL1A1/KRT16/COL1A2/KRT6A/COL5A3/COL5A1/HRNR/KRT6C/KRT2/SMAD4/CDSN/ANXA1/KRT5/KRT17/KRT10/CLIC4/HDAC2/ZMPSTE24/KRT77/ABCB6/KRT1/YAP1
FB	GO:0045333	cellular respiration	160	-0.386337	-1.76894	4.63974e-05	0.0130764	0.0124438	1077	tags=47%, list=26%, signal=36%	NDUFV2/DHTKD1/PDE12/PDHB/SDHB/NDUFS3/PARK7/FXN/MDH2/DLD/FH/NDUFAB1/COA6/ATP5F1B/CAT/SUCLA2/UQCRC1/BNIP3/COX5A/MDH1/SDHAF4/SUCLG2/NDUFB7/ATP5PB/NDUFA11/COQ10A/GPD1/NDUFB5/IDH3A/ETFDH/COX5B/NDUFB2/ADSL/NDUFS4/NDUFS5/ATP5MG/NDUFS7/AFG1L/COX7A2L/NDUFS6/UQCRQ/ETFA/SIRT3/SLC25A12/ATP5F1C/DLST/COX6C/NNT/ISCU/GPD2/NDUFA3/ATP5F1A/NDUFV3/PDHA1/ETFB/CYC1/DLAT/DNAJC30/NDUFB3/NIPSNAP2/NDUFB1/IREB2/ATP5MF/ATP5…
FB	GO:0001568	blood vessel development	168	0.442549	1.73702	6.80321e-05	0.0130764	0.0124438	729	tags=30%, list=18%, signal=26%	COL3A1/COL1A1/COL4A1/COL8A1/COL1A2/COL4A2/THBS4/AQP1/PXDN/ITGA5/COL5A1/COL4A3/THY1/EMILIN1/ENG/PLXND1/ACTG1/SPARC/FN1/ANXA1/ACE/PARVA/RSPO3/GTF2I/PRKCA/AAMP/CLIC4/TNNI3/TLR3/CLEC14A/KRT1/APOD/YAP1/RHOA/HK2/ECM1/APOE/PDCL3/MYO18B/EGLN1/SARS1/ANXA2/YWHAZ/LRG1/SLC12A2/TYMP/BSG/RGCC/MAP2K1/WASF2/MYH9
FB	GO:0071560	cellular response to transforming growth factor beta stimulus	67	0.549382	1.8912	7.3807e-05	0.0132114	0.0125723	701	tags=34%, list=17%, signal=29%	ANKRD1/COL3A1/COL1A1/LTBP1/COL1A2/COL4A2/FBN1/EMILIN1/ENG/SMAD4/CILP/HDAC2/ASPN/LEMD3/PXN/TGFB1I1/GIPC1/CRK/PAK2/SMAD3/LRG1/RBBP7/HSP90AB1
FB	GO:0071559	response to transforming growth factor beta	68	0.543953	1.87557	7.91144e-05	0.0133747	0.0127277	701	tags=34%, list=17%, signal=29%	ANKRD1/COL3A1/COL1A1/LTBP1/COL1A2/COL4A2/FBN1/EMILIN1/ENG/SMAD4/CILP/HDAC2/ASPN/LEMD3/PXN/TGFB1I1/GIPC1/CRK/PAK2/SMAD3/LRG1/RBBP7/HSP90AB1
FB	GO:0009142	nucleoside triphosphate biosynthetic process	83	-0.456555	-1.88867	9.60453e-05	0.0153824	0.0146383	853	tags=41%, list=21%, signal=33%	NDUFB7/ATP5PB/NDUFA11/ALDOA/NDUFB5/NDUFB2/ENO1/NDUFS4/PKLR/NDUFS5/ATP5MG/NDUFS7/NDUFS6/AK1/SLC25A12/ATP5F1C/NDUFA3/ATP5F1A/NDUFV3/DNAJC30/NDUFB3/DMAC2L/NDUFB1/ATP5MF/ATP5ME/NDUFB6/ATP5MC1/NUDT2/CTPS2/CMPK2/NDUFB4/ATP5MJ/ATP5F1E/UQCC3
FB	GO:0001501	skeletal system development	80	0.524962	1.86436	0.000120753	0.0183726	0.0174837	997	tags=44%, list=24%, signal=34%	COL3A1/COL5A2/COL1A1/COL1A2/FBN1/SERPINH1/ENG/WDR5/CD44/TGM2/MUSTN1/ZMPSTE24/POR/EFEMP1/BGN/RHOA/TTC9/ECM1/HEXA/AHSG/PTPN11/ANXA2/SMAD3/BPNT2/WASF2/HEXB/DDRGK1/TBX15/ATP6AP1/TGFBI/PRKRA/EIF4A3/DLG1/PAFAH1B1/VPS33B
FB	GO:0042776	proton motive force-driven mitochondrial ATP synthesis	55	-0.519297	-1.98948	0.000143132	0.0197978	0.01884	1260	tags=64%, list=30%, signal=45%	NDUFA9/NDUFV1/NDUFA8/NDUFS1/NDUFA12/ATP5PO/NDUFS8/NDUFA10/NDUFV2/SDHB/NDUFS3/NDUFAB1/ATP5F1B/NDUFB7/ATP5PB/NDUFA11/NDUFB5/NDUFB2/NDUFS4/NDUFS5/ATP5MG/NDUFS7/NDUFS6/ATP5F1C/NDUFA3/ATP5F1A/NDUFV3/DNAJC30/NDUFB3/NDUFB1/ATP5MF/ATP5ME/NDUFB6/NDUFB4/ATP5F1E
FB	GO:0009145	purine nucleoside triphosphate biosynthetic process	76	-0.470809	-1.92395	0.000138556	0.0197978	0.01884	853	tags=58%, list=21%, signal=47%	NDUFA9/NDUFV1/NDUFA8/NDUFS1/NDUFA12/ATP5PO/NDUFS8/NDUFA10/NDUFV2/SDHB/NDUFS3/NDUFAB1/ATP5F1B/NDUFB7/ATP5PB/NDUFA11/ALDOA/NDUFB5/NDUFB2/ENO1/NDUFS4/PKLR/NDUFS5/ATP5MG/NDUFS7/NDUFS6/SLC25A12/ATP5F1C/NDUFA3/ATP5F1A/NDUFV3/DNAJC30/NDUFB3/DMAC2L/NDUFB1/ATP5MF/ATP5ME/NDUFB6/ATP5MC1/NUDT2/NDUFB4/ATP5MJ/ATP5F1E/UQCC3
FB	GO:0048514	blood vessel morphogenesis	150	0.439664	1.70375	0.000153772	0.0203447	0.0193605	729	tags=31%, list=18%, signal=27%	COL3A1/COL4A1/COL8A1/COL4A2/THBS4/AQP1/PXDN/ITGA5/COL4A3/THY1/EMILIN1/ENG/PLXND1/ACTG1/SPARC/FN1/ANXA1/ACE/PARVA/RSPO3/GTF2I/PRKCA/AAMP/CLIC4/TNNI3/TLR3/CLEC14A/KRT1/APOD/YAP1/RHOA/HK2/ECM1/APOE/PDCL3/MYO18B/EGLN1/SARS1/ANXA2/YWHAZ/LRG1/SLC12A2/TYMP/BSG/RGCC/WASF2/MYH9
FB	GO:0048593	camera-type eye morphogenesis	14	0.783871	1.94038	0.000172425	0.0210827	0.0200628	55	tags=29%, list=1%, signal=28%	IGFN1/COL8A1/AQP1/THY1
FB	GO:0001944	vasculature development	175	0.433457	1.70698	0.000173206	0.0210827	0.0200628	729	tags=30%, list=18%, signal=26%	COL3A1/COL1A1/COL4A1/COL8A1/COL1A2/COL4A2/THBS4/AQP1/PXDN/ITGA5/COL5A1/COL4A3/THY1/EMILIN1/ENG/PLXND1/ACTG1/SPARC/FN1/ANXA1/ACE/PARVA/RSPO3/GTF2I/PRKCA/AAMP/CLIC4/TNNI3/TLR3/CLEC14A/KRT1/APOD/YAP1/RHOA/HK2/ECM1/APOE/PDCL3/MYO18B/EGLN1/SARS1/ANXA2/YWHAZ/LRG1/SLC12A2/TYMP/BSG/RGCC/MAP2K1/WASF2/ANP32B/MYH9
FB	GO:0009062	fatty acid catabolic process	55	-0.51293	-1.96509	0.000191176	0.0223749	0.0212925	799	tags=42%, list=19%, signal=34%	ETFDH/SLC27A4/ECHS1/ECI1/ACADVL/ACAA2/SCP2/DECR1/PHYH/ETFA/AMACR/ACAT1/ETFB/HADHA/FAAH/HADHB/ACADM/PLIN5/NUDT8/ACADS/EHHADH/ALDH1L2/ACAT2
FB	GO:0009060	aerobic respiration	138	-0.371733	-1.67198	0.000203108	0.0228911	0.0217837	1216	tags=53%, list=29%, signal=39%	SURF1/NDUFS1/NDUFA12/ATP5PO/IDH1/SUCLG1/NDUFS8/NDUFA10/PPIF/NDUFV2/DHTKD1/PDE12/PDHB/SDHB/NDUFS3/PARK7/FXN/MDH2/DLD/FH/NDUFAB1/COA6/ATP5F1B/CAT/SUCLA2/UQCRC1/BNIP3/COX5A/MDH1/SUCLG2/NDUFB7/ATP5PB/NDUFA11/NDUFB5/IDH3A/COX5B/NDUFB2/ADSL/NDUFS4/NDUFS5/ATP5MG/NDUFS7/AFG1L/COX7A2L/NDUFS6/UQCRQ/SIRT3/ATP5F1C/DLST/COX6C/NNT/ISCU/NDUFA3/ATP5F1A/NDUFV3/PDHA1/CYC1/DLAT/DNAJC30/NDUFB3/NIPSNAP2/NDUFB1/IREB2/…
FB	GO:0072329	monocarboxylic acid catabolic process	62	-0.481131	-1.89005	0.000224046	0.024349	0.0231711	799	tags=37%, list=19%, signal=30%	ETFDH/SLC27A4/ECHS1/ECI1/ACADVL/ACAA2/SCP2/DECR1/PHYH/ETFA/AMACR/ACAT1/ETFB/HADHA/FAAH/HADHB/ACADM/PLIN5/NUDT8/ACADS/EHHADH/ALDH1L2/ACAT2
FB	GO:0045109	intermediate filament organization	27	0.670564	1.93548	0.000236446	0.0248105	0.0236103	508	tags=52%, list=12%, signal=46%	KRT16/KRT6A/KRT14/KRT6C/KRT2/KRT5/KRT15/KRT17/AGFG1/KRT77/DNAJB6/KRT1/KRT9/KRT13
FB	GO:0001704	formation of primary germ layer	29	0.647424	1.8971	0.000248859	0.0252426	0.0240215	211	tags=24%, list=5%, signal=23%	COL5A2/COL8A1/COL4A2/ITGA5/COL5A1/FN1/HSBP1
FB	GO:0001525	angiogenesis	131	0.448431	1.70637	0.000261362	0.0256556	0.0244145	729	tags=32%, list=18%, signal=27%	COL4A1/COL8A1/COL4A2/THBS4/AQP1/PXDN/ITGA5/COL4A3/THY1/EMILIN1/ENG/PLXND1/ACTG1/SPARC/FN1/ANXA1/ACE/PARVA/RSPO3/GTF2I/PRKCA/AAMP/CLIC4/TLR3/CLEC14A/KRT1/APOD/RHOA/HK2/ECM1/PDCL3/EGLN1/SARS1/ANXA2/YWHAZ/LRG1/SLC12A2/TYMP/BSG/RGCC/WASF2/MYH9
FB	GO:0072522	purine-containing compound biosynthetic process	137	-0.366911	-1.64561	0.000376443	0.0357974	0.0340656	853	tags=34%, list=21%, signal=28%	NDUFB7/ATP5PB/NDUFA11/PPT1/ALDOA/HACD1/NDUFB5/NDUFB2/SHMT1/ADSL/ENO1/NDUFS4/PKLR/NDUFS5/ATP5MG/PDK1/NDUFS7/PGM2/NDUFS6/AMPD1/AK1/SLC25A12/ATP5F1C/NDUFA3/ATP5F1A/NDUFV3/PDHA1/ACAT1/DLAT/DNAJC30/NDUFB3/DMAC2L/NDUFB1/ATP5MF/DIP2A/ATP5ME/SLC25A1/NDUFB6/ATP5MC1/NUDT2/NDUFB4/MPC2/PDK4/ATP5MJ/ATP5F1E/ACACA/UQCC3
FB	GO:0009152	purine ribonucleotide biosynthetic process	127	-0.373802	-1.65617	0.000439077	0.0381746	0.0363279	853	tags=35%, list=21%, signal=29%	NDUFB7/ATP5PB/NDUFA11/PPT1/ALDOA/HACD1/NDUFB5/NDUFB2/ADSL/ENO1/NDUFS4/PKLR/NDUFS5/ATP5MG/PDK1/NDUFS7/NDUFS6/AMPD1/AK1/SLC25A12/ATP5F1C/NDUFA3/ATP5F1A/NDUFV3/PDHA1/ACAT1/DLAT/DNAJC30/NDUFB3/DMAC2L/NDUFB1/ATP5MF/DIP2A/ATP5ME/SLC25A1/NDUFB6/ATP5MC1/NUDT2/NDUFB4/MPC2/PDK4/ATP5MJ/ATP5F1E/ACACA/UQCC3
FB	GO:0071363	cellular response to growth factor stimulus	151	0.423596	1.6432	0.000414157	0.0381746	0.0363279	806	tags=29%, list=19%, signal=24%	ANKRD1/COL3A1/COL1A1/LTBP1/COL1A2/COL4A2/FBN1/ITGA5/EMILIN1/ENG/LGMN/SMAD4/CD44/ANXA1/CILP/SYAP1/CORO1A/HDAC2/CSTF2/DYNC1LI2/PELO/ASPN/DTYMK/LEMD2/LEMD3/MAPT/PXN/CD63/TGFB1I1/ARF6/GIPC1/CRK/SIRT2/PAK2/PTPN11/SMAD3/LRG1/RBBP7/HSP90AB1/EHD1/GCLM/CLEC3B/CSNK1D/UBE2D3
FB	GO:0046390	ribose phosphate biosynthetic process	138	-0.361373	-1.62538	0.00043106	0.0381746	0.0363279	853	tags=34%, list=21%, signal=28%	NDUFB7/ATP5PB/NDUFA11/PPT1/ALDOA/HACD1/NDUFB5/NDUFB2/ADSL/ENO1/NDUFS4/PKLR/NDUFS5/ATP5MG/PDK1/NDUFS7/NDUFS6/AMPD1/AK1/SLC25A12/ATP5F1C/NDUFA3/ATP5F1A/NDUFV3/PDHA1/ACAT1/DLAT/DNAJC30/NDUFB3/DMAC2L/PYGL/NDUFB1/ATP5MF/DIP2A/ATP5ME/SLC25A1/NDUFB6/ATP5MC1/NUDT2/CTPS2/NDUFB4/MPC2/PDK4/ATP5MJ/ATP5F1E/ACACA/UQCC3
FB	GO:0006635	fatty acid beta-oxidation	45	-0.517443	-1.90504	0.000518308	0.0423718	0.040322	799	tags=42%, list=19%, signal=34%	ETFDH/ECHS1/ECI1/ACADVL/ACAA2/SCP2/DECR1/ETFA/AMACR/ACAT1/ETFB/HADHA/HADHB/ACADM/PLIN5/ACADS/EHHADH/ALDH1L2/ACAT2
FB	GO:0060349	bone morphogenesis	13	0.765674	1.85863	0.000550093	0.0423718	0.040322	375	tags=38%, list=9%, signal=35%	COL3A1/COL1A1/SERPINH1/ZMPSTE24/POR
FB	GO:0001654	eye development	53	0.556822	1.84587	0.000534488	0.0423718	0.040322	413	tags=28%, list=10%, signal=26%	COL5A2/IGFN1/COL4A1/COL8A1/AQP1/FBN1/PXDN/COL5A1/THY1/NES/CLIC4/SCO2/HDAC2/UNC45B/EFEMP1
FB	GO:0031589	cell-substrate adhesion	115	0.441116	1.65257	0.000556974	0.0423718	0.040322	662	tags=28%, list=16%, signal=24%	COL3A1/COL1A1/COL8A1/COL5A3/ITGA5/THY1/EMILIN1/ACTG1/FN1/S100A10/CD44/FERMT3/ABI3BP/PARVA/CALR/CORO1A/GBP1/TBCD/FBLN2/APOD/RHOA/PXN/LIMCH1/CD63/CORO1C/FGA/CRK/MYADM/CDK5/CDC42/TNXB/SMAD3
FB	GO:0006164	purine nucleotide biosynthetic process	131	-0.363702	-1.6176	0.000516438	0.0423718	0.040322	853	tags=34%, list=21%, signal=28%	NDUFB7/ATP5PB/NDUFA11/PPT1/ALDOA/HACD1/NDUFB5/NDUFB2/ADSL/ENO1/NDUFS4/PKLR/NDUFS5/ATP5MG/PDK1/NDUFS7/NDUFS6/AMPD1/AK1/SLC25A12/ATP5F1C/NDUFA3/ATP5F1A/NDUFV3/PDHA1/ACAT1/DLAT/DNAJC30/NDUFB3/DMAC2L/NDUFB1/ATP5MF/DIP2A/ATP5ME/SLC25A1/NDUFB6/ATP5MC1/NUDT2/NDUFB4/MPC2/PDK4/ATP5MJ/ATP5F1E/ACACA/UQCC3
FB	GO:0060348	bone development	46	0.566341	1.82915	0.000583701	0.043322	0.0412262	712	tags=35%, list=17%, signal=29%	COL3A1/COL1A1/FBN1/SERPINH1/ENG/TGM2/ZMPSTE24/POR/BGN/RHOA/TTC9/ECM1/PTPN11/ANXA2/BPNT2/WASF2
FB	GO:0019395	fatty acid oxidation	55	-0.489892	-1.87683	0.000618629	0.0448211	0.0426528	799	tags=44%, list=19%, signal=36%	ETFDH/ECHS1/ECI1/FABP3/ACADVL/ACAA2/SCP2/DECR1/PHYH/ETFA/AMACR/ACAT1/ETFB/HADHA/MAPK14/ADH5/HADHB/ACADM/PLIN5/ACADS/EHHADH/PDK4/ALDH1L2/ACAT2
FB	GO:0007369	gastrulation	44	0.569702	1.82527	0.000638188	0.044924	0.0427507	211	tags=20%, list=5%, signal=20%	COL5A2/COL8A1/COL4A2/ITGA5/COL5A1/UGDH/FN1/SMAD4/HSBP1
FB	GO:0046395	carboxylic acid catabolic process	119	-0.371718	-1.63312	0.000649575	0.044924	0.0427507	1047	tags=42%, list=25%, signal=32%	CPT2/PCCB/ATP2B4/QDPR/DLD/LPIN1/ACAD8/GSTZ1/ALDH6A1/ACADSB/GOT1/ETFDH/SLC27A4/ECHS1/ECI1/SHMT1/HIBADH/ALDH1L1/ACADVL/HAL/ACAA2/SCP2/DECR1/PHYH/ALDH5A1/ASPA/ETFA/MCCC2/AMACR/DLST/GNPDA2/ACAT1/ETFB/HADHA/GOT2/AASDHPPT/FAAH/HADHB/ACADM/ARG1/OAT/PLIN5/AASS/NUDT8/ACADS/EHHADH/GCAT/GPT2/ALDH1L2/ACAT2
FB	GO:0009260	ribonucleotide biosynthetic process	132	-0.367834	-1.63915	0.000665576	0.0450077	0.0428304	853	tags=35%, list=21%, signal=29%	NDUFB7/ATP5PB/NDUFA11/PPT1/ALDOA/HACD1/NDUFB5/NDUFB2/ADSL/ENO1/NDUFS4/PKLR/NDUFS5/ATP5MG/PDK1/NDUFS7/NDUFS6/AMPD1/AK1/SLC25A12/ATP5F1C/NDUFA3/ATP5F1A/NDUFV3/PDHA1/ACAT1/DLAT/DNAJC30/NDUFB3/DMAC2L/NDUFB1/ATP5MF/DIP2A/ATP5ME/SLC25A1/NDUFB6/ATP5MC1/NUDT2/CTPS2/NDUFB4/MPC2/PDK4/ATP5MJ/ATP5F1E/ACACA/UQCC3
FB	GO:0070848	response to growth factor	155	0.41539	1.61677	0.000717959	0.046982	0.0447092	806	tags=28%, list=19%, signal=24%	ANKRD1/COL3A1/COL1A1/LTBP1/COL1A2/COL4A2/FBN1/ITGA5/EMILIN1/ENG/LGMN/SMAD4/CD44/ANXA1/CILP/SYAP1/CORO1A/HDAC2/CSTF2/DYNC1LI2/PELO/ASPN/DTYMK/LEMD2/LEMD3/MAPT/PXN/CD63/TGFB1I1/ARF6/GIPC1/CRK/SIRT2/PAK2/PTPN11/SMAD3/LRG1/RBBP7/HSP90AB1/EHD1/GCLM/CLEC3B/CSNK1D/UBE2D3
FB	GO:0009887	animal organ morphogenesis	165	0.403957	1.58155	0.00072565	0.046982	0.0447092	715	tags=28%, list=17%, signal=24%	ANKRD1/COL3A1/COL5A2/IGFN1/COL1A1/COL8A1/COL1A2/AQP1/FBN1/SERPINH1/XIRP2/COL5A1/THY1/ENG/PLXND1/SMAD4/CDSN/PARVA/TGM2/RSPO3/MAGED1/HDAC2/TNNI3/ZMPSTE24/POR/EFEMP1/YAP1/RTN4/ASPN/RHOA/ELN/LEMD2/PLOD3/VPS51/AP3B1/ABLIM1/PLXNA1/EGLN1/CDC42/DVL1/SMAD3/BPNT2/BSG/MAP2K1/NFKB1/TNNC1
LB	GO:0009060	aerobic respiration	138	-0.639042	-2.81108	4.05624e-20	6.17156e-17	5.69581e-17	1156	tags=76%, list=28%, signal=57%	ATP5F1A/ATP5F1C/SURF1/ISCU/UQCR10/IDH3B/NDUFS4/UQCRB/NIPSNAP2/NDUFS7/UQCRFS1/ATP5F1D/PDHA1/NDUFC2/NDUFA6/OGDH/NDUFS2/ADSL/ATP5F1B/CYC1/ATP5PD/ATP5ME/SUCLG2/COX7A2/NDUFB6/NDUFV1/TEFM/NDUFA2/ACO1/BNIP3/NDUFA9/RHOA/CS/ATP5MG/IDH3G/COX5A/NDUFB5/NDUFA8/NDUFB9/CHCHD10/MRPS36/ATP5PB/COQ9/CAT/NDUFA4/FXN/COA6/UQCRC1/NNT/CYCS/NDUFB8/MDH1/SIRT3/NDUFV2/PDHB/NDUFB10/UQCRC2/FH/ATP5PO/NDUFA3/COX6A1/SDHB/ATP5MF/…
LB	GO:0045333	cellular respiration	160	-0.609169	-2.73531	2.98883e-20	6.17156e-17	5.69581e-17	1171	tags=72%, list=28%, signal=54%	SLC25A12/ATP5F1A/ATP5F1C/SURF1/ISCU/UQCR10/IDH3B/COQ10A/NDUFS4/UQCRB/NIPSNAP2/NDUFS7/UQCRFS1/ATP5F1D/PDHA1/NDUFC2/NDUFA6/OGDH/NDUFS2/ADSL/SCO2/ATP5F1B/CYC1/ATP5PD/ATP5ME/SUCLG2/COX7A2/NDUFB6/NDUFV1/TEFM/NDUFA2/ACO1/BNIP3/NDUFA9/PIK3CA/RHOA/CS/ATP5MG/IDH3G/COX5A/NDUFB5/NDUFA8/NDUFB9/CHCHD10/CISD1/MRPS36/ATP5PB/COQ9/CAT/NDUFA4/FXN/COA6/UQCRC1/NNT/CYCS/NDUFB8/ETFDH/MDH1/SIRT3/NDUFV2/PDHB/NDUFB10/UQC…
LB	GO:0006119	oxidative phosphorylation	105	-0.630731	-2.65453	1.05044e-15	1.06549e-12	9.83357e-13	1156	tags=76%, list=28%, signal=56%	ATP5F1A/ATP5F1C/ISCU/UQCR10/NDUFS4/UQCRB/NIPSNAP2/NDUFS7/UQCRFS1/ATP5F1D/NDUFC2/NDUFA6/NDUFS2/ATP5F1B/CYC1/ATP5PD/ATP5ME/COX7A2/NDUFB6/NDUFV1/TEFM/NDUFA2/NDUFA9/RHOA/ATP5MG/COX5A/NDUFB5/NDUFA8/NDUFB9/CHCHD10/ATP5PB/COQ9/NDUFA4/FXN/COA6/UQCRC1/CYCS/NDUFB8/NDUFV2/NDUFB10/UQCRC2/ATP5PO/NDUFA3/COX6A1/SDHB/ATP5MF/NDUFS1/NDUFB7/NDUFS3/NDUFB3/NDUFA12/NDUFA10/UQCRQ/COX4I1/DLD/COX6A2/NDUFA13/SDHA/NDUFAB1/…
LB	GO:0072522	purine-containing compound biosynthetic process	137	-0.573594	-2.52237	8.22469e-14	5.00554e-11	4.61968e-11	1171	tags=63%, list=28%, signal=47%	SLC25A12/PANK4/ATP5F1A/ATP5F1C/PPCS/ALDOA/NDUFS4/NDUFS7/APRT/ATP5F1D/PDHA1/NDUFC2/NDUFA6/MTAP/NDUFS2/NME2/AK3/COASY/ADSL/ACSL1/PKLR/ATP5F1B/ATP5PD/ATP5ME/PDHX/GCDH/NUDT2/NDUFB6/NDUFV1/ACSF3/NDUFA2/ACSS1/NDUFA9/SHMT1/ATP5MK/ATP5MG/NDUFB5/NDUFA8/NDUFB9/DMAC2L/ATP5PB/PGM2/PDK2/ADAL/AMPD1/NDUFB8/PFAS/NDUFV2/PDHB/NDUFB10/ATP5PO/ADSS1/NDUFA3/SDHB/ATP5MF/NDUFS1/NDUFB7/NDUFS3/NDUFB3/SLC25A1/NDUFA12/NDUFA…
LB	GO:0006164	purine nucleotide biosynthetic process	131	-0.575221	-2.51068	7.31589e-14	5.00554e-11	4.61968e-11	1171	tags=63%, list=28%, signal=46%	SLC25A12/PANK4/ATP5F1A/ATP5F1C/PPCS/ALDOA/NDUFS4/NDUFS7/APRT/ATP5F1D/PDHA1/NDUFC2/NDUFA6/NDUFS2/NME2/AK3/COASY/ADSL/ACSL1/PKLR/ATP5F1B/ATP5PD/ATP5ME/PDHX/GCDH/NUDT2/NDUFB6/NDUFV1/ACSF3/NDUFA2/ACSS1/NDUFA9/ATP5MK/ATP5MG/NDUFB5/NDUFA8/NDUFB9/DMAC2L/ATP5PB/PDK2/AMPD1/NDUFB8/PFAS/NDUFV2/PDHB/NDUFB10/ATP5PO/ADSS1/NDUFA3/SDHB/ATP5MF/NDUFS1/NDUFB7/NDUFS3/NDUFB3/SLC25A1/NDUFA12/NDUFA10/DLD/NDUFA13/SDHA/M…
LB	GO:0019646	aerobic electron transport chain	70	-0.686575	-2.68992	1.2723e-13	6.45269e-11	5.95527e-11	1121	tags=80%, list=27%, signal=59%	ISCU/UQCR10/NDUFS4/UQCRB/NDUFS7/UQCRFS1/NDUFC2/NDUFA6/NDUFS2/CYC1/COX7A2/NDUFB6/NDUFV1/NDUFA2/NDUFA9/COX5A/NDUFB5/NDUFA8/NDUFB9/COQ9/NDUFA4/UQCRC1/CYCS/NDUFB8/NDUFV2/NDUFB10/UQCRC2/NDUFA3/COX6A1/SDHB/NDUFS1/NDUFB7/NDUFS3/NDUFB3/NDUFA10/UQCRQ/COX4I1/DLD/COX6A2/SDHA/NDUFAB1/NDUFA5/PARK7/NDUFS8/SNCA/SDHC/AFG1L/UQCR11/NDUFS6/NDUFC1/NDUFS5/COX8A/NDUFA1/UQCRH/COX7C/COX6B1
LB	GO:0009260	ribonucleotide biosynthetic process	132	-0.567195	-2.47915	3.93415e-13	1.71023e-10	1.57839e-10	1171	tags=62%, list=28%, signal=46%	SLC25A12/PANK4/ATP5F1A/ATP5F1C/PPCS/ALDOA/NDUFS4/NDUFS7/APRT/ATP5F1D/PDHA1/NDUFC2/NDUFA6/NDUFS2/NME2/AK3/COASY/ADSL/ACSL1/PKLR/ATP5F1B/ATP5PD/ATP5ME/PDHX/GCDH/NUDT2/NDUFB6/NDUFV1/ACSF3/NDUFA2/ACSS1/NDUFA9/ATP5MK/ATP5MG/NDUFB5/NDUFA8/NDUFB9/DMAC2L/ATP5PB/PDK2/AMPD1/NDUFB8/PFAS/NDUFV2/PDHB/NDUFB10/ATP5PO/ADSS1/NDUFA3/SDHB/ATP5MF/NDUFS1/NDUFB7/NDUFS3/NDUFB3/SLC25A1/NDUFA12/NDUFA10/DLD/NDUFA13/SDHA/M…
LB	GO:0009152	purine ribonucleotide biosynthetic process	127	-0.578258	-2.51247	4.52424e-13	1.72091e-10	1.58825e-10	1171	tags=65%, list=28%, signal=48%	SLC25A12/PANK4/ATP5F1A/ATP5F1C/PPCS/ALDOA/NDUFS4/NDUFS7/APRT/ATP5F1D/PDHA1/NDUFC2/NDUFA6/NDUFS2/NME2/AK3/COASY/ADSL/ACSL1/PKLR/ATP5F1B/ATP5PD/ATP5ME/PDHX/GCDH/NUDT2/NDUFB6/NDUFV1/ACSF3/NDUFA2/ACSS1/NDUFA9/ATP5MK/ATP5MG/NDUFB5/NDUFA8/NDUFB9/DMAC2L/ATP5PB/PDK2/AMPD1/NDUFB8/PFAS/NDUFV2/PDHB/NDUFB10/ATP5PO/ADSS1/NDUFA3/SDHB/ATP5MF/NDUFS1/NDUFB7/NDUFS3/NDUFB3/SLC25A1/NDUFA12/NDUFA10/DLD/NDUFA13/SDHA/M…
LB	GO:0046390	ribose phosphate biosynthetic process	138	-0.563439	-2.47851	5.3647e-13	1.81386e-10	1.67404e-10	1171	tags=60%, list=28%, signal=45%	SLC25A12/PANK4/ATP5F1A/ATP5F1C/PPCS/ALDOA/NDUFS4/NDUFS7/APRT/ATP5F1D/PDHA1/NDUFC2/NDUFA6/NDUFS2/NME2/AK3/COASY/ADSL/ACSL1/PKLR/ATP5F1B/ATP5PD/ATP5ME/PDHX/GCDH/NUDT2/NDUFB6/NDUFV1/ACSF3/NDUFA2/PYGL/ACSS1/NDUFA9/ATP5MK/ATP5MG/NDUFB5/NDUFA8/NDUFB9/DMAC2L/ATP5PB/PDK2/AMPD1/NDUFB8/PFAS/NDUFV2/PDHB/NDUFB10/ATP5PO/ADSS1/NDUFA3/SDHB/ATP5MF/NDUFS1/NDUFB7/NDUFS3/NDUFB3/SLC25A1/NDUFA12/NDUFA10/DLD/NDUFA13/S…
LB	GO:0042773	ATP synthesis coupled electron transport	75	-0.65486	-2.59646	1.09732e-12	3.03559e-10	2.80159e-10	1121	tags=77%, list=27%, signal=58%	ISCU/UQCR10/NDUFS4/UQCRB/NDUFS7/UQCRFS1/NDUFC2/NDUFA6/NDUFS2/CYC1/COX7A2/NDUFB6/NDUFV1/NDUFA2/NDUFA9/COX5A/NDUFB5/NDUFA8/NDUFB9/COQ9/NDUFA4/COA6/UQCRC1/CYCS/NDUFB8/NDUFV2/NDUFB10/UQCRC2/NDUFA3/COX6A1/SDHB/NDUFS1/NDUFB7/NDUFS3/NDUFB3/NDUFA12/NDUFA10/UQCRQ/COX4I1/DLD/COX6A2/SDHA/NDUFAB1/NDUFA5/PARK7/NDUFS8/SNCA/SDHC/AFG1L/UQCR11/NDUFS6/NDUFC1/NDUFS5/COX8A/NDUFA1/UQCRH/COX7C/COX6B1
LB	GO:0042775	mitochondrial ATP synthesis coupled electron transport	75	-0.65486	-2.59646	1.09732e-12	3.03559e-10	2.80159e-10	1121	tags=77%, list=27%, signal=58%	ISCU/UQCR10/NDUFS4/UQCRB/NDUFS7/UQCRFS1/NDUFC2/NDUFA6/NDUFS2/CYC1/COX7A2/NDUFB6/NDUFV1/NDUFA2/NDUFA9/COX5A/NDUFB5/NDUFA8/NDUFB9/COQ9/NDUFA4/COA6/UQCRC1/CYCS/NDUFB8/NDUFV2/NDUFB10/UQCRC2/NDUFA3/COX6A1/SDHB/NDUFS1/NDUFB7/NDUFS3/NDUFB3/NDUFA12/NDUFA10/UQCRQ/COX4I1/DLD/COX6A2/SDHA/NDUFAB1/NDUFA5/PARK7/NDUFS8/SNCA/SDHC/AFG1L/UQCR11/NDUFS6/NDUFC1/NDUFS5/COX8A/NDUFA1/UQCRH/COX7C/COX6B1
LB	GO:0033108	mitochondrial respiratory chain complex assembly	78	-0.638308	-2.54716	4.41573e-12	1.11975e-09	1.03344e-09	1030	tags=69%, list=25%, signal=53%	NDUFS7/UQCRFS1/PET100/NDUFC2/NDUFA6/NDUFAF3/NDUFS2/UQCC1/SCO2/DMAC1/CHCHD7/NDUFB6/NDUFA2/TIMM21/NDUFA9/BCS1L/NDUFB5/NDUFA8/NDUFB9/ECSIT/SMIM4/NDUFAF4/NUBPL/OMA1/NDUFB8/NDUFB10/TACO1/NDUFA3/NDUFAF6/NDUFS1/NDUFB7/NDUFS3/NDUFB3/NDUFA12/NDUFA10/TFAM/SCO1/NDUFA13/SMIM20/NDUFAB1/NDUFA5/NDUFA11/NDUFS8/UQCC2/TMEM126A/CHCHD4/COA1/NDUFB11/COX16/NDUFC1/NDUFS5/LYRM7/COX19/NDUFA1
LB	GO:0022904	respiratory electron transport chain	88	-0.616894	-2.51613	6.7663e-12	1.58383e-09	1.46174e-09	1121	tags=72%, list=27%, signal=53%	ISCU/UQCR10/NDUFS4/UQCRB/NDUFS7/UQCRFS1/NDUFC2/NDUFA6/NDUFS2/SCO2/CYC1/COX7A2/NDUFB6/NDUFV1/NDUFA2/NDUFA9/COX5A/NDUFB5/NDUFA8/NDUFB9/COQ9/NDUFA4/COA6/UQCRC1/CYCS/NDUFB8/ETFDH/NDUFV2/NDUFB10/UQCRC2/NDUFA3/COX6A1/SDHB/NDUFS1/NDUFB7/NDUFS3/NDUFB3/NDUFA12/NDUFA10/UQCRQ/COX4I1/DLD/COX6A2/SDHA/NDUFAB1/NDUFA5/PARK7/NDUFS8/SNCA/ETFB/SDHC/AFG1L/UQCR11/NDUFS6/NDUFC1/NDUFS5/ETFRF1/ETFA/COX8A/NDUFA1/UQCRH/CO…
LB	GO:0009165	nucleotide biosynthetic process	160	-0.508466	-2.28313	1.15272e-11	2.33849e-09	2.15822e-09	1171	tags=57%, list=28%, signal=42%	SLC25A12/PANK4/ATP5F1A/ATP5F1C/PPCS/ALDOA/PTGIS/NDUFS4/NADK2/NDUFS7/NMNAT3/ME1/APRT/ATP5F1D/PDHA1/NDUFC2/NDUFA6/NDUFS2/NME2/AK3/COASY/ADSL/ACSL1/PKLR/ATP5F1B/RRM1/ATP5PD/ATP5ME/PDHX/GCDH/NUDT2/NDUFB6/NDUFV1/ACSF3/NAPRT/NDUFA2/ACSS1/NDUFA9/SHMT1/ATP5MK/ATP5MG/NDUFB5/NDUFA8/NDUFB9/DMAC2L/ATP5PB/PDK2/AMPD1/NDUFB8/PFAS/NDUFV2/PDHB/NDUFB10/ATP5PO/ADSS1/NDUFA3/SDHB/ATP5MF/NDUFS1/NDUFB7/NDUFS3/NDUFB3/SL…
LB	GO:1901293	nucleoside phosphate biosynthetic process	160	-0.508466	-2.28313	1.15272e-11	2.33849e-09	2.15822e-09	1171	tags=57%, list=28%, signal=42%	SLC25A12/PANK4/ATP5F1A/ATP5F1C/PPCS/ALDOA/PTGIS/NDUFS4/NADK2/NDUFS7/NMNAT3/ME1/APRT/ATP5F1D/PDHA1/NDUFC2/NDUFA6/NDUFS2/NME2/AK3/COASY/ADSL/ACSL1/PKLR/ATP5F1B/RRM1/ATP5PD/ATP5ME/PDHX/GCDH/NUDT2/NDUFB6/NDUFV1/ACSF3/NAPRT/NDUFA2/ACSS1/NDUFA9/SHMT1/ATP5MK/ATP5MG/NDUFB5/NDUFA8/NDUFB9/DMAC2L/ATP5PB/PDK2/AMPD1/NDUFB8/PFAS/NDUFV2/PDHB/NDUFB10/ATP5PO/ADSS1/NDUFA3/SDHB/ATP5MF/NDUFS1/NDUFB7/NDUFS3/NDUFB3/SL…
LB	GO:0009206	purine ribonucleoside triphosphate biosynthetic process	75	-0.628772	-2.49303	3.35417e-11	6.37921e-09	5.88745e-09	1171	tags=72%, list=28%, signal=53%	SLC25A12/ATP5F1A/ATP5F1C/ALDOA/NDUFS4/NDUFS7/ATP5F1D/NDUFC2/NDUFA6/NDUFS2/NME2/PKLR/ATP5F1B/ATP5PD/ATP5ME/NUDT2/NDUFB6/NDUFV1/NDUFA2/NDUFA9/ATP5MK/ATP5MG/NDUFB5/NDUFA8/NDUFB9/DMAC2L/ATP5PB/NDUFB8/NDUFV2/NDUFB10/ATP5PO/NDUFA3/SDHB/ATP5MF/NDUFS1/NDUFB7/NDUFS3/NDUFB3/NDUFA12/NDUFA10/NDUFA13/SDHA/NDUFAB1/NDUFA5/ATP6V0C/NDUFA11/NDUFS8/SDHC/NDUFB11/DNAJC30/NDUFS6/NDUFC1/NDUFS5/NDUFA1
LB	GO:0009201	ribonucleoside triphosphate biosynthetic process	77	-0.622699	-2.47748	5.16266e-11	9.24116e-09	8.52877e-09	1171	tags=70%, list=28%, signal=51%	SLC25A12/ATP5F1A/ATP5F1C/ALDOA/NDUFS4/NDUFS7/ATP5F1D/NDUFC2/NDUFA6/NDUFS2/NME2/PKLR/ATP5F1B/ATP5PD/ATP5ME/NUDT2/NDUFB6/NDUFV1/NDUFA2/NDUFA9/ATP5MK/ATP5MG/NDUFB5/NDUFA8/NDUFB9/DMAC2L/ATP5PB/NDUFB8/NDUFV2/NDUFB10/ATP5PO/NDUFA3/SDHB/ATP5MF/NDUFS1/NDUFB7/NDUFS3/NDUFB3/NDUFA12/NDUFA10/NDUFA13/SDHA/NDUFAB1/NDUFA5/ATP6V0C/NDUFA11/NDUFS8/SDHC/NDUFB11/DNAJC30/NDUFS6/NDUFC1/NDUFS5/NDUFA1
LB	GO:0009145	purine nucleoside triphosphate biosynthetic process	76	-0.622104	-2.47062	8.40087e-11	1.42021e-08	1.31073e-08	1171	tags=71%, list=28%, signal=52%	SLC25A12/ATP5F1A/ATP5F1C/ALDOA/NDUFS4/NDUFS7/ATP5F1D/NDUFC2/NDUFA6/NDUFS2/NME2/PKLR/ATP5F1B/ATP5PD/ATP5ME/NUDT2/NDUFB6/NDUFV1/NDUFA2/NDUFA9/ATP5MK/ATP5MG/NDUFB5/NDUFA8/NDUFB9/DMAC2L/ATP5PB/NDUFB8/NDUFV2/NDUFB10/ATP5PO/NDUFA3/SDHB/ATP5MF/NDUFS1/NDUFB7/NDUFS3/NDUFB3/NDUFA12/NDUFA10/NDUFA13/SDHA/NDUFAB1/NDUFA5/ATP6V0C/NDUFA11/NDUFS8/SDHC/NDUFB11/DNAJC30/NDUFS6/NDUFC1/NDUFS5/NDUFA1
LB	GO:0042776	proton motive force-driven mitochondrial ATP synthesis	55	-0.67758	-2.52915	1.16022e-10	1.85818e-08	1.71494e-08	1156	tags=84%, list=28%, signal=61%	ATP5F1A/ATP5F1C/NDUFS4/NDUFS7/ATP5F1D/NDUFC2/NDUFA6/NDUFS2/ATP5F1B/ATP5PD/ATP5ME/NDUFB6/NDUFV1/NDUFA2/NDUFA9/ATP5MG/NDUFB5/NDUFA8/NDUFB9/ATP5PB/NDUFB8/NDUFV2/NDUFB10/ATP5PO/NDUFA3/SDHB/ATP5MF/NDUFS1/NDUFB7/NDUFS3/NDUFB3/NDUFA12/NDUFA10/NDUFA13/SDHA/NDUFAB1/NDUFA5/NDUFA11/NDUFS8/SDHC/NDUFB11/DNAJC30/NDUFS6/NDUFC1/NDUFS5/NDUFA1
LB	GO:0015986	proton motive force-driven ATP synthesis	60	-0.663001	-2.51394	1.48768e-10	2.17023e-08	2.00293e-08	1156	tags=80%, list=28%, signal=59%	ATP5F1A/ATP5F1C/NDUFS4/NDUFS7/ATP5F1D/NDUFC2/NDUFA6/NDUFS2/ATP5F1B/ATP5PD/ATP5ME/NDUFB6/NDUFV1/NDUFA2/NDUFA9/ATP5MK/ATP5MG/NDUFB5/NDUFA8/NDUFB9/ATP5PB/NDUFB8/NDUFV2/NDUFB10/ATP5PO/NDUFA3/SDHB/ATP5MF/NDUFS1/NDUFB7/NDUFS3/NDUFB3/NDUFA12/NDUFA10/NDUFA13/SDHA/NDUFAB1/NDUFA5/ATP6V0C/NDUFA11/NDUFS8/SDHC/NDUFB11/DNAJC30/NDUFS6/NDUFC1/NDUFS5/NDUFA1
LB	GO:0009142	nucleoside triphosphate biosynthetic process	83	-0.602597	-2.43027	1.49769e-10	2.17023e-08	2.00293e-08	1171	tags=66%, list=28%, signal=49%	SLC25A12/ATP5F1A/ATP5F1C/ALDOA/NDUFS4/NDUFS7/ATP5F1D/NDUFC2/NDUFA6/NDUFS2/NME2/AK3/PKLR/ATP5F1B/ATP5PD/ATP5ME/NUDT2/NDUFB6/NDUFV1/NDUFA2/NDUFA9/ATP5MK/ATP5MG/NDUFB5/NDUFA8/NDUFB9/DMAC2L/ATP5PB/NDUFB8/NDUFV2/NDUFB10/ATP5PO/NDUFA3/SDHB/ATP5MF/NDUFS1/NDUFB7/NDUFS3/NDUFB3/NDUFA12/NDUFA10/NDUFA13/SDHA/NDUFAB1/NDUFA5/ATP6V0C/NDUFA11/NDUFS8/SDHC/NDUFB11/DNAJC30/NDUFS6/NDUFC1/NDUFS5/NDUFA1
LB	GO:0006754	ATP biosynthetic process	71	-0.640336	-2.51265	2.00241e-10	2.7697e-08	2.55619e-08	1171	tags=75%, list=28%, signal=55%	SLC25A12/ATP5F1A/ATP5F1C/ALDOA/NDUFS4/NDUFS7/ATP5F1D/NDUFC2/NDUFA6/NDUFS2/PKLR/ATP5F1B/ATP5PD/ATP5ME/NUDT2/NDUFB6/NDUFV1/NDUFA2/NDUFA9/ATP5MK/ATP5MG/NDUFB5/NDUFA8/NDUFB9/DMAC2L/ATP5PB/NDUFB8/NDUFV2/NDUFB10/ATP5PO/NDUFA3/SDHB/ATP5MF/NDUFS1/NDUFB7/NDUFS3/NDUFB3/NDUFA12/NDUFA10/NDUFA13/SDHA/NDUFAB1/NDUFA5/ATP6V0C/NDUFA11/NDUFS8/SDHC/NDUFB11/DNAJC30/NDUFS6/NDUFC1/NDUFS5/NDUFA1
LB	GO:0022900	electron transport chain	112	-0.550288	-2.33769	1.08053e-09	1.42959e-07	1.31939e-07	1139	tags=65%, list=27%, signal=49%	SURF1/ISCU/UQCR10/IDH3B/NDUFS4/UQCRB/NDUFS7/ME1/UQCRFS1/NDUFC2/NDUFA6/NDUFS2/SCO2/CYC1/CYB5A/MAOB/COX7A2/NDUFB6/NDUFV1/NDUFA2/NDUFA9/NQO2/COX5A/QDPR/NDUFB5/NDUFA8/NDUFB9/COQ9/NDUFA4/AKR7A2/COA6/UQCRC1/CYCS/NDUFB8/ETFDH/NDUFV2/NDUFB10/UQCRC2/NDUFA3/COX6A1/SDHB/NDUFS1/NDUFB7/NDUFS3/NDUFB3/NDUFA12/NDUFA10/UQCRQ/COX4I1/ADH5/DLD/COX6A2/SDHA/NDUFAB1/NDUFA5/PARK7/NDUFS8/SNCA/ETFB/SDHC/AFG1L/AKR1B1/UQCR1…
LB	GO:0044282	small molecule catabolic process	177	-0.453995	-2.06811	1.32304e-08	1.67751e-06	1.54819e-06	875	tags=44%, list=21%, signal=36%	GNPDA2/NAGK/PNKD/BCKDHA/HSD17B4/GCDH/RBKS/ACSF3/NUDT3/SHMT1/MCCC2/PGK1/NUDT19/PCCB/NQO2/PCCA/BCAT2/ADHFE1/APOBEC2/QDPR/HSD17B10/HAGH/ECHDC1/ADAL/ECI1/ETFDH/ACADM/IMPA1/CRYL1/BCKDHB/GOT1/MTHFS/HIBCH/ECHS1/ALDH1L2/ADH5/RIDA/ACADSB/DLD/HADHA/CRAT/ACAA2/ECI2/IMPA2/THNSL2/BPNT1/MCCC1/DECR1/PARK7/TST/EHHADH/MPST/ALDH6A1/ECH1/GPT/GOT2/ACADS/DLST/CPT1B/HADH/HIBADH/ETFB/INPP1/ACAT1/ESD/TPI1/GALE/KYAT1/ASP…
LB	GO:0010257	NADH dehydrogenase complex assembly	51	-0.652029	-2.40014	1.499e-08	1.75441e-06	1.61917e-06	1030	tags=75%, list=25%, signal=57%	NDUFS7/NDUFC2/NDUFA6/NDUFAF3/NDUFS2/DMAC1/NDUFB6/NDUFA2/TIMM21/NDUFA9/BCS1L/NDUFB5/NDUFA8/NDUFB9/ECSIT/NDUFAF4/NUBPL/NDUFB8/NDUFB10/NDUFA3/NDUFAF6/NDUFS1/NDUFB7/NDUFS3/NDUFB3/NDUFA12/NDUFA10/NDUFA13/NDUFAB1/NDUFA5/NDUFA11/NDUFS8/TMEM126A/COA1/NDUFB11/NDUFC1/NDUFS5/NDUFA1
LB	GO:0032981	mitochondrial respiratory chain complex I assembly	51	-0.652029	-2.40014	1.499e-08	1.75441e-06	1.61917e-06	1030	tags=75%, list=25%, signal=57%	NDUFS7/NDUFC2/NDUFA6/NDUFAF3/NDUFS2/DMAC1/NDUFB6/NDUFA2/TIMM21/NDUFA9/BCS1L/NDUFB5/NDUFA8/NDUFB9/ECSIT/NDUFAF4/NUBPL/NDUFB8/NDUFB10/NDUFA3/NDUFAF6/NDUFS1/NDUFB7/NDUFS3/NDUFB3/NDUFA12/NDUFA10/NDUFA13/NDUFAB1/NDUFA5/NDUFA11/NDUFS8/TMEM126A/COA1/NDUFB11/NDUFC1/NDUFS5/NDUFA1
LB	GO:0006790	sulfur compound metabolic process	149	-0.470039	-2.08815	1.92465e-08	2.16916e-06	2.00194e-06	1168	tags=53%, list=28%, signal=40%	MAT2B/SLC25A10/NFS1/PPCS/ISCU/IBA57/GSS/GSTZ1/NUDT8/PDHA1/ETHE1/OGDH/MTAP/HLCS/SLC25A19/HMGCS1/ABCB7/APIP/ACSL1/OPLAH/DCN/HSD17B4/PDHX/SUCLG2/GLO1/GCDH/ACSF2/GCLC/CIAO2A/ACSF3/ACSS1/NUDT19/ENOPH1/MSRA/ACOT11/CPS1/HAGH/PDK2/FXN/OXSM/NUBPL/PDHB/MMUT/NFU1/IDH1/SLC25A1/SUCLA2/DLD/MPC2/BPNT1/SUOX/NDUFAB1/MCCC1/GSTP1/PARK7/TST/HTD2/ACOT1/GPX1/MPST/DLST/GLRX5/SNCA/ACAT1/SUCLG1/GSTO1/ACACA/LYRM4/ISCA2/TS…
LB	GO:0006120	mitochondrial electron transport, NADH to ubiquinone	40	-0.685552	-2.40518	2.60763e-08	2.83393e-06	2.61547e-06	1121	tags=85%, list=27%, signal=63%	ISCU/NDUFS4/NDUFS7/NDUFC2/NDUFA6/NDUFS2/NDUFB6/NDUFV1/NDUFA2/NDUFA9/NDUFB5/NDUFA8/NDUFB9/COQ9/NDUFA4/NDUFB8/NDUFV2/NDUFB10/NDUFA3/NDUFS1/NDUFB7/NDUFS3/NDUFB3/NDUFA10/DLD/NDUFAB1/NDUFA5/PARK7/NDUFS8/SNCA/NDUFS6/NDUFC1/NDUFS5/NDUFA1
LB	GO:0016054	organic acid catabolic process	123	-0.489302	-2.11421	6.25086e-08	6.55909e-06	6.05346e-06	875	tags=48%, list=21%, signal=39%	GNPDA2/NAGK/BCKDHA/HSD17B4/GCDH/ACSF3/SHMT1/MCCC2/NUDT19/PCCB/PCCA/BCAT2/ADHFE1/QDPR/HSD17B10/ECHDC1/ECI1/ETFDH/ACADM/CRYL1/BCKDHB/GOT1/MTHFS/HIBCH/ECHS1/ALDH1L2/RIDA/ACADSB/DLD/HADHA/CRAT/ACAA2/ECI2/THNSL2/MCCC1/DECR1/TST/EHHADH/MPST/ALDH6A1/ECH1/GPT/GOT2/ACADS/DLST/CPT1B/HADH/HIBADH/ETFB/ACAT1/KYAT1/ASPA/GPT2/ACOX2/DCXR/MLYCD/ETFA/GCSH/PLIN5
LB	GO:0022613	ribonucleoprotein complex biogenesis	182	0.435297	1.96461	9.84647e-08	9.9876e-06	9.21767e-06	888	tags=40%, list=21%, signal=33%	NHP2/SNRPF/BYSL/RSL1D1/RBMX/EIF2D/PDCD11/NOP2/LSM6/RRP12/FBL/RPS27/RPL7A/RPL35A/SF3A3/RPL26/RPS24/WDR3/SF3B1/RPS15/SRSF1/DDX46/USP4/CDC73/DKC1/RPS28/SNRPC/RPS6/RPS27L/RPS17/XRCC5/TFB1M/SRSF9/NMD3/SART3/LSM4/RPS7/EIF4B/MYBBP1A/PRPF19/SF3A2/GEMIN5/RPL5/DHX30/SRPK3/NUP88/RPS16/NOP56/RPL13A/SNRPB/RPL6/RPS5/SNRPE/EIF3E/RPL10A/RPLP0/RPS14/RPL24/RPL14/PRKDC/RPS21/NOP58/SNU13/SF3A1/PRPF8/RPL27/STRAP/SF3B…
LB	GO:0002181	cytoplasmic translation	128	0.492749	2.11467	1.11374e-07	1.09326e-05	1.00898e-05	1257	tags=60%, list=30%, signal=43%	EIF2D/RPL3/CPEB4/RPS26/RPS27/RPL7A/RPL28/RPL35A/RPL26/RPL22/RPS24/RPS15/RBM4/RPS23/RPS28/RPS6/RPS17/ETF1/RPS7/RPL13/RPL32/RPL31/EIF4B/RPS9/RPS11/RPL37A/RPS15A/RPL5/RPL18A/RPS12/RPL4/RPL8/RPL36/RPS16/PABPC1/RPL13A/YBX1/RPL6/RPS5/RPS18/EIF3E/RPL12/RPL10A/CSDE1/RPLP0/RPS14/RPL19/RPL24/RBM24/RPL14/RPS21/RPL27A/RPL27/RPL21/RPL17/RPS4X/EIF4A1/DHX29/FAU/HNRNPU/RPLP2/RPL7/EIF3G/HNRNPD/RPL39/RPS13/RPS3A/R…
LB	GO:0046395	carboxylic acid catabolic process	119	-0.480273	-2.05983	3.13247e-07	2.94627e-05	2.71914e-05	1113	tags=55%, list=27%, signal=41%	ALDH5A1/ACAT2/GNPDA1/GSTZ1/AUH/NUDT8/FAH/CPT2/LDHD/GNPDA2/NAGK/BCKDHA/HSD17B4/GCDH/ACSF3/SHMT1/MCCC2/NUDT19/PCCB/PCCA/BCAT2/ADHFE1/QDPR/HSD17B10/ECHDC1/ECI1/ETFDH/ACADM/CRYL1/BCKDHB/GOT1/MTHFS/HIBCH/ECHS1/ALDH1L2/RIDA/ACADSB/DLD/HADHA/CRAT/ACAA2/ECI2/MCCC1/DECR1/EHHADH/ALDH6A1/ECH1/GPT/GOT2/ACADS/DLST/CPT1B/HADH/HIBADH/ETFB/ACAT1/KYAT1/ASPA/GPT2/ACOX2/DCXR/MLYCD/ETFA/GCSH/PLIN5
LB	GO:0046034	ATP metabolic process	134	-0.463774	-2.03353	3.1951e-07	2.94627e-05	2.71914e-05	1192	tags=52%, list=29%, signal=38%	BPGM/SLC25A12/HDAC4/ATP5F1A/ATP5F1C/ALDOA/NDUFS4/ADPGK/GPI/NDUFS7/ATP5F1D/NDUFC2/NDUFA6/OGDH/NDUFS2/FIS1/PKLR/ATP5F1B/PGAM1/ATP5PD/ATP5ME/MYH7/NUDT2/NDUFB6/NDUFV1/NDUFA2/NDUFA9/PGK1/ATP5MK/ATP5MG/MYH6/HSPA1A/NDUFB5/NDUFA8/NDUFB9/DMAC2L/ATP5PB/FBP1/NDUFB8/GIT1/PGM1/NDUFV2/NDUFB10/ATP5PO/NDUFA3/SDHB/ATP5MF/NDUFS1/NDUFB7/NDUFS3/NDUFB3/NDUFA12/NDUFA10/ALDOC/NDUFA13/SDHA/NDUFAB1/NDUFA5/ATP6V0C/NDUFA11…
LB	GO:0009205	purine ribonucleoside triphosphate metabolic process	148	-0.442627	-1.96633	5.59366e-07	5.00633e-05	4.6204e-05	1192	tags=51%, list=29%, signal=37%	BPGM/SLC25A12/HDAC4/ATP5F1A/ATP5F1C/ALDOA/OPA1/NDUFS4/ADPGK/GPI/NDUFS7/ATP5F1D/NDUFC2/NDUFA6/OGDH/NDUFS2/NME2/AK3/FIS1/PKLR/ATP5F1B/PGAM1/ATP5PD/ATP5ME/MYH7/NUDT2/NDUFB6/NDUFV1/NDUFA2/NDUFA9/PGK1/ATP5MK/RHOA/ATP5MG/MYH6/HSPA1A/NDUFB5/NDUFA8/NDUFB9/DMAC2L/ATP5PB/FBP1/NDUFB8/GIT1/PGM1/NDUFV2/NDUFB10/ATP5PO/NDUFA3/SDHB/ATP5MF/NDUFS1/NDUFB7/NDUFS3/NDUFB3/NDUFA12/NDUFA10/ALDOC/NDUFA13/SDHA/NDUFAB1/NDU…
LB	GO:0009199	ribonucleoside triphosphate metabolic process	150	-0.439643	-1.95604	6.73369e-07	5.85447e-05	5.40316e-05	1192	tags=50%, list=29%, signal=37%	BPGM/SLC25A12/HDAC4/ATP5F1A/ATP5F1C/ALDOA/OPA1/NDUFS4/ADPGK/GPI/NDUFS7/ATP5F1D/NDUFC2/NDUFA6/OGDH/NDUFS2/NME2/AK3/FIS1/PKLR/ATP5F1B/PGAM1/ATP5PD/ATP5ME/MYH7/NUDT2/NDUFB6/NDUFV1/NDUFA2/NDUFA9/PGK1/ATP5MK/RHOA/ATP5MG/MYH6/HSPA1A/NDUFB5/NDUFA8/NDUFB9/DMAC2L/ATP5PB/FBP1/NDUFB8/GIT1/PGM1/NDUFV2/NDUFB10/ATP5PO/NDUFA3/SDHB/ATP5MF/NDUFS1/NDUFB7/NDUFS3/NDUFB3/NDUFA12/NDUFA10/ALDOC/NDUFA13/SDHA/NDUFAB1/NDU…
LB	GO:0009636	response to toxic substance	90	-0.509706	-2.08517	8.49206e-07	7.17815e-05	6.6248e-05	838	tags=51%, list=20%, signal=42%	MPO/ALAD/MGST3/PRDX6/PRDX1/MAOB/BAX/FBLN5/TXN/CCS/CPS1/S100A9/CAT/GPX3/APOA4/CPOX/PRDX5/HBM/HBG1/PRDX3/EPHX2/ADH5/ASS1/HBA2/GSTP1/PARK7/GPX1/MPST/PRXL2A/SELENOW/SESN1/ESD/HBD/GSTO1/ALDH1A1/TXNRD2/BPHL/HBB/TXNDC17/PRDX2/GSTM2/SOD1/GSTM3/GSTT1/SOD3/ALB
LB	GO:0098754	detoxification	64	-0.557805	-2.14	1.23096e-06	9.85741e-05	9.09752e-05	881	tags=56%, list=21%, signal=45%	MGST3/PRDX6/PRDX1/FBLN5/TXN/CCS/S100A9/CAT/GPX3/APOA4/PRDX5/HBM/HBG1/PRDX3/ADH5/HBA2/GSTP1/PARK7/GPX1/PRXL2A/SELENOW/SESN1/ESD/HBD/GSTO1/ALDH1A1/TXNRD2/HBB/TXNDC17/PRDX2/GSTM2/SOD1/GSTM3/GSTT1/SOD3/ALB
LB	GO:1990748	cellular detoxification	64	-0.557805	-2.14	1.23096e-06	9.85741e-05	9.09752e-05	881	tags=56%, list=21%, signal=45%	MGST3/PRDX6/PRDX1/FBLN5/TXN/CCS/S100A9/CAT/GPX3/APOA4/PRDX5/HBM/HBG1/PRDX3/ADH5/HBA2/GSTP1/PARK7/GPX1/PRXL2A/SELENOW/SESN1/ESD/HBD/GSTO1/ALDH1A1/TXNRD2/HBB/TXNDC17/PRDX2/GSTM2/SOD1/GSTM3/GSTT1/SOD3/ALB
LB	GO:0033865	nucleoside bisphosphate metabolic process	62	-0.563041	-2.14887	1.78313e-06	0.000132343	0.000122141	1034	tags=58%, list=25%, signal=44%	NUDT8/PDHA1/OGDH/HMGCS1/COASY/ACSL1/HSD17B4/PDHX/SUCLG2/GCDH/ACSF2/ACSF3/ACSS1/MCCC2/NUDT19/ACOT11/PDK2/OXSM/PDHB/SLC25A1/SUCLA2/DLD/MPC2/BPNT1/HTD2/ACOT1/DLST/SNCA/ACAT1/SUCLG1/PPCDC/ACACA/MLYCD/ABHD14B/SULT1A3/PDK4
LB	GO:0033875	ribonucleoside bisphosphate metabolic process	62	-0.563041	-2.14887	1.78313e-06	0.000132343	0.000122141	1034	tags=58%, list=25%, signal=44%	NUDT8/PDHA1/OGDH/HMGCS1/COASY/ACSL1/HSD17B4/PDHX/SUCLG2/GCDH/ACSF2/ACSF3/ACSS1/MCCC2/NUDT19/ACOT11/PDK2/OXSM/PDHB/SLC25A1/SUCLA2/DLD/MPC2/BPNT1/HTD2/ACOT1/DLST/SNCA/ACAT1/SUCLG1/PPCDC/ACACA/MLYCD/ABHD14B/SULT1A3/PDK4
LB	GO:0034032	purine nucleoside bisphosphate metabolic process	62	-0.563041	-2.14887	1.78313e-06	0.000132343	0.000122141	1034	tags=58%, list=25%, signal=44%	NUDT8/PDHA1/OGDH/HMGCS1/COASY/ACSL1/HSD17B4/PDHX/SUCLG2/GCDH/ACSF2/ACSF3/ACSS1/MCCC2/NUDT19/ACOT11/PDK2/OXSM/PDHB/SLC25A1/SUCLA2/DLD/MPC2/BPNT1/HTD2/ACOT1/DLST/SNCA/ACAT1/SUCLG1/PPCDC/ACACA/MLYCD/ABHD14B/SULT1A3/PDK4
LB	GO:0009144	purine nucleoside triphosphate metabolic process	152	-0.42685	-1.90398	2.06178e-06	0.000149381	0.000137865	1192	tags=50%, list=29%, signal=37%	BPGM/SLC25A12/HDAC4/ATP5F1A/ATP5F1C/NUDT16/ALDOA/OPA1/NDUFS4/ADPGK/GPI/NDUFS7/ATP5F1D/NDUFC2/NDUFA6/OGDH/NDUFS2/NME2/AK3/FIS1/PKLR/ATP5F1B/PGAM1/ATP5PD/ATP5ME/MYH7/NUDT2/NDUFB6/NDUFV1/NDUFA2/NDUFA9/PGK1/ATP5MK/RHOA/ATP5MG/MYH6/HSPA1A/NDUFB5/NDUFA8/NDUFB9/DMAC2L/ATP5PB/FBP1/NDUFB8/GIT1/PGM1/NDUFV2/NDUFB10/ATP5PO/NDUFA3/SDHB/ATP5MF/NDUFS1/NDUFB7/NDUFS3/NDUFB3/NDUFA12/NDUFA10/ALDOC/NDUFA13/SDHA/NDUF…
LB	GO:0097237	cellular response to toxic substance	65	-0.554385	-2.13552	2.55154e-06	0.000180566	0.000166646	881	tags=55%, list=21%, signal=44%	MGST3/PRDX6/PRDX1/FBLN5/TXN/CCS/S100A9/CAT/GPX3/APOA4/PRDX5/HBM/HBG1/PRDX3/ADH5/HBA2/GSTP1/PARK7/GPX1/PRXL2A/SELENOW/SESN1/ESD/HBD/GSTO1/ALDH1A1/TXNRD2/HBB/TXNDC17/PRDX2/GSTM2/SOD1/GSTM3/GSTT1/SOD3/ALB
LB	GO:0006099	tricarboxylic acid cycle	28	-0.692304	-2.22606	2.94032e-06	0.00020335	0.000187674	1099	tags=82%, list=26%, signal=61%	IDH3B/PDHA1/OGDH/SUCLG2/ACO1/CS/IDH3G/MRPS36/NNT/MDH1/PDHB/FH/SDHB/IDH1/SUCLA2/MDH2/SDHA/ACO2/DLST/IDH2/IREB2/SDHC/SUCLG1
LB	GO:0009141	nucleoside triphosphate metabolic process	160	-0.416267	-1.86913	3.61679e-06	0.000244575	0.000225721	1171	tags=48%, list=28%, signal=35%	SLC25A12/HDAC4/ATP5F1A/ATP5F1C/NUDT16/ALDOA/OPA1/NDUFS4/ADPGK/GPI/NDUFS7/ATP5F1D/NDUFC2/NDUFA6/OGDH/NDUFS2/NME2/AK3/FIS1/PKLR/ATP5F1B/PGAM1/ATP5PD/ATP5ME/MYH7/NUDT2/NDUFB6/NDUFV1/NDUFA2/NDUFA9/PGK1/ATP5MK/RHOA/ATP5MG/MYH6/HSPA1A/NDUFB5/NDUFA8/NDUFB9/DMAC2L/ATP5PB/FBP1/NDUFB8/GIT1/PGM1/NDUFV2/NDUFB10/ATP5PO/NDUFA3/SDHB/ATP5MF/NDUFS1/NDUFB7/NDUFS3/NDUFB3/NDUFA12/NDUFA10/ALDOC/NDUFA13/SDHA/NDUFAB1/N…
LB	GO:0006631	fatty acid metabolic process	164	-0.401932	-1.81386	5.98131e-06	0.000395677	0.000365175	796	tags=39%, list=19%, signal=33%	HSD17B4/QKI/GCDH/ACSF2/ACSF3/ACSS1/NUDT19/PCCB/PCCA/ACOT11/HSD17B10/PTGDS/ECHDC1/PDK2/APOA4/OXSM/ECI1/ETFDH/ACADM/CRYL1/PTGR3/MMUT/APOC3/ECHS1/ALDH1L2/ADH5/ACADSB/MGLL/HADHA/CRAT/ACAA2/MECR/ECI2/THNSL2/HSD17B8/NDUFAB1/DECR1/GSTP1/HTD2/EHHADH/ACOT1/GPX1/ECH1/ACADS/CPT1B/HADH/SNCA/ETFB/CBR4/FABP3/ACAT1/AKR1B1/ACACA/ACOX2/ABHD5/DBI/MLYCD/FABP5/PRKAR2B/PTGR2/GSTM2/ETFA/PDK4/PLIN5
LB	GO:0034440	lipid oxidation	56	-0.554357	-2.07372	7.99699e-06	0.000517763	0.000477849	655	tags=48%, list=16%, signal=41%	HSD17B10/ECHDC1/ECI1/ETFDH/ACADM/ECHS1/ALDH1L2/ADH5/HADHA/CRAT/ACAA2/ECI2/DECR1/EHHADH/ECH1/ACADS/CPT1B/HADH/ETFB/FABP3/ACAT1/ACOX2/MLYCD/APOD/ETFA/PDK4/PLIN5
LB	GO:0016072	rRNA metabolic process	74	0.522233	2.04947	9.16106e-06	0.000580773	0.000536003	823	tags=47%, list=20%, signal=39%	GTF3C3/NHP2/BYSL/RSL1D1/PDCD11/NOP2/LSM6/RRP12/FBL/RPS27/RPL7A/RPL35A/RPL26/RPS24/WDR3/RPS15/DKC1/RPS28/RPS6/RPS17/TFB1M/RPS7/MACROH2A1/RPL5/RPS16/NOP56/NCL/RPL10A/RPS14/RPL14/PRKDC/RPS21/NOP58/SNU13/RPL27
LB	GO:0098869	cellular oxidant detoxification	55	-0.554568	-2.06999	1.43123e-05	0.00088039	0.000812523	881	tags=58%, list=21%, signal=46%	MGST3/PRDX6/PRDX1/FBLN5/TXN/CCS/S100A9/CAT/GPX3/APOA4/PRDX5/HBM/HBG1/PRDX3/HBA2/GSTP1/PARK7/GPX1/PRXL2A/SELENOW/SESN1/HBD/GSTO1/TXNRD2/HBB/TXNDC17/PRDX2/GSTM2/SOD1/GSTT1/SOD3/ALB
LB	GO:0071826	ribonucleoprotein complex subunit organization	116	0.447266	1.89321	1.44658e-05	0.00088039	0.000812523	1355	tags=58%, list=33%, signal=40%	SNRPF/RBMX/EIF2D/NOP2/RPS27/SF3A3/SF3B1/RPS15/SRSF1/DDX46/USP4/CDC73/RPS28/SNRPC/RPS27L/XRCC5/SRSF9/SART3/LSM4/EIF4B/PRPF19/SF3A2/GEMIN5/RPL5/DHX30/SRPK3/RPL13A/SNRPB/RPL6/RPS5/SNRPE/EIF3E/RPLP0/RPS14/RPL24/PRKDC/SNU13/SF3A1/PRPF8/STRAP/SF3B3/DHX29/SNRNP200/SNRPD3/EIF3G/SRSF10/SNRPD1/EIF6/RPS19/MRPL20/HSP90AB1/VCP/RUVBL2/DDX39B/EIF3A/USP39/SNRPA1/CLNS1A/EIF3H/PRPF31/RPL10/DDX1/LUC7L2/EIF3L/FASTKD…
LB	GO:0006637	acyl-CoA metabolic process	54	-0.562403	-2.0919	1.60246e-05	0.000923095	0.000851936	1034	tags=56%, list=25%, signal=42%	NUDT8/PDHA1/OGDH/HMGCS1/ACSL1/HSD17B4/PDHX/SUCLG2/GCDH/ACSF2/ACSF3/ACSS1/NUDT19/ACOT11/PDK2/OXSM/PDHB/SLC25A1/SUCLA2/DLD/MPC2/HTD2/ACOT1/DLST/SNCA/ACAT1/SUCLG1/ACACA/MLYCD/PDK4
LB	GO:0035383	thioester metabolic process	54	-0.562403	-2.0919	1.60246e-05	0.000923095	0.000851936	1034	tags=56%, list=25%, signal=42%	NUDT8/PDHA1/OGDH/HMGCS1/ACSL1/HSD17B4/PDHX/SUCLG2/GCDH/ACSF2/ACSF3/ACSS1/NUDT19/ACOT11/PDK2/OXSM/PDHB/SLC25A1/SUCLA2/DLD/MPC2/HTD2/ACOT1/DLST/SNCA/ACAT1/SUCLG1/ACACA/MLYCD/PDK4
LB	GO:0006364	rRNA processing	64	0.535011	2.03729	1.60776e-05	0.000923095	0.000851936	823	tags=50%, list=20%, signal=41%	NHP2/BYSL/RSL1D1/PDCD11/NOP2/LSM6/RRP12/FBL/RPS27/RPL7A/RPL35A/RPL26/RPS24/WDR3/RPS15/DKC1/RPS28/RPS6/RPS17/TFB1M/RPS7/RPL5/RPS16/NOP56/RPL10A/RPS14/RPL14/PRKDC/RPS21/NOP58/SNU13/RPL27
LB	GO:0006520	cellular amino acid metabolic process	156	-0.39954	-1.78752	1.88657e-05	0.00106312	0.000981165	1348	tags=53%, list=32%, signal=37%	AARSD1/NARS2/NIT2/BCKDK/CARS2/ALDH4A1/FN3K/WARS1/SARS2/SEPHS1/SEPHS2/ACAD8/SLC25A12/IARS2/ALDH5A1/GSS/GSTZ1/AUH/FAH/AARS2/HARS2/EARS2/MARS2/MTAP/ASL/APIP/FARS2/BCKDHA/PCBD1/TARS3/DARS2/GCDH/GCLC/THAP4/SHMT1/MCCC2/WARS2/PCCB/PCCA/ENOPH1/BCAT2/MSRA/ADHFE1/QDPR/HSD17B10/CPS1/GATC/FPGS/PFAS/LARS2/MMUT/RARS2/BCKDHB/GOT1/MTHFS/HIBCH/ECHS1/RIDA/ACADSB/VARS2/ASS1/DLD/PARS2/THNSL2/MCCC1/PARK7/TST/MPST/ALD…
LB	GO:0042254	ribosome biogenesis	100	0.473918	1.9579	2.17288e-05	0.00120219	0.00110952	870	tags=44%, list=21%, signal=36%	NHP2/BYSL/RSL1D1/PDCD11/NOP2/LSM6/RRP12/FBL/RPS27/RPL7A/RPL35A/RPL26/RPS24/WDR3/RPS15/DKC1/RPS28/RPS6/RPS27L/RPS17/XRCC5/TFB1M/NMD3/RPS7/MYBBP1A/RPL5/DHX30/NUP88/RPS16/NOP56/RPL6/RPS5/RPL10A/RPLP0/RPS14/RPL24/RPL14/PRKDC/RPS21/NOP58/SNU13/RPL27/NPM1/DHX29
LB	GO:0042274	ribosomal small subunit biogenesis	28	0.676852	2.16336	2.33523e-05	0.00126895	0.00117113	856	tags=68%, list=21%, signal=54%	BYSL/LSM6/RPS27/RPS24/WDR3/RPS15/RPS28/RPS6/RPS27L/RPS17/XRCC5/RPS7/RPS16/RPS5/RPS14/PRKDC/RPS21/SNU13/NPM1
LB	GO:0030199	collagen fibril organization	21	0.720099	2.13841	2.75112e-05	0.00145076	0.00133892	652	tags=62%, list=16%, signal=52%	COL5A2/SERPINH1/PLOD3/COLGALT1/PXDN/VPS33B/COL14A1/FMOD/COL5A1/COL1A1/COL1A2/ANXA2/EMILIN1
LB	GO:0019395	fatty acid oxidation	55	-0.542471	-2.02484	2.76517e-05	0.00145076	0.00133892	655	tags=47%, list=16%, signal=40%	HSD17B10/ECHDC1/ECI1/ETFDH/ACADM/ECHS1/ALDH1L2/ADH5/HADHA/CRAT/ACAA2/ECI2/DECR1/EHHADH/ECH1/ACADS/CPT1B/HADH/ETFB/FABP3/ACAT1/ACOX2/MLYCD/ETFA/PDK4/PLIN5
LB	GO:0022618	ribonucleoprotein complex assembly	113	0.450692	1.90049	3.01941e-05	0.0015573	0.00143725	1355	tags=58%, list=33%, signal=40%	SNRPF/RBMX/EIF2D/NOP2/RPS27/SF3A3/SF3B1/RPS15/SRSF1/DDX46/USP4/CDC73/RPS28/SNRPC/RPS27L/XRCC5/SRSF9/SART3/LSM4/EIF4B/PRPF19/SF3A2/GEMIN5/RPL5/DHX30/SRPK3/RPL13A/SNRPB/RPL6/RPS5/SNRPE/EIF3E/RPLP0/RPS14/RPL24/PRKDC/SNU13/SF3A1/PRPF8/STRAP/SF3B3/DHX29/SNRNP200/SNRPD3/EIF3G/SRSF10/SNRPD1/EIF6/RPS19/MRPL20/HSP90AB1/RUVBL2/DDX39B/EIF3A/USP39/SNRPA1/CLNS1A/EIF3H/PRPF31/RPL10/DDX1/LUC7L2/EIF3L/FASTKD2/DH…
LB	GO:1901615	organic hydroxy compound metabolic process	162	-0.386905	-1.74221	3.49883e-05	0.00177449	0.0016377	824	tags=33%, list=20%, signal=28%	PCBD1/MAOB/LIMA1/NUDT3/ACSS1/IDH3G/PNPLA4/LIPE/QDPR/TTR/PNPO/HSD17B10/SPR/HAGH/CAT/CYB5R1/APOA4/AKR7A2/DHCR7/FDPS/IMPA1/PNPLA2/GOT1/EPHX2/IDH1/PLPP1/ADH5/FDFT1/ACAA2/IMPA2/BPNT1/PARK7/ACO2/FDXR/IDH2/SNCA/CBR4/INPP1/IDI1/AKR1B1/TPI1/PCBD2/ALDH1A1/GC/PLCB1/SOD1/LDHB/SULT1A3/NPC2/RBP4/ADH1B/IDI2/DDT/ADH1C
LB	GO:0008380	RNA splicing	175	0.38875	1.74602	5.10909e-05	0.00254868	0.00235221	1091	tags=46%, list=26%, signal=35%	SRSF2/SNRPF/UBL5/U2AF1/LGALS3/RBMX/PRPF4/IK/LSM6/RBM17/PTBP1/RPS26/SNW1/SMU1/RNPS1/DDX39A/PNN/SF3A3/SF3B1/SRSF1/TRA2A/DDX46/RBM4/USP4/CCAR2/SNRPC/HNRNPC/AHNAK/RBFOX2/SRSF9/SART3/LSM4/TRPT1/PRPF19/SF3A2/KHSRP/SRRM2/GEMIN5/SRPK3/HNRNPL/ARVCF/PABPC1/SRRM1/NCL/SNRPB/HNRNPA1/YBX1/SNRPE/NONO/CDC5L/RBM24/SFPQ/THRAP3/SNU13/SF3A1/PRPF8/SNRNP40/STRAP/SF3B3/NPM1/HNRNPF/SNRNP200/SNRPD3/HNRNPU/TIA1/KHDRBS1/HN…
LB	GO:0006635	fatty acid beta-oxidation	45	-0.565301	-2.03518	5.86922e-05	0.00288065	0.00265859	655	tags=51%, list=16%, signal=44%	HSD17B10/ECHDC1/ECI1/ETFDH/ACADM/ECHS1/ALDH1L2/HADHA/CRAT/ACAA2/ECI2/DECR1/EHHADH/ECH1/ACADS/CPT1B/HADH/ETFB/ACAT1/ACOX2/MLYCD/ETFA/PLIN5
LB	GO:0006066	alcohol metabolic process	122	-0.424984	-1.83313	6.1802e-05	0.00298513	0.00275502	759	tags=38%, list=18%, signal=32%	PCBD1/LIMA1/NUDT3/ACSS1/IDH3G/PNPLA4/LIPE/QDPR/TTR/SPR/CAT/APOA4/AKR7A2/DHCR7/FDPS/IMPA1/PNPLA2/GOT1/EPHX2/IDH1/PLPP1/ADH5/FDFT1/ACAA2/IMPA2/BPNT1/PARK7/ACO2/FDXR/IDH2/SNCA/CBR4/INPP1/IDI1/AKR1B1/TPI1/PCBD2/ALDH1A1/PLCB1/SOD1/SULT1A3/NPC2/RBP4/ADH1B/IDI2/ADH1C
LB	GO:0000375	RNA splicing, via transesterification reactions	142	0.404617	1.763	6.84671e-05	0.0032554	0.00300445	1291	tags=56%, list=31%, signal=40%	SRSF2/SNRPF/UBL5/U2AF1/RBMX/PRPF4/IK/LSM6/RBM17/PTBP1/SNW1/SMU1/RNPS1/DDX39A/PNN/SF3A3/SF3B1/SRSF1/TRA2A/DDX46/RBM4/USP4/SNRPC/HNRNPC/RBFOX2/SRSF9/SART3/LSM4/PRPF19/SF3A2/KHSRP/SRRM2/GEMIN5/SRPK3/HNRNPL/PABPC1/SRRM1/NCL/SNRPB/HNRNPA1/SNRPE/CDC5L/RBM24/SFPQ/THRAP3/SNU13/SF3A1/PRPF8/SNRNP40/STRAP/SF3B3/NPM1/HNRNPF/SNRNP200/SNRPD3/HNRNPU/TIA1/KHDRBS1/HNRNPK/SRSF10/HNRNPM/RALY/SNRPD1/SON/SRSF7/HNRNPA…
LB	GO:0072329	monocarboxylic acid catabolic process	62	-0.500101	-1.90866	0.000100499	0.00470488	0.00434219	1091	tags=63%, list=26%, signal=47%	SCP2/HADHB/MCEE/ACAT2/AUH/NUDT8/FAH/CPT2/LDHD/HSD17B4/GCDH/NUDT19/PCCB/PCCA/HSD17B10/ECHDC1/ECI1/ETFDH/ACADM/CRYL1/ECHS1/ALDH1L2/HADHA/CRAT/ACAA2/ECI2/DECR1/EHHADH/ECH1/ACADS/CPT1B/HADH/ETFB/ACAT1/ACOX2/DCXR/MLYCD/ETFA/PLIN5
LB	GO:0006123	mitochondrial electron transport, cytochrome c to oxygen	16	-0.742216	-2.05628	0.000107026	0.00493454	0.00455415	811	tags=69%, list=20%, signal=56%	COX7A2/COX5A/NDUFA4/CYCS/COX6A1/COX4I1/COX6A2/AFG1L/COX8A/COX7C/COX6B1
LB	GO:1901606	alpha-amino acid catabolic process	48	-0.543008	-1.97549	0.000154808	0.00703107	0.00648906	745	tags=46%, list=18%, signal=38%	SHMT1/MCCC2/BCAT2/ADHFE1/QDPR/HSD17B10/GOT1/HIBCH/RIDA/ACADSB/THNSL2/MCCC1/ALDH6A1/GPT/GOT2/DLST/HIBADH/ACAT1/KYAT1/ASPA/GPT2/GCSH
LB	GO:0072593	reactive oxygen species metabolic process	78	-0.458995	-1.83161	0.000178985	0.00800959	0.00739215	947	tags=50%, list=23%, signal=39%	MPO/ABCB7/VDAC1/BCO2/PRDX1/MAOB/BNIP3/FBLN5/RHOA/CCS/CAT/GPX3/APOA4/NNT/F2/PRDX5/HBM/HBG1/PRDX3/NDUFS1/NDUFS3/SIRT5/HBA2/NDUFA13/GSTP1/PARK7/ROMO1/GPX1/AGT/SESN1/SNCA/HBD/DCXR/HBB/PRDX2/SOD1/PDK4/PLIN5/SOD3
LB	GO:0000377	RNA splicing, via transesterification reactions with bulged adenosine as nucleophile	140	0.403754	1.75668	0.000188215	0.00818197	0.00755124	1291	tags=56%, list=31%, signal=40%	SRSF2/SNRPF/UBL5/U2AF1/RBMX/PRPF4/IK/LSM6/RBM17/PTBP1/SNW1/SMU1/RNPS1/DDX39A/PNN/SF3A3/SF3B1/SRSF1/TRA2A/DDX46/RBM4/USP4/SNRPC/HNRNPC/RBFOX2/SRSF9/SART3/LSM4/PRPF19/SF3A2/SRRM2/GEMIN5/SRPK3/HNRNPL/PABPC1/SRRM1/NCL/SNRPB/HNRNPA1/SNRPE/CDC5L/RBM24/SFPQ/THRAP3/SNU13/SF3A1/PRPF8/SNRNP40/STRAP/SF3B3/NPM1/HNRNPF/SNRNP200/SNRPD3/HNRNPU/TIA1/KHDRBS1/HNRNPK/SRSF10/HNRNPM/RALY/SNRPD1/SON/SRSF7/HNRNPA3/LARP…
LB	GO:0000398	mRNA splicing, via spliceosome	140	0.403754	1.75668	0.000188215	0.00818197	0.00755124	1291	tags=56%, list=31%, signal=40%	SRSF2/SNRPF/UBL5/U2AF1/RBMX/PRPF4/IK/LSM6/RBM17/PTBP1/SNW1/SMU1/RNPS1/DDX39A/PNN/SF3A3/SF3B1/SRSF1/TRA2A/DDX46/RBM4/USP4/SNRPC/HNRNPC/RBFOX2/SRSF9/SART3/LSM4/PRPF19/SF3A2/SRRM2/GEMIN5/SRPK3/HNRNPL/PABPC1/SRRM1/NCL/SNRPB/HNRNPA1/SNRPE/CDC5L/RBM24/SFPQ/THRAP3/SNU13/SF3A1/PRPF8/SNRNP40/STRAP/SF3B3/NPM1/HNRNPF/SNRNP200/SNRPD3/HNRNPU/TIA1/KHDRBS1/HNRNPK/SRSF10/HNRNPM/RALY/SNRPD1/SON/SRSF7/HNRNPA3/LARP…
LB	GO:0017004	cytochrome complex assembly	26	-0.636353	-2.00728	0.000200341	0.00858643	0.00792452	1139	tags=69%, list=27%, signal=51%	SURF1/HCCS/UQCRFS1/PET100/UQCC1/SCO2/TIMM21/BCS1L/COA6/SMIM4/TACO1/SCO1/SMIM20/UQCC2/COA1/COX16/LYRM7/COX19
LB	GO:0033866	nucleoside bisphosphate biosynthetic process	33	-0.59311	-1.98312	0.00021208	0.00872107	0.00804878	1164	tags=67%, list=28%, signal=48%	DLAT/PANK4/PPCS/PDHA1/COASY/ACSL1/PDHX/GCDH/ACSF3/ACSS1/PDK2/PDHB/SLC25A1/DLD/MPC2/HTD2/SNCA/ACAT1/PPCDC/ACACA/MLYCD/PDK4
LB	GO:0034030	ribonucleoside bisphosphate biosynthetic process	33	-0.59311	-1.98312	0.00021208	0.00872107	0.00804878	1164	tags=67%, list=28%, signal=48%	DLAT/PANK4/PPCS/PDHA1/COASY/ACSL1/PDHX/GCDH/ACSF3/ACSS1/PDK2/PDHB/SLC25A1/DLD/MPC2/HTD2/SNCA/ACAT1/PPCDC/ACACA/MLYCD/PDK4
LB	GO:0034033	purine nucleoside bisphosphate biosynthetic process	33	-0.59311	-1.98312	0.00021208	0.00872107	0.00804878	1164	tags=67%, list=28%, signal=48%	DLAT/PANK4/PPCS/PDHA1/COASY/ACSL1/PDHX/GCDH/ACSF3/ACSS1/PDK2/PDHB/SLC25A1/DLD/MPC2/HTD2/SNCA/ACAT1/PPCDC/ACACA/MLYCD/PDK4
LB	GO:0009063	cellular amino acid catabolic process	57	-0.508774	-1.91073	0.000244187	0.00990747	0.00914373	745	tags=46%, list=18%, signal=38%	SHMT1/MCCC2/BCAT2/ADHFE1/QDPR/HSD17B10/BCKDHB/GOT1/HIBCH/ECHS1/RIDA/ACADSB/DLD/MCCC1/ALDH6A1/GPT/GOT2/DLST/HIBADH/ETFB/ACAT1/KYAT1/ASPA/GPT2/ETFA/GCSH
LB	GO:0030258	lipid modification	76	-0.456436	-1.81269	0.000250313	0.0100224	0.00924979	655	tags=41%, list=16%, signal=35%	HSD17B10/ECHDC1/APOA4/ECI1/ETFDH/ACADM/EPHX2/ECHS1/ALDH1L2/PLPP1/ADH5/HADHA/MBOAT7/CRAT/ACAA2/ECI2/DECR1/EHHADH/ECH1/ACADS/CPT1B/HADH/ETFB/FABP3/ACAT1/ACOX2/MLYCD/APOD/ETFA/PDK4/PLIN5
LB	GO:0006084	acetyl-CoA metabolic process	25	-0.626317	-1.95593	0.000262672	0.0103807	0.00958043	1383	tags=72%, list=33%, signal=48%	PMVK/HMGCS2/DLAT/PPCS/NUDT8/PDHA1/HMGCS1/PDHX/ACSS1/PDK2/PDHB/DLD/MPC2/DLST/ACAT1/ACACA/MLYCD/PDK4
LB	GO:0009081	branched-chain amino acid metabolic process	22	-0.666775	-2.01609	0.000281609	0.0108505	0.010014	849	tags=68%, list=20%, signal=55%	BCKDHA/MCCC2/PCCB/PCCA/BCAT2/HSD17B10/BCKDHB/HIBCH/ECHS1/ACADSB/DLD/MCCC1/ALDH6A1/HIBADH/ACAT1
LB	GO:0031503	protein-containing complex localization	56	0.510861	1.89574	0.000281692	0.0108505	0.010014	889	tags=45%, list=21%, signal=36%	LMNB1/RAB8A/AP2S1/DYNLL1/RALB/EZR/EXOC3/RPS15/SEH1L/IPO9/NMD3/AP2A1/TNFAIP2/SNAPIN/NUP88/LMNA/AP2M1/DBN1/SFPQ/PURA/ADAM10/AP2A2/NPM1/KLHL21/HNRNPU
LB	GO:0009062	fatty acid catabolic process	55	-0.501176	-1.8707	0.000301578	0.0114713	0.010587	843	tags=51%, list=20%, signal=41%	HSD17B4/GCDH/NUDT19/PCCB/PCCA/HSD17B10/ECHDC1/ECI1/ETFDH/ACADM/ECHS1/ALDH1L2/HADHA/CRAT/ACAA2/ECI2/DECR1/EHHADH/ECH1/ACADS/CPT1B/HADH/ETFB/ACAT1/ACOX2/MLYCD/ETFA/PLIN5
LB	GO:0030198	extracellular matrix organization	76	0.453067	1.78544	0.000396196	0.0147027	0.0135693	740	tags=36%, list=18%, signal=30%	COL5A2/POSTN/RGCC/SERPINH1/PLOD3/COLGALT1/ABI3BP/PXDN/VPS33B/COL14A1/PRSS1/ELANE/FMOD/COL5A1/COL18A1/FBLN1/COL1A1/COL1A2/CTSG/LRP1/ANXA2/NID1/EMILIN1/PRDX4/PBXIP1/TGFBI/COL15A1
LB	GO:0043062	extracellular structure organization	76	0.453067	1.78544	0.000396196	0.0147027	0.0135693	740	tags=36%, list=18%, signal=30%	COL5A2/POSTN/RGCC/SERPINH1/PLOD3/COLGALT1/ABI3BP/PXDN/VPS33B/COL14A1/PRSS1/ELANE/FMOD/COL5A1/COL18A1/FBLN1/COL1A1/COL1A2/CTSG/LRP1/ANXA2/NID1/EMILIN1/PRDX4/PBXIP1/TGFBI/COL15A1
LB	GO:0009083	branched-chain amino acid catabolic process	19	-0.675099	-1.97178	0.000618115	0.0226617	0.0209148	849	tags=89%, list=20%, signal=72%	DBT/BCKDK/ACAD8/AUH/BCKDHA/MCCC2/BCAT2/HSD17B10/BCKDHB/HIBCH/ECHS1/ACADSB/DLD/MCCC1/ALDH6A1/HIBADH/ACAT1
LB	GO:0035384	thioester biosynthetic process	30	-0.591277	-1.93751	0.000648628	0.0229509	0.0211816	1006	tags=57%, list=24%, signal=43%	PDHA1/ACSL1/PDHX/GCDH/ACSF3/ACSS1/PDK2/PDHB/SLC25A1/DLD/MPC2/HTD2/SNCA/ACAT1/ACACA/MLYCD/PDK4
LB	GO:0071616	acyl-CoA biosynthetic process	30	-0.591277	-1.93751	0.000648628	0.0229509	0.0211816	1006	tags=57%, list=24%, signal=43%	PDHA1/ACSL1/PDHX/GCDH/ACSF3/ACSS1/PDK2/PDHB/SLC25A1/DLD/MPC2/HTD2/SNCA/ACAT1/ACACA/MLYCD/PDK4
LB	GO:1901605	alpha-amino acid metabolic process	95	-0.409425	-1.69399	0.000635257	0.0229509	0.0211816	824	tags=40%, list=20%, signal=33%	PCBD1/GCDH/GCLC/THAP4/SHMT1/MCCC2/ENOPH1/BCAT2/MSRA/ADHFE1/QDPR/HSD17B10/CPS1/FPGS/PFAS/MMUT/GOT1/MTHFS/HIBCH/RIDA/ACADSB/ASS1/THNSL2/MCCC1/PARK7/TST/MPST/ALDH6A1/GPT/GOT2/DLST/HIBADH/ACAT1/KYAT1/PCBD2/ASPA/GPT2/GCSH
LB	GO:0045229	external encapsulating structure organization	79	0.443221	1.76022	0.000663041	0.0231912	0.0214034	740	tags=34%, list=18%, signal=29%	COL5A2/POSTN/RGCC/SERPINH1/PLOD3/COLGALT1/ABI3BP/PXDN/VPS33B/COL14A1/PRSS1/ELANE/FMOD/COL5A1/COL18A1/FBLN1/COL1A1/COL1A2/CTSG/LRP1/ANXA2/NID1/EMILIN1/PRDX4/PBXIP1/TGFBI/COL15A1
LB	GO:0045454	cell redox homeostasis	25	-0.600995	-1.87685	0.000699401	0.024185	0.0223206	838	tags=52%, list=20%, signal=42%	PRDX6/PRDX1/GCLC/TXN/GIT1/PRDX5/PRDX3/DLD/GPX1/GLRX5/TXN2/TXNRD2/PRDX2
LB	GO:0016042	lipid catabolic process	112	-0.396286	-1.68347	0.000797196	0.0272569	0.0251558	989	tags=43%, list=24%, signal=34%	CPT2/LYPLA2/APOA1/PLCD4/BCO2/HSD17B4/PRDX6/NCEH1/GCDH/NUDT19/PCCB/PCCA/PNPLA4/LIPE/HSD17B10/CPS1/ECHDC1/APOA4/HEXA/ECI1/ETFDH/ACADM/PNPLA2/APOC3/ECHS1/ALDH1L2/IDH1/MGLL/HADHA/CRAT/ACAA2/ECI2/DECR1/EHHADH/ECH1/ACADS/CPT1B/HADH/HINT2/ETFB/ACAT1/ACOX2/ABHD5/MLYCD/PLCB1/IAH1/ETFA/PLIN5
LB	GO:1902253	regulation of intrinsic apoptotic signaling pathway by p53 class mediator	13	0.732184	1.92138	0.00101376	0.0331707	0.0306136	502	tags=46%, list=12%, signal=41%	CD74/ARMC10/CD44/TRIAP1/RPL26/RPS7
LB	GO:0000387	spliceosomal snRNP assembly	21	0.642148	1.90693	0.000986649	0.0331707	0.0306136	1236	tags=76%, list=30%, signal=54%	SNRPF/USP4/SNRPC/SART3/LSM4/PRPF19/GEMIN5/SNRPB/SNRPE/PRPF8/STRAP/SNRPD3/SRSF10/SNRPD1/CLNS1A/PRPF31
LB	GO:0070972	protein localization to endoplasmic reticulum	38	0.546595	1.87664	0.00100587	0.0331707	0.0306136	858	tags=45%, list=21%, signal=36%	RTN4/SEC62/SEC16A/RER1/SPCS2/BCAP29/SEC61A1/SPCS3/VAPA/HSPA5/GET4/BCAP31/ANK2/DDRGK1/SRPRB/SRP68/SEC61B
LB	GO:0007006	mitochondrial membrane organization	75	-0.431513	-1.71091	0.00101281	0.0331707	0.0306136	1365	tags=53%, list=33%, signal=36%	MICOS13/AFG3L2/TIMM10B/TOMM22/SAMM50/HSPA9/APOO/OPA1/IMMT/THEM4/SPG7/TOMM20/NOL3/MTX1/TIMM13/TIMM50/LETM1/BAX/GCLC/BNIP3/MTX2/BCS1L/APOOL/HSPA1A/CHCHD10/TIMM9/PDCD5/OMA1/VDAC2/TIMM8B/SLC25A4/NDUFA13/ACAA2/PPIF/ROMO1/TMEM11/HEBP2/SNCA/MUL1/MICOS10
LB	GO:0043648	dicarboxylic acid metabolic process	52	-0.505909	-1.86759	0.00102743	0.0332603	0.0306963	1113	tags=60%, list=27%, signal=44%	SLC25A12/ALDH5A1/IDH3B/ME1/OGDH/ASL/GCLC/ACSF3/SHMT1/ADHFE1/D2HGDH/GRHPR/L2HGDH/MRPS36/FPGS/MDH1/FH/SDHB/GOT1/MTHFS/ALDH1L2/IDH1/SUCLA2/ASS1/MDH2/SDHA/GOT2/DLST/IDH2/ASPA/GPT2
LB	GO:0044242	cellular lipid catabolic process	91	-0.421326	-1.7291	0.00111346	0.0356659	0.0329165	1224	tags=57%, list=29%, signal=41%	APOA2/SCP2/HADHB/MCEE/ENPP7/ACAT2/AUH/NUDT8/CPT2/LYPLA2/APOA1/BCO2/HSD17B4/PRDX6/GCDH/NUDT19/PCCB/PCCA/PNPLA4/LIPE/HSD17B10/CPS1/ECHDC1/APOA4/HEXA/ECI1/ETFDH/ACADM/PNPLA2/APOC3/ECHS1/ALDH1L2/IDH1/MGLL/HADHA/CRAT/ACAA2/ECI2/DECR1/EHHADH/ECH1/ACADS/CPT1B/HADH/ETFB/ACAT1/ACOX2/ABHD5/MLYCD/PLCB1/ETFA/PLIN5
LB	GO:0019884	antigen processing and presentation of exogenous antigen	11	0.755955	1.89675	0.00115116	0.0364055	0.0335991	552	tags=55%, list=13%, signal=47%	CD74/LGMN/TAP1/LNPEP/B2M/PSME1
LB	GO:0043649	dicarboxylic acid catabolic process	12	-0.731593	-1.87224	0.00116048	0.0364055	0.0335991	774	tags=58%, list=19%, signal=48%	ACSF3/ADHFE1/GOT1/MTHFS/ALDH1L2/GOT2/ASPA
LB	GO:1902229	regulation of intrinsic apoptotic signaling pathway in response to DNA damage	15	0.706334	1.93009	0.00119853	0.0372157	0.0343468	381	tags=47%, list=9%, signal=43%	TMEM161A/CD74/BID/CD44/TRIAP1/RPL26/CCAR2
LB	GO:0034113	heterotypic cell-cell adhesion	17	0.670646	1.89029	0.00123471	0.0379517	0.0350261	1008	tags=71%, list=24%, signal=54%	THY1/CD44/FGB/FGG/ITGA5/FGA/MYADM/CD47/DSP/JUP/ITGB1/ADIPOQ
LB	GO:0030155	regulation of cell adhesion	168	0.356298	1.5908	0.00137992	0.041991	0.038754	652	tags=24%, list=16%, signal=21%	PODXL/RGCC/FN1/THY1/CD74/ABI3BP/LGALS3/CORO1A/DUSP26/TNC/VPS33B/CD44/CORO1C/FGB/ELANE/FGG/ANXA1/LIMCH1/LMO7/FERMT3/ITGA5/LAMA4/FGA/GFUS/B2M/MYADM/FBLN1/TGM2/GBP1/COL1A1/CD47/THBS1/CTSG/UTRN/P4HB/MACF1/CEACAM1/TPM1/PTPN23/NID1/EMILIN1
LB	GO:0008535	respiratory chain complex IV assembly	20	-0.623006	-1.84178	0.0014058	0.0420286	0.0387887	1139	tags=65%, list=27%, signal=47%	SURF1/PET100/SCO2/TIMM21/BCS1L/COA6/SMIM4/TACO1/SCO1/SMIM20/COA1/COX16/COX19
LB	GO:0034308	primary alcohol metabolic process	38	-0.519327	-1.80439	0.00140878	0.0420286	0.0387887	757	tags=39%, list=18%, signal=33%	ACSS1/PNPLA4/LIPE/TTR/AKR7A2/PNPLA2/ADH5/PARK7/CBR4/AKR1B1/ALDH1A1/SULT1A3/RBP4/ADH1B/ADH1C
LB	GO:0000904	cell morphogenesis involved in differentiation	168	0.355943	1.58922	0.00143403	0.0423667	0.0391007	785	tags=27%, list=19%, signal=23%	DCLK1/FN1/STMN1/THY1/PLOD3/RTN4/S100A6/OBSL1/CORO1C/RAB8A/FGB/FGG/RNF165/ABI1/ACTBL2/COBL/FERMT3/NEDD4L/COL18A1/DVL1/FGA/MYADM/UCHL1/FBLN1/ENAH/GBP1/HPRT1/MAP1B/CTTN/P4HB/MACF1/MAP1S/TTL/TRIO/TOP2B/NEXN/ACTR2/PAK1/COL15A1/MYH9/DBN1/RPL24/PRKDC/ARPC2/RILPL1
LB	GO:0050954	sensory perception of mechanical stimulus	30	-0.570578	-1.86969	0.00153742	0.0449843	0.0415165	653	tags=50%, list=16%, signal=42%	TIMM13/COL4A3/NDUFB9/TIMM9/ALDH7A1/HEXA/CLIC5/RAB3A/EML2/TIMM8B/TMEM120A/SERPINB6/GPX1/CDKN1B/SOD1
LB	GO:0045785	positive regulation of cell adhesion	108	0.389268	1.63066	0.00159055	0.0460958	0.0425423	652	tags=24%, list=16%, signal=21%	PODXL/FN1/THY1/CD74/ABI3BP/CORO1A/DUSP26/CD44/FGB/ELANE/FGG/ANXA1/ITGA5/FGA/GFUS/B2M/MYADM/TGM2/CD47/CTSG/UTRN/P4HB/TPM1/PTPN23/NID1/EMILIN1
LB	GO:0006085	acetyl-CoA biosynthetic process	16	-0.668939	-1.85327	0.00167557	0.0481014	0.0443934	1242	tags=75%, list=30%, signal=53%	DLAT/PPCS/PDHA1/PDHX/ACSS1/PDK2/PDHB/DLD/MPC2/ACAT1/MLYCD/PDK4
LB	GO:0016226	iron-sulfur cluster assembly	21	-0.613556	-1.83282	0.00175943	0.0495736	0.0457521	1417	tags=81%, list=34%, signal=54%	NUBP1/GLRX3/MMS19/HSPA9/ISCA1/NFS1/ISCU/IBA57/ABCB7/CIAO2A/FXN/NUBPL/NFU1/NDUFAB1/GLRX5/LYRM4/ISCA2
LB	GO:0031163	metallo-sulfur cluster assembly	21	-0.613556	-1.83282	0.00175943	0.0495736	0.0457521	1417	tags=81%, list=34%, signal=54%	NUBP1/GLRX3/MMS19/HSPA9/ISCA1/NFS1/ISCU/IBA57/ABCB7/CIAO2A/FXN/NUBPL/NFU1/NDUFAB1/GLRX5/LYRM4/ISCA2

## Sheet: 2. GOCC
group	go_term	description	setSize	enrichment_score	NES	p-value	adjusted p-value	q-value	rank	leading_edge	core_enrichment
All	GO:1990204	oxidoreductase complex	91	-0.654563	-2.80128	1.27297e-15	5.67744e-13	4.2343e-13	1055	tags=71%, list=25%, signal=54%	RRM1/PDHX/GPD1/NDUFC2/NDUFB9/NDUFV3/IDH3G/OGDH/PDK2/MRPS36/IDH3A/NDUFS2/NDUFB4/NDUFA4/BCKDHA/NDUFV1/NDUFA9/RAC1/UQCRC2/NDUFS4/BCS1L/NDUFA8/UQCR11/NDUFS7/NDUFB10/DLAT/SDHA/CAT/NDUFB5/PDHA1/BCKDHB/NDUFA13/NDUFA5/NDUFV2/NDUFS1/PDHB/UQCRC1/NDUFA12/SDHB/NDUFA10/CYC1/NDUFS3/SDHC/NDUFB7/DLD/NDUFAB1/NDUFB11/NDUFA3/UQCRQ/NDUFS8/NDUFA11/NDUFB6/NDUFB3/GPD1L/NDUFA1/DLST/HSD17B8/NDUFC1/UQCRH/ETFB/CBR4/NDUFS6/…			Gene set enrichment results (GO:CC)
All	GO:0098800	inner mitochondrial membrane protein complex	121	-0.594435	-2.67954	1.12573e-14	2.51038e-12	1.87227e-12	988	tags=61%, list=24%, signal=48%	COX7A2/COX7A2L/NDUFB9/NDUFV3/MTX2/NDUFS2/ATP5PD/CHCHD10/NDUFB4/NDUFA4/IMMT/MICOS13/APOO/NDUFV1/NDUFA9/UQCRC2/NDUFS4/ATP5F1B/BCS1L/NDUFA8/ATP5MJ/UQCR11/ATP5F1C/NDUFS7/NDUFB10/ATP5F1A/TIMM21/SLC25A6/SDHA/COX5A/PHB1/NDUFB5/NDUFA13/ATP5PO/ATP5PB/NDUFA5/NDUFV2/NDUFS1/UQCRC1/NDUFA12/ATP5MG/SDHB/NDUFA10/CYC1/ATP5MC1/NDUFS3/SDHC/NDUFB7/NDUFAB1/NDUFB11/COX8A/ATP5ME/NDUFA3/UQCRQ/ROMO1/NDUFS8/NDUFA11/NDUFB6…			group:		Intervention group ("All" is GSEA run on all results irrespective of intervention group)
All	GO:0070469	respirasome	74	-0.67613	-2.79432	2.27789e-14	3.38646e-12	2.52566e-12	988	tags=74%, list=24%, signal=58%	NDUFC2/COX7A2/SURF1/COX7A2L/NDUFB9/NDUFV3/NDUFS2/NDUFB4/NDUFA4/CYCS/NDUFV1/NDUFA9/UQCRC2/NDUFS4/BCS1L/NDUFA8/UQCR11/NDUFS7/NDUFB10/SDHA/COX5A/NDUFB5/NDUFA13/COA6/NDUFA5/NDUFV2/NDUFS1/UQCRC1/NDUFA12/SDHB/NDUFA10/CYC1/NDUFS3/SDHC/NDUFB7/NNT/NDUFAB1/NDUFB11/COX8A/NDUFA3/UQCRQ/NDUFS8/NDUFA11/NDUFB6/NDUFB3/NDUFA1/COX4I1/NDUFC1/UQCRH/COX7A1/COX6B1/NDUFS6/NDUFS5/HIGD2A/COX7C			go_term:		GO identifier corresponding to the tested gene set
All	GO:0005746	mitochondrial respirasome	69	-0.682608	-2.7812	4.46833e-14	4.98219e-12	3.71577e-12	1022	tags=75%, list=25%, signal=58%	NDUFC2/COX7A2/SURF1/COX7A2L/NDUFB9/NDUFV3/NDUFS2/NDUFB4/NDUFA4/NDUFV1/NDUFA9/UQCRC2/NDUFS4/BCS1L/NDUFA8/UQCR11/NDUFS7/NDUFB10/SDHA/COX5A/NDUFB5/NDUFA13/NDUFA5/NDUFV2/NDUFS1/UQCRC1/NDUFA12/SDHB/NDUFA10/CYC1/NDUFS3/SDHC/NDUFB7/NNT/NDUFAB1/NDUFB11/COX8A/NDUFA3/UQCRQ/NDUFS8/NDUFA11/NDUFB6/NDUFB3/NDUFA1/COX4I1/NDUFC1/UQCRH/COX7A1/COX6B1/NDUFS6/NDUFS5/COX7C			description:		Plain-text description of the GO term or pathway
All	GO:0098803	respiratory chain complex	67	-0.688072	-2.78273	1.08548e-13	9.68246e-12	7.22128e-12	1022	tags=76%, list=25%, signal=58%	NDUFC2/COX7A2/COX7A2L/NDUFB9/NDUFV3/NDUFS2/NDUFB4/NDUFA4/NDUFV1/NDUFA9/UQCRC2/NDUFS4/BCS1L/NDUFA8/UQCR11/NDUFS7/NDUFB10/SDHA/COX5A/NDUFB5/NDUFA13/COA6/NDUFA5/NDUFV2/NDUFS1/UQCRC1/NDUFA12/SDHB/NDUFA10/CYC1/NDUFS3/SDHC/NDUFB7/NDUFAB1/NDUFB11/COX8A/NDUFA3/UQCRQ/NDUFS8/NDUFA11/NDUFB6/NDUFB3/NDUFA1/COX4I1/NDUFC1/UQCRH/COX7A1/COX6B1/NDUFS6/NDUFS5/COX7C			setSize:		Number of genes in the GO term or pathway present in the dataset and used for enrichment testing
All	GO:0062023	collagen-containing extracellular matrix	175	0.504234	2.16144	8.55621e-10	5.32615e-08	3.9723e-08	697	tags=35%, list=17%, signal=30%	COL5A2/PCOLCE/SERPINH1/POSTN/LTBP1/COL3A1/FN1/THBS4/COL1A1/PXDN/ANGPTL2/COL1A2/S100A6/COL5A1/PLOD3/ABI3BP/EMILIN1/COL14A1/F13A1/ANXA1/COL4A2/LGALS3/KRT1/SPARC/COL4A1/TGM2/COL8A1/C1QB/MXRA7/COL5A3/CRELD1/FGB/S100A10/FGA/FBN1/FGG/COL6A3/HSP90B1/COL4A3/COL6A2/CSPG4/SERPINB1/S100A4/ANXA2/LAMA4/ITIH1/CALR/ECM1/FMOD/BGN/APOE/EFEMP1/TGFBI/VCAN/FREM2/C1QC/COL6A1/COL18A1/ADIPOQ/HRNR/COL15A1			enrichment_score:		Raw enrichment score (ES) reflecting the degree to which genes in the set are overrepresented at the extremes of the ranked list
All	GO:0030312	external encapsulating structure	181	0.497407	2.143	9.55363e-10	5.32615e-08	3.9723e-08	697	tags=34%, list=17%, signal=30%	COL5A2/PCOLCE/SERPINH1/POSTN/LTBP1/COL3A1/FN1/THBS4/COL1A1/PXDN/ANGPTL2/COL1A2/S100A6/COL5A1/PLOD3/ABI3BP/EMILIN1/COL14A1/F13A1/ANXA1/COL4A2/LGALS3/KRT1/SPARC/COL4A1/TGM2/COL8A1/C1QB/MXRA7/COL5A3/CRELD1/FGB/S100A10/FGA/FBN1/FGG/COL6A3/CD248/HSP90B1/COL4A3/COL6A2/CSPG4/SERPINB1/S100A4/ANXA2/LAMA4/ITIH1/CALR/ECM1/FMOD/BGN/APOE/EFEMP1/TGFBI/VCAN/FREM2/C1QC/COL6A1/COL18A1/ADIPOQ/HRNR/COL15A1			NES:		Normalized enrichment score (NES), accounting for gene set size and multiple comparisons
All	GO:0031012	extracellular matrix	181	0.497407	2.143	9.55363e-10	5.32615e-08	3.9723e-08	697	tags=34%, list=17%, signal=30%	COL5A2/PCOLCE/SERPINH1/POSTN/LTBP1/COL3A1/FN1/THBS4/COL1A1/PXDN/ANGPTL2/COL1A2/S100A6/COL5A1/PLOD3/ABI3BP/EMILIN1/COL14A1/F13A1/ANXA1/COL4A2/LGALS3/KRT1/SPARC/COL4A1/TGM2/COL8A1/C1QB/MXRA7/COL5A3/CRELD1/FGB/S100A10/FGA/FBN1/FGG/COL6A3/CD248/HSP90B1/COL4A3/COL6A2/CSPG4/SERPINB1/S100A4/ANXA2/LAMA4/ITIH1/CALR/ECM1/FMOD/BGN/APOE/EFEMP1/TGFBI/VCAN/FREM2/C1QC/COL6A1/COL18A1/ADIPOQ/HRNR/COL15A1			p-value:		Raw, unadjusted p-value for enrichment, before adjustment for multiple testing
All	GO:0005747	mitochondrial respiratory chain complex I	40	-0.698125	-2.52571	6.84635e-09	2.77588e-07	2.07028e-07	1022	tags=80%, list=25%, signal=61%	NDUFC2/NDUFB9/NDUFV3/NDUFS2/NDUFB4/NDUFA4/NDUFV1/NDUFA9/NDUFS4/NDUFA8/NDUFS7/NDUFB10/NDUFB5/NDUFA13/NDUFA5/NDUFV2/NDUFS1/NDUFA12/NDUFA10/NDUFS3/NDUFB7/NDUFAB1/NDUFB11/NDUFA3/NDUFS8/NDUFA11/NDUFB6/NDUFB3/NDUFA1/NDUFC1/NDUFS6/NDUFS5			adjusted p-value:		Adjusted p-value after correction for multiple testing (Benjamini–Hochberg)
All	GO:0030964	NADH dehydrogenase complex	40	-0.698125	-2.52571	6.84635e-09	2.77588e-07	2.07028e-07	1022	tags=80%, list=25%, signal=61%	NDUFC2/NDUFB9/NDUFV3/NDUFS2/NDUFB4/NDUFA4/NDUFV1/NDUFA9/NDUFS4/NDUFA8/NDUFS7/NDUFB10/NDUFB5/NDUFA13/NDUFA5/NDUFV2/NDUFS1/NDUFA12/NDUFA10/NDUFS3/NDUFB7/NDUFAB1/NDUFB11/NDUFA3/NDUFS8/NDUFA11/NDUFB6/NDUFB3/NDUFA1/NDUFC1/NDUFS6/NDUFS5			q-value:		Adjusted p-values after correction for multiple testing (Storey & Tibshirani, 2003. PMID: 12883005)
All	GO:0045271	respiratory chain complex I	40	-0.698125	-2.52571	6.84635e-09	2.77588e-07	2.07028e-07	1022	tags=80%, list=25%, signal=61%	NDUFC2/NDUFB9/NDUFV3/NDUFS2/NDUFB4/NDUFA4/NDUFV1/NDUFA9/NDUFS4/NDUFA8/NDUFS7/NDUFB10/NDUFB5/NDUFA13/NDUFA5/NDUFV2/NDUFS1/NDUFA12/NDUFA10/NDUFS3/NDUFB7/NDUFAB1/NDUFB11/NDUFA3/NDUFS8/NDUFA11/NDUFB6/NDUFB3/NDUFA1/NDUFC1/NDUFS6/NDUFS5			rank:		Rank at which the peak enrichment score occurs in the ranked list of genes.
All	GO:0005581	collagen trimer	22	0.831341	2.43206	2.07657e-08	7.71793e-07	5.75611e-07	697	tags=91%, list=17%, signal=76%	COL5A2/COL3A1/COL1A1/COL1A2/COL5A1/EMILIN1/COL14A1/COL4A2/COL4A1/COL8A1/C1QB/COL5A3/COL6A3/COL4A3/COL6A2/C1QC/COL6A1/COL18A1/ADIPOQ/COL15A1			leading_edge:	tags	Percentage of gene set members contributing to enrichment
All	GO:0022626	cytosolic ribosome	84	0.587768	2.2647	2.77284e-08	9.51299e-07	7.09489e-07	1025	tags=67%, list=25%, signal=51%	RPL32/RPL3/RPL26/RPL19/RPL4/RPS24/RPL28/RPS17/RPL8/RPS15/RPS27L/RPL31/RPL7A/RPL22/RPLP2/RPL6/RPS28/RPL36/RPS6/RPL17/RPS12/RPS4X/RPL18A/RPS21/RPL15/RPS15A/RPL10A/RPL14/RPL13/RPL10/RPS26/RPS23/RPL27A/RPS18/RPS11/RPS19/RPL27/RPL5/RPL34/RPS7/RPL39/FAU/RPL3L/RPS5/FXR2/RPL37A/RPS14/RPL12/RPS9/RPS29/RPL24/DHX29/RPS3A/RPL23/RPL7/RPS2				list	Percentage of ranked list containing leading-edge subset
All	GO:0005788	endoplasmic reticulum lumen	124	0.513355	2.10512	2.90122e-07	9.24245e-06	6.89312e-06	966	tags=44%, list=23%, signal=34%	COL5A2/SERPINH1/LTBP1/COL3A1/FN1/COL1A1/COL1A2/COL5A1/ERLEC1/PLOD3/COL14A1/ERAP2/COL4A2/CKAP4/COL4A1/POGLUT3/COL8A1/TMEM43/COL5A3/PPIB/COLGALT1/FGA/FBN1/FGG/COL6A3/HSP90B1/COL4A3/COL6A2/HSPA5/CST3/TXNDC5/CALR/PDIA4/IGFBP5/KTN1/APOE/VCAN/DNAJC10/COL6A1/ERO1A/COL18A1/COL15A1/CANX/P4HB/HYOU1/B2M/APOB/LAMB2/ARSB/PDIA3/TNC/GANAB/CES2/LAMB1				signal	Enrichment signal strength heuristic (combination of 'tags' and 'list').	More information
All	GO:0022625	cytosolic large ribosomal subunit	45	0.663835	2.281	3.81714e-07	1.13496e-05	8.46467e-06	988	tags=71%, list=24%, signal=55%	RPL32/RPL3/RPL26/RPL19/RPL4/RPL28/RPL8/RPL31/RPL7A/RPL22/RPLP2/RPL6/RPL36/RPL17/RPL18A/RPL15/RPL10A/RPL14/RPL13/RPL10/RPL27A/RPL27/RPL5/RPL34/RPL39/RPL3L/FXR2/RPL37A/RPL12/RPL24/RPL23/RPL7			core_enrichment:		Proteins belonging to the leading-edge subset for this enrichment result
All	GO:0005840	ribosome	175	0.456191	1.9555	5.22933e-07	1.45768e-05	1.08715e-05	1564	tags=63%, list=38%, signal=41%	RRBP1/RPL32/MRPS6/RPL3/MRPL42/RPL26/RPL19/RPL4/RPS24/RPL28/RPS17/BTF3/RPL8/RPS15/RPS27L/RPL31/MRPL10/RPL7A/RPL22/MRPL27/RPLP2/RPL6/MRPS14/RPS28/RPL36/RPS6/RPL17/RPS12/RPS4X/RPL18A/RPS21/RPL15/RPS15A/RPL10A/RPL14/RPL13/RPL10/SRP68/RPS26/EIF2AK2/RPS23/RPL27A/RPS18/APEX1/GCN1/RPS11/RPS19/RPL27/CANX/RPL5/RPL34/RPS7/RPL39/FAU/RPL3L/RPS5/FXR2/RPL37A/RPS14/MRPS16/RPL12/RPS9/RPS29/RPL24/DHX29/MRPL55/RPS3…
All	GO:0098644	complex of collagen trimers	11	0.897209	2.19802	2.022e-06	5.30477e-05	3.95636e-05	415	tags=91%, list=10%, signal=82%	COL5A2/COL3A1/COL1A1/COL1A2/COL5A1/COL4A2/COL4A1/COL8A1/COL5A3/COL4A3
All	GO:0044391	ribosomal subunit	158	0.45383	1.91949	3.96635e-06	9.82775e-05	7.32964e-05	1564	tags=63%, list=38%, signal=41%	RPL32/MRPS6/RPL3/MRPL42/RPL26/RPL19/RPL4/RPS24/RPL28/RPS17/RPL8/RPS15/RPS27L/RPL31/MRPL10/RPL7A/RPL22/MRPL27/RPLP2/RPL6/MRPS14/RPS28/RPL36/RPS6/RPL17/RPS12/RPS4X/RPL18A/RPS21/RPL15/RPS15A/RPL10A/RPL14/RPL13/RPL10/RPS26/RPS23/RPL27A/RPS18/RPS11/RPS19/RPL27/RPL5/RPL34/RPS7/RPL39/FAU/RPL3L/RPS5/FXR2/RPL37A/RPS14/MRPS16/RPL12/RPS9/RPS29/RPL24/DHX29/MRPL55/RPS3A/MRPS2/RPL23/RPL7/MRPL33/MRPL2/RPS2/MRPL…
All	GO:0005777	peroxisome	66	-0.503411	-2.02841	5.21542e-05	0.00116304	0.000867407	904	tags=47%, list=22%, signal=37%	HSD17B4/MTARC2/FIS1/ACSL1/ACOT2/GRHPR/SCP2/PRDX5/PTGR3/VWA8/DHRS7B/MLYCD/CRAT/CAT/MUL1/ECI2/IDH1/RIDA/SOD1/ISOC1/DHRS4/ECH1/IDH2/ACOX2/HSDL2/EPHX2/IDI1/PXMP4/EHHADH/IDI2/PXMP2
All	GO:0042579	microbody	66	-0.503411	-2.02841	5.21542e-05	0.00116304	0.000867407	904	tags=47%, list=22%, signal=37%	HSD17B4/MTARC2/FIS1/ACSL1/ACOT2/GRHPR/SCP2/PRDX5/PTGR3/VWA8/DHRS7B/MLYCD/CRAT/CAT/MUL1/ECI2/IDH1/RIDA/SOD1/ISOC1/DHRS4/ECH1/IDH2/ACOX2/HSDL2/EPHX2/IDI1/PXMP4/EHHADH/IDI2/PXMP2
All	GO:0070069	cytochrome complex	25	-0.651453	-2.1217	5.56824e-05	0.00118259	0.000881987	988	tags=68%, list=24%, signal=52%	COX7A2/COX7A2L/NDUFA4/UQCRC2/BCS1L/UQCR11/COX5A/COA6/UQCRC1/CYC1/COX8A/UQCRQ/COX4I1/UQCRH/COX7A1/COX6B1/COX7C
All	GO:0031252	cell leading edge	148	0.429345	1.79819	6.22971e-05	0.00126293	0.000941908	985	tags=37%, list=24%, signal=29%	IQGAP2/THY1/S100A6/ITGA5/CORO1A/CD44/AAK1/GSN/EZR/CORO1C/EPB41L3/AKT2/VIM/ENAH/COBL/PLXND1/ARPC5/BRK1/ABLIM1/MYADM/DBN1/PODXL/WASF2/CAPG/CSPG4/ATP2B1/ARF4/PARVA/INPPL1/MAPT/DIAPH1/TWF1/DBNL/MYH9/ARF6/SPTBN1/EEF1A1/PABPC1/CTTN/ACTR2/SLK/ABI1/ARHGEF7/P4HB/PAK1/MTMR6/FSCN1/ARPC2/MYH10/BCAR1/CTNNB1/DCTN1/MACF1/RAB13/CAPRIN1
All	GO:0005844	polysome	48	0.567178	1.97382	7.91032e-05	0.00153391	0.00114401	979	tags=56%, list=24%, signal=43%	RPL32/VIM/RPL19/BTF3/RPL8/RPL31/RPL7A/RPL6/RPS28/RPL36/RPS6/CALR/RPS4X/RPL18A/RPS21/RPL10A/RPS26/RPS23/GCN1/RPL39/FXR1/FXR2/HDLBP/RPS29/MYH10/RPL24/LARP1
All	GO:0005635	nuclear envelope	196	0.391082	1.69885	0.000104821	0.00194792	0.00145278	1013	tags=33%, list=24%, signal=26%	MVP/MX1/GTF3C3/NUCB2/S100A6/RTN4/NUP153/LMNB1/DMPK/AAAS/LRRC59/AGFG1/SEC13/TMEM43/LMO7/CLIC1/CCAR1/JPT1/ZMPSTE24/IGF2R/NUP160/ABCF1/NUP35/MRPS14/SEH1L/MTDH/OSBPL8/CALR/TUBB/RAE1/TRA2B/GNAQ/CHMP1B/SLC16A3/LEMD2/TMEM201/RANBP3/OSBPL6/CC2D1B/MFSD10/CACYBP/SYNE1/RANBP1/IPO7/XPO7/NRM/MLIP/IPO9/VAPA/PAK1/MTMR6/AMBP/MCM3AP/TM7SF2/PLA2G4C/DNAJC2/CHMP5/NXF1/PLPP7/DCTN1/MYOF/BNIP1/RNF123/KPNB1
All	GO:0071013	catalytic step 2 spliceosome	53	0.556052	1.97991	0.000110027	0.00196289	0.00146394	1291	tags=62%, list=31%, signal=43%	SNRPF/RBMX/SF3A3/SF3B1/SRRM1/HNRNPC/SNW1/RALY/PRPF19/PABPC1/SNRPD1/HNRNPA3/SRSF1/ALYREF/PNN/SRRM2/EIF4A3/HNRNPM/PRPF8/RBM8A/U2AF1/HNRNPK/SF3A1/SNRNP40/SF3B3/HNRNPA1/SNRPD3/HNRNPU/MAGOH/CDC5L/EFTUD2/LSM2/SYNCRIP
All	GO:0005604	basement membrane	40	0.595024	1.99838	0.000117403	0.00201392	0.001502	966	tags=55%, list=23%, signal=43%	FN1/THBS4/PXDN/COL5A1/COL4A2/SPARC/COL4A1/COL8A1/FBN1/COL4A3/ANXA2/LAMA4/TGFBI/FREM2/COL18A1/COL15A1/NID2/NID1/LAMB2/TNC/FBLN1/LAMB1
All	GO:0005782	peroxisomal matrix	29	-0.601476	-2.03972	0.000160737	0.00238963	0.00178221	904	tags=59%, list=22%, signal=46%	AMACR/NUDT19/HSD17B4/ACOT2/GRHPR/SCP2/PRDX5/MLYCD/CRAT/CAT/ECI2/IDH1/DHRS4/ECH1/ACOX2/EPHX2/EHHADH
All	GO:0031907	microbody lumen	29	-0.601476	-2.03972	0.000160737	0.00238963	0.00178221	904	tags=59%, list=22%, signal=46%	AMACR/NUDT19/HSD17B4/ACOT2/GRHPR/SCP2/PRDX5/MLYCD/CRAT/CAT/ECI2/IDH1/DHRS4/ECH1/ACOX2/EPHX2/EHHADH
All	GO:0005765	lysosomal membrane	144	0.414358	1.73129	0.000154202	0.00238963	0.00178221	942	tags=35%, list=23%, signal=28%	IFITM3/CDIP1/NCSTN/ATP6V0D1/CTSA/PIGR/PLD3/SLC3A2/CKAP4/SEC13/CD74/ANKFY1/PI4K2A/VPS33B/ABCB6/ACP2/AP3M1/LNPEP/DNAJC13/BORCS6/M6PR/SNAPIN/CLTC/LAMTOR1/CD63/AHNAK/ANXA2/KLC2/SEH1L/GNAQ/CHMP1B/LRP1/AP2A1/MAGT1/EEF1A1/AP2M1/TMEM106B/LAMTOR3/COL6A1/HSP90AB1/GNAI3/ABCD1/AP2A2/VAPA/AP2S1/RDH14/SPAG9/AP3B1/CHMP5/AP1B1
All	GO:0098852	lytic vacuole membrane	144	0.414358	1.73129	0.000154202	0.00238963	0.00178221	942	tags=35%, list=23%, signal=28%	IFITM3/CDIP1/NCSTN/ATP6V0D1/CTSA/PIGR/PLD3/SLC3A2/CKAP4/SEC13/CD74/ANKFY1/PI4K2A/VPS33B/ABCB6/ACP2/AP3M1/LNPEP/DNAJC13/BORCS6/M6PR/SNAPIN/CLTC/LAMTOR1/CD63/AHNAK/ANXA2/KLC2/SEH1L/GNAQ/CHMP1B/LRP1/AP2A1/MAGT1/EEF1A1/AP2M1/TMEM106B/LAMTOR3/COL6A1/HSP90AB1/GNAI3/ABCD1/AP2A2/VAPA/AP2S1/RDH14/SPAG9/AP3B1/CHMP5/AP1B1
All	GO:0042788	polysomal ribosome	26	0.655158	2.00102	0.000190153	0.00265025	0.00197659	979	tags=69%, list=24%, signal=53%	RPL32/RPL19/BTF3/RPL8/RPL31/RPL7A/RPL6/RPS28/RPL36/RPL18A/RPS21/RPL10A/RPS26/RPS23/RPL39/RPS29/RPL24/LARP1
All	GO:0031253	cell projection membrane	81	0.478708	1.83155	0.000188125	0.00265025	0.00197659	842	tags=38%, list=20%, signal=31%	THY1/ITGA5/CD44/EZR/CORO1C/EPB41L3/AKT2/ACE/PLXND1/PODXL/CSPG4/ATP2B1/ARF4/MAPRE1/MAPT/DIAPH1/TWF1/ARF6/CLTB/SPTBN1/EHD1/EEF1A1/MFSD10/MSN/HSP90AB1/PEX19/UTRN/PAK1/MTMR6/FSCN1/ARPC2
All	GO:0045259	proton-transporting ATP synthase complex	16	-0.728972	-2.09247	0.000197225	0.00266552	0.00198798	1068	tags=94%, list=26%, signal=70%	ATP5MK/ATP5F1D/ATP5PD/ATP5F1B/ATP5MJ/ATP5F1C/ATP5F1A/ATP5PO/ATP5PB/ATP5MG/ATP5MC1/ATP5ME/DMAC2L/ATP5MF/ATP5F1E
All	GO:1902495	transmembrane transporter complex	97	-0.406879	-1.76936	0.000269745	0.00353841	0.00263899	1102	tags=54%, list=27%, signal=40%	UQCRFS1/ATP2A1/ABCB8/HSPA2/NDUFC2/NDUFB9/NDUFV3/NDUFS2/NDUFB4/CACNB1/NDUFA4/CLIC5/CASQ2/PTPA/CLIC2/NDUFV1/NDUFA9/UQCRC2/NDUFS4/BCS1L/NDUFA8/UQCR11/NDUFS7/NDUFB10/PLN/CCDC51/NDUFB5/NDUFA13/NDUFA5/NDUFV2/NDUFS1/UQCRC1/NDUFA12/NDUFA10/CYC1/NDUFS3/NDUFB7/NDUFAB1/NDUFB11/NDUFA3/UQCRQ/NDUFS8/NDUFA11/NDUFB6/NDUFB3/NDUFA1/NDUFC1/RYR2/UQCRH/NDUFS6/NDUFS5/MICU3
All	GO:0005753	mitochondrial proton-transporting ATP synthase complex	15	-0.727226	-2.04143	0.00027843	0.003548	0.00264613	1068	tags=93%, list=26%, signal=70%	ATP5MK/ATP5F1D/ATP5PD/ATP5F1B/ATP5MJ/ATP5F1C/ATP5F1A/ATP5PO/ATP5PB/ATP5MG/ATP5MC1/ATP5ME/ATP5MF/ATP5F1E
All	GO:0031256	leading edge membrane	47	0.556792	1.93151	0.000301772	0.003685	0.00274831	597	tags=34%, list=14%, signal=29%	THY1/ITGA5/CD44/EZR/CORO1C/EPB41L3/AKT2/PLXND1/CSPG4/ATP2B1/ARF4/MAPT/DIAPH1/TWF1/SPTBN1/EEF1A1
All	GO:1990351	transporter complex	106	-0.395198	-1.74895	0.000305706	0.003685	0.00274831	1102	tags=50%, list=27%, signal=38%	UQCRFS1/ATP2A1/ABCB8/TIMM13/HSPA2/NDUFC2/NDUFB9/NDUFV3/NDUFS2/NDUFB4/CACNB1/NDUFA4/CLIC5/CASQ2/PTPA/CLIC2/NDUFV1/NDUFA9/UQCRC2/NDUFS4/BCS1L/NDUFA8/UQCR11/NDUFS7/NDUFB10/PLN/CCDC51/NDUFB5/NDUFA13/NDUFA5/NDUFV2/NDUFS1/UQCRC1/NDUFA12/NDUFA10/CYC1/NDUFS3/NDUFB7/NDUFAB1/NDUFB11/NDUFA3/UQCRQ/NDUFS8/NDUFA11/NDUFB6/NDUFB3/NDUFA1/NDUFC1/RYR2/UQCRH/NDUFS6/NDUFS5/MICU3
All	GO:0015934	large ribosomal subunit	93	0.456088	1.78975	0.000378818	0.00444613	0.00331597	1032	tags=42%, list=25%, signal=32%	RPL32/RPL3/MRPL42/RPL26/RPL19/RPL4/RPL28/RPL8/RPL31/MRPL10/RPL7A/RPL22/MRPL27/RPLP2/RPL6/RPL36/RPL17/RPL18A/RPL15/RPL10A/RPL14/RPL13/RPL10/RPL27A/RPL27/RPL5/RPL34/RPL39/RPL3L/FXR2/RPL37A/RPL12/RPL24/MRPL55/RPL23/RPL7/MRPL33/MRPL2/MRPL44
All	GO:0015935	small ribosomal subunit	68	0.47983	1.78504	0.000771222	0.00881961	0.00657776	1564	tags=71%, list=38%, signal=45%	MRPS6/MRPL42/RPS24/RPS17/RPS15/RPS27L/MRPS14/RPS28/RPS6/RPS12/RPS4X/RPS21/RPS15A/RPS26/RPS23/RPS18/RPS11/RPS19/RPS7/FAU/RPS5/RPS14/MRPS16/RPS9/RPS29/DHX29/RPS3A/MRPS2/RPS2/MRPS7/ISG15/RPS27/MRPS17/RPS16/MRPS31/RPS13/EIF2A/MRPS34/RPS3/RPS10/RPS20/RACK1/RPSA/RPS25/MRPS21/MRPS15/MRPS28/MRPS5
All	GO:0022627	cytosolic small ribosomal subunit	38	0.573153	1.90313	0.000901588	0.0100527	0.00749742	1496	tags=92%, list=36%, signal=59%	RPS24/RPS17/RPS15/RPS27L/RPS28/RPS6/RPS12/RPS4X/RPS21/RPS15A/RPS26/RPS23/RPS18/RPS11/RPS19/RPS7/FAU/RPS5/RPS14/RPS9/RPS29/DHX29/RPS3A/RPS2/ISG15/RPS27/RPS16/RPS13/EIF2A/RPS3/RPS10/RPS20/RACK1/RPSA/RPS25
All	GO:0045239	tricarboxylic acid cycle enzyme complex	15	-0.696175	-1.95427	0.00100938	0.0109801	0.00818907	952	tags=80%, list=23%, signal=62%	IDH3G/OGDH/MRPS36/IDH3A/BCKDHA/SUCLG2/BCKDHB/FH/DLD/SUCLA2/SUCLG1/DLST
All	GO:0005774	vacuolar membrane	156	0.381644	1.61118	0.00104724	0.0111207	0.00829394	715	tags=28%, list=17%, signal=24%	IFITM3/CDIP1/NCSTN/ATP6V0D1/CTSA/PIGR/PLD3/SLC3A2/CKAP4/SEC13/CD74/ANKFY1/PI4K2A/VPS33B/ABCB6/ACP2/AP3M1/LNPEP/DNAJC13/BORCS6/M6PR/SNAPIN/CLTC/LAMTOR1/MAP1LC3A/CD63/AHNAK/WIPI1/ANXA2/KLC2/SEH1L/GNAQ/CHMP1B/LRP1/AP2A1/MAGT1/EEF1A1/AP2M1/TMEM106B/LAMTOR3/COL6A1/HSP90AB1/GNAI3/ABCD1
All	GO:0005887	integral component of plasma membrane	139	0.383634	1.5979	0.00126836	0.0131555	0.00981152	571	tags=24%, list=14%, signal=21%	DCLK1/TSPAN7/THY1/ITGA5/CD44/NCSTN/EMILIN1/KCNQ5/PIGR/PGRMC1/ABHD12/CHRNB1/PI4K2A/CALHM5/PLXND1/ATP1A1/GYPA/LNPEP/CAV3/M6PR/C8G/PODXL/VAMP2/IGF2R/CD63/CSPG4/ATP2B1/SLC16A3/LRP1/CD99/KTN1/MAGT1/ESYT2
All	GO:0031901	early endosome membrane	52	0.49916	1.76948	0.00145081	0.0147059	0.0109678	1101	tags=46%, list=26%, signal=34%	FIG4/IFITM3/ANXA1/PLD3/PI4K2A/VPS33B/ABCB6/WASHC4/DNAJC13/WASHC2A/RUFY1/ARF6/EHD1/OSBPL6/STX12/EHD4/B2M/RABEP1/EEA1/SNX1/STAM/SNX6/SNX27/SNX21
All	GO:0030117	membrane coat	52	0.497556	1.76379	0.00153858	0.0149175	0.0111256	1171	tags=62%, list=28%, signal=45%	KCNQ5/SEC13/AP4B1/AP3M1/SCYL1/CLTCL1/IGF2R/ARCN1/CLTC/COPA/CHMP1B/CLTB/COPZ1/AP2A1/COPB1/SEC23A/AP2M1/TMED7/COPZ2/SEC31A/AP2A2/PICALM/AP2S1/SEC24B/AP3B1/AP1B1/COPB2/SEC24C/AP1M1/AP3D1/NCALD/CHMP4B
All	GO:0048475	coated membrane	52	0.497556	1.76379	0.00153858	0.0149175	0.0111256	1171	tags=62%, list=28%, signal=45%	KCNQ5/SEC13/AP4B1/AP3M1/SCYL1/CLTCL1/IGF2R/ARCN1/CLTC/COPA/CHMP1B/CLTB/COPZ1/AP2A1/COPB1/SEC23A/AP2M1/TMED7/COPZ2/SEC31A/AP2A2/PICALM/AP2S1/SEC24B/AP3B1/AP1B1/COPB2/SEC24C/AP1M1/AP3D1/NCALD/CHMP4B
All	GO:0045277	respiratory chain complex IV	16	-0.662244	-1.90093	0.00191526	0.0181746	0.0135548	1102	tags=81%, list=27%, signal=60%	COX6A2/UQCRFS1/COX7A2/COX7A2L/NDUFA4/UQCRC2/COX5A/COA6/COX8A/COX4I1/COX7A1/COX6B1/COX7C
All	GO:0005681	spliceosomal complex	96	0.418814	1.65009	0.00268709	0.0249675	0.018621	1217	tags=52%, list=29%, signal=38%	SNRPF/PRPF4/LGALS3/RBMX/YBX1/TRA2A/SF3A3/SF3B1/SNRPC/SRRM1/HNRNPC/DDX46/SNW1/RALY/TRA2B/USP39/PRPF19/SMU1/RBM17/PABPC1/SNRPD1/HNRNPA3/SRSF1/DHX15/ALYREF/PNN/SRRM2/EIF4A3/HNRNPM/PRPF8/RBM8A/NCL/U2AF1/HNRNPK/SF3A1/UPF1/SNRNP40/SF3B3/HNRNPA1/SNRPD3/HTATSF1/PRPF31/HNRNPU/PPIH/SF1/MAGOH/API5/CDC5L/EFTUD2/CTNNBL1
All	GO:0005938	cell cortex	130	0.385187	1.58945	0.00274368	0.0249731	0.0186252	970	tags=38%, list=23%, signal=30%	MARCKS/AGTRAP/HCLS1/CORO1A/SEPTIN6/GSN/EZR/EXOC1/CORO1C/AKT2/ASPH/COBL/FGB/TPM4/POTEF/MYADM/DBN1/ACTR1A/MAPRE1/ACTN3/DBNL/CAP1/MYH9/ARF6/CLTB/SPTBN1/SEPTIN9/EEF1A1/DCTN4/SPTB/EXOC6B/CTTN/ACTR2/AKAP12/ADD3/SEPTIN11/DYNC1H1/UTRN/ARHGEF7/FSCN1/PLA2G4C/MYH10/EXOC2/SEPTIN7/SPTAN1/CTNNB1/EXOC3/NCL/DCTN1
All	GO:0098797	plasma membrane protein complex	123	0.384582	1.57543	0.00291163	0.0259718	0.01937	849	tags=29%, list=20%, signal=24%	ITGA5/NCSTN/EMILIN1/KCNQ5/ATP6V0D1/LIN7B/ABHD12/CHRNB1/SLC3A2/CORO1C/CD74/ABCB6/S100A10/ATP1A1/CAV3/C8G/CLTC/AHNAK/ANXA2/PRKCA/SNTB1/GNAQ/LRP1/CDH15/CLTB/AP2A1/RNF31/AP2M1/GNAI3/ATP1B1/AP2A2/UTRN/PICALM/AP2S1/B2M/FKBP1A
All	GO:0030027	lamellipodium	83	0.429913	1.65155	0.0034965	0.0305773	0.0228049	1010	tags=40%, list=24%, signal=31%	IQGAP2/CORO1A/CD44/GSN/CORO1C/ENAH/PLXND1/ARPC5/BRK1/ABLIM1/DBN1/PODXL/WASF2/CAPG/CSPG4/PARVA/INPPL1/DBNL/PABPC1/CTTN/ACTR2/ABI1/ARHGEF7/P4HB/PAK1/FSCN1/ARPC2/MYH10/BCAR1/CTNNB1/RAB13/CAPRIN1/SNX1
All	GO:0005751	mitochondrial respiratory chain complex IV	15	-0.657768	-1.84646	0.00365496	0.0313483	0.0233799	1216	tags=80%, list=29%, signal=57%	COX6A2/UQCRFS1/COX7A2/COX7A2L/NDUFA4/UQCRC2/COX5A/COX8A/COX4I1/COX7A1/COX6B1/COX7C
All	GO:0005791	rough endoplasmic reticulum	37	0.540979	1.78853	0.00383139	0.0322415	0.0240461	1083	tags=57%, list=26%, signal=42%	PLOD3/SEC62/CKAP4/RPL4/SEC61A1/RPL6/RPS28/RPS21/SRPRB/RPS26/RPS23/HM13/RPL27/CANX/TMCC1/SSR4/RPS29/ARSB/SRP9/RPN1/STAU1
All	GO:0005882	intermediate filament	45	0.492109	1.69093	0.00438312	0.0362013	0.0269993	535	tags=38%, list=13%, signal=33%	NES/KRT9/LMNB1/KRT16/KRT14/KRT17/SYNC/KRT1/KRT6A/KRT5/KRT6C/VIM/KRT2/KRT78/DES/KRT10/KRT15
All	GO:0001726	ruffle	67	0.452689	1.67759	0.00465116	0.0377167	0.0281295	899	tags=36%, list=22%, signal=29%	S100A6/ITGA5/EZR/CORO1C/AKT2/COBL/MYADM/PODXL/WASF2/CAPG/CSPG4/ARF4/DIAPH1/TWF1/DBNL/MYH9/ARF6/EEF1A1/CTTN/ARHGEF7/PAK1/MTMR6/FSCN1/BCAR1
All	GO:0031226	intrinsic component of plasma membrane	153	0.361715	1.52259	0.00512894	0.0408483	0.0304651	613	tags=24%, list=15%, signal=21%	DCLK1/TSPAN7/THY1/ITGA5/CD44/NCSTN/EMILIN1/KCNQ5/PIGR/PGRMC1/ABHD12/CHRNB1/PI4K2A/TGM2/CALHM5/PLXND1/ATP1A1/GYPA/LNPEP/CAV3/M6PR/C8G/PODXL/VAMP2/IGF2R/CD63/CSPG4/ATP2B1/SLC16A3/LRP1/CD99/KTN1/MAGT1/ESYT2/RNF31/SPTB
All	GO:0016469	proton-transporting two-sector ATPase complex	28	-0.514445	-1.72892	0.00533851	0.0417715	0.0311536	1068	tags=57%, list=26%, signal=43%	ATP5MK/ATP5F1D/ATP5PD/ATP6V0C/ATP5F1B/ATP5MJ/ATP5F1C/ATP5F1A/ATP5PO/ATP5PB/ATP5MG/ATP5MC1/ATP5ME/DMAC2L/ATP5MF/ATP5F1E
All	GO:0140534	endoplasmic reticulum protein-containing complex	67	0.445328	1.65031	0.00573643	0.0441112	0.0328986	1277	tags=52%, list=31%, signal=37%	CAMLG/TAP1/PPIB/SEC61A1/HSP90B1/SPCS2/KRTCAP2/HSPA5/PIGT/CALR/SRPRB/MAGT1/EMC3/EMC7/DAD1/DNAJC10/HM13/SPCS3/EMC1/SSR4/P4HB/HYOU1/B2M/FKBP1A/PDIA3/STT3B/GANAB/SRP9/RPN1/HSD17B12/VCP/SEL1L/GET3/PDIA6/STT3A
All	GO:0015030	Cajal body	22	0.60744	1.77704	0.00643031	0.0477986	0.0356487	412	tags=45%, list=10%, signal=41%	DKC1/PRPF4/NHP2/CDK2/FBL/SNRPC/EWSR1/SART3/DDX42/DDX46
All	GO:0009986	cell surface	156	0.354814	1.49791	0.00639114	0.0477986	0.0356487	905	tags=31%, list=22%, signal=26%	IQGAP2/THY1/PXDN/ITGA5/FCGRT/RER1/CD44/ANXA1/LGALS3/SLC3A2/CD74/ENG/SPARC/LMO7/ACE/FGB/FGA/FGG/CAV3/IGF2R/IGHM/PVR/CD248/CD63/CSPG4/HSPA5/ANXA2/CALR/KRT10/IGHG3/CLIC4/PDIA4/BGN/MYO18A/ADIPOQ/MSN/HSP90AB1/HM13/CD38/SLC1A4/PICALM/VAMP3/P4HB/B2M/CLPTM1/AMBP/LMAN2/ARSB/PDIA3
FB	GO:0098644	complex of collagen trimers	11	0.972474	2.2674	2.6309e-12	1.17338e-09	1.08282e-09	54	tags=91%, list=1%, signal=90%	COL3A1/COL5A2/COL1A1/COL4A1/COL8A1/COL1A2/COL4A2/COL5A3/COL5A1/COL4A3
FB	GO:0062023	collagen-containing extracellular matrix	175	0.529695	2.09208	8.91404e-10	1.39825e-07	1.29034e-07	566	tags=31%, list=14%, signal=28%	COL3A1/COL5A2/COL1A1/COL4A1/COL8A1/LTBP1/COL1A2/COL4A2/THBS4/FBN1/SERPINH1/COL5A3/PXDN/COL5A1/COL4A3/PCOLCE/EMILIN1/ANGPTL2/F13A1/HRNR/POSTN/MXRA7/SPARC/FN1/S100A10/AZGP1/ANXA1/AMBP/COL14A1/ABI3BP/CILP/S100A6/CRELD1/TGM2/CALR/SERPINB1/SERPINA1/SERPING1/CLEC14A/FBLN2/KRT1/ORM1/ORM2/EFEMP1/ASPN/BGN/ELN/PLOD3/ECM1/AHSG/TGFB1I1/APOE/FGA/APOA4
FB	GO:0030312	external encapsulating structure	181	0.527633	2.09051	1.25404e-09	1.39825e-07	1.29034e-07	566	tags=31%, list=14%, signal=28%	COL3A1/COL5A2/COL1A1/COL4A1/COL8A1/LTBP1/COL1A2/COL4A2/THBS4/FBN1/SERPINH1/COL5A3/PXDN/COL5A1/COL4A3/PCOLCE/EMILIN1/ANGPTL2/F13A1/HRNR/POSTN/MXRA7/SPARC/FN1/S100A10/AZGP1/ANXA1/AMBP/COL14A1/ABI3BP/CILP/S100A6/CRELD1/TGM2/CALR/CD248/SERPINB1/TLR3/SERPINA1/SERPING1/CLEC14A/FBLN2/KRT1/ORM1/ORM2/EFEMP1/ASPN/BGN/ELN/PLOD3/ECM1/AHSG/TGFB1I1/APOE/FGA/APOA4
FB	GO:0031012	extracellular matrix	181	0.527633	2.09051	1.25404e-09	1.39825e-07	1.29034e-07	566	tags=31%, list=14%, signal=28%	COL3A1/COL5A2/COL1A1/COL4A1/COL8A1/LTBP1/COL1A2/COL4A2/THBS4/FBN1/SERPINH1/COL5A3/PXDN/COL5A1/COL4A3/PCOLCE/EMILIN1/ANGPTL2/F13A1/HRNR/POSTN/MXRA7/SPARC/FN1/S100A10/AZGP1/ANXA1/AMBP/COL14A1/ABI3BP/CILP/S100A6/CRELD1/TGM2/CALR/CD248/SERPINB1/TLR3/SERPINA1/SERPING1/CLEC14A/FBLN2/KRT1/ORM1/ORM2/EFEMP1/ASPN/BGN/ELN/PLOD3/ECM1/AHSG/TGFB1I1/APOE/FGA/APOA4
FB	GO:0005581	collagen trimer	22	0.853586	2.36896	2.42476e-09	2.16289e-07	1.99596e-07	57	tags=50%, list=1%, signal=50%	COL3A1/COL5A2/COL1A1/COL4A1/COL8A1/COL1A2/COL4A2/COL5A3/COL5A1/COL4A3/EMILIN1
FB	GO:0005604	basement membrane	40	0.630056	1.9836	2.29585e-05	0.00154938	0.0014298	144	tags=25%, list=3%, signal=24%	COL4A1/COL8A1/COL4A2/THBS4/FBN1/PXDN/COL5A1/COL4A3/SPARC/FN1
FB	GO:0005788	endoplasmic reticulum lumen	124	0.483153	1.82825	2.43176e-05	0.00154938	0.0014298	924	tags=39%, list=22%, signal=31%	COL3A1/COL5A2/COL1A1/COL4A1/COL8A1/LTBP1/COL1A2/COL4A2/FBN1/SERPINH1/COL5A3/COL5A1/COL4A3/FN1/COL14A1/CES2/CALR/SERPINA1/POGLUT3/SERPING1/CST3/ERO1A/PLOD3/CKAP4/VCPIP1/ERAP2/AHSG/C4A/APOE/FGA/APOA4/TXNDC5/APOL1/DNAJC10/KTN1/P4HA1/CANX/TMEM43/PDIA4/ARSA/CP/IGFBP5/RCN1/ERP44/HSPA5/CLU/LAMB1/COL6A2
FB	GO:0005840	ribosome	175	0.433992	1.7141	4.56329e-05	0.00254403	0.00234769	1184	tags=43%, list=28%, signal=32%	RRBP1/RPL32/MRPL55/RPL19/MRPL42/MRPL27/BTF3/RPL4/RPL26/RPL35/MRPL40/MRPL49/RPLP2/MRPS6/RPL15/MRPS26/APOD/RPL8/RPS29/RPL3/RPL10/MRPS31/MRPS14/MRPS7/RPLP1/LARP1/RPS2/RPL17/MRPS2/GADD45GIP1/RPS4X/FXR2/RPS17/RPL6/MRPS21/MRPS27/RPL18/NUFIP2/RPL31/SF1/MRPS18B/RPL36/RPS21/CANX/RPS27L/RPS24/RPS19/MRPS15/RPL3L/RPL34/SRP68/RPS12/RPL14/RPL10A/RPL39/RPL28/MRPS18C/RPL18A/RPL27A/MRPL44/RPS10/MRPL9/RPL30/RPS15A…
FB	GO:0045259	proton-transporting ATP synthase complex	16	-0.709008	-2.00356	0.000356429	0.017663	0.0162999	948	tags=69%, list=23%, signal=53%	ATP5F1B/ATP5PB/ATP5MG/ATP5F1C/ATP5F1A/DMAC2L/ATP5MF/ATP5ME/ATP5MC1/ATP5MJ/ATP5F1E
FB	GO:0045095	keratin filament	20	0.700478	1.89889	0.000416121	0.018559	0.0171267	508	tags=55%, list=12%, signal=49%	KRT6A/KRT14/KRT6C/KRT2/KRT5/KRT17/KRT10/KRT77/KRT1/KRT9/KRT13
FB	GO:0044391	ribosomal subunit	158	0.420621	1.64219	0.000566671	0.0214528	0.0197971	1184	tags=42%, list=28%, signal=31%	RPL32/MRPL55/RPL19/MRPL42/MRPL27/RPL4/RPL26/RPL35/MRPL40/MRPL49/RPLP2/MRPS6/RPL15/MRPS26/RPL8/RPS29/RPL3/RPL10/MRPS31/MRPS14/MRPS7/RPLP1/RPS2/RPL17/MRPS2/GADD45GIP1/RPS4X/FXR2/RPS17/RPL6/MRPS21/MRPS27/RPL18/RPL31/MRPS18B/RPL36/RPS21/RPS27L/RPS24/RPS19/MRPS15/RPL3L/RPL34/RPS12/RPL14/RPL10A/RPL39/RPL28/MRPS18C/RPL18A/RPL27A/MRPL44/RPS10/MRPL9/RPL30/RPS15A/RPS15/MRPL38/MRPL4/FAU/RPL23/RPL27/RPS28/RP…
FB	GO:0098800	inner mitochondrial membrane protein complex	121	-0.374305	-1.63574	0.000577204	0.0214528	0.0197971	970	tags=39%, list=23%, signal=31%	NDUFAB1/ATP5F1B/FOXRED1/TIMM21/UQCRC1/COX5A/ROMO1/NDUFB7/ATP5PB/NDUFA11/IMMT/NDUFB5/COX5B/NDUFB2/APOO/NDUFS4/NDUFS5/ATP5MG/NDUFS7/COX7A2L/NDUFS6/MICOS13/UQCRQ/ATP5F1C/COX6C/MICOS10/NDUFA3/ATP5F1A/PHB1/NDUFV3/CYC1/NDUFB3/NDUFB1/ATP5MF/ATP5ME/NDUFB6/COX4I1/MPC1/ATP5MC1/NDUFB4/MPC2/SLC25A6/ATP5MJ/COX7A1/ATP5F1E/COX7C/SMDT1
FB	GO:0005753	mitochondrial proton-transporting ATP synthase complex	15	-0.703544	-1.95509	0.000980813	0.0318709	0.0294112	948	tags=67%, list=23%, signal=52%	ATP5F1B/ATP5PB/ATP5MG/ATP5F1C/ATP5F1A/ATP5MF/ATP5ME/ATP5MC1/ATP5MJ/ATP5F1E
FB	GO:0022626	cytosolic ribosome	84	0.479135	1.71623	0.00100043	0.0318709	0.0294112	1309	tags=57%, list=32%, signal=40%	RPL32/RPL19/RPL4/RPL26/RPL35/RPLP2/RPL15/APOD/RPL8/RPS29/RPL3/RPL10/RPLP1/RPS2/RPL17/RPS4X/FXR2/RPS17/RPL6/RPL18/RPL31/RPL36/RPS21/RPS27L/RPS24/RPS19/RPL3L/RPL34/RPS12/RPL14/RPL10A/RPL39/RPL28/RPL18A/RPL27A/RPS10/RPL30/RPS15A/RPS15/FAU/RPL23/RPL27/RPS28/RPS18/RPS6/RPS3A/RPL22/MRPL1
LB	GO:0070469	respirasome	74	-0.688419	-2.71603	2.82573e-14	1.26028e-11	9.78596e-12	1106	tags=81%, list=27%, signal=61%	UQCR10/NDUFS4/HIGD1A/UQCRB/NDUFS7/UQCRFS1/NDUFC2/NDUFA6/NDUFS2/CYC1/COX7A2/NDUFB6/NDUFV1/NDUFA2/NDUFA9/BCS1L/COX5A/NDUFB5/NDUFA8/NDUFB9/NDUFA4/COA6/UQCRC1/NNT/CYCS/NDUFB8/NDUFV2/NDUFB10/UQCRC2/NDUFA3/COX6A1/SDHB/NDUFS1/NDUFB7/NDUFS3/NDUFB3/NDUFA12/NDUFA10/UQCRQ/COX4I1/COX6A2/NDUFA13/SDHA/NDUFAB1/NDUFA5/NDUFA11/NDUFS8/C2orf69/SDHC/UQCR11/NDUFB11/NDUFS6/NDUFC1/NDUFS5/COX8A/NDUFA1/UQCRH/COX7C/HIGD2A…
LB	GO:0005746	mitochondrial respirasome	69	-0.681152	-2.64978	1.97692e-13	2.93903e-11	2.28213e-11	1139	tags=81%, list=27%, signal=60%	SURF1/UQCR10/NDUFS4/UQCRB/NDUFS7/UQCRFS1/NDUFC2/NDUFA6/NDUFS2/CYC1/COX7A2/NDUFB6/NDUFV1/NDUFA2/NDUFA9/BCS1L/COX5A/NDUFB5/NDUFA8/NDUFB9/NDUFA4/UQCRC1/NNT/NDUFB8/NDUFV2/NDUFB10/UQCRC2/NDUFA3/COX6A1/SDHB/NDUFS1/NDUFB7/NDUFS3/NDUFB3/NDUFA12/NDUFA10/UQCRQ/COX4I1/COX6A2/NDUFA13/SDHA/NDUFAB1/NDUFA5/NDUFA11/NDUFS8/SDHC/UQCR11/NDUFB11/NDUFS6/NDUFC1/NDUFS5/COX8A/NDUFA1/UQCRH/COX7C/COX6B1
LB	GO:1990204	oxidoreductase complex	91	-0.644709	-2.64266	1.51543e-13	2.93903e-11	2.28213e-11	1106	tags=74%, list=27%, signal=55%	UQCR10/IDH3B/NDUFS4/UQCRB/NDUFS7/UQCRFS1/PDHA1/NDUFC2/NDUFA6/OGDH/NDUFS2/CYC1/RRM1/BCKDHA/PDHX/NDUFB6/NDUFV1/NDUFA2/NDUFA9/BCS1L/IDH3G/NDUFB5/NDUFA8/NDUFB9/MRPS36/CAT/PDK2/NDUFA4/UQCRC1/NDUFB8/NDUFV2/PDHB/NDUFB10/UQCRC2/NDUFA3/SDHB/BCKDHB/NDUFS1/NDUFB7/NDUFS3/NDUFB3/NDUFA12/NDUFA10/UQCRQ/DLD/NDUFA13/SDHA/HSD17B8/NDUFAB1/NDUFA5/NDUFA11/DLST/NDUFS8/ETFB/CBR4/SDHC/GPD1L/UQCR11/NDUFB11/NDUFS6/NDUFC1/…
LB	GO:0098803	respiratory chain complex	67	-0.690105	-2.67099	6.13728e-13	6.84307e-11	5.31359e-11	1106	tags=82%, list=27%, signal=61%	UQCR10/NDUFS4/UQCRB/NDUFS7/UQCRFS1/NDUFC2/NDUFA6/NDUFS2/CYC1/COX7A2/NDUFB6/NDUFV1/NDUFA2/NDUFA9/BCS1L/COX5A/NDUFB5/NDUFA8/NDUFB9/NDUFA4/COA6/UQCRC1/NDUFB8/NDUFV2/NDUFB10/UQCRC2/NDUFA3/COX6A1/SDHB/NDUFS1/NDUFB7/NDUFS3/NDUFB3/NDUFA12/NDUFA10/UQCRQ/COX4I1/COX6A2/NDUFA13/SDHA/NDUFAB1/NDUFA5/NDUFA11/NDUFS8/SDHC/UQCR11/NDUFB11/NDUFS6/NDUFC1/NDUFS5/COX8A/NDUFA1/UQCRH/COX7C/COX6B1
LB	GO:0098800	inner mitochondrial membrane protein complex	121	-0.5692	-2.44238	1.36931e-12	1.22143e-10	9.48429e-11	1173	tags=67%, list=28%, signal=49%	APOO/ATP5F1A/ATP5F1C/IMMT/UQCR10/NDUFS4/UQCRB/SPG7/PHB1/NDUFS7/UQCRFS1/ATP5F1D/NDUFC2/NDUFA6/MTX1/NDUFS2/TIMM50/ATP5F1B/CYC1/ATP5PD/ATP5ME/COX7A2/NDUFB6/NDUFV1/NDUFA2/TIMM21/NDUFA9/MTX2/BCS1L/APOOL/ATP5MK/ATP5MG/COX5A/NDUFB5/NDUFA8/NDUFB9/CHCHD10/TIMM9/ATP5PB/NDUFA4/UQCRC1/NDUFB8/NDUFV2/NDUFB10/UQCRC2/ATP5PO/NDUFA3/COX6A1/SDHB/ATP5MF/NDUFS1/NDUFB7/NDUFS3/NDUFB3/NDUFA12/NDUFA10/UQCRQ/COX4I1/COX6A2…
LB	GO:0022626	cytosolic ribosome	84	0.564349	2.27002	4.83495e-08	3.59398e-06	2.7907e-06	1257	tags=76%, list=30%, signal=54%	RPL3/RPS26/RPS27/RPL7A/RPL28/RPL35A/RPL26/RPL22/RPS24/RPS15/RPS23/RPS28/RPS6/RPS27L/RPS17/RPS7/RPL13/RPL32/RPL31/RPS9/RPS11/RPL37A/RPS15A/RPL5/RPL18A/RPS12/RPL4/RPL8/RPL36/RPS16/RPL13A/RPL6/RPS5/RPS18/RPL12/RPL10A/RPLP0/RPS14/RPL19/RPL24/RPL14/RPS21/ISG15/RPL27A/RPL27/RPL21/RPL17/RPS4X/DHX29/FAU/RPLP2/RPL7/RPL39/RPS13/RPS3A/RPL34/RPS19/RPS20/RPS3/RPL3L/RPL23/RPS25/RPL10/RPL15
LB	GO:0005747	mitochondrial respiratory chain complex I	40	-0.681877	-2.37236	8.18227e-08	4.05477e-06	3.1485e-06	1087	tags=82%, list=26%, signal=62%	NDUFS4/NDUFS7/NDUFC2/NDUFA6/NDUFS2/NDUFB6/NDUFV1/NDUFA2/NDUFA9/NDUFB5/NDUFA8/NDUFB9/NDUFA4/NDUFB8/NDUFV2/NDUFB10/NDUFA3/NDUFS1/NDUFB7/NDUFS3/NDUFB3/NDUFA12/NDUFA10/NDUFA13/NDUFAB1/NDUFA5/NDUFA11/NDUFS8/NDUFB11/NDUFS6/NDUFC1/NDUFS5/NDUFA1
LB	GO:0030964	NADH dehydrogenase complex	40	-0.681877	-2.37236	8.18227e-08	4.05477e-06	3.1485e-06	1087	tags=82%, list=26%, signal=62%	NDUFS4/NDUFS7/NDUFC2/NDUFA6/NDUFS2/NDUFB6/NDUFV1/NDUFA2/NDUFA9/NDUFB5/NDUFA8/NDUFB9/NDUFA4/NDUFB8/NDUFV2/NDUFB10/NDUFA3/NDUFS1/NDUFB7/NDUFS3/NDUFB3/NDUFA12/NDUFA10/NDUFA13/NDUFAB1/NDUFA5/NDUFA11/NDUFS8/NDUFB11/NDUFS6/NDUFC1/NDUFS5/NDUFA1
LB	GO:0045271	respiratory chain complex I	40	-0.681877	-2.37236	8.18227e-08	4.05477e-06	3.1485e-06	1087	tags=82%, list=26%, signal=62%	NDUFS4/NDUFS7/NDUFC2/NDUFA6/NDUFS2/NDUFB6/NDUFV1/NDUFA2/NDUFA9/NDUFB5/NDUFA8/NDUFB9/NDUFA4/NDUFB8/NDUFV2/NDUFB10/NDUFA3/NDUFS1/NDUFB7/NDUFS3/NDUFB3/NDUFA12/NDUFA10/NDUFA13/NDUFAB1/NDUFA5/NDUFA11/NDUFS8/NDUFB11/NDUFS6/NDUFC1/NDUFS5/NDUFA1
LB	GO:0070069	cytochrome complex	25	-0.693731	-2.16582	1.43598e-05	0.000640447	0.000497303	1106	tags=80%, list=27%, signal=59%	UQCR10/UQCRB/UQCRFS1/CYC1/COX7A2/BCS1L/COX5A/NDUFA4/COA6/UQCRC1/UQCRC2/COX6A1/UQCRQ/COX4I1/COX6A2/UQCR11/COX8A/UQCRH/COX7C/COX6B1
LB	GO:0022625	cytosolic large ribosomal subunit	45	0.590069	2.11277	3.4245e-05	0.00138848	0.00107814	1257	tags=78%, list=30%, signal=55%	RPL3/RPL7A/RPL28/RPL35A/RPL26/RPL22/RPL13/RPL32/RPL31/RPL37A/RPL5/RPL18A/RPL4/RPL8/RPL36/RPL13A/RPL6/RPL12/RPL10A/RPLP0/RPL19/RPL24/RPL14/RPL27A/RPL27/RPL21/RPL17/RPLP2/RPL7/RPL39/RPL34/RPL3L/RPL23/RPL10/RPL15
LB	GO:0071013	catalytic step 2 spliceosome	53	0.550712	2.0355	5.93184e-05	0.00217829	0.00169142	1266	tags=68%, list=30%, signal=48%	SNRPF/U2AF1/RBMX/SNW1/PNN/SF3A3/SF3B1/SRSF1/HNRNPC/PRPF19/SF3A2/SRRM2/PABPC1/SRRM1/SNRPB/HNRNPA1/SNRPE/CDC5L/SF3A1/PRPF8/SNRNP40/SF3B3/HNRNPF/SNRNP200/SNRPD3/HNRNPU/HNRNPK/HNRNPM/RALY/SNRPD1/HNRNPA3/DDX5/SNRPA1/RBM8A/MTREX/EIF4A3
LB	GO:0031253	cell projection membrane	81	0.478203	1.9126	6.34927e-05	0.00217829	0.00169142	987	tags=44%, list=24%, signal=35%	PODXL/THY1/EPB41L3/CD44/CORO1C/RAB8A/ARF4/AKT2/TWF1/EZR/ITGA5/CSPG4/EEF1A1/ATP2B1/MFSD10/UTRN/CLTB/MSN/ACE/MACF1/CEACAM1/TPM1/PAK1/SPTBN1/ARPC2/DIAPH1/MTMR6/CTNNB1/EHD1/KSR1/SLC27A4/MAPT/MAPRE1/STX4/ARF6/ITGB1
LB	GO:0005840	ribosome	175	0.385187	1.72688	0.000102495	0.00326521	0.00253541	940	tags=39%, list=23%, signal=32%	RRBP1/RPL3/MRPS6/RPS26/EIF2AK2/RPS27/RPL7A/RPL28/RPL35A/MRPL42/RPL26/RPL22/MRPL10/RPS24/RPS15/RPS23/MRPS34/RPS28/RPS6/RPS27L/RPS17/RPS7/RPL13/RPL32/RPL31/MRPL23/RPS9/RPS11/RPL37A/RPS15A/RPL5/RPL18A/RPS12/RPL4/RPL8/RPL36/RPS16/MRPL2/RPL13A/GCN1/RPL6/RPS5/RPS18/RPL12/RPL10A/RPLP0/MRPS30/RPS14/RPL19/RPL24/RPL14/MRPS16/RPS21/MRPS14/ISG15/APEX1/RPL27A/RPL27/SRP68/RPL21/RPL17/RPS4X/NPM1/DHX29/MRPL30/FA…
LB	GO:0098797	plasma membrane protein complex	123	0.420653	1.79624	0.000122727	0.00364908	0.00283348	989	tags=36%, list=24%, signal=28%	ATP1A4/CHRNB1/ATP6V0D1/ABHD12/CD74/NCSTN/KCNA7/CORO1C/AP2S1/CAV3/CDH15/GNAQ/ATP1A1/SLC3A2/ITGA5/C8G/GNAI3/FKBP1A/SNTB1/ABCB6/B2M/CLTC/AHNAK/AP2A1/UTRN/CLTB/LRP1/KCNQ5/ANXA2/SGCA/EMILIN1/AP2M1/RNF31/ITGA2B/CTNNB1/AP2A2/ATP1A2/ATP1B4/S100A10/KHDRBS1/GNA11/JUP/ITGB1/SGCG
LB	GO:0022627	cytosolic small ribosomal subunit	38	0.594468	2.05582	0.000194236	0.00450411	0.00349741	1228	tags=76%, list=30%, signal=54%	RPS26/RPS27/RPS24/RPS15/RPS23/RPS28/RPS6/RPS27L/RPS17/RPS7/RPS9/RPS11/RPS15A/RPS12/RPS16/RPS5/RPS18/RPS14/RPS21/ISG15/RPS4X/DHX29/FAU/RPS13/RPS3A/RPS19/RPS20/RPS3/RPS25
LB	GO:0005887	integral component of plasma membrane	139	0.399834	1.73872	0.000187245	0.00450411	0.00349741	801	tags=29%, list=19%, signal=25%	DCLK1/ATP1A4/PODXL/CHRNB1/CALHM5/TSPAN7/THY1/ABHD12/PGRMC1/NCSTN/PI4K2A/KCNA7/CD44/SLC2A5/VAMP2/CAV3/ATP1A1/RHCE/ITGA5/PDGFRB/C8G/M6PR/CSPG4/LNPEP/MAGT1/ATP2B1/CD47/BCAP31/LRP1/KCNQ5/STAB1/CEACAM1/EMILIN1/IGF2R/CD63/CLPTM1/PIGR/RNF31/SLC16A3/KTN1/ITGA2B
LB	GO:0044391	ribosomal subunit	158	0.388874	1.72281	0.000181784	0.00450411	0.00349741	940	tags=41%, list=23%, signal=33%	RPL3/MRPS6/RPS26/RPS27/RPL7A/RPL28/RPL35A/MRPL42/RPL26/RPL22/MRPL10/RPS24/RPS15/RPS23/MRPS34/RPS28/RPS6/RPS27L/RPS17/RPS7/RPL13/RPL32/RPL31/MRPL23/RPS9/RPS11/RPL37A/RPS15A/RPL5/RPL18A/RPS12/RPL4/RPL8/RPL36/RPS16/MRPL2/RPL13A/RPL6/RPS5/RPS18/RPL12/RPL10A/RPLP0/MRPS30/RPS14/RPL19/RPL24/RPL14/MRPS16/RPS21/MRPS14/ISG15/RPL27A/RPL27/RPL21/RPL17/RPS4X/NPM1/DHX29/MRPL30/FAU/RPLP2/RPL7/MRPL24
LB	GO:0005765	lysosomal membrane	144	0.385896	1.68779	0.000201978	0.00450411	0.00349741	931	tags=35%, list=22%, signal=28%	CHMP1B/ATP6V0D1/ACP2/ANKFY1/CD74/NCSTN/PI4K2A/VPS33B/CKAP4/AP2S1/AP3M1/GBA1/IFITM3/MYL11/GNAQ/SLC3A2/M6PR/GNAI3/LNPEP/SEH1L/ABCB6/MAGT1/DNAJC13/EEF1A1/LAMTOR3/CLTC/VAPA/AHNAK/PLD3/AP2A1/COL6A1/LAMTOR1/SEC13/LRP1/SNAPIN/ANXA2/AP1B1/SPAG9/CDIP1/CD63/AP2M1/ABCD1/LAMTOR2/PIGR/KLC2/AP2A2/BORCS6/SURF4/STOM/CTSA/VPS11
LB	GO:0098852	lytic vacuole membrane	144	0.385896	1.68779	0.000201978	0.00450411	0.00349741	931	tags=35%, list=22%, signal=28%	CHMP1B/ATP6V0D1/ACP2/ANKFY1/CD74/NCSTN/PI4K2A/VPS33B/CKAP4/AP2S1/AP3M1/GBA1/IFITM3/MYL11/GNAQ/SLC3A2/M6PR/GNAI3/LNPEP/SEH1L/ABCB6/MAGT1/DNAJC13/EEF1A1/LAMTOR3/CLTC/VAPA/AHNAK/PLD3/AP2A1/COL6A1/LAMTOR1/SEC13/LRP1/SNAPIN/ANXA2/AP1B1/SPAG9/CDIP1/CD63/AP2M1/ABCD1/LAMTOR2/PIGR/KLC2/AP2A2/BORCS6/SURF4/STOM/CTSA/VPS11
LB	GO:0031252	cell leading edge	148	0.388172	1.70131	0.000290763	0.00617526	0.00479505	1166	tags=43%, list=28%, signal=32%	PODXL/IQGAP2/THY1/S100A6/EPB41L3/CORO1A/GSN/VIM/CD44/CORO1C/ARF4/CORO1B/ABI1/AKT2/TWF1/EZR/COBL/BRK1/ITGA5/TUBG1/AAK1/CSPG4/ABLIM1/EEF1A1/MYADM/ATP2B1/WASF2/ENAH/INPPL1/CAPG/CTTN/P4HB/MACF1/TPM1/PABPC1/ACTR2/PAK1/SPTBN1/MYH9/DBN1/ARPC2/DIAPH1/BCAR1/MTMR6/CTNNB1/KSR1/SNX9/ARPC3/MAPT/ARPC5/STX4/ARF6/ITGB1/IQGAP1/SLK/S100A11/NCKAP1/RAB13/DBNL/DCTN1/HAX1/ARHGEF7/RPS3
LB	GO:0045277	respiratory chain complex IV	16	-0.71461	-1.97576	0.000387291	0.00690928	0.005365	811	tags=69%, list=20%, signal=56%	COX7A2/COX5A/NDUFA4/COA6/UQCRC2/COX6A1/COX4I1/COX6A2/COX8A/COX7C/COX6B1
LB	GO:0005802	trans-Golgi network	72	0.465346	1.81774	0.000377611	0.00690928	0.005365	1100	tags=47%, list=26%, signal=35%	SLC66A2/POSTN/PREPL/PLOD3/CD74/AP4B1/PI4K2A/RAB8A/ARL5A/VAMP2/GBA1/M6PR/SCAMP1/CLTC/BPNT2/CLTCL1/CLTB/ARL1/EIPR1/AP1B1/IGF2R/TGFBI/MYO18A/MYO1B/LAP3/CHID1/SNX9/YIPF5/STX4/VAMP3/RAB13/TRAPPC9/OSBP/AP1M1
LB	GO:0005777	peroxisome	66	-0.466075	-1.80051	0.000382464	0.00690928	0.005365	930	tags=41%, list=22%, signal=32%	FIS1/ACSL1/HSD17B4/MAVS/NUDT19/VWA8/GRHPR/CAT/PRDX5/PTGR3/EPHX2/IDH1/RIDA/CRAT/ECI2/ISOC1/EHHADH/ECH1/IDH2/HSDL2/IDI1/MUL1/ACOX2/MLYCD/SOD1/IDI2/PXMP2
LB	GO:0042579	microbody	66	-0.466075	-1.80051	0.000382464	0.00690928	0.005365	930	tags=41%, list=22%, signal=32%	FIS1/ACSL1/HSD17B4/MAVS/NUDT19/VWA8/GRHPR/CAT/PRDX5/PTGR3/EPHX2/IDH1/RIDA/CRAT/ECI2/ISOC1/EHHADH/ECH1/IDH2/HSDL2/IDI1/MUL1/ACOX2/MLYCD/SOD1/IDI2/PXMP2
LB	GO:0140534	endoplasmic reticulum protein-containing complex	67	0.474687	1.83413	0.000473105	0.00811558	0.00630169	858	tags=40%, list=21%, signal=33%	PPIB/DAD1/CAMLG/TAP1/SPCS2/HSP90B1/SEC61A1/FKBP1A/SPCS3/MAGT1/B2M/KRTCAP2/HSPA5/DERL1/P4HB/SSR4/RINT1/STT3A/EMC7/HYOU1/PDIA3/EMC3/GANAB/EMC1/SRPRB/TAP2/SEC61B
LB	GO:0005751	mitochondrial respiratory chain complex IV	15	-0.709628	-1.92896	0.00064072	0.0105837	0.0082182	811	tags=67%, list=20%, signal=54%	COX7A2/COX5A/NDUFA4/UQCRC2/COX6A1/COX4I1/COX6A2/COX8A/COX7C/COX6B1
LB	GO:0005938	cell cortex	130	0.391407	1.6864	0.000719016	0.0111109	0.00862753	1158	tags=43%, list=28%, signal=32%	SEPTIN6/CORO1A/HCLS1/EXOC6B/MARCKS/GSN/CORO1C/CTSZ/FGB/EXOC1/AGTRAP/ACTN3/ASPH/AKT2/EZR/COBL/EXOC3/TPM4/PFN1/SEPTIN9/EEF1A1/MYADM/ACTR1A/SPTB/UTRN/CLTB/TNFAIP2/CTTN/CAP1/DCTN4/NCL/ACTR2/AKAP12/SPTBN1/MYH9/DBN1/SEPTIN11/CTNNB1/SPTAN1/SNX9/MAPRE1/PLA2G4C/DYNC1H1/ARF6/TMOD1/SPTBN2/IQGAP1/SEPTIN7/PVALB/POTEF/EXOC7/DBNL/DCTN1/HAX1/PTK2/ARHGEF7
LB	GO:0005635	nuclear envelope	196	0.342176	1.55838	0.000722457	0.0111109	0.00862753	717	tags=23%, list=17%, signal=20%	MVP/GTF3C3/CHMP1B/NUCB2/PLPP7/RTN4/S100A6/MX1/LMNB1/RAE1/TMEM201/OSBPL8/DMPK/AAAS/RRP12/CCAR1/TMEM43/LRRC59/NUP35/GNAQ/LMO7/JPT1/AGFG1/WDR3/NUP107/CLIC1/SEH1L/DNAJC2/MFSD10/VAPA/IPO9/TUBB/MYOF/MTDH/MGST2/CEPT1/SEC13/SYNE1/NUP88/ZMPSTE24/IGF2R/ABCF1/LMNA/AKAP6/PAK1
LB	GO:0005758	mitochondrial intermembrane space	58	-0.475596	-1.79158	0.00100449	0.0149334	0.0115957	654	tags=50%, list=16%, signal=43%	TIMM10B/AIFM1/DIABLO/TRAP1/OPA1/IMMT/THEM4/TIMM13/MIX23/CHCHD7/NDUFA8/CHCHD10/TIMM9/CAT/COA6/MYOC/CPOX/CYCS/NDUFS1/NDUFB7/SIRT5/TIMM8B/SUOX/PARK7/UQCC2/CHCHD4/NDUFS5/SOD1/COX19
LB	GO:0030684	preribosome	15	0.727332	1.9863	0.00104569	0.0149644	0.0116198	799	tags=73%, list=19%, signal=59%	BYSL/RSL1D1/PDCD11/FBL/WDR3/XRCC5/RPS7/NOP56/PRKDC/NOP58/SNU13
LB	GO:0032040	small-subunit processome	10	0.777597	1.89317	0.00110163	0.0149644	0.0116198	799	tags=90%, list=19%, signal=73%	PDCD11/FBL/WDR3/XRCC5/RPS7/NOP56/PRKDC/NOP58/SNU13
LB	GO:0005788	endoplasmic reticulum lumen	124	0.385041	1.6457	0.00110723	0.0149644	0.0116198	817	tags=35%, list=20%, signal=29%	COL5A2/SERPINH1/ERLEC1/FN1/PLOD3/COLGALT1/ERAP2/PPIB/TNC/LTBP1/COL14A1/CTSZ/CKAP4/TMEM43/FGG/COL5A1/HSP90B1/COL18A1/POGLUT3/VCAN/FGA/COL6A3/B2M/COL6A2/HSPA5/COL1A1/COL1A2/THBS1/ARSB/P4HB/COL6A1/APOB/MINPP1/IGFBP5/TXNDC5/PDIA4/SELENOF/HYOU1/COL15A1/PDIA3/KTN1/GANAB/ADAM10
LB	GO:0015030	Cajal body	22	0.636741	1.92432	0.00121565	0.0150606	0.0116945	564	tags=50%, list=14%, signal=43%	NHP2/U2AF1/PRPF4/DDX42/FBL/EWSR1/DDX46/DKC1/SNRPC/SART3/SRRM2
LB	GO:0005791	rough endoplasmic reticulum	37	0.542999	1.86772	0.00114825	0.0150606	0.0116945	858	tags=43%, list=21%, signal=35%	PLOD3/SEC62/RPS26/CKAP4/TMCC1/SEC61A1/RPS23/RPS28/ARSB/RPL4/SSR4/RPL6/RPS21/RPL27/SRPRB/SEC61B
LB	GO:0031226	intrinsic component of plasma membrane	153	0.37332	1.64342	0.00119778	0.0150606	0.0116945	801	tags=28%, list=19%, signal=24%	DCLK1/ATP1A4/PODXL/CHRNB1/CALHM5/TSPAN7/THY1/ABHD12/PGRMC1/NCSTN/PI4K2A/KCNA7/CD44/SLC2A5/VAMP2/CAV3/ATP1A1/RHCE/ITGA5/PDGFRB/C8G/M6PR/CSPG4/LNPEP/MAGT1/ATP2B1/SPTB/TGM2/CD47/BCAP31/LRP1/KCNQ5/STAB1/CEACAM1/EMILIN1/IGF2R/CD63/CLPTM1/PIGR/RNF31/SLC16A3/KTN1/ITGA2B
LB	GO:0005681	spliceosomal complex	96	0.413539	1.70018	0.00142147	0.0171345	0.0133048	1266	tags=58%, list=30%, signal=42%	SNRPF/U2AF1/LGALS3/RBMX/PRPF4/IK/LSM6/RBM17/SNW1/SMU1/PNN/SF3A3/SF3B1/SRSF1/TRA2A/DDX46/SNRPC/HNRNPC/LSM4/PRPF19/SF3A2/SRRM2/PABPC1/SRRM1/NCL/SNRPB/HNRNPA1/YBX1/SNRPE/CDC5L/SNU13/SF3A1/UPF1/PRPF8/SNRNP40/SF3B3/HNRNPF/SNRNP200/SNRPD3/HNRNPU/HNRNPK/DHX15/HNRNPM/RALY/SNRPD1/HNRNPA3/DDX5/DDX39B/USP39/SNRPA1/RBM8A/CLNS1A/PRPF31/TRA2B/MTREX/EIF4A3
LB	GO:0030864	cortical actin cytoskeleton	39	0.533022	1.85475	0.00155235	0.0177525	0.0137847	1131	tags=54%, list=27%, signal=40%	CORO1A/HCLS1/GSN/ACTN3/COBL/EEF1A1/MYADM/SPTB/UTRN/CTTN/CAP1/ACTR2/SPTBN1/MYH9/DBN1/SPTAN1/SNX9/SPTBN2/IQGAP1/PVALB/DBNL
LB	GO:0031256	leading edge membrane	47	0.510215	1.84681	0.00151652	0.0177525	0.0137847	987	tags=47%, list=24%, signal=36%	THY1/EPB41L3/CD44/CORO1C/ARF4/AKT2/TWF1/EZR/ITGA5/CSPG4/EEF1A1/ATP2B1/MACF1/TPM1/PAK1/SPTBN1/DIAPH1/MTMR6/KSR1/MAPT/STX4/ITGB1
LB	GO:0031904	endosome lumen	10	0.76155	1.8541	0.00192545	0.0214157	0.0166291	686	tags=60%, list=17%, signal=50%	AP4B1/LGMN/LNPEP/B2M/APOB/CD63
LB	GO:0098791	Golgi apparatus subcompartment	90	0.421602	1.71597	0.00196871	0.0214157	0.0166291	1150	tags=47%, list=28%, signal=34%	SLC66A2/POSTN/PREPL/PLOD3/CD74/AP4B1/PI4K2A/RAB8A/ARL5A/GPR89A/VAMP2/GBA1/GOLGA2/M6PR/SCAMP1/CLTC/BPNT2/CLTCL1/CLTB/BCAP31/ARL1/EIPR1/AP1B1/TRAPPC4/IGF2R/TGFBI/MYO18A/MYO1B/LAP3/CHID1/SNX9/RASIP1/YIPF5/STX4/NSF/VAMP3/RAB13/TRAPPC9/OSBP/AP1M1/GOLGA3/ATG9A
LB	GO:0030117	membrane coat	52	0.473399	1.74021	0.00217574	0.022567	0.0175231	722	tags=38%, list=17%, signal=32%	CHMP1B/AP4B1/AP2S1/AP3M1/CLTC/ARCN1/COPB1/AP2A1/CLTCL1/CLTB/COPA/SEC13/KCNQ5/AP1B1/SAR1A/COPZ2/IGF2R/AP2M1/SCYL1/COPZ1
LB	GO:0048475	coated membrane	52	0.473399	1.74021	0.00217574	0.022567	0.0175231	722	tags=38%, list=17%, signal=32%	CHMP1B/AP4B1/AP2S1/AP3M1/CLTC/ARCN1/COPB1/AP2A1/CLTCL1/CLTB/COPA/SEC13/KCNQ5/AP1B1/SAR1A/COPZ2/IGF2R/AP2M1/SCYL1/COPZ1
LB	GO:0042788	polysomal ribosome	26	0.586663	1.85359	0.00275088	0.0266716	0.0207103	764	tags=54%, list=18%, signal=44%	RPS26/RPL7A/RPS23/RPS28/RPL32/RPL31/RPL18A/RPL8/RPL36/RPL6/RPL10A/RPL19/RPL24/RPS21
LB	GO:0005581	collagen trimer	22	0.609946	1.84334	0.00270848	0.0266716	0.0207103	740	tags=59%, list=18%, signal=49%	COL5A2/COL14A1/C1QB/COL5A1/COL18A1/COL6A3/COL6A2/COL1A1/COL1A2/COL6A1/C1QC/EMILIN1/COL15A1
LB	GO:0099572	postsynaptic specialization	85	0.414293	1.67053	0.00268233	0.0266716	0.0207103	1234	tags=47%, list=30%, signal=34%	DCLK1/CHRNB1/RTN4/CPEB4/RAB8A/ADD2/RPS27/ABI1/ATP1A1/DVL1/HOMER3/MAP1B/RPL8/RPL6/ACTR2/RPS18/SPTBN1/RPL12/RPL10A/RPLP0/DBN1/RPS14/RPL14/SLC16A3/ADAM10/CTNNB1/STRN/CAP2/RPL7/NSF/ADD1/RPS13/RPS19/DBNL/RPS3/EIF3A/PAK2/FXR1/RPS25/VPS35
LB	GO:0030863	cortical cytoskeleton	53	0.467337	1.72734	0.00287194	0.0266851	0.0207208	1131	tags=47%, list=27%, signal=35%	CORO1A/HCLS1/GSN/ACTN3/EZR/COBL/TPM4/EEF1A1/MYADM/SPTB/UTRN/CTTN/CAP1/ACTR2/SPTBN1/MYH9/DBN1/SPTAN1/SNX9/MAPRE1/TMOD1/SPTBN2/IQGAP1/PVALB/DBNL
LB	GO:0015935	small ribosomal subunit	68	0.439937	1.70357	0.00283774	0.0266851	0.0207208	886	tags=43%, list=21%, signal=34%	MRPS6/RPS26/RPS27/MRPL42/RPS24/RPS15/RPS23/MRPS34/RPS28/RPS6/RPS27L/RPS17/RPS7/RPS9/RPS11/RPS15A/RPS12/RPS16/RPS5/RPS18/RPS14/MRPS16/RPS21/MRPS14/ISG15/RPS4X/NPM1/DHX29/FAU
LB	GO:0030176	integral component of endoplasmic reticulum membrane	58	0.454001	1.70751	0.00296215	0.0269616	0.0209355	834	tags=38%, list=20%, signal=31%	RRBP1/RTN4/SEC62/CD74/CAMLG/TAP1/ESYT1/ATP13A1/SEC61A1/B2M/HSPA5/SLC35B1/DERL1/BCAP31/ERGIC1/ZMPSTE24/EMC7/PDIA3/EMC3/KTN1/EMC1/TAP2
LB	GO:0005750	mitochondrial respiratory chain complex III	10	-0.735826	-1.79074	0.00329694	0.0288321	0.0223879	1106	tags=100%, list=27%, signal=74%	UQCRB/UQCRFS1/CYC1/BCS1L/UQCRC1/UQCRC2/UQCRQ/UQCR11/UQCRH
LB	GO:0045275	respiratory chain complex III	10	-0.735826	-1.79074	0.00329694	0.0288321	0.0223879	1106	tags=100%, list=27%, signal=74%	UQCRB/UQCRFS1/CYC1/BCS1L/UQCRC1/UQCRC2/UQCRQ/UQCR11/UQCRH
LB	GO:0005882	intermediate filament	45	0.490837	1.75747	0.00344548	0.028994	0.0225137	579	tags=36%, list=14%, signal=31%	NES/KRT9/LMNB1/SYNC/VIM/KRT17/KRT1/PNN/PKP1/DES/KRT78/KRT5/KRT86/KRT14/MACF1/CSNK1A1
LB	GO:0005774	vacuolar membrane	156	0.358736	1.58352	0.00338376	0.028994	0.0225137	702	tags=28%, list=17%, signal=24%	CHMP1B/ATP6V0D1/ACP2/ANKFY1/CD74/NCSTN/PI4K2A/VPS33B/CKAP4/AP2S1/AP3M1/GBA1/IFITM3/MYL11/GNAQ/SLC3A2/M6PR/GNAI3/MAP1LC3A/LNPEP/SEH1L/ABCB6/MAGT1/DNAJC13/EEF1A1/LAMTOR3/CLTC/VAPA/AHNAK/PLD3/AP2A1/COL6A1/LAMTOR1/SEC13/LRP1/SNAPIN/ANXA2/AP1B1/SPAG9/CDIP1/CD63/AP2M1/ABCD1
LB	GO:0045239	tricarboxylic acid cycle enzyme complex	15	-0.658454	-1.78986	0.00401683	0.0331761	0.025761	1430	tags=100%, list=34%, signal=66%	IDH3A/BCKDK/IDH3B/OGDH/BCKDHA/SUCLG2/IDH3G/MRPS36/FH/BCKDHB/SUCLA2/DLD/DLST/SUCLG1
LB	GO:0001726	ruffle	67	0.430933	1.66507	0.00463616	0.0375951	0.0291923	1220	tags=51%, list=29%, signal=36%	PODXL/S100A6/CORO1C/ARF4/AKT2/TWF1/EZR/COBL/ITGA5/CSPG4/EEF1A1/MYADM/WASF2/CAPG/CTTN/MACF1/TPM1/PAK1/MYH9/DIAPH1/BCAR1/MTMR6/KSR1/SNX9/ARF6/ITGB1/IQGAP1/S100A11/NCKAP1/DBNL/ARHGEF7/RPS3/MTMR9/TLN1
LB	GO:0005782	peroxisomal matrix	29	-0.539993	-1.74936	0.00482812	0.0377779	0.0293343	843	tags=45%, list=20%, signal=36%	HSD17B4/NUDT19/GRHPR/CAT/PRDX5/EPHX2/IDH1/CRAT/ECI2/EHHADH/ECH1/ACOX2/MLYCD
LB	GO:0031907	microbody lumen	29	-0.539993	-1.74936	0.00482812	0.0377779	0.0293343	843	tags=45%, list=20%, signal=36%	HSD17B4/NUDT19/GRHPR/CAT/PRDX5/EPHX2/IDH1/CRAT/ECI2/EHHADH/ECH1/ACOX2/MLYCD
LB	GO:0014069	postsynaptic density	83	0.398164	1.59929	0.00541082	0.0409021	0.0317602	1234	tags=47%, list=30%, signal=34%	DCLK1/RTN4/CPEB4/RAB8A/ADD2/RPS27/ABI1/ATP1A1/DVL1/HOMER3/MAP1B/RPL8/RPL6/ACTR2/RPS18/SPTBN1/RPL12/RPL10A/RPLP0/DBN1/RPS14/RPL14/SLC16A3/ADAM10/CTNNB1/STRN/CAP2/RPL7/NSF/ADD1/RPS13/RPS19/DBNL/RPS3/EIF3A/PAK2/FXR1/RPS25/VPS35
LB	GO:0045121	membrane raft	106	0.375384	1.56918	0.00538922	0.0409021	0.0317602	643	tags=25%, list=15%, signal=21%	ATP1A4/PODXL/SERPINH1/THY1/BTK/PI4K2A/CORO1C/ADD2/CAV3/CDH15/ATP1A1/EZR/GNAI3/MYADM/LAMTOR3/ATP2B1/CAVIN4/AHNAK/TUBB/MYOF/ERLIN1/LAMTOR1/ANK2/ANXA2/CAVIN3/SGCA
LB	GO:0022624	proteasome accessory complex	23	0.578638	1.76911	0.00556357	0.0413559	0.0321125	1595	tags=83%, list=38%, signal=51%	PSME2/PSME1/PSMD14/PSMC4/PSMD11/PSMC5/PSMD3/PSMC6/PSMC2/PSMD1/PSMD7/PSMC1/PSMD8/PSMD2/PSMD9/PSME3/PSMD12/ADRM1/PSMD5
LB	GO:0031227	intrinsic component of endoplasmic reticulum membrane	60	0.449722	1.6994	0.00573702	0.0418481	0.0324948	968	tags=42%, list=23%, signal=32%	RRBP1/RTN4/SEC62/CD74/CAMLG/TAP1/ESYT1/ATP13A1/SEC61A1/B2M/HSPA5/SLC35B1/DERL1/BCAP31/ERGIC1/ZMPSTE24/EMC7/PDIA3/EMC3/KTN1/EMC1/TAP2/HACD1/EMC2/ESYT2
LB	GO:0005844	polysome	48	0.463684	1.68654	0.00581745	0.0418481	0.0324948	1219	tags=50%, list=29%, signal=36%	VIM/RPS26/RPL7A/RPS23/RPS28/RPS6/RPL32/RPL31/RPL18A/RPL8/RPL36/GCN1/RPL6/RPL10A/RPL19/RPL24/RPS21/RPS4X/HDLBP/RPL39/BTF3/RPS3/FXR1/EIF3H
LB	GO:0098857	membrane microdomain	107	0.373491	1.56486	0.00597134	0.0422733	0.0328249	643	tags=24%, list=15%, signal=21%	ATP1A4/PODXL/SERPINH1/THY1/BTK/PI4K2A/CORO1C/ADD2/CAV3/CDH15/ATP1A1/EZR/GNAI3/MYADM/LAMTOR3/ATP2B1/CAVIN4/AHNAK/TUBB/MYOF/ERLIN1/LAMTOR1/ANK2/ANXA2/CAVIN3/SGCA
LB	GO:0031970	organelle envelope lumen	62	-0.424156	-1.62124	0.00670083	0.0466964	0.0362594	654	tags=31%, list=16%, signal=26%	NDUFA8/CHCHD10/TIMM9/CAT/COA6/MYOC/CPOX/CYCS/NDUFS1/NDUFB7/SIRT5/TIMM8B/SUOX/PARK7/UQCC2/CHCHD4/NDUFS5/SOD1/COX19
LB	GO:0097730	non-motile cilium	17	0.622606	1.75689	0.0073514	0.0498305	0.0386931	533	tags=41%, list=13%, signal=36%	ATP1A4/RAB8A/GNAQ/VCAN/TUBG1/SEPTIN9/MAP1B
LB	GO:0030120	vesicle coat	36	0.494709	1.68423	0.00737403	0.0498305	0.0386931	1281	tags=67%, list=31%, signal=47%	AP2S1/CLTC/ARCN1/COPB1/AP2A1/CLTCL1/CLTB/COPA/SEC13/AP1B1/SAR1A/COPZ2/AP2M1/SCYL1/COPZ1/AP2A2/COPB2/PDCD6/TMED7/AP1M1/SEC23A/SEC24B/SEC24C/AP1G1

## Sheet: 3 GOBP (w. covariates)
covariate	group	go_term	description	setSize	enrichment_score	NES	p-value	adjusted p-value	q-value	rank	leading_edge	core_enrichment
weight	fb	GO:0030199	collagen fibril organization	23	0.786092	2.18363	4.74815e-07	0.000797813	0.00076653	196	tags=43%, list=5%, signal=42%	COL3A1/COL5A2/COL1A1/COL1A2/SERPINH1/COL5A3/PXDN/COL5A1/EMILIN1/COL14A1			Gene set enrichment results (GO:BP with covariates)
weight	fb	GO:0045229	external encapsulating structure organization	80	0.578414	2.05294	5.3961e-07	0.000797813	0.00076653	198	tags=24%, list=5%, signal=23%	COL3A1/COL5A2/COL1A1/COL4A1/COL8A1/COL1A2/COL4A2/SERPINH1/COL5A3/PXDN/COL5A1/EMILIN1/COL4A3/ENG/POSTN/HRNR/SMAD4/COL14A1/ABI3BP			covariate:		Covariate used in the limma model
weight	fb	GO:0030198	extracellular matrix organization	78	0.57356	2.02447	2.32856e-06	0.00172139	0.00165389	198	tags=23%, list=5%, signal=22%	COL3A1/COL5A2/COL1A1/COL4A1/COL8A1/COL1A2/COL4A2/SERPINH1/COL5A3/PXDN/COL5A1/EMILIN1/COL4A3/ENG/POSTN/SMAD4/COL14A1/ABI3BP			group:		Intervention group ("All" is GSEA run on all results irrespective of intervention group)
weight	fb	GO:0043062	extracellular structure organization	78	0.57356	2.02447	2.32856e-06	0.00172139	0.00165389	198	tags=23%, list=5%, signal=22%	COL3A1/COL5A2/COL1A1/COL4A1/COL8A1/COL1A2/COL4A2/SERPINH1/COL5A3/PXDN/COL5A1/EMILIN1/COL4A3/ENG/POSTN/SMAD4/COL14A1/ABI3BP			go_term:		GO identifier corresponding to the tested gene set
weight	fb	GO:0006084	acetyl-CoA metabolic process	25	-0.665144	-2.12572	5.16148e-05	0.0177972	0.0170993	650	tags=52%, list=16%, signal=44%	PDK1/DLST/PDHA1/ACAT1/DLAT/DIP2A/AASS/NUDT8/HMGCS2/HMGCS1/MPC2/PDK4/ACACA			description:		Plain-text description of the GO term or pathway
weight	fb	GO:0015986	proton motive force-driven ATP synthesis	60	-0.517464	-2.01319	6.70153e-05	0.0177972	0.0170993	1258	tags=62%, list=30%, signal=44%	NDUFA9/NDUFV1/NDUFA8/NDUFS1/NDUFA12/ATP5PO/NDUFS8/NDUFA10/NDUFV2/SDHB/NDUFS3/NDUFAB1/ATP5F1B/NDUFB7/ATP5PB/NDUFA11/NDUFB5/NDUFB2/NDUFS4/NDUFS5/ATP5MG/NDUFS7/NDUFS6/ATP5F1C/NDUFA3/ATP5F1A/NDUFV3/DNAJC30/NDUFB3/NDUFB1/ATP5MF/ATP5ME/NDUFB6/ATP5MC1/NDUFB4/ATP5MJ/ATP5F1E			setSize:		Number of genes in the GO term or pathway present in the dataset and used for enrichment testing
weight	fb	GO:0006754	ATP biosynthetic process	70	-0.498239	-1.99815	3.38464e-05	0.0177972	0.0170993	1258	tags=61%, list=30%, signal=44%	NDUFA9/NDUFV1/NDUFA8/NDUFS1/NDUFA12/ATP5PO/NDUFS8/NDUFA10/NDUFV2/SDHB/NDUFS3/NDUFAB1/ATP5F1B/NDUFB7/ATP5PB/NDUFA11/ALDOA/NDUFB5/NDUFB2/ENO1/NDUFS4/NDUFS5/ATP5MG/NDUFS7/NDUFS6/ATP5F1C/NDUFA3/ATP5F1A/NDUFV3/COX11/DNAJC30/NDUFB3/DMAC2L/NDUFB1/ATP5MF/ATP5ME/NDUFB6/ATP5MC1/NUDT2/NDUFB4/ATP5MJ/ATP5F1E/UQCC3			enrichment_score:		Raw enrichment score (ES) reflecting the degree to which genes in the set are overrepresented at the extremes of the ranked list
weight	fb	GO:0035987	endodermal cell differentiation	19	0.748201	1.991	5.70995e-05	0.0177972	0.0170993	217	tags=37%, list=5%, signal=35%	COL5A2/COL8A1/COL4A2/ITGA5/COL5A1/FN1/HSBP1			NES:		Normalized enrichment score (NES), accounting for gene set size and multiple comparisons
weight	fb	GO:0042776	proton motive force-driven mitochondrial ATP synthesis	55	-0.519785	-1.98125	9.09845e-05	0.0177972	0.0170993	1258	tags=64%, list=30%, signal=45%	NDUFA9/NDUFV1/NDUFA8/NDUFS1/NDUFA12/ATP5PO/NDUFS8/NDUFA10/NDUFV2/SDHB/NDUFS3/NDUFAB1/ATP5F1B/NDUFB7/ATP5PB/NDUFA11/NDUFB5/NDUFB2/NDUFS4/NDUFS5/ATP5MG/NDUFS7/NDUFS6/ATP5F1C/NDUFA3/ATP5F1A/NDUFV3/DNAJC30/NDUFB3/NDUFB1/ATP5MF/ATP5ME/NDUFB6/NDUFB4/ATP5F1E			p-value:		Raw, unadjusted p-value for enrichment, before adjustment for multiple testing
weight	fb	GO:0048592	eye morphogenesis	19	0.74116	1.97227	8.06363e-05	0.0177972	0.0170993	55	tags=32%, list=1%, signal=31%	COL5A2/COL8A1/AQP1/FBN1/COL5A1/THY1			adjusted p-value:		Adjusted p-value after correction for multiple testing (Benjamini–Hochberg)
weight	fb	GO:0001706	endoderm formation	20	0.732423	1.97121	0.000114354	0.0177972	0.0170993	217	tags=35%, list=5%, signal=33%	COL5A2/COL8A1/COL4A2/ITGA5/COL5A1/FN1/HSBP1			q-value:		Adjusted p-values after correction for multiple testing (Storey & Tibshirani, 2003. PMID: 12883005)
weight	fb	GO:0045109	intermediate filament organization	28	0.676195	1.9667	0.000104414	0.0177972	0.0170993	613	tags=57%, list=15%, signal=49%	KRT16/KRT6A/KRT14/KRT6C/KRT2/KRT5/KRT15/KRT17/AGFG1/KRT10/KRT77/DNAJB6/KRT1/KRT9/KRT13/KRT71			rank:		Rank at which the peak enrichment score occurs in the ranked list of genes.
weight	fb	GO:0032964	collagen biosynthetic process	12	0.823599	1.96122	5.43419e-05	0.0177972	0.0170993	306	tags=58%, list=7%, signal=54%	COL1A1/SERPINH1/COL5A1/PCOLCE/EMILIN1/ENG/HDAC2			leading_edge:	tags	Percentage of gene set members contributing to enrichment
weight	fb	GO:0007492	endoderm development	24	0.69177	1.9394	9.62556e-05	0.0177972	0.0170993	346	tags=38%, list=8%, signal=35%	COL5A2/COL8A1/COL4A2/ITGA5/COL5A1/FN1/SMAD4/HSBP1/PELO				list	Percentage of ranked list containing leading-edge subset
weight	fb	GO:0043588	skin development	77	0.538045	1.89389	7.12961e-05	0.0177972	0.0170993	416	tags=32%, list=10%, signal=30%	COL3A1/COL5A2/COL1A1/KRT16/KRT6A/COL1A2/COL5A3/COL5A1/KRT14/HRNR/KRT6C/KRT2/SMAD4/CDSN/ANXA1/KRT5/KRT17/KRT10/CLIC4/HDAC2/ZMPSTE24/KRT77/ABCB6/KRT1/YAP1				signal	Enrichment signal strength heuristic (combination of 'tags' and 'list').	More information
weight	fb	GO:0001501	skeletal system development	75	0.538723	1.88994	6.30311e-05	0.0177972	0.0170993	980	tags=43%, list=24%, signal=33%	COL3A1/COL5A2/COL1A1/COL1A2/FBN1/SERPINH1/ENG/WDR5/CD44/TGM2/MUSTN1/ZMPSTE24/EFEMP1/BGN/RHOA/TTC9/ECM1/HEXA/AHSG/PTPN11/ANXA2/SMAD3/BPNT2/HEXB/DDRGK1/TBX15/ATP6AP1/TGFBI/PRKRA/EIF4A3/DLG1/PAFAH1B1			core_enrichment:		Proteins belonging to the leading-edge subset for this enrichment result
weight	fb	GO:0071560	cellular response to transforming growth factor beta stimulus	65	0.550185	1.88721	8.75102e-05	0.0177972	0.0170993	705	tags=35%, list=17%, signal=30%	ANKRD1/COL3A1/COL1A1/LTBP1/COL1A2/COL4A2/FBN1/ENG/POSTN/SMAD4/CILP/HDAC2/ASPN/LEMD3/PXN/TGFB1I1/GIPC1/CRK/PAK2/SMAD3/LRG1/RBBP7/HSP90AB1
weight	fb	GO:0071559	response to transforming growth factor beta	67	0.541898	1.86854	0.000107174	0.0177972	0.0170993	705	tags=34%, list=17%, signal=29%	ANKRD1/COL3A1/COL1A1/LTBP1/COL1A2/COL4A2/FBN1/ENG/POSTN/SMAD4/CILP/HDAC2/ASPN/LEMD3/PXN/TGFB1I1/GIPC1/CRK/PAK2/SMAD3/LRG1/RBBP7/HSP90AB1
weight	fb	GO:0045333	cellular respiration	161	-0.374859	-1.71976	0.0001088	0.0177972	0.0170993	1074	tags=52%, list=26%, signal=40%	NDUFS1/NDUFA12/ATP5PO/CHCHD4/IDH1/SUCLG1/NDUFS8/NDUFA10/PPIF/NDUFV2/DHTKD1/PDHB/SDHB/NDUFS3/PARK7/FXN/MDH2/DLD/FH/NDUFAB1/COA6/ATP5F1B/CAT/SUCLA2/UQCRC1/BNIP3/COX5A/MDH1/ACLY/SDHAF4/SUCLG2/NDUFB7/ATP5PB/NDUFA11/COQ10A/GPD1/NDUFB5/IDH3A/ETFDH/COX5B/NDUFB2/ADSL/NDUFS4/NDUFS5/ATP5MG/NDUFS7/AFG1L/COX7A2L/NDUFS6/UQCRQ/ETFA/SIRT3/SLC25A12/ATP5F1C/ISCU/DLST/COX6C/NNT/GPD2/NDUFA3/ATP5F1A/NDUFV3/PDHA1/ETF…
weight	fb	GO:0009142	nucleoside triphosphate biosynthetic process	81	-0.456216	-1.87812	0.000137809	0.0194048	0.0186439	854	tags=41%, list=21%, signal=33%	NDUFB7/ATP5PB/NDUFA11/ALDOA/NDUFB5/NDUFB2/ENO1/NDUFS4/NDUFS5/ATP5MG/NDUFS7/NDUFS6/AK1/ATP5F1C/NDUFA3/ATP5F1A/NDUFV3/COX11/DNAJC30/NDUFB3/DMAC2L/NDUFB1/ATP5MF/ATP5ME/NDUFB6/ATP5MC1/NUDT2/CTPS2/CMPK2/NDUFB4/ATP5MJ/ATP5F1E/UQCC3
weight	fb	GO:0001568	blood vessel development	172	0.436133	1.71077	0.000135457	0.0194048	0.0186439	765	tags=30%, list=18%, signal=26%	COL3A1/COL1A1/COL4A1/COL8A1/COL1A2/COL4A2/THBS4/AQP1/PXDN/ITGA5/COL5A1/THY1/EMILIN1/COL4A3/ENG/PLXND1/ACTG1/SPARC/FN1/ANXA1/ACE/PARVA/RSPO3/GTF2I/PRKCA/AAMP/CLIC4/TNNI3/TLR3/CLEC14A/KRT1/APOD/YAP1/RHOA/HK2/ECM1/APOE/PDCL3/MYO18B/EGLN1/SARS1/ANXA2/CDC42/LRG1/SLC12A2/TYMP/BSG/MAP2K1/WASF2/MYH9/NAA15/RGCC
weight	fb	GO:0001944	vasculature development	179	0.426995	1.68126	0.000170172	0.0228726	0.0219758	765	tags=30%, list=18%, signal=25%	COL3A1/COL1A1/COL4A1/COL8A1/COL1A2/COL4A2/THBS4/AQP1/PXDN/ITGA5/COL5A1/THY1/EMILIN1/COL4A3/ENG/PLXND1/ACTG1/SPARC/FN1/ANXA1/ACE/PARVA/RSPO3/GTF2I/PRKCA/AAMP/CLIC4/TNNI3/TLR3/CLEC14A/KRT1/APOD/YAP1/RHOA/HK2/ECM1/APOE/PDCL3/MYO18B/EGLN1/SARS1/ANXA2/CDC42/LRG1/SLC12A2/TYMP/BSG/MAP2K1/WASF2/ANP32B/MYH9/NAA15/RGCC
weight	fb	GO:0019395	fatty acid oxidation	54	-0.512716	-1.94383	0.00018612	0.0239286	0.0229903	800	tags=44%, list=19%, signal=36%	ETFDH/ECHS1/ECI1/FABP3/ACADVL/ACAA2/SCP2/DECR1/PHYH/ETFA/AMACR/ACAT1/ETFB/HADHA/MAPK14/ADH5/HADHB/ACADM/PLIN5/ACADS/EHHADH/PDK4/ALDH1L2/ACAT2
weight	fb	GO:0009145	purine nucleoside triphosphate biosynthetic process	75	-0.46642	-1.8903	0.000200157	0.0242617	0.0233104	854	tags=57%, list=21%, signal=46%	NDUFA9/NDUFV1/NDUFA8/NDUFS1/NDUFA12/ATP5PO/NDUFS8/NDUFA10/NDUFV2/SDHB/NDUFS3/NDUFAB1/ATP5F1B/NDUFB7/ATP5PB/NDUFA11/ALDOA/NDUFB5/NDUFB2/ENO1/NDUFS4/NDUFS5/ATP5MG/NDUFS7/NDUFS6/ATP5F1C/NDUFA3/ATP5F1A/NDUFV3/COX11/DNAJC30/NDUFB3/DMAC2L/NDUFB1/ATP5MF/ATP5ME/NDUFB6/ATP5MC1/NUDT2/NDUFB4/ATP5MJ/ATP5F1E/UQCC3
weight	fb	GO:0009206	purine ribonucleoside triphosphate biosynthetic process	74	-0.466538	-1.89002	0.000205121	0.0242617	0.0233104	854	tags=58%, list=21%, signal=47%	NDUFA9/NDUFV1/NDUFA8/NDUFS1/NDUFA12/ATP5PO/NDUFS8/NDUFA10/NDUFV2/SDHB/NDUFS3/NDUFAB1/ATP5F1B/NDUFB7/ATP5PB/NDUFA11/ALDOA/NDUFB5/NDUFB2/ENO1/NDUFS4/NDUFS5/ATP5MG/NDUFS7/NDUFS6/ATP5F1C/NDUFA3/ATP5F1A/NDUFV3/COX11/DNAJC30/NDUFB3/DMAC2L/NDUFB1/ATP5MF/ATP5ME/NDUFB6/ATP5MC1/NUDT2/NDUFB4/ATP5MJ/ATP5F1E/UQCC3
weight	fb	GO:0009062	fatty acid catabolic process	54	-0.507275	-1.9232	0.000263242	0.0299387	0.0287648	800	tags=41%, list=19%, signal=33%	ETFDH/ECHS1/ECI1/ACADVL/ACAA2/SCP2/DECR1/PHYH/ETFA/AMACR/ACAT1/ETFB/HADHA/FAAH/HADHB/ACADM/PLIN5/NUDT8/ACADS/EHHADH/ALDH1L2/ACAT2
weight	fb	GO:0009201	ribonucleoside triphosphate biosynthetic process	76	-0.460197	-1.87006	0.000293751	0.0310495	0.029832	854	tags=41%, list=21%, signal=33%	NDUFB7/ATP5PB/NDUFA11/ALDOA/NDUFB5/NDUFB2/ENO1/NDUFS4/NDUFS5/ATP5MG/NDUFS7/NDUFS6/ATP5F1C/NDUFA3/ATP5F1A/NDUFV3/COX11/DNAJC30/NDUFB3/DMAC2L/NDUFB1/ATP5MF/ATP5ME/NDUFB6/ATP5MC1/NUDT2/CTPS2/NDUFB4/ATP5MJ/ATP5F1E/UQCC3
weight	fb	GO:0001525	angiogenesis	132	0.447395	1.70219	0.000294009	0.0310495	0.029832	765	tags=33%, list=18%, signal=27%	COL4A1/COL8A1/COL4A2/THBS4/AQP1/PXDN/ITGA5/THY1/EMILIN1/COL4A3/ENG/PLXND1/ACTG1/SPARC/FN1/ANXA1/ACE/PARVA/RSPO3/GTF2I/PRKCA/AAMP/CLIC4/TLR3/CLEC14A/KRT1/APOD/RHOA/HK2/ECM1/PDCL3/EGLN1/SARS1/ANXA2/CDC42/LRG1/SLC12A2/TYMP/BSG/WASF2/MYH9/NAA15/RGCC
weight	fb	GO:0048514	blood vessel morphogenesis	151	0.437567	1.69155	0.000350096	0.0356977	0.0342979	765	tags=32%, list=18%, signal=27%	COL3A1/COL4A1/COL8A1/COL4A2/THBS4/AQP1/PXDN/ITGA5/THY1/EMILIN1/COL4A3/ENG/PLXND1/ACTG1/SPARC/FN1/ANXA1/ACE/PARVA/RSPO3/GTF2I/PRKCA/AAMP/CLIC4/TNNI3/TLR3/CLEC14A/KRT1/APOD/YAP1/RHOA/HK2/ECM1/APOE/PDCL3/MYO18B/EGLN1/SARS1/ANXA2/CDC42/LRG1/SLC12A2/TYMP/BSG/WASF2/MYH9/NAA15/RGCC
weight	fb	GO:0034440	lipid oxidation	55	-0.490298	-1.86886	0.000398988	0.0369504	0.0355016	800	tags=44%, list=19%, signal=36%	ETFDH/ECHS1/ECI1/FABP3/ACADVL/ACAA2/SCP2/DECR1/PHYH/ETFA/AMACR/ACAT1/ETFB/HADHA/MAPK14/ADH5/HADHB/ACADM/PLIN5/ACADS/EHHADH/PDK4/ALDH1L2/ACAT2
weight	fb	GO:0071363	cellular response to growth factor stimulus	152	0.427923	1.65572	0.00039987	0.0369504	0.0355016	808	tags=29%, list=19%, signal=24%	ANKRD1/COL3A1/COL1A1/LTBP1/COL1A2/COL4A2/FBN1/ITGA5/EMILIN1/ENG/LGMN/POSTN/SMAD4/CD44/ANXA1/CILP/SYAP1/CORO1A/HDAC2/CSTF2/DYNC1LI2/PELO/ASPN/DTYMK/LEMD3/MAPT/PXN/CD63/TGFB1I1/ARF6/GIPC1/CRK/PAK2/PTPN11/TNXB/SMAD3/LRG1/RBBP7/HSP90AB1/EHD1/GCLM/CLEC3B/CSNK1D/UBE2D3
weight	fb	GO:0009060	aerobic respiration	140	-0.36551	-1.63978	0.000380761	0.0369504	0.0355016	1213	tags=52%, list=29%, signal=38%	SURF1/NDUFS1/NDUFA12/ATP5PO/IDH1/SUCLG1/NDUFS8/NDUFA10/PPIF/NDUFV2/DHTKD1/PDHB/SDHB/NDUFS3/PARK7/FXN/MDH2/DLD/FH/NDUFAB1/COA6/ATP5F1B/CAT/SUCLA2/UQCRC1/BNIP3/COX5A/MDH1/ACLY/SUCLG2/NDUFB7/ATP5PB/NDUFA11/NDUFB5/IDH3A/COX5B/NDUFB2/ADSL/NDUFS4/NDUFS5/ATP5MG/NDUFS7/AFG1L/COX7A2L/NDUFS6/UQCRQ/SIRT3/ATP5F1C/ISCU/DLST/COX6C/NNT/NDUFA3/ATP5F1A/NDUFV3/PDHA1/CYC1/DLAT/DNAJC30/NDUFB3/NIPSNAP2/NDUFB1/IREB2/A…
weight	fb	GO:0060348	bone development	39	0.601437	1.87703	0.000467953	0.0419314	0.0402872	684	tags=33%, list=16%, signal=28%	COL3A1/COL1A1/FBN1/SERPINH1/ENG/TGM2/ZMPSTE24/BGN/RHOA/TTC9/ECM1/ANXA2/BPNT2
vo2max	fb	GO:0030199	collagen fibril organization	23	0.786019	2.1994	6.75811e-07	0.00121022	0.00116276	195	tags=43%, list=5%, signal=42%	COL3A1/COL5A2/COL1A1/COL1A2/SERPINH1/COL5A3/PXDN/COL5A1/EMILIN1/COL14A1
vo2max	fb	GO:0045229	external encapsulating structure organization	80	0.580397	2.06663	8.18545e-07	0.00121022	0.00116276	197	tags=24%, list=5%, signal=23%	COL3A1/COL5A2/COL1A1/COL4A1/COL8A1/COL1A2/COL4A2/SERPINH1/COL5A3/PXDN/COL4A3/COL5A1/EMILIN1/ENG/POSTN/HRNR/SMAD4/COL14A1/ABI3BP
vo2max	fb	GO:0030198	extracellular matrix organization	78	0.575582	2.04148	2.57117e-06	0.00190073	0.0018262	197	tags=23%, list=5%, signal=22%	COL3A1/COL5A2/COL1A1/COL4A1/COL8A1/COL1A2/COL4A2/SERPINH1/COL5A3/PXDN/COL4A3/COL5A1/EMILIN1/ENG/POSTN/SMAD4/COL14A1/ABI3BP
vo2max	fb	GO:0043062	extracellular structure organization	78	0.575582	2.04148	2.57117e-06	0.00190073	0.0018262	197	tags=23%, list=5%, signal=22%	COL3A1/COL5A2/COL1A1/COL4A1/COL8A1/COL1A2/COL4A2/SERPINH1/COL5A3/PXDN/COL4A3/COL5A1/EMILIN1/ENG/POSTN/SMAD4/COL14A1/ABI3BP
vo2max	fb	GO:0043588	skin development	77	0.542996	1.92128	1.47224e-05	0.00870684	0.00836544	529	tags=36%, list=13%, signal=32%	COL3A1/COL5A2/COL1A1/KRT16/KRT6A/COL1A2/COL5A3/COL5A1/KRT14/KRT6C/HRNR/KRT2/SMAD4/ANXA1/KRT5/KRT17/CDSN/KRT10/CLIC4/HDAC2/ZMPSTE24/KRT77/ABCB6/KRT1/YAP1/KRT9/FLG2/KRT71
vo2max	fb	GO:0045109	intermediate filament organization	28	0.695245	2.03719	2.76536e-05	0.0136286	0.0130942	529	tags=57%, list=13%, signal=50%	KRT16/KRT6A/KRT14/KRT6C/KRT2/KRT5/KRT15/KRT17/AGFG1/KRT10/KRT77/DNAJB6/KRT1/KRT9/KRT13/KRT71
vo2max	fb	GO:0015986	proton motive force-driven ATP synthesis	60	-0.517017	-1.99554	6.09718e-05	0.0153913	0.0147878	1261	tags=62%, list=30%, signal=44%	NDUFA9/NDUFV1/NDUFA8/NDUFS1/NDUFA12/ATP5PO/NDUFS8/NDUFA10/NDUFV2/SDHB/NDUFS3/NDUFAB1/ATP5F1B/NDUFB7/ATP5PB/NDUFA11/NDUFB5/NDUFB2/NDUFS4/NDUFS5/ATP5MG/NDUFS7/NDUFS6/ATP5F1C/NDUFA3/ATP5F1A/NDUFV3/DNAJC30/NDUFB3/NDUFB1/ATP5MF/ATP5ME/NDUFB6/ATP5MC1/NDUFB4/ATP5MJ/ATP5F1E
vo2max	fb	GO:0006754	ATP biosynthetic process	70	-0.49783	-1.98012	6.0439e-05	0.0153913	0.0147878	1261	tags=61%, list=30%, signal=44%	NDUFA9/NDUFV1/NDUFA8/NDUFS1/NDUFA12/ATP5PO/NDUFS8/NDUFA10/NDUFV2/SDHB/NDUFS3/NDUFAB1/ATP5F1B/NDUFB7/ATP5PB/NDUFA11/ALDOA/NDUFB5/NDUFB2/ENO1/NDUFS4/NDUFS5/ATP5MG/NDUFS7/NDUFS6/ATP5F1C/NDUFA3/ATP5F1A/NDUFV3/COX11/DNAJC30/NDUFB3/DMAC2L/NDUFB1/ATP5MF/ATP5ME/NDUFB6/ATP5MC1/NUDT2/NDUFB4/ATP5MJ/ATP5F1E/UQCC3
vo2max	fb	GO:0042776	proton motive force-driven mitochondrial ATP synthesis	55	-0.519053	-1.97076	6.24604e-05	0.0153913	0.0147878	1261	tags=64%, list=30%, signal=45%	NDUFA9/NDUFV1/NDUFA8/NDUFS1/NDUFA12/ATP5PO/NDUFS8/NDUFA10/NDUFV2/SDHB/NDUFS3/NDUFAB1/ATP5F1B/NDUFB7/ATP5PB/NDUFA11/NDUFB5/NDUFB2/NDUFS4/NDUFS5/ATP5MG/NDUFS7/NDUFS6/ATP5F1C/NDUFA3/ATP5F1A/NDUFV3/DNAJC30/NDUFB3/NDUFB1/ATP5MF/ATP5ME/NDUFB6/NDUFB4/ATP5F1E
vo2max	fb	GO:0001501	skeletal system development	75	0.539647	1.90289	5.41549e-05	0.0153913	0.0147878	978	tags=43%, list=24%, signal=33%	COL3A1/COL5A2/COL1A1/COL1A2/FBN1/SERPINH1/ENG/WDR5/CD44/TGM2/MUSTN1/ZMPSTE24/EFEMP1/BGN/RHOA/TTC9/ECM1/HEXA/AHSG/PTPN11/ANXA2/SMAD3/BPNT2/HEXB/DDRGK1/TBX15/ATP6AP1/TGFBI/PRKRA/EIF4A3/DLG1/PAFAH1B1
vo2max	fb	GO:0001568	blood vessel development	172	0.436263	1.71558	6.01046e-05	0.0153913	0.0147878	765	tags=30%, list=18%, signal=26%	COL3A1/COL1A1/COL4A1/COL8A1/COL1A2/COL4A2/THBS4/AQP1/PXDN/COL4A3/ITGA5/COL5A1/THY1/EMILIN1/ENG/PLXND1/ACTG1/SPARC/FN1/ANXA1/ACE/PARVA/RSPO3/GTF2I/PRKCA/AAMP/CLIC4/TNNI3/TLR3/KRT1/APOD/YAP1/CLEC14A/RHOA/HK2/ECM1/APOE/PDCL3/MYO18B/EGLN1/SARS1/ANXA2/CDC42/LRG1/SLC12A2/TYMP/BSG/MAP2K1/WASF2/MYH9/RGCC/NAA15
vo2max	fb	GO:0045333	cellular respiration	161	-0.3755	-1.71557	4.16787e-05	0.0153913	0.0147878	1073	tags=52%, list=26%, signal=40%	NDUFS1/NDUFA12/ATP5PO/CHCHD4/IDH1/SUCLG1/NDUFS8/NDUFA10/PPIF/NDUFV2/DHTKD1/PDHB/SDHB/NDUFS3/PARK7/FXN/MDH2/DLD/FH/NDUFAB1/COA6/ATP5F1B/CAT/SUCLA2/UQCRC1/BNIP3/COX5A/MDH1/ACLY/SDHAF4/SUCLG2/NDUFB7/ATP5PB/NDUFA11/COQ10A/GPD1/NDUFB5/IDH3A/ETFDH/COX5B/NDUFB2/ADSL/NDUFS4/NDUFS5/ATP5MG/NDUFS7/AFG1L/COX7A2L/NDUFS6/UQCRQ/ETFA/SIRT3/SLC25A12/ATP5F1C/ISCU/DLST/COX6C/NNT/GPD2/NDUFA3/ATP5F1A/NDUFV3/PDHA1/ETF…
vo2max	fb	GO:0001944	vasculature development	179	0.427035	1.68795	6.84038e-05	0.0155592	0.0149491	765	tags=30%, list=18%, signal=25%	COL3A1/COL1A1/COL4A1/COL8A1/COL1A2/COL4A2/THBS4/AQP1/PXDN/COL4A3/ITGA5/COL5A1/THY1/EMILIN1/ENG/PLXND1/ACTG1/SPARC/FN1/ANXA1/ACE/PARVA/RSPO3/GTF2I/PRKCA/AAMP/CLIC4/TNNI3/TLR3/KRT1/APOD/YAP1/CLEC14A/RHOA/HK2/ECM1/APOE/PDCL3/MYO18B/EGLN1/SARS1/ANXA2/CDC42/LRG1/SLC12A2/TYMP/BSG/MAP2K1/WASF2/ANP32B/MYH9/RGCC/NAA15
vo2max	fb	GO:0006084	acetyl-CoA metabolic process	25	-0.664859	-2.105	0.000170298	0.0193682	0.0186087	648	tags=52%, list=16%, signal=44%	PDK1/DLST/PDHA1/ACAT1/DLAT/DIP2A/AASS/NUDT8/HMGCS2/HMGCS1/MPC2/PDK4/ACACA
vo2max	fb	GO:0035987	endodermal cell differentiation	19	0.749142	2.01106	0.000142774	0.0193682	0.0186087	215	tags=37%, list=5%, signal=35%	COL5A2/COL8A1/COL4A2/ITGA5/COL5A1/FN1/HSBP1
vo2max	fb	GO:0001706	endoderm formation	20	0.73339	1.99125	0.000135021	0.0193682	0.0186087	215	tags=35%, list=5%, signal=33%	COL5A2/COL8A1/COL4A2/ITGA5/COL5A1/FN1/HSBP1
vo2max	fb	GO:0032964	collagen biosynthetic process	12	0.823576	1.97186	0.00013233	0.0193682	0.0186087	305	tags=58%, list=7%, signal=54%	COL1A1/SERPINH1/COL5A1/PCOLCE/EMILIN1/ENG/HDAC2
vo2max	fb	GO:0007492	endoderm development	24	0.692209	1.95792	0.000134183	0.0193682	0.0186087	346	tags=38%, list=8%, signal=35%	COL5A2/COL8A1/COL4A2/ITGA5/COL5A1/FN1/SMAD4/HSBP1/PELO
vo2max	fb	GO:0019395	fatty acid oxidation	54	-0.51403	-1.94458	9.63856e-05	0.0193682	0.0186087	799	tags=44%, list=19%, signal=36%	ETFDH/ECHS1/ECI1/FABP3/ACADVL/ACAA2/SCP2/DECR1/PHYH/ETFA/AMACR/ACAT1/ETFB/HADHA/MAPK14/ADH5/HADHB/ACADM/PLIN5/ACADS/EHHADH/PDK4/ALDH1L2/ACAT2
vo2max	fb	GO:0009062	fatty acid catabolic process	54	-0.509392	-1.92704	0.000118548	0.0193682	0.0186087	799	tags=41%, list=19%, signal=33%	ETFDH/ECHS1/ECI1/ACADVL/ACAA2/SCP2/DECR1/PHYH/ETFA/AMACR/ACAT1/ETFB/HADHA/FAAH/HADHB/ACADM/PLIN5/NUDT8/ACADS/EHHADH/ALDH1L2/ACAT2
vo2max	fb	GO:0071560	cellular response to transforming growth factor beta stimulus	65	0.550916	1.89553	0.000151762	0.0193682	0.0186087	705	tags=35%, list=17%, signal=30%	ANKRD1/COL3A1/COL1A1/LTBP1/COL1A2/COL4A2/FBN1/ENG/POSTN/SMAD4/CILP/HDAC2/ASPN/LEMD3/PXN/TGFB1I1/GIPC1/CRK/PAK2/SMAD3/LRG1/RBBP7/HSP90AB1
vo2max	fb	GO:0009145	purine nucleoside triphosphate biosynthetic process	75	-0.467503	-1.88835	0.00011807	0.0193682	0.0186087	851	tags=57%, list=20%, signal=46%	NDUFA9/NDUFV1/NDUFA8/NDUFS1/NDUFA12/ATP5PO/NDUFS8/NDUFA10/NDUFV2/SDHB/NDUFS3/NDUFAB1/ATP5F1B/NDUFB7/ATP5PB/NDUFA11/ALDOA/NDUFB5/NDUFB2/ENO1/NDUFS4/NDUFS5/ATP5MG/NDUFS7/NDUFS6/ATP5F1C/NDUFA3/ATP5F1A/NDUFV3/COX11/DNAJC30/NDUFB3/DMAC2L/NDUFB1/ATP5MF/ATP5ME/NDUFB6/ATP5MC1/NUDT2/NDUFB4/ATP5MJ/ATP5F1E/UQCC3
vo2max	fb	GO:0009206	purine ribonucleoside triphosphate biosynthetic process	74	-0.46762	-1.88071	0.000164389	0.0193682	0.0186087	851	tags=58%, list=20%, signal=47%	NDUFA9/NDUFV1/NDUFA8/NDUFS1/NDUFA12/ATP5PO/NDUFS8/NDUFA10/NDUFV2/SDHB/NDUFS3/NDUFAB1/ATP5F1B/NDUFB7/ATP5PB/NDUFA11/ALDOA/NDUFB5/NDUFB2/ENO1/NDUFS4/NDUFS5/ATP5MG/NDUFS7/NDUFS6/ATP5F1C/NDUFA3/ATP5F1A/NDUFV3/COX11/DNAJC30/NDUFB3/DMAC2L/NDUFB1/ATP5MF/ATP5ME/NDUFB6/ATP5MC1/NUDT2/NDUFB4/ATP5MJ/ATP5F1E/UQCC3
vo2max	fb	GO:0071559	response to transforming growth factor beta	67	0.542625	1.87689	0.000136941	0.0193682	0.0186087	705	tags=34%, list=17%, signal=29%	ANKRD1/COL3A1/COL1A1/LTBP1/COL1A2/COL4A2/FBN1/ENG/POSTN/SMAD4/CILP/HDAC2/ASPN/LEMD3/PXN/TGFB1I1/GIPC1/CRK/PAK2/SMAD3/LRG1/RBBP7/HSP90AB1
vo2max	fb	GO:0009142	nucleoside triphosphate biosynthetic process	81	-0.457259	-1.87388	0.000144352	0.0193682	0.0186087	851	tags=41%, list=20%, signal=33%	NDUFB7/ATP5PB/NDUFA11/ALDOA/NDUFB5/NDUFB2/ENO1/NDUFS4/NDUFS5/ATP5MG/NDUFS7/NDUFS6/AK1/ATP5F1C/NDUFA3/ATP5F1A/NDUFV3/COX11/DNAJC30/NDUFB3/DMAC2L/NDUFB1/ATP5MF/ATP5ME/NDUFB6/ATP5MC1/NUDT2/CTPS2/CMPK2/NDUFB4/ATP5MJ/ATP5F1E/UQCC3
vo2max	fb	GO:0048514	blood vessel morphogenesis	151	0.437707	1.69524	0.000157932	0.0193682	0.0186087	765	tags=32%, list=18%, signal=27%	COL3A1/COL4A1/COL8A1/COL4A2/THBS4/AQP1/PXDN/COL4A3/ITGA5/THY1/EMILIN1/ENG/PLXND1/ACTG1/SPARC/FN1/ANXA1/ACE/PARVA/RSPO3/GTF2I/PRKCA/AAMP/CLIC4/TNNI3/TLR3/KRT1/APOD/YAP1/CLEC14A/RHOA/HK2/ECM1/APOE/PDCL3/MYO18B/EGLN1/SARS1/ANXA2/CDC42/LRG1/SLC12A2/TYMP/BSG/WASF2/MYH9/RGCC/NAA15
vo2max	fb	GO:0048592	eye morphogenesis	19	0.741428	1.99035	0.000197841	0.0216673	0.0208177	54	tags=32%, list=1%, signal=31%	COL5A2/COL8A1/AQP1/FBN1/COL5A1/THY1
vo2max	fb	GO:0034440	lipid oxidation	55	-0.491539	-1.86629	0.000224933	0.0237545	0.0228231	799	tags=44%, list=19%, signal=36%	ETFDH/ECHS1/ECI1/FABP3/ACADVL/ACAA2/SCP2/DECR1/PHYH/ETFA/AMACR/ACAT1/ETFB/HADHA/MAPK14/ADH5/HADHB/ACADM/PLIN5/ACADS/EHHADH/PDK4/ALDH1L2/ACAT2
vo2max	fb	GO:0009201	ribonucleoside triphosphate biosynthetic process	76	-0.461262	-1.86934	0.000236394	0.0239614	0.0230218	851	tags=41%, list=20%, signal=33%	NDUFB7/ATP5PB/NDUFA11/ALDOA/NDUFB5/NDUFB2/ENO1/NDUFS4/NDUFS5/ATP5MG/NDUFS7/NDUFS6/ATP5F1C/NDUFA3/ATP5F1A/NDUFV3/COX11/DNAJC30/NDUFB3/DMAC2L/NDUFB1/ATP5MF/ATP5ME/NDUFB6/ATP5MC1/NUDT2/CTPS2/NDUFB4/ATP5MJ/ATP5F1E/UQCC3
vo2max	fb	GO:0001525	angiogenesis	132	0.44753	1.70708	0.000243098	0.0239614	0.0230218	765	tags=33%, list=18%, signal=27%	COL4A1/COL8A1/COL4A2/THBS4/AQP1/PXDN/COL4A3/ITGA5/THY1/EMILIN1/ENG/PLXND1/ACTG1/SPARC/FN1/ANXA1/ACE/PARVA/RSPO3/GTF2I/PRKCA/AAMP/CLIC4/TLR3/KRT1/APOD/CLEC14A/RHOA/HK2/ECM1/PDCL3/EGLN1/SARS1/ANXA2/CDC42/LRG1/SLC12A2/TYMP/BSG/WASF2/MYH9/RGCC/NAA15
vo2max	fb	GO:0060348	bone development	39	0.602208	1.88767	0.000294199	0.0274486	0.0263724	484	tags=28%, list=12%, signal=25%	COL3A1/COL1A1/FBN1/SERPINH1/ENG/TGM2/ZMPSTE24/BGN/RHOA/TTC9/ECM1
vo2max	fb	GO:0009060	aerobic respiration	140	-0.366263	-1.63942	0.000297043	0.0274486	0.0263724	1212	tags=52%, list=29%, signal=38%	SURF1/NDUFS1/NDUFA12/ATP5PO/IDH1/SUCLG1/NDUFS8/NDUFA10/PPIF/NDUFV2/DHTKD1/PDHB/SDHB/NDUFS3/PARK7/FXN/MDH2/DLD/FH/NDUFAB1/COA6/ATP5F1B/CAT/SUCLA2/UQCRC1/BNIP3/COX5A/MDH1/ACLY/SUCLG2/NDUFB7/ATP5PB/NDUFA11/NDUFB5/IDH3A/COX5B/NDUFB2/ADSL/NDUFS4/NDUFS5/ATP5MG/NDUFS7/AFG1L/COX7A2L/NDUFS6/UQCRQ/SIRT3/ATP5F1C/ISCU/DLST/COX6C/NNT/NDUFA3/ATP5F1A/NDUFV3/PDHA1/CYC1/DLAT/DNAJC30/NDUFB3/NIPSNAP2/NDUFB1/IREB2/A…
vo2max	fb	GO:0009260	ribonucleotide biosynthetic process	132	-0.365058	-1.62069	0.00038682	0.0346614	0.0333023	851	tags=34%, list=20%, signal=28%	NDUFB7/ATP5PB/NDUFA11/PPT1/ALDOA/HACD1/NDUFB5/NDUFB2/ADSL/ENO1/NDUFS4/NDUFS5/ATP5MG/PDK1/NDUFS7/NDUFS6/AMPD1/AK1/ATP5F1C/NDUFA3/ATP5F1A/NDUFV3/PDHA1/ACAT1/COX11/DLAT/DNAJC30/NDUFB3/DMAC2L/NDUFB1/ATP5MF/DIP2A/ATP5ME/SLC25A1/NDUFB6/ATP5MC1/NUDT2/CTPS2/NDUFB4/MPC2/PDK4/ATP5MJ/ATP5F1E/ACACA/UQCC3
vo2max	fb	GO:0030258	lipid modification	71	-0.450613	-1.79844	0.000406722	0.0353729	0.0339859	799	tags=41%, list=19%, signal=34%	ETFDH/ECHS1/ECI1/FABP3/ACADVL/ACAA2/SCP2/DECR1/PHYH/ETFA/AMACR/ACAT1/ETFB/HADHA/MAPK14/ADH5/HADHB/ACADM/PLIN5/GBA1/EPHX2/PLPP1/PLPP3/ACADS/EHHADH/PDK4/MTMR1/ALDH1L2/ACAT2
vo2max	fb	GO:0031589	cell-substrate adhesion	115	0.459025	1.7207	0.000457312	0.0375631	0.0360902	666	tags=30%, list=16%, signal=26%	COL3A1/COL1A1/COL8A1/COL5A3/ITGA5/THY1/EMILIN1/POSTN/ACTG1/FN1/S100A10/CD44/FERMT3/ABI3BP/PARVA/CALR/CORO1A/GBP1/TBCD/FBLN2/APOD/RHOA/PXN/LIMCH1/CD63/CORO1C/FGA/CRK/MYADM/CDK5/ANXA2/CDC42/TNXB/SMAD3
vo2max	fb	GO:0071363	cellular response to growth factor stimulus	152	0.427798	1.65809	0.000457253	0.0375631	0.0360902	809	tags=29%, list=19%, signal=24%	ANKRD1/COL3A1/COL1A1/LTBP1/COL1A2/COL4A2/FBN1/ITGA5/EMILIN1/ENG/LGMN/POSTN/SMAD4/CD44/ANXA1/CILP/SYAP1/CORO1A/HDAC2/CSTF2/DYNC1LI2/PELO/ASPN/DTYMK/LEMD3/MAPT/PXN/CD63/TGFB1I1/ARF6/GIPC1/CRK/PAK2/PTPN11/TNXB/SMAD3/LRG1/RBBP7/HSP90AB1/EHD1/GCLM/CLEC3B/CSNK1D/UBE2D3
vo2max	fb	GO:0001704	formation of primary germ layer	30	0.630187	1.87294	0.000532807	0.0425813	0.0409117	215	tags=23%, list=5%, signal=22%	COL5A2/COL8A1/COL4A2/ITGA5/COL5A1/FN1/HSBP1
training_h_w	fb	GO:0045229	external encapsulating structure organization	80	0.58922	2.0897	2.85271e-07	0.000321571	0.000308275	450	tags=31%, list=11%, signal=28%	COL3A1/COL5A2/COL1A1/COL4A1/COL8A1/COL1A2/COL4A2/SERPINH1/COL5A3/PXDN/COL4A3/COL5A1/EMILIN1/ENG/HRNR/POSTN/SMAD4/ABI3BP/COL14A1/DNAJB6/POMGNT1/CST3/ERO1A/ELN/PLOD3
training_h_w	fb	GO:0030198	extracellular matrix organization	78	0.585977	2.06842	3.26247e-07	0.000321571	0.000308275	450	tags=31%, list=11%, signal=28%	COL3A1/COL5A2/COL1A1/COL4A1/COL8A1/COL1A2/COL4A2/SERPINH1/COL5A3/PXDN/COL4A3/COL5A1/EMILIN1/ENG/POSTN/SMAD4/ABI3BP/COL14A1/DNAJB6/POMGNT1/CST3/ERO1A/ELN/PLOD3
training_h_w	fb	GO:0043062	extracellular structure organization	78	0.585977	2.06842	3.26247e-07	0.000321571	0.000308275	450	tags=31%, list=11%, signal=28%	COL3A1/COL5A2/COL1A1/COL4A1/COL8A1/COL1A2/COL4A2/SERPINH1/COL5A3/PXDN/COL4A3/COL5A1/EMILIN1/ENG/POSTN/SMAD4/ABI3BP/COL14A1/DNAJB6/POMGNT1/CST3/ERO1A/ELN/PLOD3
training_h_w	fb	GO:0030199	collagen fibril organization	23	0.784393	2.18733	1.14527e-06	0.000846643	0.000811636	57	tags=39%, list=1%, signal=39%	COL3A1/COL5A2/COL1A1/COL1A2/SERPINH1/COL5A3/PXDN/COL5A1/EMILIN1
training_h_w	fb	GO:0001568	blood vessel development	172	0.440897	1.73559	2.09017e-05	0.0123613	0.0118502	729	tags=30%, list=18%, signal=26%	COL3A1/COL1A1/COL4A1/COL8A1/COL1A2/COL4A2/THBS4/AQP1/PXDN/COL4A3/COL5A1/ITGA5/THY1/EMILIN1/ENG/PLXND1/ACTG1/SPARC/FN1/ANXA1/RSPO3/ACE/PARVA/GTF2I/PRKCA/AAMP/CLIC4/TNNI3/TLR3/CLEC14A/KRT1/APOD/YAP1/RHOA/HK2/ECM1/APOE/PDCL3/MYO18B/EGLN1/SARS1/ANXA2/CDC42/LRG1/SLC12A2/TYMP/WASF2/BSG/MAP2K1/RGCC/MYH9
training_h_w	fb	GO:0043588	skin development	77	0.544131	1.91709	2.53277e-05	0.0124823	0.0119662	417	tags=32%, list=10%, signal=30%	COL3A1/COL5A2/COL1A1/KRT16/COL1A2/KRT6A/COL5A3/COL5A1/KRT14/HRNR/KRT6C/KRT2/SMAD4/ANXA1/CDSN/KRT5/KRT17/KRT10/CLIC4/HDAC2/ZMPSTE24/KRT77/ABCB6/KRT1/YAP1
training_h_w	fb	GO:0071559	response to transforming growth factor beta	67	0.545936	1.88537	3.60908e-05	0.0152458	0.0146154	702	tags=34%, list=17%, signal=29%	ANKRD1/COL3A1/COL1A1/LTBP1/COL1A2/COL4A2/FBN1/ENG/POSTN/SMAD4/CILP/HDAC2/ASPN/LEMD3/PXN/TGFB1I1/GIPC1/CRK/PAK2/SMAD3/LRG1/RBBP7/HSP90AB1
training_h_w	fb	GO:0006754	ATP biosynthetic process	70	-0.49799	-1.99341	4.4193e-05	0.0163348	0.0156594	1261	tags=61%, list=30%, signal=44%	NDUFA9/NDUFV1/NDUFA8/NDUFS1/NDUFA12/ATP5PO/NDUFS8/NDUFA10/NDUFV2/SDHB/NDUFS3/NDUFAB1/ATP5F1B/NDUFB7/ATP5PB/NDUFA11/ALDOA/NDUFB5/NDUFB2/ENO1/NDUFS4/NDUFS5/ATP5MG/NDUFS7/NDUFS6/ATP5F1C/NDUFA3/ATP5F1A/NDUFV3/COX11/DNAJC30/NDUFB3/DMAC2L/NDUFB1/ATP5MF/ATP5ME/NDUFB6/ATP5MC1/NUDT2/NDUFB4/ATP5MJ/ATP5F1E/UQCC3
training_h_w	fb	GO:0071560	cellular response to transforming growth factor beta stimulus	65	0.554282	1.90466	5.99828e-05	0.0173801	0.0166615	702	tags=35%, list=17%, signal=30%	ANKRD1/COL3A1/COL1A1/LTBP1/COL1A2/COL4A2/FBN1/ENG/POSTN/SMAD4/CILP/HDAC2/ASPN/LEMD3/PXN/TGFB1I1/GIPC1/CRK/PAK2/SMAD3/LRG1/RBBP7/HSP90AB1
training_h_w	fb	GO:0001501	skeletal system development	75	0.540058	1.89421	6.32779e-05	0.0173801	0.0166615	975	tags=43%, list=23%, signal=33%	COL3A1/COL5A2/COL1A1/COL1A2/FBN1/SERPINH1/ENG/WDR5/CD44/TGM2/MUSTN1/ZMPSTE24/EFEMP1/BGN/RHOA/TTC9/ECM1/HEXA/AHSG/PTPN11/ANXA2/SMAD3/BPNT2/HEXB/DDRGK1/TBX15/ATP6AP1/TGFBI/PRKRA/EIF4A3/DLG1/PAFAH1B1
training_h_w	fb	GO:0001944	vasculature development	179	0.43191	1.70537	6.46538e-05	0.0173801	0.0166615	729	tags=29%, list=18%, signal=25%	COL3A1/COL1A1/COL4A1/COL8A1/COL1A2/COL4A2/THBS4/AQP1/PXDN/COL4A3/COL5A1/ITGA5/THY1/EMILIN1/ENG/PLXND1/ACTG1/SPARC/FN1/ANXA1/RSPO3/ACE/PARVA/GTF2I/PRKCA/AAMP/CLIC4/TNNI3/TLR3/CLEC14A/KRT1/APOD/YAP1/RHOA/HK2/ECM1/APOE/PDCL3/MYO18B/EGLN1/SARS1/ANXA2/CDC42/LRG1/SLC12A2/TYMP/WASF2/BSG/MAP2K1/ANP32B/RGCC/MYH9
training_h_w	fb	GO:0015986	proton motive force-driven ATP synthesis	60	-0.517196	-2.0093	9.63919e-05	0.0177184	0.0169858	1261	tags=62%, list=30%, signal=44%	NDUFA9/NDUFV1/NDUFA8/NDUFS1/NDUFA12/ATP5PO/NDUFS8/NDUFA10/NDUFV2/SDHB/NDUFS3/NDUFAB1/ATP5F1B/NDUFB7/ATP5PB/NDUFA11/NDUFB5/NDUFB2/NDUFS4/NDUFS5/ATP5MG/NDUFS7/NDUFS6/ATP5F1C/NDUFA3/ATP5F1A/NDUFV3/DNAJC30/NDUFB3/NDUFB1/ATP5MF/ATP5ME/NDUFB6/ATP5MC1/NDUFB4/ATP5MJ/ATP5F1E
training_h_w	fb	GO:0035987	endodermal cell differentiation	19	0.750129	1.99606	0.000105805	0.0177184	0.0169858	212	tags=37%, list=5%, signal=35%	COL5A2/COL8A1/COL4A2/COL5A1/ITGA5/FN1/HSBP1
training_h_w	fb	GO:0001706	endoderm formation	20	0.734391	1.97893	9.65078e-05	0.0177184	0.0169858	212	tags=35%, list=5%, signal=33%	COL5A2/COL8A1/COL4A2/COL5A1/ITGA5/FN1/HSBP1
training_h_w	fb	GO:0045109	intermediate filament organization	28	0.676541	1.97532	0.000119841	0.0177184	0.0169858	508	tags=54%, list=12%, signal=47%	KRT16/KRT6A/KRT14/KRT6C/KRT2/KRT5/KRT15/KRT17/AGFG1/KRT10/KRT77/DNAJB6/KRT1/KRT9/KRT13
training_h_w	fb	GO:0032964	collagen biosynthetic process	12	0.8234	1.96386	9.3381e-05	0.0177184	0.0169858	303	tags=58%, list=7%, signal=54%	COL1A1/SERPINH1/COL5A1/PCOLCE/EMILIN1/ENG/HDAC2
training_h_w	fb	GO:0007492	endoderm development	24	0.692702	1.94876	0.000111946	0.0177184	0.0169858	345	tags=38%, list=8%, signal=35%	COL5A2/COL8A1/COL4A2/COL5A1/ITGA5/FN1/SMAD4/HSBP1/PELO
training_h_w	fb	GO:0009145	purine nucleoside triphosphate biosynthetic process	75	-0.466915	-1.90596	0.000107084	0.0177184	0.0169858	854	tags=57%, list=21%, signal=46%	NDUFA9/NDUFV1/NDUFA8/NDUFS1/NDUFA12/ATP5PO/NDUFS8/NDUFA10/NDUFV2/SDHB/NDUFS3/NDUFAB1/ATP5F1B/NDUFB7/ATP5PB/NDUFA11/ALDOA/NDUFB5/NDUFB2/ENO1/NDUFS4/NDUFS5/ATP5MG/NDUFS7/NDUFS6/ATP5F1C/NDUFA3/ATP5F1A/NDUFV3/COX11/DNAJC30/NDUFB3/DMAC2L/NDUFB1/ATP5MF/ATP5ME/NDUFB6/ATP5MC1/NUDT2/NDUFB4/ATP5MJ/ATP5F1E/UQCC3
training_h_w	fb	GO:0009201	ribonucleoside triphosphate biosynthetic process	76	-0.460666	-1.87892	0.000119314	0.0177184	0.0169858	854	tags=41%, list=21%, signal=33%	NDUFB7/ATP5PB/NDUFA11/ALDOA/NDUFB5/NDUFB2/ENO1/NDUFS4/NDUFS5/ATP5MG/NDUFS7/NDUFS6/ATP5F1C/NDUFA3/ATP5F1A/NDUFV3/COX11/DNAJC30/NDUFB3/DMAC2L/NDUFB1/ATP5MF/ATP5ME/NDUFB6/ATP5MC1/NUDT2/CTPS2/NDUFB4/ATP5MJ/ATP5F1E/UQCC3
training_h_w	fb	GO:0045333	cellular respiration	161	-0.373911	-1.71883	7.39538e-05	0.0177184	0.0169858	1215	tags=52%, list=29%, signal=38%	SURF1/NDUFS1/NDUFA12/ATP5PO/CHCHD4/IDH1/SUCLG1/NDUFS8/NDUFA10/PPIF/NDUFV2/DHTKD1/PDHB/SDHB/NDUFS3/PARK7/FXN/MDH2/DLD/FH/NDUFAB1/COA6/ATP5F1B/CAT/SUCLA2/UQCRC1/BNIP3/COX5A/MDH1/ACLY/SDHAF4/SUCLG2/NDUFB7/ATP5PB/NDUFA11/COQ10A/GPD1/NDUFB5/IDH3A/ETFDH/COX5B/NDUFB2/ADSL/NDUFS4/NDUFS5/ATP5MG/NDUFS7/AFG1L/COX7A2L/NDUFS6/UQCRQ/ETFA/SIRT3/SLC25A12/ATP5F1C/DLST/COX6C/NNT/GPD2/NDUFA3/ISCU/ATP5F1A/NDUFV3/PDH…
training_h_w	fb	GO:0006084	acetyl-CoA metabolic process	25	-0.663957	-2.12793	0.000153888	0.0196843	0.0188704	653	tags=52%, list=16%, signal=44%	PDK1/DLST/PDHA1/ACAT1/DLAT/DIP2A/AASS/NUDT8/HMGCS2/HMGCS1/MPC2/PDK4/ACACA
training_h_w	fb	GO:0042776	proton motive force-driven mitochondrial ATP synthesis	55	-0.519053	-1.98286	0.00015463	0.0196843	0.0188704	1261	tags=64%, list=30%, signal=45%	NDUFA9/NDUFV1/NDUFA8/NDUFS1/NDUFA12/ATP5PO/NDUFS8/NDUFA10/NDUFV2/SDHB/NDUFS3/NDUFAB1/ATP5F1B/NDUFB7/ATP5PB/NDUFA11/NDUFB5/NDUFB2/NDUFS4/NDUFS5/ATP5MG/NDUFS7/NDUFS6/ATP5F1C/NDUFA3/ATP5F1A/NDUFV3/DNAJC30/NDUFB3/NDUFB1/ATP5MF/ATP5ME/NDUFB6/NDUFB4/ATP5F1E
training_h_w	fb	GO:0009206	purine ribonucleoside triphosphate biosynthetic process	74	-0.467033	-1.89749	0.000172296	0.0196843	0.0188704	854	tags=58%, list=21%, signal=47%	NDUFA9/NDUFV1/NDUFA8/NDUFS1/NDUFA12/ATP5PO/NDUFS8/NDUFA10/NDUFV2/SDHB/NDUFS3/NDUFAB1/ATP5F1B/NDUFB7/ATP5PB/NDUFA11/ALDOA/NDUFB5/NDUFB2/ENO1/NDUFS4/NDUFS5/ATP5MG/NDUFS7/NDUFS6/ATP5F1C/NDUFA3/ATP5F1A/NDUFV3/COX11/DNAJC30/NDUFB3/DMAC2L/NDUFB1/ATP5MF/ATP5ME/NDUFB6/ATP5MC1/NUDT2/NDUFB4/ATP5MJ/ATP5F1E/UQCC3
training_h_w	fb	GO:0009142	nucleoside triphosphate biosynthetic process	81	-0.456651	-1.88375	0.000173078	0.0196843	0.0188704	854	tags=41%, list=21%, signal=33%	NDUFB7/ATP5PB/NDUFA11/ALDOA/NDUFB5/NDUFB2/ENO1/NDUFS4/NDUFS5/ATP5MG/NDUFS7/NDUFS6/AK1/ATP5F1C/NDUFA3/ATP5F1A/NDUFV3/COX11/DNAJC30/NDUFB3/DMAC2L/NDUFB1/ATP5MF/ATP5ME/NDUFB6/ATP5MC1/NUDT2/CTPS2/CMPK2/NDUFB4/ATP5MJ/ATP5F1E/UQCC3
training_h_w	fb	GO:0048514	blood vessel morphogenesis	151	0.441578	1.7111	0.00015599	0.0196843	0.0188704	729	tags=31%, list=18%, signal=27%	COL3A1/COL4A1/COL8A1/COL4A2/THBS4/AQP1/PXDN/COL4A3/ITGA5/THY1/EMILIN1/ENG/PLXND1/ACTG1/SPARC/FN1/ANXA1/RSPO3/ACE/PARVA/GTF2I/PRKCA/AAMP/CLIC4/TNNI3/TLR3/CLEC14A/KRT1/APOD/YAP1/RHOA/HK2/ECM1/APOE/PDCL3/MYO18B/EGLN1/SARS1/ANXA2/CDC42/LRG1/SLC12A2/TYMP/WASF2/BSG/RGCC/MYH9
training_h_w	fb	GO:0071363	cellular response to growth factor stimulus	152	0.429861	1.66768	0.000166647	0.0196843	0.0188704	804	tags=29%, list=19%, signal=24%	ANKRD1/COL3A1/COL1A1/LTBP1/COL1A2/COL4A2/FBN1/ITGA5/EMILIN1/ENG/LGMN/POSTN/SMAD4/CD44/ANXA1/CILP/SYAP1/CORO1A/HDAC2/CSTF2/DYNC1LI2/PELO/ASPN/DTYMK/LEMD3/MAPT/PXN/CD63/TGFB1I1/ARF6/GIPC1/CRK/PAK2/PTPN11/TNXB/SMAD3/LRG1/RBBP7/HSP90AB1/EHD1/GCLM/CLEC3B/CSNK1D/UBE2D3
training_h_w	fb	GO:0048592	eye morphogenesis	19	0.739095	1.9667	0.000188051	0.0205951	0.0197436	56	tags=32%, list=1%, signal=31%	COL5A2/COL8A1/AQP1/FBN1/COL5A1/THY1
training_h_w	fb	GO:0031589	cell-substrate adhesion	115	0.458754	1.72128	0.000213159	0.0225111	0.0215804	662	tags=30%, list=16%, signal=26%	COL3A1/COL1A1/COL8A1/COL5A3/ITGA5/THY1/EMILIN1/POSTN/ACTG1/FN1/S100A10/CD44/FERMT3/ABI3BP/PARVA/CALR/CORO1A/GBP1/TBCD/FBLN2/APOD/RHOA/PXN/LIMCH1/CD63/CORO1C/FGA/CRK/MYADM/CDK5/ANXA2/CDC42/TNXB/SMAD3
training_h_w	fb	GO:0030258	lipid modification	71	-0.448892	-1.80449	0.000239993	0.024471	0.0234592	799	tags=41%, list=19%, signal=34%	ETFDH/ECHS1/ECI1/FABP3/ACADVL/ACAA2/SCP2/DECR1/PHYH/ETFA/AMACR/ACAT1/ETFB/HADHA/MAPK14/ADH5/HADHB/ACADM/PLIN5/GBA1/EPHX2/PLPP3/PLPP1/ACADS/EHHADH/PDK4/MTMR1/ALDH1L2/ACAT2
training_h_w	fb	GO:0006635	fatty acid beta-oxidation	45	-0.517017	-1.89745	0.000254349	0.0250704	0.0240338	799	tags=42%, list=19%, signal=34%	ETFDH/ECHS1/ECI1/ACADVL/ACAA2/SCP2/DECR1/ETFA/AMACR/ACAT1/ETFB/HADHA/HADHB/ACADM/PLIN5/ACADS/EHHADH/ALDH1L2/ACAT2
training_h_w	fb	GO:0009060	aerobic respiration	140	-0.36527	-1.64234	0.000288195	0.0274901	0.0263535	1215	tags=52%, list=29%, signal=38%	SURF1/NDUFS1/NDUFA12/ATP5PO/IDH1/SUCLG1/NDUFS8/NDUFA10/PPIF/NDUFV2/DHTKD1/PDHB/SDHB/NDUFS3/PARK7/FXN/MDH2/DLD/FH/NDUFAB1/COA6/ATP5F1B/CAT/SUCLA2/UQCRC1/BNIP3/COX5A/MDH1/ACLY/SUCLG2/NDUFB7/ATP5PB/NDUFA11/NDUFB5/IDH3A/COX5B/NDUFB2/ADSL/NDUFS4/NDUFS5/ATP5MG/NDUFS7/AFG1L/COX7A2L/NDUFS6/UQCRQ/SIRT3/ATP5F1C/DLST/COX6C/NNT/NDUFA3/ISCU/ATP5F1A/NDUFV3/PDHA1/CYC1/DLAT/DNAJC30/NDUFB3/NIPSNAP2/NDUFB1/IREB2/A…
training_h_w	fb	GO:0001525	angiogenesis	132	0.450609	1.7204	0.000301648	0.0278742	0.0267217	729	tags=32%, list=18%, signal=27%	COL4A1/COL8A1/COL4A2/THBS4/AQP1/PXDN/COL4A3/ITGA5/THY1/EMILIN1/ENG/PLXND1/ACTG1/SPARC/FN1/ANXA1/RSPO3/ACE/PARVA/GTF2I/PRKCA/AAMP/CLIC4/TLR3/CLEC14A/KRT1/APOD/RHOA/HK2/ECM1/PDCL3/EGLN1/SARS1/ANXA2/CDC42/LRG1/SLC12A2/TYMP/WASF2/BSG/RGCC/MYH9
training_h_w	fb	GO:0060348	bone development	39	0.601918	1.88652	0.000355692	0.0318721	0.0305543	681	tags=33%, list=16%, signal=28%	COL3A1/COL1A1/FBN1/SERPINH1/ENG/TGM2/ZMPSTE24/BGN/RHOA/TTC9/ECM1/ANXA2/BPNT2
training_h_w	fb	GO:0009152	purine ribonucleotide biosynthetic process	127	-0.370269	-1.65032	0.000368558	0.0320537	0.0307284	854	tags=35%, list=21%, signal=28%	NDUFB7/ATP5PB/NDUFA11/PPT1/ALDOA/HACD1/NDUFB5/NDUFB2/ADSL/ENO1/NDUFS4/NDUFS5/ATP5MG/PDK1/NDUFS7/NDUFS6/AMPD1/AK1/ATP5F1C/NDUFA3/ATP5F1A/NDUFV3/PDHA1/ACAT1/COX11/DLAT/DNAJC30/NDUFB3/DMAC2L/NDUFB1/ATP5MF/DIP2A/ATP5ME/SLC25A1/NDUFB6/ATP5MC1/NUDT2/NDUFB4/MPC2/PDK4/ATP5MJ/ATP5F1E/ACACA/UQCC3
training_h_w	fb	GO:0019395	fatty acid oxidation	54	-0.512715	-1.94409	0.000388395	0.0328138	0.0314571	799	tags=44%, list=19%, signal=36%	ETFDH/ECHS1/ECI1/FABP3/ACADVL/ACAA2/SCP2/DECR1/PHYH/ETFA/AMACR/ACAT1/ETFB/HADHA/MAPK14/ADH5/HADHB/ACADM/PLIN5/ACADS/EHHADH/PDK4/ALDH1L2/ACAT2
training_h_w	fb	GO:0009062	fatty acid catabolic process	54	-0.508197	-1.92696	0.000478188	0.0392778	0.0376538	799	tags=41%, list=19%, signal=33%	ETFDH/ECHS1/ECI1/ACADVL/ACAA2/SCP2/DECR1/PHYH/ETFA/AMACR/ACAT1/ETFB/HADHA/FAAH/HADHB/ACADM/PLIN5/NUDT8/ACADS/EHHADH/ALDH1L2/ACAT2
training_h_w	fb	GO:0070848	response to growth factor	158	0.414467	1.61368	0.000505516	0.0404003	0.0387299	804	tags=28%, list=19%, signal=23%	ANKRD1/COL3A1/COL1A1/LTBP1/COL1A2/COL4A2/FBN1/ITGA5/EMILIN1/ENG/LGMN/POSTN/SMAD4/CD44/ANXA1/CILP/SYAP1/CORO1A/HDAC2/CSTF2/DYNC1LI2/PELO/ASPN/DTYMK/LEMD3/MAPT/PXN/CD63/TGFB1I1/ARF6/GIPC1/CRK/PAK2/PTPN11/TNXB/SMAD3/LRG1/RBBP7/HSP90AB1/EHD1/GCLM/CLEC3B/CSNK1D/UBE2D3
training_h_w	fb	GO:0090092	regulation of transmembrane receptor protein serine/threonine kinase signaling pathway	49	0.549927	1.79477	0.00056919	0.044292	0.0424606	899	tags=41%, list=22%, signal=32%	LTBP1/FBN1/EMILIN1/ENG/SMAD4/CILP/HDAC2/PELO/ASPN/LEMD3/TGFB1I1/GIPC1/SMAD3/LRG1/RBBP7/HSP90AB1/UBE2D3/LRP1/HSPA5/UBE2O
training_h_w	fb	GO:0034440	lipid oxidation	55	-0.490327	-1.87312	0.000616479	0.0467417	0.0448091	799	tags=44%, list=19%, signal=36%	ETFDH/ECHS1/ECI1/FABP3/ACADVL/ACAA2/SCP2/DECR1/PHYH/ETFA/AMACR/ACAT1/ETFB/HADHA/MAPK14/ADH5/HADHB/ACADM/PLIN5/ACADS/EHHADH/PDK4/ALDH1L2/ACAT2
training_h_w	fb	GO:0071229	cellular response to acid chemical	32	0.609409	1.82784	0.000669312	0.0469576	0.045016	23	tags=16%, list=1%, signal=16%	COL3A1/COL5A2/COL1A1/COL4A1/COL1A2
training_h_w	fb	GO:0048880	sensory system development	53	0.52994	1.75746	0.000669394	0.0469576	0.045016	413	tags=26%, list=10%, signal=24%	COL5A2/COL4A1/COL8A1/AQP1/FBN1/PXDN/COL5A1/THY1/NES/CLIC4/SCO2/HDAC2/UNC45B/EFEMP1
training_h_w	fb	GO:0150063	visual system development	53	0.52994	1.75746	0.000669394	0.0469576	0.045016	413	tags=26%, list=10%, signal=24%	COL5A2/COL4A1/COL8A1/AQP1/FBN1/PXDN/COL5A1/THY1/NES/CLIC4/SCO2/HDAC2/UNC45B/EFEMP1
training_h_w	fb	GO:0009790	embryo development	193	0.3971	1.5826	0.000682846	0.0469576	0.045016	1007	tags=33%, list=24%, signal=26%	COL3A1/COL5A2/COL1A1/COL8A1/COL4A2/FBN1/COL5A1/ITGA5/ENG/MARCKS/NES/UGDH/FN1/WDR5/SMAD4/RSPO3/HSBP1/ACE/BTF3/YBX1/DBN1/SCO2/HDAC2/TRA2B/PELO/HM13/DNAJB6/LIAS/EFEMP1/YAP1/RTN4/PLOD3/RPL10/MYH3/TGFB1I1/MYO18B/MYADM/COBL/EGLN1/CDC42/DVL1/SMAD3/BPNT2/BAG6/MAP2K1/MYH9/UBR3/BRK1/ADIPOQ/CCDC134/SOD1/BCR/RCN1/TBX15/LAMB1/GNA13/PRKRA/NSDHL/EIF4A3/DLG1/PAFAH1B1/PRKACA/PLG/NDUFA2
training_h_w	fb	GO:0007369	gastrulation	45	0.562351	1.80453	0.000712346	0.0478729	0.0458935	212	tags=20%, list=5%, signal=19%	COL5A2/COL8A1/COL4A2/COL5A1/ITGA5/UGDH/FN1/SMAD4/HSBP1
weight	lb	GO:0009060	aerobic respiration	140	-0.624799	-2.76422	2.124e-19	3.14034e-16	2.88752e-16	1158	tags=74%, list=28%, signal=55%	ATP5F1A/ATP5F1C/SURF1/ISCU/UQCR10/IDH3B/NDUFS4/UQCRB/NIPSNAP2/NDUFS7/UQCRFS1/ATP5F1D/PDHA1/NDUFC2/NDUFA6/OGDH/NDUFS2/ADSL/ATP5F1B/CYC1/ATP5PD/ATP5ME/SUCLG2/COX7A2/NDUFB6/NDUFV1/TEFM/NDUFA2/ACO1/BNIP3/NDUFA9/RHOA/CS/ATP5MG/IDH3G/COX5A/NDUFB5/NDUFA8/NDUFB9/CHCHD10/ATP5PB/COQ9/CAT/NDUFA4/FXN/COA6/UQCRC1/NNT/CYCS/NDUFB8/MDH1/SIRT3/NDUFV2/PDHB/NDUFB10/UQCRC2/FH/ATP5PO/NDUFA3/COX6A1/SDHB/ATP5MF/NDUFS1/…
weight	lb	GO:0045333	cellular respiration	161	-0.60203	-2.70676	2.03308e-19	3.14034e-16	2.88752e-16	1172	tags=71%, list=28%, signal=53%	SLC25A12/ATP5F1A/ATP5F1C/SURF1/ISCU/UQCR10/IDH3B/COQ10A/NDUFS4/UQCRB/NIPSNAP2/NDUFS7/UQCRFS1/ATP5F1D/PDHA1/NDUFC2/NDUFA6/OGDH/NDUFS2/ADSL/SCO2/ATP5F1B/CYC1/ATP5PD/ATP5ME/SUCLG2/COX7A2/NDUFB6/NDUFV1/TEFM/NDUFA2/ACO1/BNIP3/NDUFA9/PIK3CA/RHOA/CS/ATP5MG/IDH3G/COX5A/NDUFB5/NDUFA8/NDUFB9/CHCHD10/CISD1/ATP5PB/COQ9/CAT/NDUFA4/FXN/COA6/UQCRC1/NNT/CYCS/NDUFB8/ETFDH/MDH1/SIRT3/NDUFV2/PDHB/NDUFB10/UQCRC2/FH/…
weight	lb	GO:0006119	oxidative phosphorylation	105	-0.624814	-2.63459	8.26215e-15	8.14373e-12	7.48812e-12	1158	tags=76%, list=28%, signal=56%	ATP5F1A/ATP5F1C/ISCU/UQCR10/NDUFS4/UQCRB/NIPSNAP2/NDUFS7/UQCRFS1/ATP5F1D/NDUFC2/NDUFA6/NDUFS2/ATP5F1B/CYC1/ATP5PD/ATP5ME/COX7A2/NDUFB6/NDUFV1/TEFM/NDUFA2/NDUFA9/RHOA/ATP5MG/COX5A/NDUFB5/NDUFA8/NDUFB9/CHCHD10/ATP5PB/COQ9/NDUFA4/FXN/COA6/UQCRC1/CYCS/NDUFB8/NDUFV2/NDUFB10/UQCRC2/ATP5PO/NDUFA3/COX6A1/SDHB/ATP5MF/NDUFS1/NDUFB7/NDUFS3/NDUFB3/NDUFA12/NDUFA10/UQCRQ/COX4I1/DLD/COX6A2/NDUFA13/SDHA/NDUFAB1/…
weight	lb	GO:0019646	aerobic electron transport chain	70	-0.68853	-2.70653	7.67898e-14	5.67669e-11	5.21969e-11	1116	tags=80%, list=27%, signal=60%	ISCU/UQCR10/NDUFS4/UQCRB/NDUFS7/UQCRFS1/NDUFC2/NDUFA6/NDUFS2/CYC1/COX7A2/NDUFB6/NDUFV1/NDUFA2/NDUFA9/COX5A/NDUFB5/NDUFA8/NDUFB9/COQ9/NDUFA4/UQCRC1/CYCS/NDUFB8/NDUFV2/NDUFB10/UQCRC2/NDUFA3/COX6A1/SDHB/NDUFS1/NDUFB7/NDUFS3/NDUFB3/NDUFA10/UQCRQ/COX4I1/DLD/COX6A2/SDHA/NDUFAB1/NDUFA5/PARK7/NDUFS8/SNCA/SDHC/AFG1L/UQCR11/NDUFS6/NDUFC1/NDUFS5/COX8A/NDUFA1/UQCRH/COX7C/COX6B1
weight	lb	GO:0042773	ATP synthesis coupled electron transport	75	-0.65806	-2.6245	2.74029e-13	1.35051e-10	1.24179e-10	1116	tags=77%, list=27%, signal=58%	ISCU/UQCR10/NDUFS4/UQCRB/NDUFS7/UQCRFS1/NDUFC2/NDUFA6/NDUFS2/CYC1/COX7A2/NDUFB6/NDUFV1/NDUFA2/NDUFA9/COX5A/NDUFB5/NDUFA8/NDUFB9/COQ9/NDUFA4/COA6/UQCRC1/CYCS/NDUFB8/NDUFV2/NDUFB10/UQCRC2/NDUFA3/COX6A1/SDHB/NDUFS1/NDUFB7/NDUFS3/NDUFB3/NDUFA12/NDUFA10/UQCRQ/COX4I1/DLD/COX6A2/SDHA/NDUFAB1/NDUFA5/PARK7/NDUFS8/SNCA/SDHC/AFG1L/UQCR11/NDUFS6/NDUFC1/NDUFS5/COX8A/NDUFA1/UQCRH/COX7C/COX6B1
weight	lb	GO:0042775	mitochondrial ATP synthesis coupled electron transport	75	-0.65806	-2.6245	2.74029e-13	1.35051e-10	1.24179e-10	1116	tags=77%, list=27%, signal=58%	ISCU/UQCR10/NDUFS4/UQCRB/NDUFS7/UQCRFS1/NDUFC2/NDUFA6/NDUFS2/CYC1/COX7A2/NDUFB6/NDUFV1/NDUFA2/NDUFA9/COX5A/NDUFB5/NDUFA8/NDUFB9/COQ9/NDUFA4/COA6/UQCRC1/CYCS/NDUFB8/NDUFV2/NDUFB10/UQCRC2/NDUFA3/COX6A1/SDHB/NDUFS1/NDUFB7/NDUFS3/NDUFB3/NDUFA12/NDUFA10/UQCRQ/COX4I1/DLD/COX6A2/SDHA/NDUFAB1/NDUFA5/PARK7/NDUFS8/SNCA/SDHC/AFG1L/UQCR11/NDUFS6/NDUFC1/NDUFS5/COX8A/NDUFA1/UQCRH/COX7C/COX6B1
weight	lb	GO:0009152	purine ribonucleotide biosynthetic process	127	-0.564253	-2.45742	2.66129e-12	1.11177e-09	1.02226e-09	1165	tags=64%, list=28%, signal=47%	PANK4/ATP5F1A/ATP5F1C/PPCS/ALDOA/NDUFS4/NDUFS7/APRT/ATP5F1D/PDHA1/NDUFC2/NDUFA6/NDUFS2/NME2/AK3/COASY/ADSL/ACSL1/ATP5F1B/ATP5PD/ATP5ME/PDHX/GCDH/NUDT2/NDUFB6/NDUFV1/ACSF3/NDUFA2/ACSS1/NDUFA9/ATP5MK/ATP5MG/NDUFB5/NDUFA8/NDUFB9/DMAC2L/ATP5PB/PDK2/AMPD1/NDUFB8/NDUFV2/PFAS/PDHB/NDUFB10/ATP5PO/ADSS1/MMUT/NDUFA3/SDHB/ATP5MF/NDUFS1/NDUFB7/NDUFS3/NDUFB3/SLC25A1/NDUFA12/NDUFA10/DLD/NDUFA13/SDHA/MPC2/NDUFA…
weight	lb	GO:0009260	ribonucleotide biosynthetic process	132	-0.553543	-2.42687	3.00782e-12	1.11177e-09	1.02226e-09	1165	tags=61%, list=28%, signal=46%	PANK4/ATP5F1A/ATP5F1C/PPCS/ALDOA/NDUFS4/NDUFS7/APRT/ATP5F1D/PDHA1/NDUFC2/NDUFA6/NDUFS2/NME2/AK3/COASY/ADSL/ACSL1/ATP5F1B/ATP5PD/ATP5ME/PDHX/GCDH/NUDT2/NDUFB6/NDUFV1/ACSF3/NDUFA2/ACSS1/NDUFA9/ATP5MK/ATP5MG/NDUFB5/NDUFA8/NDUFB9/DMAC2L/ATP5PB/PDK2/AMPD1/NDUFB8/NDUFV2/PFAS/PDHB/NDUFB10/ATP5PO/ADSS1/MMUT/NDUFA3/SDHB/ATP5MF/NDUFS1/NDUFB7/NDUFS3/NDUFB3/SLC25A1/NDUFA12/NDUFA10/DLD/NDUFA13/SDHA/MPC2/NDUFA…
weight	lb	GO:0033108	mitochondrial respiratory chain complex assembly	77	-0.635869	-2.55001	5.66982e-12	1.67656e-09	1.54159e-09	1035	tags=69%, list=25%, signal=53%	NDUFS7/UQCRFS1/PET100/NDUFC2/NDUFA6/NDUFAF3/NDUFS2/UQCC1/SCO2/DMAC1/CHCHD7/NDUFB6/NDUFA2/TIMM21/NDUFA9/BCS1L/NDUFB5/NDUFA8/NDUFB9/ECSIT/NDUFAF4/NUBPL/OMA1/NDUFB8/NDUFB10/TACO1/NDUFA3/NDUFAF6/NDUFS1/NDUFB7/NDUFS3/NDUFB3/NDUFA12/NDUFA10/TFAM/SCO1/NDUFA13/SMIM20/NDUFAB1/NDUFA5/NDUFA11/NDUFS8/UQCC2/TMEM126A/CHCHD4/COA1/NDUFB11/COX16/NDUFC1/NDUFS5/LYRM7/COX19/NDUFA1
weight	lb	GO:0046390	ribose phosphate biosynthetic process	137	-0.550606	-2.42477	5.5767e-12	1.67656e-09	1.54159e-09	1165	tags=60%, list=28%, signal=45%	PANK4/ATP5F1A/ATP5F1C/PPCS/ALDOA/NDUFS4/NDUFS7/APRT/ATP5F1D/PDHA1/NDUFC2/NDUFA6/NDUFS2/NME2/AK3/COASY/ADSL/ACSL1/ATP5F1B/ATP5PD/ATP5ME/PDHX/GCDH/NUDT2/NDUFB6/NDUFV1/ACSF3/NDUFA2/PYGL/ACSS1/NDUFA9/ATP5MK/ATP5MG/NDUFB5/NDUFA8/NDUFB9/DMAC2L/ATP5PB/PDK2/AMPD1/NDUFB8/NDUFV2/PFAS/PDHB/NDUFB10/ATP5PO/ADSS1/MMUT/NDUFA3/SDHB/ATP5MF/NDUFS1/NDUFB7/NDUFS3/NDUFB3/SLC25A1/NDUFA12/NDUFA10/DLD/NDUFA13/SDHA/MPC2/…
weight	lb	GO:0022904	respiratory electron transport chain	87	-0.623615	-2.55461	7.69657e-12	2.06898e-09	1.90241e-09	1116	tags=72%, list=27%, signal=54%	ISCU/UQCR10/NDUFS4/UQCRB/NDUFS7/UQCRFS1/NDUFC2/NDUFA6/NDUFS2/SCO2/CYC1/COX7A2/NDUFB6/NDUFV1/NDUFA2/NDUFA9/COX5A/NDUFB5/NDUFA8/NDUFB9/COQ9/NDUFA4/COA6/UQCRC1/CYCS/NDUFB8/ETFDH/NDUFV2/NDUFB10/UQCRC2/NDUFA3/COX6A1/SDHB/NDUFS1/NDUFB7/NDUFS3/NDUFB3/NDUFA12/NDUFA10/UQCRQ/COX4I1/DLD/COX6A2/SDHA/NDUFAB1/NDUFA5/PARK7/NDUFS8/SNCA/ETFB/SDHC/AFG1L/UQCR11/NDUFS6/NDUFC1/NDUFS5/ETFRF1/ETFA/COX8A/NDUFA1/UQCRH/CO…
weight	lb	GO:0072522	purine-containing compound biosynthetic process	147	-0.523457	-2.32614	1.21821e-11	3.00188e-09	2.76022e-09	1165	tags=61%, list=28%, signal=46%	PANK4/ATP5F1A/ATP5F1C/PPCS/ALDOA/PTGIS/NDUFS4/NADK2/NDUFS7/NMNAT3/APRT/ATP5F1D/PDHA1/NDUFC2/NDUFA6/MTAP/NDUFS2/NME2/AK3/COASY/ADSL/ACSL1/ATP5F1B/ATP5PD/ATP5ME/PDHX/GCDH/NUDT2/NDUFB6/NDUFV1/ACSF3/NAPRT/NDUFA2/ACSS1/NDUFA9/SHMT1/ATP5MK/ATP5MG/NDUFB5/NDUFA8/NDUFB9/DMAC2L/ATP5PB/PGM2/PDK2/ADAL/AMPD1/NDUFB8/NDUFV2/PFAS/PDHB/NDUFB10/ATP5PO/ADSS1/MMUT/NDUFA3/SDHB/ATP5MF/NDUFS1/NDUFB7/NDUFS3/NDUFB3/SLC25…
weight	lb	GO:0009165	nucleotide biosynthetic process	161	-0.500697	-2.25116	7.15253e-11	1.51072e-08	1.3891e-08	1165	tags=57%, list=28%, signal=42%	PANK4/ATP5F1A/ATP5F1C/PPCS/ALDOA/PTGIS/NDUFS4/NADK2/NDUFS7/NMNAT3/ME1/APRT/ATP5F1D/PDHA1/NDUFC2/NDUFA6/NDUFS2/NME2/AK3/COASY/ADSL/ACSL1/ATP5F1B/RRM1/ATP5PD/ATP5ME/PDHX/GCDH/NUDT2/NDUFB6/NDUFV1/ACSF3/NAPRT/NDUFA2/ACSS1/NDUFA9/SHMT1/ATP5MK/ATP5MG/NDUFB5/NDUFA8/NDUFB9/DMAC2L/ATP5PB/PDK2/AMPD1/NDUFB8/NDUFV2/PFAS/PDHB/NDUFB10/ATP5PO/ADSS1/MMUT/NDUFA3/SDHB/ATP5MF/NDUFS1/NDUFB7/NDUFS3/NDUFB3/SLC25A1/NDU…
weight	lb	GO:1901293	nucleoside phosphate biosynthetic process	161	-0.500697	-2.25116	7.15253e-11	1.51072e-08	1.3891e-08	1165	tags=57%, list=28%, signal=42%	PANK4/ATP5F1A/ATP5F1C/PPCS/ALDOA/PTGIS/NDUFS4/NADK2/NDUFS7/NMNAT3/ME1/APRT/ATP5F1D/PDHA1/NDUFC2/NDUFA6/NDUFS2/NME2/AK3/COASY/ADSL/ACSL1/ATP5F1B/RRM1/ATP5PD/ATP5ME/PDHX/GCDH/NUDT2/NDUFB6/NDUFV1/ACSF3/NAPRT/NDUFA2/ACSS1/NDUFA9/SHMT1/ATP5MK/ATP5MG/NDUFB5/NDUFA8/NDUFB9/DMAC2L/ATP5PB/PDK2/AMPD1/NDUFB8/NDUFV2/PFAS/PDHB/NDUFB10/ATP5PO/ADSS1/MMUT/NDUFA3/SDHB/ATP5MF/NDUFS1/NDUFB7/NDUFS3/NDUFB3/SLC25A1/NDU…
weight	lb	GO:0006164	purine nucleotide biosynthetic process	142	-0.519766	-2.29977	1.2767e-10	2.51681e-08	2.31419e-08	1165	tags=61%, list=28%, signal=45%	PANK4/ATP5F1A/ATP5F1C/PPCS/ALDOA/PTGIS/NDUFS4/NADK2/NDUFS7/NMNAT3/APRT/ATP5F1D/PDHA1/NDUFC2/NDUFA6/NDUFS2/NME2/AK3/COASY/ADSL/ACSL1/ATP5F1B/ATP5PD/ATP5ME/PDHX/GCDH/NUDT2/NDUFB6/NDUFV1/ACSF3/NAPRT/NDUFA2/ACSS1/NDUFA9/ATP5MK/ATP5MG/NDUFB5/NDUFA8/NDUFB9/DMAC2L/ATP5PB/PDK2/AMPD1/NDUFB8/NDUFV2/PFAS/PDHB/NDUFB10/ATP5PO/ADSS1/MMUT/NDUFA3/SDHB/ATP5MF/NDUFS1/NDUFB7/NDUFS3/NDUFB3/SLC25A1/NDUFA12/NDUFA10/DL…
weight	lb	GO:0042776	proton motive force-driven mitochondrial ATP synthesis	55	-0.677093	-2.52997	1.5001e-10	2.77238e-08	2.54919e-08	1158	tags=84%, list=28%, signal=61%	ATP5F1A/ATP5F1C/NDUFS4/NDUFS7/ATP5F1D/NDUFC2/NDUFA6/NDUFS2/ATP5F1B/ATP5PD/ATP5ME/NDUFB6/NDUFV1/NDUFA2/NDUFA9/ATP5MG/NDUFB5/NDUFA8/NDUFB9/ATP5PB/NDUFB8/NDUFV2/NDUFB10/ATP5PO/NDUFA3/SDHB/ATP5MF/NDUFS1/NDUFB7/NDUFS3/NDUFB3/NDUFA12/NDUFA10/NDUFA13/SDHA/NDUFAB1/NDUFA5/NDUFA11/NDUFS8/SDHC/NDUFB11/DNAJC30/NDUFS6/NDUFC1/NDUFS5/NDUFA1
weight	lb	GO:0022900	electron transport chain	111	-0.553174	-2.35819	3.20242e-10	5.57033e-08	5.12189e-08	1174	tags=68%, list=28%, signal=50%	GLDC/SLC25A12/SURF1/ISCU/UQCR10/IDH3B/NDUFS4/UQCRB/NDUFS7/ME1/UQCRFS1/NDUFC2/NDUFA6/NDUFS2/SCO2/CYC1/CYB5A/MAOB/COX7A2/NDUFB6/NDUFV1/NDUFA2/NDUFA9/NQO2/COX5A/QDPR/NDUFB5/NDUFA8/NDUFB9/COQ9/NDUFA4/AKR7A2/COA6/UQCRC1/CYCS/NDUFB8/ETFDH/NDUFV2/NDUFB10/UQCRC2/NDUFA3/COX6A1/SDHB/NDUFS1/NDUFB7/NDUFS3/NDUFB3/NDUFA12/NDUFA10/UQCRQ/COX4I1/ADH5/DLD/COX6A2/SDHA/NDUFAB1/NDUFA5/PARK7/NDUFS8/SNCA/ETFB/SDHC/AFG1…
weight	lb	GO:0015986	proton motive force-driven ATP synthesis	60	-0.662414	-2.52495	4.3552e-10	7.15463e-08	6.57865e-08	1158	tags=80%, list=28%, signal=59%	ATP5F1A/ATP5F1C/NDUFS4/NDUFS7/ATP5F1D/NDUFC2/NDUFA6/NDUFS2/ATP5F1B/ATP5PD/ATP5ME/NDUFB6/NDUFV1/NDUFA2/NDUFA9/ATP5MK/ATP5MG/NDUFB5/NDUFA8/NDUFB9/ATP5PB/NDUFB8/NDUFV2/NDUFB10/ATP5PO/NDUFA3/SDHB/ATP5MF/NDUFS1/NDUFB7/NDUFS3/NDUFB3/NDUFA12/NDUFA10/NDUFA13/SDHA/NDUFAB1/NDUFA5/ATP6V0C/NDUFA11/NDUFS8/SDHC/NDUFB11/DNAJC30/NDUFS6/NDUFC1/NDUFS5/NDUFA1
weight	lb	GO:0002181	cytoplasmic translation	128	0.527679	2.27184	1.09331e-09	1.70154e-07	1.56456e-07	1255	tags=62%, list=30%, signal=44%	EIF2D/RPL3/CPEB4/RPS26/RPS27/RPL7A/RPL28/RPL35A/RPL26/RPL22/RPS24/RPS15/RBM4/RPS23/RPS28/RPS6/RPS17/ETF1/RPS7/RPL13/RPL32/RPL31/RPS9/RPS11/RPS15A/RPL5/RPL18A/RPS12/RPL4/RPL8/RPL36/RPL37A/RPS16/EIF2B2/PABPC1/RPL13A/YBX1/RPL6/RPS5/RPS18/EIF3E/RPL12/RPL10A/CSDE1/RPLP0/RPS14/RPL19/RPL24/RBM24/RPL14/RPS21/RPL27A/RPL27/RPL21/RPL17/RPS4X/EIF4A1/DHX29/FAU/HNRNPU/RPLP2/RPL7/EIF3G/HNRNPD/RPL39/RPS13/EIF2B4…
weight	lb	GO:0009206	purine ribonucleoside triphosphate biosynthetic process	74	-0.6031	-2.40112	1.59606e-09	2.14526e-07	1.97255e-07	1158	tags=70%, list=28%, signal=52%	ATP5F1A/ATP5F1C/ALDOA/NDUFS4/NDUFS7/ATP5F1D/NDUFC2/NDUFA6/NDUFS2/NME2/ATP5F1B/ATP5PD/ATP5ME/NUDT2/NDUFB6/NDUFV1/NDUFA2/NDUFA9/ATP5MK/ATP5MG/NDUFB5/NDUFA8/NDUFB9/DMAC2L/ATP5PB/NDUFB8/NDUFV2/NDUFB10/ATP5PO/NDUFA3/SDHB/ATP5MF/NDUFS1/NDUFB7/NDUFS3/NDUFB3/NDUFA12/NDUFA10/NDUFA13/SDHA/NDUFAB1/NDUFA5/ATP6V0C/NDUFA11/NDUFS8/SDHC/NDUFB11/DNAJC30/NDUFS6/NDUFC1/NDUFS5/NDUFA1
weight	lb	GO:0009201	ribonucleoside triphosphate biosynthetic process	76	-0.597266	-2.38774	1.4946e-09	2.14526e-07	1.97255e-07	1158	tags=68%, list=28%, signal=50%	ATP5F1A/ATP5F1C/ALDOA/NDUFS4/NDUFS7/ATP5F1D/NDUFC2/NDUFA6/NDUFS2/NME2/ATP5F1B/ATP5PD/ATP5ME/NUDT2/NDUFB6/NDUFV1/NDUFA2/NDUFA9/ATP5MK/ATP5MG/NDUFB5/NDUFA8/NDUFB9/DMAC2L/ATP5PB/NDUFB8/NDUFV2/NDUFB10/ATP5PO/NDUFA3/SDHB/ATP5MF/NDUFS1/NDUFB7/NDUFS3/NDUFB3/NDUFA12/NDUFA10/NDUFA13/SDHA/NDUFAB1/NDUFA5/ATP6V0C/NDUFA11/NDUFS8/SDHC/NDUFB11/DNAJC30/NDUFS6/NDUFC1/NDUFS5/NDUFA1
weight	lb	GO:0009145	purine nucleoside triphosphate biosynthetic process	75	-0.596697	-2.37976	1.58506e-09	2.14526e-07	1.97255e-07	1158	tags=69%, list=28%, signal=51%	ATP5F1A/ATP5F1C/ALDOA/NDUFS4/NDUFS7/ATP5F1D/NDUFC2/NDUFA6/NDUFS2/NME2/ATP5F1B/ATP5PD/ATP5ME/NUDT2/NDUFB6/NDUFV1/NDUFA2/NDUFA9/ATP5MK/ATP5MG/NDUFB5/NDUFA8/NDUFB9/DMAC2L/ATP5PB/NDUFB8/NDUFV2/NDUFB10/ATP5PO/NDUFA3/SDHB/ATP5MF/NDUFS1/NDUFB7/NDUFS3/NDUFB3/NDUFA12/NDUFA10/NDUFA13/SDHA/NDUFAB1/NDUFA5/ATP6V0C/NDUFA11/NDUFS8/SDHC/NDUFB11/DNAJC30/NDUFS6/NDUFC1/NDUFS5/NDUFA1
weight	lb	GO:0009142	nucleoside triphosphate biosynthetic process	81	-0.581665	-2.35314	1.73976e-09	2.23673e-07	2.05666e-07	1158	tags=65%, list=28%, signal=48%	ATP5F1A/ATP5F1C/ALDOA/NDUFS4/NDUFS7/ATP5F1D/NDUFC2/NDUFA6/NDUFS2/NME2/AK3/ATP5F1B/ATP5PD/ATP5ME/NUDT2/NDUFB6/NDUFV1/NDUFA2/NDUFA9/ATP5MK/ATP5MG/NDUFB5/NDUFA8/NDUFB9/DMAC2L/ATP5PB/NDUFB8/NDUFV2/NDUFB10/ATP5PO/NDUFA3/SDHB/ATP5MF/NDUFS1/NDUFB7/NDUFS3/NDUFB3/NDUFA12/NDUFA10/NDUFA13/SDHA/NDUFAB1/NDUFA5/ATP6V0C/NDUFA11/NDUFS8/SDHC/NDUFB11/DNAJC30/NDUFS6/NDUFC1/NDUFS5/NDUFA1
weight	lb	GO:0006754	ATP biosynthetic process	70	-0.613837	-2.41292	2.10718e-09	2.59622e-07	2.38721e-07	1158	tags=73%, list=28%, signal=53%	ATP5F1A/ATP5F1C/ALDOA/NDUFS4/NDUFS7/ATP5F1D/NDUFC2/NDUFA6/NDUFS2/ATP5F1B/ATP5PD/ATP5ME/NUDT2/NDUFB6/NDUFV1/NDUFA2/NDUFA9/ATP5MK/ATP5MG/NDUFB5/NDUFA8/NDUFB9/DMAC2L/ATP5PB/NDUFB8/NDUFV2/NDUFB10/ATP5PO/NDUFA3/SDHB/ATP5MF/NDUFS1/NDUFB7/NDUFS3/NDUFB3/NDUFA12/NDUFA10/NDUFA13/SDHA/NDUFAB1/NDUFA5/ATP6V0C/NDUFA11/NDUFS8/SDHC/NDUFB11/DNAJC30/NDUFS6/NDUFC1/NDUFS5/NDUFA1
weight	lb	GO:0022613	ribonucleoprotein complex biogenesis	186	0.460742	2.09194	1.76343e-08	2.08579e-06	1.91787e-06	1303	tags=56%, list=31%, signal=41%	NHP2/SNRPF/BYSL/RSL1D1/EIF2D/PDCD11/NOP2/LSM6/DDX42/RRP12/FBL/RPS27/RPL7A/RPL35A/SF3A3/RPL26/WDR3/RPS24/SF3B1/DDX46/RPS15/SRSF1/USP4/CDC73/RPS23/DKC1/SNRPC/RPS28/RPS6/RPS27L/RPS17/XRCC5/TFB1M/SRSF9/SART3/LSM4/RPS7/MYBBP1A/PRPF19/NMD3/SF3A2/RPS9/RPS11/RPS15A/GEMIN5/RPL5/DHX30/NUP88/SRPK3/RPS12/RPS16/NOP56/RPL13A/SNRPB/RPL6/RPS5/SNRPE/EIF3E/RPL10A/RPLP0/RPS14/RPL14/PRKDC/RPS21/SNU13/NOP58/SF3A1/PRP…
weight	lb	GO:0044282	small molecule catabolic process	170	-0.457441	-2.07409	1.97342e-08	2.24439e-06	2.06371e-06	871	tags=44%, list=21%, signal=36%	GNPDA2/NAGK/PGAM1/PNKD/BCKDHA/HSD17B4/GCDH/RBKS/ACSF3/NUDT3/SHMT1/MCCC2/PGK1/NUDT19/PCCB/NQO2/PCCA/BCAT2/ADHFE1/APOBEC2/QDPR/HSD17B10/HAGH/ECHDC1/ADAL/HEXA/ECI1/ETFDH/ACADM/CRYL1/BCKDHB/GOT1/MTHFS/HIBCH/ECHS1/ALDH1L2/ADH5/RIDA/ACADSB/DLD/HADHA/CRAT/ACAA2/ECI2/THNSL2/MCCC1/DECR1/PARK7/TST/EHHADH/MPST/ALDH6A1/ECH1/GPT/GOT2/ACADS/DLST/CPT1B/HADH/HIBADH/ETFB/ACAT1/ESD/TPI1/GALE/KYAT1/PGK2/GPT2/ACOX2/…
weight	lb	GO:0010257	NADH dehydrogenase complex assembly	51	-0.652056	-2.3987	3.79372e-08	4.00644e-06	3.6839e-06	1088	tags=76%, list=26%, signal=57%	NDUFS4/NDUFS7/NDUFC2/NDUFA6/NDUFAF3/NDUFS2/DMAC1/NDUFB6/NDUFA2/TIMM21/NDUFA9/BCS1L/NDUFB5/NDUFA8/NDUFB9/ECSIT/NDUFAF4/NUBPL/NDUFB8/NDUFB10/NDUFA3/NDUFAF6/NDUFS1/NDUFB7/NDUFS3/NDUFB3/NDUFA12/NDUFA10/NDUFA13/NDUFAB1/NDUFA5/NDUFA11/NDUFS8/TMEM126A/COA1/NDUFB11/NDUFC1/NDUFS5/NDUFA1
weight	lb	GO:0032981	mitochondrial respiratory chain complex I assembly	51	-0.652056	-2.3987	3.79372e-08	4.00644e-06	3.6839e-06	1088	tags=76%, list=26%, signal=57%	NDUFS4/NDUFS7/NDUFC2/NDUFA6/NDUFAF3/NDUFS2/DMAC1/NDUFB6/NDUFA2/TIMM21/NDUFA9/BCS1L/NDUFB5/NDUFA8/NDUFB9/ECSIT/NDUFAF4/NUBPL/NDUFB8/NDUFB10/NDUFA3/NDUFAF6/NDUFS1/NDUFB7/NDUFS3/NDUFB3/NDUFA12/NDUFA10/NDUFA13/NDUFAB1/NDUFA5/NDUFA11/NDUFS8/TMEM126A/COA1/NDUFB11/NDUFC1/NDUFS5/NDUFA1
weight	lb	GO:0006120	mitochondrial electron transport, NADH to ubiquinone	40	-0.68813	-2.39827	5.32889e-08	5.43363e-06	4.9962e-06	1116	tags=85%, list=27%, signal=63%	ISCU/NDUFS4/NDUFS7/NDUFC2/NDUFA6/NDUFS2/NDUFB6/NDUFV1/NDUFA2/NDUFA9/NDUFB5/NDUFA8/NDUFB9/COQ9/NDUFA4/NDUFB8/NDUFV2/NDUFB10/NDUFA3/NDUFS1/NDUFB7/NDUFS3/NDUFB3/NDUFA10/DLD/NDUFAB1/NDUFA5/PARK7/NDUFS8/SNCA/NDUFS6/NDUFC1/NDUFS5/NDUFA1
weight	lb	GO:0042274	ribosomal small subunit biogenesis	37	0.714375	2.44385	9.62617e-08	9.48819e-06	8.72435e-06	858	tags=76%, list=21%, signal=61%	BYSL/LSM6/FBL/RPS27/WDR3/RPS24/RPS15/RPS23/RPS28/RPS6/RPS27L/RPS17/XRCC5/RPS7/RPS9/RPS11/RPS15A/RPS12/RPS16/NOP56/RPS5/RPS14/PRKDC/RPS21/SNU13/NOP58/RPS4X/NPM1
weight	lb	GO:0009636	response to toxic substance	94	-0.516484	-2.14215	1.69294e-07	1.61484e-05	1.48484e-05	951	tags=51%, list=23%, signal=40%	MB/MPO/ALAD/MGST3/PRDX6/PRDX1/MAOB/BAX/FBLN5/TXN/CP/HBM/CCS/CPS1/S100A9/CAT/GPX3/APOA4/NNT/PRDX5/HBG1/PRDX3/EPHX2/ADH5/ASS1/HBA2/GSTP1/PARK7/GPX1/MPST/PRXL2A/SELENOW/SESN1/ESD/HBD/GSTO1/ALDH1A1/TXNRD2/BPHL/HBB/TXNDC17/PRDX2/GSTM2/SOD1/GSTM3/GSTT1/SOD3/ALB
weight	lb	GO:0016054	organic acid catabolic process	122	-0.48867	-2.11644	1.98457e-07	1.7783e-05	1.63513e-05	1075	tags=55%, list=26%, signal=42%	GNPDA1/GSTZ1/AUH/NUDT8/FAH/CPT2/ACAT2/LDHD/GNPDA2/NAGK/BCKDHA/HSD17B4/GCDH/ACSF3/SHMT1/MCCC2/NUDT19/PCCB/PCCA/BCAT2/ADHFE1/QDPR/HSD17B10/ECHDC1/HEXA/ECI1/ETFDH/ACADM/CRYL1/BCKDHB/GOT1/MTHFS/HIBCH/ECHS1/ALDH1L2/RIDA/ACADSB/DLD/HADHA/CRAT/ACAA2/ECI2/THNSL2/MCCC1/DECR1/TST/EHHADH/MPST/ALDH6A1/ECH1/GPT/GOT2/ACADS/DLST/CPT1B/HADH/HIBADH/ETFB/ACAT1/KYAT1/GPT2/ACOX2/DCXR/MLYCD/ETFA/GCSH/PLIN5
weight	lb	GO:0046395	carboxylic acid catabolic process	122	-0.48867	-2.11644	1.98457e-07	1.7783e-05	1.63513e-05	1075	tags=55%, list=26%, signal=42%	GNPDA1/GSTZ1/AUH/NUDT8/FAH/CPT2/ACAT2/LDHD/GNPDA2/NAGK/BCKDHA/HSD17B4/GCDH/ACSF3/SHMT1/MCCC2/NUDT19/PCCB/PCCA/BCAT2/ADHFE1/QDPR/HSD17B10/ECHDC1/HEXA/ECI1/ETFDH/ACADM/CRYL1/BCKDHB/GOT1/MTHFS/HIBCH/ECHS1/ALDH1L2/RIDA/ACADSB/DLD/HADHA/CRAT/ACAA2/ECI2/THNSL2/MCCC1/DECR1/TST/EHHADH/MPST/ALDH6A1/ECH1/GPT/GOT2/ACADS/DLST/CPT1B/HADH/HIBADH/ETFB/ACAT1/KYAT1/GPT2/ACOX2/DCXR/MLYCD/ETFA/GCSH/PLIN5
weight	lb	GO:0098754	detoxification	68	-0.562687	-2.20241	5.81568e-07	4.77693e-05	4.39237e-05	951	tags=59%, list=23%, signal=46%	MB/MPO/MGST3/PRDX6/PRDX1/FBLN5/TXN/CP/HBM/CCS/S100A9/CAT/GPX3/APOA4/NNT/PRDX5/HBG1/PRDX3/ADH5/HBA2/GSTP1/PARK7/GPX1/PRXL2A/SELENOW/SESN1/ESD/HBD/GSTO1/ALDH1A1/TXNRD2/HBB/TXNDC17/PRDX2/GSTM2/SOD1/GSTM3/GSTT1/SOD3/ALB
weight	lb	GO:1990748	cellular detoxification	68	-0.562687	-2.20241	5.81568e-07	4.77693e-05	4.39237e-05	951	tags=59%, list=23%, signal=46%	MB/MPO/MGST3/PRDX6/PRDX1/FBLN5/TXN/CP/HBM/CCS/S100A9/CAT/GPX3/APOA4/NNT/PRDX5/HBG1/PRDX3/ADH5/HBA2/GSTP1/PARK7/GPX1/PRXL2A/SELENOW/SESN1/ESD/HBD/GSTO1/ALDH1A1/TXNRD2/HBB/TXNDC17/PRDX2/GSTM2/SOD1/GSTM3/GSTT1/SOD3/ALB
weight	lb	GO:0042254	ribosome biogenesis	105	0.506264	2.11776	5.73427e-07	4.77693e-05	4.39237e-05	872	tags=47%, list=21%, signal=38%	NHP2/BYSL/RSL1D1/PDCD11/NOP2/LSM6/RRP12/FBL/RPS27/RPL7A/RPL35A/RPL26/WDR3/RPS24/RPS15/RPS23/DKC1/RPS28/RPS6/RPS27L/RPS17/XRCC5/TFB1M/RPS7/MYBBP1A/NMD3/RPS9/RPS11/RPS15A/RPL5/DHX30/NUP88/RPS12/RPS16/NOP56/RPL6/RPS5/RPL10A/RPLP0/RPS14/RPL14/PRKDC/RPS21/SNU13/NOP58/RPL27/RPS4X/NPM1/DHX29
weight	lb	GO:0097237	cellular response to toxic substance	69	-0.559272	-2.19512	9.67253e-07	7.73019e-05	7.10787e-05	951	tags=58%, list=23%, signal=45%	MB/MPO/MGST3/PRDX6/PRDX1/FBLN5/TXN/CP/HBM/CCS/S100A9/CAT/GPX3/APOA4/NNT/PRDX5/HBG1/PRDX3/ADH5/HBA2/GSTP1/PARK7/GPX1/PRXL2A/SELENOW/SESN1/ESD/HBD/GSTO1/ALDH1A1/TXNRD2/HBB/TXNDC17/PRDX2/GSTM2/SOD1/GSTM3/GSTT1/SOD3/ALB
weight	lb	GO:0006790	sulfur compound metabolic process	129	-0.459239	-2.00491	1.00149e-06	7.79314e-05	7.16575e-05	1011	tags=47%, list=24%, signal=37%	PDHA1/ETHE1/HLCS/OGDH/MTAP/SLC25A19/HMGCS1/APIP/ACSL1/OPLAH/HSD17B4/PDHX/SUCLG2/GLO1/GCDH/ACSF2/GCLC/ACSF3/ACSS1/NUDT19/ENOPH1/MSRA/ACOT11/CPS1/HAGH/PDK2/OXSM/HEXA/PDHB/MMUT/IDH1/SLC25A1/SUCLA2/DLD/MPC2/BPNT1/SUOX/MCCC1/GSTP1/PARK7/HTD2/TST/ACOT1/GPX1/MPST/DLST/SNCA/ACAT1/SUCLG1/ACACA/GSTO1/TSTD1/MLYCD/ABHD14B/GSTM2/SOD1/SULT1A3/GSTM3/PDK4/GSTT1/GSTA3
weight	lb	GO:0033865	nucleoside bisphosphate metabolic process	63	-0.56786	-2.18282	1.09365e-06	7.88758e-05	7.25259e-05	1244	tags=67%, list=30%, signal=47%	DLAT/HMGCS2/MCEE/PANK4/PPCS/NUDT8/PDHA1/OGDH/COASY/HMGCS1/ACSL1/HSD17B4/PDHX/SUCLG2/GCDH/ACSF2/ACSF3/ACSS1/MCCC2/NUDT19/ACOT11/PDK2/OXSM/PDHB/MMUT/SLC25A1/SUCLA2/DLD/MPC2/BPNT1/HTD2/ACOT1/DLST/SNCA/ACAT1/SUCLG1/PPCDC/ACACA/MLYCD/ABHD14B/SULT1A3/PDK4
weight	lb	GO:0033875	ribonucleoside bisphosphate metabolic process	63	-0.56786	-2.18282	1.09365e-06	7.88758e-05	7.25259e-05	1244	tags=67%, list=30%, signal=47%	DLAT/HMGCS2/MCEE/PANK4/PPCS/NUDT8/PDHA1/OGDH/COASY/HMGCS1/ACSL1/HSD17B4/PDHX/SUCLG2/GCDH/ACSF2/ACSF3/ACSS1/MCCC2/NUDT19/ACOT11/PDK2/OXSM/PDHB/MMUT/SLC25A1/SUCLA2/DLD/MPC2/BPNT1/HTD2/ACOT1/DLST/SNCA/ACAT1/SUCLG1/PPCDC/ACACA/MLYCD/ABHD14B/SULT1A3/PDK4
weight	lb	GO:0034032	purine nucleoside bisphosphate metabolic process	63	-0.56786	-2.18282	1.09365e-06	7.88758e-05	7.25259e-05	1244	tags=67%, list=30%, signal=47%	DLAT/HMGCS2/MCEE/PANK4/PPCS/NUDT8/PDHA1/OGDH/COASY/HMGCS1/ACSL1/HSD17B4/PDHX/SUCLG2/GCDH/ACSF2/ACSF3/ACSS1/MCCC2/NUDT19/ACOT11/PDK2/OXSM/PDHB/MMUT/SLC25A1/SUCLA2/DLD/MPC2/BPNT1/HTD2/ACOT1/DLST/SNCA/ACAT1/SUCLG1/PPCDC/ACACA/MLYCD/ABHD14B/SULT1A3/PDK4
weight	lb	GO:0046034	ATP metabolic process	136	-0.448004	-1.97164	1.34171e-06	9.44626e-05	8.68579e-05	1158	tags=51%, list=28%, signal=38%	ATP5F1A/ATP5F1C/ALDOA/NDUFS4/ADPGK/GPI/NDUFS7/ATP5F1D/NDUFC2/HDAC4/NDUFA6/OGDH/NDUFS2/FIS1/PKLR/ATP5F1B/PGAM1/ATP5PD/ATP5ME/MYH7/NUDT2/NDUFB6/NDUFV1/NDUFA2/NDUFA9/PGK1/ATP5MK/ATP5MG/MYH6/HSPA1A/NDUFB5/NDUFA8/NDUFB9/DMAC2L/ATP5PB/FBP1/NDUFB8/PGM1/NDUFV2/PRKACA/NDUFB10/ATP5PO/GIT1/NDUFA3/SDHB/ATP5MF/NDUFS1/NDUFB7/NDUFS3/NDUFB3/NDUFA12/NDUFA10/ALDOC/NDUFA13/SDHA/NDUFAB1/NDUFA5/ATP6V0C/NDUFA11/NDUFS8…
weight	lb	GO:0016072	rRNA metabolic process	69	0.546825	2.11896	1.8535e-06	0.00012746	0.000117199	827	tags=51%, list=20%, signal=41%	GTF3C3/NHP2/BYSL/RSL1D1/PDCD11/NOP2/LSM6/RRP12/FBL/RPS27/RPL7A/RPL35A/RPL26/WDR3/RPS24/RPS15/DKC1/RPS28/RPS6/RPS17/TFB1M/RPS7/MACROH2A1/RPL5/RPS16/NOP56/NCL/RPL10A/RPS14/RPL14/PRKDC/RPS21/SNU13/NOP58/RPL27
weight	lb	GO:0098869	cellular oxidant detoxification	58	-0.563311	-2.1308	3.78263e-06	0.00025421	0.000233745	951	tags=62%, list=23%, signal=49%	MB/MPO/MGST3/PRDX6/PRDX1/FBLN5/TXN/CP/HBM/CCS/S100A9/CAT/GPX3/APOA4/NNT/PRDX5/HBG1/PRDX3/HBA2/GSTP1/PARK7/GPX1/PRXL2A/SELENOW/SESN1/HBD/GSTO1/TXNRD2/HBB/TXNDC17/PRDX2/GSTM2/SOD1/GSTT1/SOD3/ALB
weight	lb	GO:0009205	purine ribonucleoside triphosphate metabolic process	149	-0.42741	-1.90463	4.36941e-06	0.000287119	0.000264004	1158	tags=49%, list=28%, signal=37%	ATP5F1A/ATP5F1C/ALDOA/OPA1/NDUFS4/ADPGK/GPI/NDUFS7/ATP5F1D/NDUFC2/HDAC4/NDUFA6/OGDH/NDUFS2/NME2/AK3/FIS1/PKLR/ATP5F1B/PGAM1/ATP5PD/ATP5ME/MYH7/NUDT2/NDUFB6/NDUFV1/NDUFA2/NDUFA9/PGK1/ATP5MK/ATP5MG/MYH6/HSPA1A/NDUFB5/NDUFA8/NDUFB9/DMAC2L/ATP5PB/FBP1/NDUFB8/PGM1/NDUFV2/PRKACA/NDUFB10/ATP5PO/GIT1/NDUFA3/SDHB/ATP5MF/NDUFS1/NDUFB7/NDUFS3/NDUFB3/NDUFA12/NDUFA10/ALDOC/NDUFA13/SDHA/NDUFAB1/NDUFA5/ATP6V0C/…
weight	lb	GO:0006364	rRNA processing	59	0.56411	2.12405	5.22542e-06	0.000335904	0.000308862	827	tags=54%, list=20%, signal=44%	NHP2/BYSL/RSL1D1/PDCD11/NOP2/LSM6/RRP12/FBL/RPS27/RPL7A/RPL35A/RPL26/WDR3/RPS24/RPS15/DKC1/RPS28/RPS6/RPS17/TFB1M/RPS7/RPL5/RPS16/NOP56/RPL10A/RPS14/RPL14/PRKDC/RPS21/SNU13/NOP58/RPL27
weight	lb	GO:0034440	lipid oxidation	55	-0.568048	-2.12252	6.24855e-06	0.000393127	0.000361478	653	tags=49%, list=16%, signal=42%	HSD17B10/ECHDC1/ECI1/ETFDH/ACADM/ECHS1/ALDH1L2/ADH5/HADHA/CRAT/ACAA2/ECI2/DECR1/EHHADH/ECH1/ACADS/CPT1B/HADH/ETFB/FABP3/ACAT1/ACOX2/MLYCD/APOD/ETFA/PDK4/PLIN5
weight	lb	GO:0006637	acyl-CoA metabolic process	55	-0.567122	-2.11906	6.52171e-06	0.000393565	0.000361881	1244	tags=64%, list=30%, signal=45%	DLAT/HMGCS2/MCEE/PPCS/NUDT8/PDHA1/OGDH/HMGCS1/ACSL1/HSD17B4/PDHX/SUCLG2/GCDH/ACSF2/ACSF3/ACSS1/NUDT19/ACOT11/PDK2/OXSM/PDHB/MMUT/SLC25A1/SUCLA2/DLD/MPC2/HTD2/ACOT1/DLST/SNCA/ACAT1/SUCLG1/ACACA/MLYCD/PDK4
weight	lb	GO:0035383	thioester metabolic process	55	-0.567122	-2.11906	6.52171e-06	0.000393565	0.000361881	1244	tags=64%, list=30%, signal=45%	DLAT/HMGCS2/MCEE/PPCS/NUDT8/PDHA1/OGDH/HMGCS1/ACSL1/HSD17B4/PDHX/SUCLG2/GCDH/ACSF2/ACSF3/ACSS1/NUDT19/ACOT11/PDK2/OXSM/PDHB/MMUT/SLC25A1/SUCLA2/DLD/MPC2/HTD2/ACOT1/DLST/SNCA/ACAT1/SUCLG1/ACACA/MLYCD/PDK4
weight	lb	GO:0009199	ribonucleoside triphosphate metabolic process	151	-0.424582	-1.89467	6.93335e-06	0.000410039	0.000377028	1158	tags=48%, list=28%, signal=36%	ATP5F1A/ATP5F1C/ALDOA/OPA1/NDUFS4/ADPGK/GPI/NDUFS7/ATP5F1D/NDUFC2/HDAC4/NDUFA6/OGDH/NDUFS2/NME2/AK3/FIS1/PKLR/ATP5F1B/PGAM1/ATP5PD/ATP5ME/MYH7/NUDT2/NDUFB6/NDUFV1/NDUFA2/NDUFA9/PGK1/ATP5MK/ATP5MG/MYH6/HSPA1A/NDUFB5/NDUFA8/NDUFB9/DMAC2L/ATP5PB/FBP1/NDUFB8/PGM1/NDUFV2/PRKACA/NDUFB10/ATP5PO/GIT1/NDUFA3/SDHB/ATP5MF/NDUFS1/NDUFB7/NDUFS3/NDUFB3/NDUFA12/NDUFA10/ALDOC/NDUFA13/SDHA/NDUFAB1/NDUFA5/ATP6V0C/…
weight	lb	GO:0006631	fatty acid metabolic process	166	-0.405491	-1.83268	7.17843e-06	0.000416208	0.000382701	904	tags=40%, list=22%, signal=33%	PTGES2/ACSL1/MGST3/HSD17B4/QKI/GCDH/ACSF2/ACSF3/ACSS1/NUDT19/PCCB/PCCA/ACOT11/HSD17B10/ECHDC1/PTGDS/PDK2/APOA4/OXSM/ECI1/ETFDH/ACADM/CRYL1/PTGR3/MMUT/APOC3/ECHS1/ALDH1L2/ADH5/ACADSB/MGLL/HADHA/CRAT/ACAA2/MECR/ECI2/THNSL2/HSD17B8/NDUFAB1/DECR1/GSTP1/HTD2/EHHADH/ACOT1/GPX1/ECH1/ACADS/CPT1B/HADH/SNCA/ETFB/CBR4/FABP3/ACAT1/AKR1B1/ACACA/ACOX2/ABHD5/DBI/MLYCD/FABP5/PRKAR2B/PTGR2/GSTM2/ETFA/PDK4/PLIN5
weight	lb	GO:0009141	nucleoside triphosphate metabolic process	160	-0.40443	-1.81868	1.00227e-05	0.000569943	0.00052406	1158	tags=47%, list=28%, signal=35%	ATP5F1A/ATP5F1C/NUDT16/ALDOA/OPA1/NDUFS4/ADPGK/GPI/NDUFS7/ATP5F1D/NDUFC2/HDAC4/NDUFA6/OGDH/NDUFS2/NME2/AK3/FIS1/PKLR/ATP5F1B/PGAM1/ATP5PD/ATP5ME/MYH7/NUDT2/NDUFB6/NDUFV1/NDUFA2/NDUFA9/PGK1/ATP5MK/ATP5MG/MYH6/HSPA1A/NDUFB5/NDUFA8/NDUFB9/DMAC2L/ATP5PB/FBP1/NDUFB8/PGM1/NDUFV2/PRKACA/NDUFB10/ATP5PO/GIT1/NDUFA3/SDHB/ATP5MF/NDUFS1/NDUFB7/NDUFS3/NDUFB3/NDUFA12/NDUFA10/ALDOC/NDUFA13/SDHA/NDUFAB1/NDUFA5/A…
weight	lb	GO:0022618	protein-RNA complex assembly	111	0.453388	1.90644	1.3441e-05	0.000749908	0.000689537	1357	tags=58%, list=33%, signal=40%	SNRPF/EIF2D/NOP2/DDX42/RPS27/SF3A3/SF3B1/DDX46/RPS15/SRSF1/USP4/CDC73/SNRPC/RPS28/RPS27L/XRCC5/SRSF9/SART3/LSM4/PRPF19/SF3A2/GEMIN5/RPL5/DHX30/SRPK3/RPL13A/SNRPB/RPL6/RPS5/SNRPE/EIF3E/RPLP0/RPS14/PRKDC/SNU13/SF3A1/PRPF8/STRAP/SF3B3/DHX29/SNRNP200/SNRPD3/SRSF10/EIF3G/SNRPD1/EIF6/RPS19/MRPL20/HSP90AB1/RUVBL2/DDX39B/EIF3A/USP39/SNRPA1/CLNS1A/EIF3H/PRPF31/RPL10/DDX1/LUC7L2/EIF3L/FASTKD2/DHX9/EIF3C
weight	lb	GO:0019395	fatty acid oxidation	54	-0.556479	-2.07223	1.63459e-05	0.000895091	0.000823032	653	tags=48%, list=16%, signal=41%	HSD17B10/ECHDC1/ECI1/ETFDH/ACADM/ECHS1/ALDH1L2/ADH5/HADHA/CRAT/ACAA2/ECI2/DECR1/EHHADH/ECH1/ACADS/CPT1B/HADH/ETFB/FABP3/ACAT1/ACOX2/MLYCD/ETFA/PDK4/PLIN5
weight	lb	GO:0030199	collagen fibril organization	23	0.728773	2.21108	2.44298e-05	0.00131343	0.0012077	652	tags=65%, list=16%, signal=55%	COL5A2/SERPINH1/PLOD3/COLGALT1/PXDN/VPS33B/COL14A1/FMOD/COL5A1/COL18A1/COL1A1/COL1A2/COL6A1/ANXA2/EMILIN1
weight	lb	GO:0009144	purine nucleoside triphosphate metabolic process	153	-0.412642	-1.8441	2.61201e-05	0.00137923	0.0012682	1158	tags=48%, list=28%, signal=36%	ATP5F1A/ATP5F1C/NUDT16/ALDOA/OPA1/NDUFS4/ADPGK/GPI/NDUFS7/ATP5F1D/NDUFC2/HDAC4/NDUFA6/OGDH/NDUFS2/NME2/AK3/FIS1/PKLR/ATP5F1B/PGAM1/ATP5PD/ATP5ME/MYH7/NUDT2/NDUFB6/NDUFV1/NDUFA2/NDUFA9/PGK1/ATP5MK/ATP5MG/MYH6/HSPA1A/NDUFB5/NDUFA8/NDUFB9/DMAC2L/ATP5PB/FBP1/NDUFB8/PGM1/NDUFV2/PRKACA/NDUFB10/ATP5PO/GIT1/NDUFA3/SDHB/ATP5MF/NDUFS1/NDUFB7/NDUFS3/NDUFB3/NDUFA12/NDUFA10/ALDOC/NDUFA13/SDHA/NDUFAB1/NDUFA5/A…
weight	lb	GO:0071826	protein-RNA complex organization	115	0.45114	1.90332	2.69581e-05	0.00138592	0.00127435	1357	tags=57%, list=33%, signal=40%	SNRPF/EIF2D/NOP2/DDX42/RPS27/SF3A3/SF3B1/DDX46/RPS15/SRSF1/USP4/CDC73/SNRPC/RPS28/RPS27L/XRCC5/SRSF9/SART3/LSM4/PRPF19/SF3A2/GEMIN5/RPL5/DHX30/SRPK3/RPL13A/SNRPB/RPL6/RPS5/SNRPE/EIF3E/RPLP0/RPS14/PRKDC/SNU13/SF3A1/PRPF8/STRAP/SF3B3/DHX29/SNRNP200/SNRPD3/SRSF10/EIF3G/SNRPD1/EIF6/RPS19/MRPL20/HSP90AB1/VCP/RUVBL2/DDX39B/EIF3A/USP39/SNRPA1/CLNS1A/EIF3H/PRPF31/RPL10/DDX1/LUC7L2/EIF3L/FASTKD2/FAF2/DHX9…
weight	lb	GO:0008380	RNA splicing	178	0.393085	1.77356	2.71841e-05	0.00138592	0.00127435	1093	tags=47%, list=26%, signal=36%	SRSF2/SNRPF/UBL5/U2AF1/LGALS3/RBMX/PRPF4/IK/LSM6/DDX42/RBM17/PTBP1/RPS26/SNW1/SMU1/RNPS1/DDX39A/PNN/SF3A3/SF3B1/DDX46/TRA2A/SRSF1/RBM4/USP4/CCAR2/SNRPC/HNRNPC/AHNAK/RBFOX2/SRSF9/SART3/LSM4/TRPT1/PRPF19/SF3A2/KHSRP/SRRM2/GEMIN5/ARVCF/SRPK3/HNRNPL/PABPC1/NCL/SNRPB/SRRM1/HNRNPA1/YBX1/SNRPE/NONO/CDC5L/RBM24/SFPQ/THRAP3/SNU13/SF3A1/UPF1/PRPF8/SNRNP40/STRAP/SF3B3/NPM1/HNRNPF/SNRNP200/SNRPD3/HNRNPU/TIA1…
weight	lb	GO:0000377	RNA splicing, via transesterification reactions with bulged adenosine as nucleophile	140	0.424279	1.84991	3.04477e-05	0.00150057	0.00137976	1013	tags=47%, list=24%, signal=37%	SRSF2/SNRPF/UBL5/U2AF1/RBMX/PRPF4/IK/LSM6/DDX42/RBM17/PTBP1/SNW1/SMU1/RNPS1/DDX39A/PNN/SF3A3/SF3B1/DDX46/TRA2A/SRSF1/RBM4/USP4/SNRPC/HNRNPC/RBFOX2/SRSF9/SART3/LSM4/PRPF19/SF3A2/SRRM2/GEMIN5/SRPK3/HNRNPL/PABPC1/NCL/SNRPB/SRRM1/HNRNPA1/SNRPE/CDC5L/RBM24/SFPQ/THRAP3/SNU13/SF3A1/UPF1/PRPF8/SNRNP40/STRAP/SF3B3/NPM1/HNRNPF/SNRNP200/SNRPD3/HNRNPU/TIA1/SRSF10/KHDRBS1/HNRNPK/HNRNPUL2/DHX15/HNRNPM/RALY/SNR…
weight	lb	GO:0000398	mRNA splicing, via spliceosome	140	0.424279	1.84991	3.04477e-05	0.00150057	0.00137976	1013	tags=47%, list=24%, signal=37%	SRSF2/SNRPF/UBL5/U2AF1/RBMX/PRPF4/IK/LSM6/DDX42/RBM17/PTBP1/SNW1/SMU1/RNPS1/DDX39A/PNN/SF3A3/SF3B1/DDX46/TRA2A/SRSF1/RBM4/USP4/SNRPC/HNRNPC/RBFOX2/SRSF9/SART3/LSM4/PRPF19/SF3A2/SRRM2/GEMIN5/SRPK3/HNRNPL/PABPC1/NCL/SNRPB/SRRM1/HNRNPA1/SNRPE/CDC5L/RBM24/SFPQ/THRAP3/SNU13/SF3A1/UPF1/PRPF8/SNRNP40/STRAP/SF3B3/NPM1/HNRNPF/SNRNP200/SNRPD3/HNRNPU/TIA1/SRSF10/KHDRBS1/HNRNPK/HNRNPUL2/DHX15/HNRNPM/RALY/SNR…
weight	lb	GO:0006635	fatty acid beta-oxidation	45	-0.56413	-2.02397	3.24552e-05	0.00157328	0.00144662	653	tags=51%, list=16%, signal=44%	HSD17B10/ECHDC1/ECI1/ETFDH/ACADM/ECHS1/ALDH1L2/HADHA/CRAT/ACAA2/ECI2/DECR1/EHHADH/ECH1/ACADS/CPT1B/HADH/ETFB/ACAT1/ACOX2/MLYCD/ETFA/PLIN5
weight	lb	GO:0000375	RNA splicing, via transesterification reactions	142	0.425634	1.86069	3.60271e-05	0.00171826	0.00157993	1013	tags=47%, list=24%, signal=37%	SRSF2/SNRPF/UBL5/U2AF1/RBMX/PRPF4/IK/LSM6/DDX42/RBM17/PTBP1/SNW1/SMU1/RNPS1/DDX39A/PNN/SF3A3/SF3B1/DDX46/TRA2A/SRSF1/RBM4/USP4/SNRPC/HNRNPC/RBFOX2/SRSF9/SART3/LSM4/PRPF19/SF3A2/KHSRP/SRRM2/GEMIN5/SRPK3/HNRNPL/PABPC1/NCL/SNRPB/SRRM1/HNRNPA1/SNRPE/CDC5L/RBM24/SFPQ/THRAP3/SNU13/SF3A1/UPF1/PRPF8/SNRNP40/STRAP/SF3B3/NPM1/HNRNPF/SNRNP200/SNRPD3/HNRNPU/TIA1/SRSF10/KHDRBS1/HNRNPK/HNRNPUL2/DHX15/HNRNPM/RA…
weight	lb	GO:0072329	monocarboxylic acid catabolic process	65	-0.503299	-1.9485	3.68348e-05	0.0017289	0.00158971	1063	tags=57%, list=26%, signal=43%	AUH/NUDT8/FAH/CPT2/ACAT2/LDHD/HSD17B4/GCDH/NUDT19/PCCB/PCCA/HSD17B10/ECHDC1/HEXA/ECI1/ETFDH/ACADM/CRYL1/ECHS1/ALDH1L2/HADHA/CRAT/ACAA2/ECI2/DECR1/EHHADH/ECH1/ACADS/CPT1B/HADH/ETFB/ACAT1/ACOX2/DCXR/MLYCD/ETFA/PLIN5
weight	lb	GO:0072593	reactive oxygen species metabolic process	81	-0.471139	-1.90601	4.17462e-05	0.00192881	0.00177353	951	tags=52%, list=23%, signal=41%	MB/MPO/ABCB7/VDAC1/BCO2/PRDX1/MAOB/BNIP3/FBLN5/TXN/HBM/RHOA/CCS/CAT/GPX3/APOA4/NNT/F2/SIRT3/PRDX5/HBG1/PRDX3/NDUFS1/NDUFS3/SIRT5/HBA2/NDUFA13/GSTP1/PARK7/ROMO1/GPX1/AGT/SESN1/SNCA/HBD/DCXR/HBB/PRDX2/SOD1/PDK4/PLIN5/SOD3
weight	lb	GO:0006099	tricarboxylic acid cycle	29	-0.647832	-2.09467	5.19033e-05	0.0023612	0.00217111	1102	tags=76%, list=27%, signal=56%	IDH3B/PDHA1/OGDH/SUCLG2/ACO1/CS/IDH3G/NNT/MDH1/PDHB/FH/SDHB/IDH1/SUCLA2/MDH2/SDHA/ACO2/DLST/IDH2/IREB2/SDHC/SUCLG1
weight	lb	GO:1901615	organic hydroxy compound metabolic process	160	-0.382083	-1.71819	6.20275e-05	0.00277902	0.0025553	695	tags=30%, list=17%, signal=26%	IDH3G/PNPLA4/LIPE/QDPR/LIMA1/PNPO/HSD17B10/SPR/HAGH/CAT/CYB5R1/APOA4/AKR7A2/DHCR7/FDPS/IMPA1/PLPP1/GOT1/EPHX2/IDH1/PNPLA2/ADH5/ACAA2/FDFT1/IMPA2/PARK7/ACO2/FDXR/IDH2/SNCA/CBR4/IDI1/AKR1B1/TPI1/PCBD2/ALDH1A1/ACOX2/GC/PLCB1/SOD1/LDHB/SULT1A3/NPC2/RBP4/ADH1B/IDI2/DDT/ADH1C
weight	lb	GO:0033866	nucleoside bisphosphate biosynthetic process	34	-0.597884	-2.00897	7.48202e-05	0.00320643	0.00294829	1165	tags=68%, list=28%, signal=49%	DLAT/PANK4/PPCS/PDHA1/COASY/ACSL1/PDHX/GCDH/ACSF3/ACSS1/PDK2/PDHB/MMUT/SLC25A1/DLD/MPC2/HTD2/SNCA/ACAT1/PPCDC/ACACA/MLYCD/PDK4
weight	lb	GO:0034030	ribonucleoside bisphosphate biosynthetic process	34	-0.597884	-2.00897	7.48202e-05	0.00320643	0.00294829	1165	tags=68%, list=28%, signal=49%	DLAT/PANK4/PPCS/PDHA1/COASY/ACSL1/PDHX/GCDH/ACSF3/ACSS1/PDK2/PDHB/MMUT/SLC25A1/DLD/MPC2/HTD2/SNCA/ACAT1/PPCDC/ACACA/MLYCD/PDK4
weight	lb	GO:0034033	purine nucleoside bisphosphate biosynthetic process	34	-0.597884	-2.00897	7.48202e-05	0.00320643	0.00294829	1165	tags=68%, list=28%, signal=49%	DLAT/PANK4/PPCS/PDHA1/COASY/ACSL1/PDHX/GCDH/ACSF3/ACSS1/PDK2/PDHB/MMUT/SLC25A1/DLD/MPC2/HTD2/SNCA/ACAT1/PPCDC/ACACA/MLYCD/PDK4
weight	lb	GO:0030258	lipid modification	71	-0.488128	-1.92419	8.08252e-05	0.00341429	0.00313942	653	tags=42%, list=16%, signal=36%	HSD17B10/ECHDC1/ECI1/ETFDH/ACADM/PLPP1/EPHX2/ECHS1/ALDH1L2/ADH5/MBOAT7/HADHA/CRAT/ACAA2/ECI2/DECR1/EHHADH/ECH1/ACADS/CPT1B/HADH/ETFB/FABP3/ACAT1/ACOX2/MLYCD/APOD/ETFA/PDK4/PLIN5
weight	lb	GO:0006520	amino acid metabolic process	154	-0.38843	-1.73615	8.89091e-05	0.00370288	0.00340478	1348	tags=53%, list=32%, signal=37%	AARSD1/NARS2/NIT2/BCKDK/CARS2/ALDH4A1/WARS1/SARS2/SEPHS1/SEPHS2/ACAD8/GLDC/SLC25A12/P4HA1/IARS2/ALDH5A1/GSS/GSTZ1/AUH/FAH/AARS2/HARS2/EARS2/MARS2/MTAP/ASL/APIP/FARS2/BCKDHA/PCBD1/TARS3/DARS2/GCDH/GCLC/THAP4/SHMT1/MCCC2/WARS2/PCCB/PCCA/ENOPH1/BCAT2/MSRA/ADHFE1/QDPR/HSD17B10/CPS1/GATC/RARS2/FPGS/PFAS/LARS2/ADSS1/MMUT/BCKDHB/GOT1/MTHFS/HIBCH/ECHS1/RIDA/ACADSB/VARS2/ASS1/DLD/PARS2/THNSL2/MCCC1/PARK7/…
weight	lb	GO:0006123	mitochondrial electron transport, cytochrome c to oxygen	16	-0.742679	-2.07075	0.00010051	0.00412787	0.00379556	809	tags=69%, list=19%, signal=56%	COX7A2/COX5A/NDUFA4/CYCS/COX6A1/COX4I1/COX6A2/AFG1L/COX8A/COX7C/COX6B1
weight	lb	GO:0009081	branched-chain amino acid metabolic process	22	-0.667743	-2.01882	0.000118885	0.00481566	0.00442798	845	tags=68%, list=20%, signal=55%	BCKDHA/MCCC2/PCCB/PCCA/BCAT2/HSD17B10/BCKDHB/HIBCH/ECHS1/ACADSB/DLD/MCCC1/ALDH6A1/HIBADH/ACAT1
weight	lb	GO:0006066	alcohol metabolic process	120	-0.411674	-1.77832	0.000181455	0.00725084	0.00666712	758	tags=35%, list=18%, signal=29%	NUDT3/ACSS1/IDH3G/PNPLA4/LIPE/QDPR/LIMA1/SPR/CAT/APOA4/AKR7A2/DHCR7/FDPS/IMPA1/PLPP1/GOT1/EPHX2/IDH1/PNPLA2/ADH5/ACAA2/FDFT1/IMPA2/PARK7/ACO2/FDXR/IDH2/SNCA/CBR4/IDI1/AKR1B1/TPI1/PCBD2/ALDH1A1/PLCB1/SOD1/SULT1A3/NPC2/RBP4/ADH1B/IDI2/ADH1C
weight	lb	GO:0048858	cell projection morphogenesis	141	0.398036	1.73729	0.000224462	0.00884978	0.00813733	670	tags=26%, list=16%, signal=23%	DCLK1/NES/POSTN/FN1/STMN1/THY1/RTN4/S100A6/PGRMC1/EPB41L3/OBSL1/CD44/CORO1C/RAB8A/CORO1B/ABI1/ACTBL2/COBL/NEDD4L/DVL1/WASF2/UCHL1/ENAH/HPRT1/MAP1B/CTTN/MACF1/MAP1S/TTL/SYNE1/WDR47/TAOK3/TRIO/TOP2B/NRDC/NEXN/SPAG9
weight	lb	GO:0035384	thioester biosynthetic process	31	-0.598905	-1.96929	0.00024418	0.00937714	0.00862224	895	tags=58%, list=22%, signal=46%	PDHA1/ACSL1/PDHX/GCDH/ACSF3/ACSS1/PDK2/PDHB/MMUT/SLC25A1/DLD/MPC2/HTD2/SNCA/ACAT1/ACACA/MLYCD/PDK4
weight	lb	GO:0071616	acyl-CoA biosynthetic process	31	-0.598905	-1.96929	0.00024418	0.00937714	0.00862224	895	tags=58%, list=22%, signal=46%	PDHA1/ACSL1/PDHX/GCDH/ACSF3/ACSS1/PDK2/PDHB/MMUT/SLC25A1/DLD/MPC2/HTD2/SNCA/ACAT1/ACACA/MLYCD/PDK4
weight	lb	GO:0006084	acetyl-CoA metabolic process	25	-0.638136	-1.99059	0.000279525	0.0105969	0.00974376	1244	tags=68%, list=30%, signal=48%	DLAT/HMGCS2/PPCS/NUDT8/PDHA1/HMGCS1/PDHX/ACSS1/PDK2/PDHB/DLD/MPC2/DLST/ACAT1/ACACA/MLYCD/PDK4
weight	lb	GO:0009062	fatty acid catabolic process	54	-0.509187	-1.89613	0.000320534	0.0119977	0.0110318	839	tags=59%, list=20%, signal=48%	AUH/NUDT8/CPT2/ACAT2/HSD17B4/GCDH/NUDT19/PCCB/PCCA/HSD17B10/ECHDC1/ECI1/ETFDH/ACADM/ECHS1/ALDH1L2/HADHA/CRAT/ACAA2/ECI2/DECR1/EHHADH/ECH1/ACADS/CPT1B/HADH/ETFB/ACAT1/ACOX2/MLYCD/ETFA/PLIN5
weight	lb	GO:0009083	branched-chain amino acid catabolic process	19	-0.676067	-1.97346	0.000357628	0.0130556	0.0120046	845	tags=89%, list=20%, signal=72%	DBT/BCKDK/ACAD8/AUH/BCKDHA/MCCC2/BCAT2/HSD17B10/BCKDHB/HIBCH/ECHS1/ACADSB/DLD/MCCC1/ALDH6A1/HIBADH/ACAT1
weight	lb	GO:0070972	protein localization to endoplasmic reticulum	36	0.562493	1.91289	0.000354726	0.0130556	0.0120046	842	tags=47%, list=20%, signal=38%	RTN4/SEC62/SEC16A/RER1/SPCS2/BCAP29/SEC61A1/SPCS3/VAPA/HSPA5/GET4/BCAP31/ANK2/SEC61B/DDRGK1/SRPRB/SRP68
weight	lb	GO:0017004	cytochrome complex assembly	25	-0.630696	-1.96738	0.00038686	0.0137825	0.0126729	1144	tags=68%, list=28%, signal=50%	SURF1/HCCS/UQCRFS1/PET100/UQCC1/SCO2/TIMM21/BCS1L/COA6/TACO1/SCO1/SMIM20/UQCC2/COA1/COX16/LYRM7/COX19
weight	lb	GO:0043648	dicarboxylic acid metabolic process	50	-0.508777	-1.86398	0.000382594	0.0137825	0.0126729	963	tags=56%, list=23%, signal=44%	ME1/OGDH/ASL/SUCLG2/GCLC/ACSF3/SHMT1/ADHFE1/D2HGDH/GRHPR/L2HGDH/MDH1/FPGS/FH/ADSS1/GOT1/MTHFS/IDH1/ALDH1L2/SUCLA2/ASS1/MDH2/SDHA/GOT2/DLST/IDH2/ASPA/GPT2
weight	lb	GO:1901606	alpha-amino acid catabolic process	44	-0.540508	-1.92693	0.00040282	0.0141802	0.0130386	744	tags=48%, list=18%, signal=40%	SHMT1/MCCC2/BCAT2/ADHFE1/QDPR/HSD17B10/GOT1/HIBCH/RIDA/ACADSB/THNSL2/MCCC1/ALDH6A1/GPT/GOT2/DLST/HIBADH/ACAT1/KYAT1/GPT2/GCSH
weight	lb	GO:0009063	amino acid catabolic process	55	-0.507512	-1.89633	0.000411903	0.0143294	0.0131758	744	tags=47%, list=18%, signal=39%	SHMT1/MCCC2/BCAT2/ADHFE1/QDPR/HSD17B10/BCKDHB/GOT1/HIBCH/ECHS1/RIDA/ACADSB/DLD/THNSL2/MCCC1/ALDH6A1/GPT/GOT2/DLST/HIBADH/ETFB/ACAT1/KYAT1/GPT2/ETFA/GCSH
weight	lb	GO:0006397	mRNA processing	187	0.350782	1.59359	0.000542015	0.0186365	0.0171362	1061	tags=43%, list=26%, signal=33%	SRSF2/SNRPF/UBL5/U2AF1/LGALS3/RBMX/PRPF4/IK/LSM6/DDX42/RBM17/PTBP1/SNW1/SMU1/RNPS1/DDX39A/PNN/SF3A3/SF3B1/DDX46/TRA2A/SRSF1/RBM4/USP4/CCAR2/CDC73/SNRPC/RNMT/HNRNPC/RBFOX2/SRSF9/SART3/LSM4/PRPF19/SF3A2/KHSRP/SRRM2/GEMIN5/ARVCF/SRPK3/HNRNPL/PABPC1/NCL/SNRPB/SRRM1/HNRNPA1/YBX1/SNRPE/NONO/CDC5L/RBM24/SFPQ/THRAP3/SNU13/SF3A1/UPF1/PRPF8/SNRNP40/STRAP/SAFB/SF3B3/NPM1/HNRNPF/SNRNP200/SNRPD3/HNRNPU/TIA1/S…
weight	lb	GO:0042255	ribosome assembly	39	0.539903	1.86636	0.000610161	0.0207385	0.0190689	1518	tags=72%, list=37%, signal=46%	NOP2/RPS27/RPS15/RPS28/RPS27L/XRCC5/RPL5/DHX30/RPL6/RPS5/RPLP0/RPS14/PRKDC/NPM1/DHX29/EIF6/RPS19/MRPL20/RPL10/EIF1AX/FASTKD2/EIF5B/RPSA/EIF2A/RPL23A/RPL38/RPL11/SBDS
weight	lb	GO:0016042	lipid catabolic process	110	-0.393226	-1.67473	0.000762303	0.0256151	0.023553	993	tags=44%, list=24%, signal=34%	CPT2/ACAT2/LYPLA2/PLCD4/BCO2/HSD17B4/PRDX6/NCEH1/GCDH/NUDT19/PCCB/PCCA/PNPLA4/LIPE/HSD17B10/CPS1/ECHDC1/APOA4/HEXA/ECI1/ETFDH/ACADM/APOC3/ECHS1/IDH1/PNPLA2/ALDH1L2/MGLL/HADHA/CRAT/ACAA2/ECI2/DECR1/EHHADH/ECH1/ACADS/CPT1B/HADH/HINT2/ETFB/ACAT1/ACOX2/ABHD5/MLYCD/PLCB1/IAH1/ETFA/PLIN5
weight	lb	GO:0044242	cellular lipid catabolic process	91	-0.41421	-1.71181	0.000779001	0.0258821	0.0237985	876	tags=45%, list=21%, signal=36%	BCO2/HSD17B4/PRDX6/GCDH/NUDT19/PCCB/PCCA/PNPLA4/LIPE/HSD17B10/CPS1/ECHDC1/APOA4/HEXA/ECI1/ETFDH/ACADM/APOC3/ECHS1/IDH1/PNPLA2/ALDH1L2/MGLL/HADHA/CRAT/ACAA2/ECI2/DECR1/EHHADH/ECH1/ACADS/CPT1B/HADH/ETFB/ACAT1/ACOX2/ABHD5/MLYCD/PLCB1/ETFA/PLIN5
weight	lb	GO:0031503	protein-containing complex localization	59	0.48333	1.81989	0.000829865	0.0269661	0.0247952	1232	tags=54%, list=30%, signal=39%	LMNB1/RAB8A/AP2S1/DYNLL1/RALB/EZR/EXOC3/RPS15/SEH1L/IPO9/AP2A1/NMD3/TNFAIP2/NUP88/SYNE1/SNAPIN/LMNA/AP2M1/DBN1/PURA/ADAM10/AP2A2/NPM1/KLHL21/HNRNPU/RALA/SGCD/EIF6/OGT/VAC14/FXR1/VPS35
weight	lb	GO:0044272	sulfur compound biosynthetic process	56	-0.474298	-1.77944	0.000825907	0.0269661	0.0247952	1169	tags=52%, list=28%, signal=38%	MAT2B/PPCS/GSS/PDHA1/MTAP/SLC25A19/APIP/ACSL1/PDHX/GCDH/GCLC/ACSF3/ACSS1/ENOPH1/HAGH/PDK2/PDHB/MMUT/SLC25A1/DLD/MPC2/GSTP1/HTD2/MPST/SNCA/ACAT1/ACACA/MLYCD/PDK4
weight	lb	GO:0120039	plasma membrane bounded cell projection morphogenesis	139	0.38182	1.66365	0.000912929	0.0293427	0.0269805	670	tags=26%, list=16%, signal=22%	DCLK1/POSTN/FN1/STMN1/THY1/RTN4/S100A6/PGRMC1/EPB41L3/OBSL1/CD44/CORO1C/RAB8A/CORO1B/ABI1/ACTBL2/COBL/NEDD4L/DVL1/WASF2/UCHL1/ENAH/HPRT1/MAP1B/CTTN/MACF1/MAP1S/TTL/SYNE1/WDR47/TAOK3/TRIO/TOP2B/NRDC/NEXN/SPAG9
weight	lb	GO:0030155	regulation of cell adhesion	172	0.36045	1.61745	0.00100113	0.0318315	0.0292689	653	tags=24%, list=16%, signal=21%	PODXL/POSTN/RGCC/FN1/THY1/CD74/ABI3BP/LGALS3/CORO1A/DUSP26/TNC/VPS33B/CD44/CORO1C/FGB/ELANE/FGG/ANXA1/LIMCH1/ITGA5/LMO7/FERMT3/LAMA4/FGA/GFUS/B2M/MYADM/FBLN1/TGM2/GBP1/COL1A1/CD47/THBS1/CTSG/UTRN/P4HB/MACF1/TPM1/PTPN23/NID1/EMILIN1/CEACAM1
weight	lb	GO:0000387	spliceosomal snRNP assembly	21	0.642789	1.90163	0.00101818	0.0320292	0.0294507	1234	tags=76%, list=30%, signal=54%	SNRPF/USP4/SNRPC/SART3/LSM4/PRPF19/GEMIN5/SNRPB/SNRPE/PRPF8/STRAP/SNRPD3/SRSF10/SNRPD1/CLNS1A/PRPF31
weight	lb	GO:0034113	heterotypic cell-cell adhesion	17	0.670909	1.88565	0.00104153	0.032419	0.0298092	1008	tags=71%, list=24%, signal=54%	THY1/CD44/FGB/FGG/ITGA5/FGA/MYADM/CD47/DSP/JUP/ITGB1/ADIPOQ
weight	lb	GO:0030198	extracellular matrix organization	78	0.440433	1.74587	0.00107471	0.0324277	0.0298171	701	tags=35%, list=17%, signal=29%	COL5A2/POSTN/RGCC/SERPINH1/PLOD3/COLGALT1/ABI3BP/PXDN/VPS33B/COL14A1/PRSS1/ELANE/FMOD/COL5A1/COL18A1/FBLN1/COL1A1/COL1A2/CTSG/COL6A1/LRP1/ANXA2/NID1/EMILIN1/PRDX4/PBXIP1/TGFBI
weight	lb	GO:0043062	extracellular structure organization	78	0.440433	1.74587	0.00107471	0.0324277	0.0298171	701	tags=35%, list=17%, signal=29%	COL5A2/POSTN/RGCC/SERPINH1/PLOD3/COLGALT1/ABI3BP/PXDN/VPS33B/COL14A1/PRSS1/ELANE/FMOD/COL5A1/COL18A1/FBLN1/COL1A1/COL1A2/CTSG/COL6A1/LRP1/ANXA2/NID1/EMILIN1/PRDX4/PBXIP1/TGFBI
weight	lb	GO:0006979	response to oxidative stress	146	-0.358662	-1.59263	0.0010574	0.0324277	0.0298171	977	tags=39%, list=24%, signal=31%	NDUFA6/NDUFS2/MB/MPO/NME2/ALAD/MAPK9/PRDX6/PRDX1/NUDT2/GCLC/NAPRT/BNIP3/FBLN5/TXN/CCS/MSRA/HSPA1A/PPP2CB/CAT/PDK2/PDLIM1/FXN/GPX3/APOA4/ETFDH/PRDX5/PRDX3/RELA/IDH1/C19orf12/NDUFA12/OXR1/STK25/HBA2/ERN1/PPIF/GSTP1/PARK7/ATP2A2/ROMO1/GPX1/S100A7/MSRB3/SESN1/NDUFS8/MSRB2/SNCA/CHCHD4/TXN2/TXNRD2/HBB/PRDX2/APOD/SOD1/AQP1/SOD3
weight	lb	GO:0019318	hexose metabolic process	96	-0.402599	-1.67636	0.00108828	0.0325055	0.0298886	749	tags=32%, list=18%, signal=27%	KCNJ11/PGK1/PIK3CA/PGM2/PDK2/FBP1/OMA1/ACADM/MDH1/PGM1/PGM2L1/PRKACA/PDHB/GOT1/SLC25A1/ALDOC/MDH2/MPI/GPT/B3GLCT/AKR1B1/TPI1/GALE/PGK2/DCXR/TSTD1/MLYCD/FABP5/APOD/PDK4/RBP4
weight	lb	GO:0042273	ribosomal large subunit biogenesis	27	0.589649	1.87169	0.00113141	0.0334558	0.0307625	920	tags=56%, list=22%, signal=44%	NHP2/RSL1D1/NOP2/RPL7A/RPL35A/RPL26/RPL5/DHX30/RPL6/RPL10A/RPLP0/RPL14/SNU13/NPM1/RPL7
weight	lb	GO:0045229	external encapsulating structure organization	80	0.433346	1.72599	0.00117973	0.0345392	0.0317586	701	tags=34%, list=17%, signal=29%	COL5A2/POSTN/RGCC/SERPINH1/PLOD3/COLGALT1/ABI3BP/PXDN/VPS33B/COL14A1/PRSS1/ELANE/FMOD/COL5A1/COL18A1/FBLN1/COL1A1/COL1A2/CTSG/COL6A1/LRP1/ANXA2/NID1/EMILIN1/PRDX4/PBXIP1/TGFBI
weight	lb	GO:1901605	alpha-amino acid metabolic process	96	-0.4008	-1.66887	0.0012346	0.0357913	0.0329099	1240	tags=53%, list=30%, signal=38%	SEPHS1/SEPHS2/ACAD8/GLDC/SLC25A12/P4HA1/ALDH5A1/GSTZ1/AUH/FAH/MTAP/ASL/APIP/PCBD1/GCDH/GCLC/THAP4/SHMT1/MCCC2/ENOPH1/BCAT2/MSRA/ADHFE1/QDPR/HSD17B10/CPS1/FPGS/PFAS/ADSS1/MMUT/GOT1/MTHFS/HIBCH/RIDA/ACADSB/ASS1/THNSL2/MCCC1/PARK7/MPST/ALDH6A1/GPT/GOT2/DLST/HIBADH/ACAT1/KYAT1/PCBD2/ASPA/GPT2/GCSH
weight	lb	GO:0005996	monosaccharide metabolic process	105	-0.387595	-1.63433	0.00136257	0.0391176	0.0359685	1295	tags=49%, list=31%, signal=34%	BCKDK/LCMT1/PFKFB2/DLAT/PGAM2/ARPP19/SLC25A12/SLC25A10/ALDOA/FBP2/ADPGK/GPI/RPIA/PDHA1/SLC25A11/PGP/PGAM1/RBKS/GCLC/KCNJ11/PGK1/PIK3CA/PGM2/PDK2/FBP1/OMA1/ACADM/MDH1/PGM1/PGM2L1/PRKACA/PDHB/GOT1/SLC25A1/ALDOC/MDH2/MPI/GPT/B3GLCT/AKR1B1/TPI1/GALE/PGK2/GSTO1/DCXR/TSTD1/MLYCD/FABP5/APOD/PDK4/RBP4
weight	lb	GO:0045454	cell redox homeostasis	25	-0.600727	-1.8739	0.00140016	0.0397686	0.036567	833	tags=52%, list=20%, signal=42%	PRDX6/PRDX1/GCLC/TXN/NNT/PRDX5/PRDX3/GIT1/GPX1/GLRX5/TXN2/TXNRD2/PRDX2
weight	lb	GO:0007006	mitochondrial membrane organization	73	-0.437355	-1.73455	0.00141214	0.0397686	0.036567	1366	tags=53%, list=33%, signal=37%	MICOS13/AFG3L2/TIMM10B/TOMM22/SAMM50/HSPA9/APOO/OPA1/IMMT/TOMM20/THEM4/SPG7/MTX1/TIMM13/MTCH2/TIMM50/LETM1/BAX/GCLC/BNIP3/MTX2/BCS1L/APOOL/HSPA1A/CHCHD10/TIMM9/PDCD5/OMA1/VDAC2/TIMM8B/SLC25A4/NDUFA13/ACAA2/PPIF/ROMO1/TMEM11/SNCA/MUL1/MICOS10
weight	lb	GO:0032527	protein exit from endoplasmic reticulum	20	0.649285	1.89999	0.00152538	0.0425524	0.0391267	824	tags=50%, list=20%, signal=40%	ERLEC1/SEC16A/SVIP/HSP90B1/DERL1/BCAP31/SEC13/SAR1A/SEC61B/YOD1
weight	lb	GO:0002686	negative regulation of leukocyte migration	13	-0.718806	-1.89206	0.00164042	0.0453339	0.0416843	130	tags=31%, list=3%, signal=30%	CNN2/PLCB1/APOD/DDT
weight	lb	GO:1902229	regulation of intrinsic apoptotic signaling pathway in response to DNA damage	15	0.701002	1.90851	0.00173445	0.0474886	0.0436655	379	tags=47%, list=9%, signal=43%	TMEM161A/CD74/BID/CD44/TRIAP1/RPL26/CCAR2
vo2max	lb	GO:0009060	aerobic respiration	140	-0.624325	-2.75307	7.2053e-20	2.13061e-16	1.96743e-16	1160	tags=74%, list=28%, signal=55%	ATP5F1A/ATP5F1C/SURF1/ISCU/UQCR10/IDH3B/NDUFS4/UQCRB/NIPSNAP2/NDUFS7/UQCRFS1/ATP5F1D/PDHA1/NDUFC2/NDUFA6/OGDH/NDUFS2/ADSL/ATP5F1B/CYC1/ATP5PD/ATP5ME/SUCLG2/COX7A2/NDUFB6/NDUFV1/TEFM/NDUFA2/ACO1/BNIP3/NDUFA9/RHOA/CS/ATP5MG/IDH3G/COX5A/NDUFB5/NDUFA8/NDUFB9/CHCHD10/ATP5PB/COQ9/CAT/NDUFA4/FXN/COA6/UQCRC1/NNT/CYCS/NDUFB8/MDH1/SIRT3/NDUFV2/PDHB/NDUFB10/UQCRC2/FH/ATP5PO/NDUFA3/COX6A1/SDHB/ATP5MF/NDUFS1/…
vo2max	lb	GO:0045333	cellular respiration	161	-0.601993	-2.70411	5.26286e-19	7.78114e-16	7.18519e-16	1172	tags=71%, list=28%, signal=53%	SLC25A12/ATP5F1A/ATP5F1C/SURF1/ISCU/UQCR10/IDH3B/COQ10A/NDUFS4/UQCRB/NIPSNAP2/NDUFS7/UQCRFS1/ATP5F1D/PDHA1/NDUFC2/NDUFA6/OGDH/NDUFS2/ADSL/SCO2/ATP5F1B/CYC1/ATP5PD/ATP5ME/SUCLG2/COX7A2/NDUFB6/NDUFV1/TEFM/NDUFA2/ACO1/BNIP3/NDUFA9/PIK3CA/RHOA/CS/ATP5MG/IDH3G/COX5A/NDUFB5/NDUFA8/NDUFB9/CHCHD10/CISD1/ATP5PB/COQ9/CAT/NDUFA4/FXN/COA6/UQCRC1/NNT/CYCS/NDUFB8/ETFDH/MDH1/SIRT3/NDUFV2/PDHB/NDUFB10/UQCRC2/FH/…
vo2max	lb	GO:0006119	oxidative phosphorylation	105	-0.625664	-2.63179	7.33172e-15	7.22664e-12	6.67315e-12	1109	tags=74%, list=27%, signal=56%	ISCU/UQCR10/NDUFS4/UQCRB/NIPSNAP2/NDUFS7/UQCRFS1/ATP5F1D/NDUFC2/NDUFA6/NDUFS2/ATP5F1B/CYC1/ATP5PD/ATP5ME/COX7A2/NDUFB6/NDUFV1/TEFM/NDUFA2/NDUFA9/RHOA/ATP5MG/COX5A/NDUFB5/NDUFA8/NDUFB9/CHCHD10/ATP5PB/COQ9/NDUFA4/FXN/COA6/UQCRC1/CYCS/NDUFB8/NDUFV2/NDUFB10/UQCRC2/ATP5PO/NDUFA3/COX6A1/SDHB/ATP5MF/NDUFS1/NDUFB7/NDUFS3/NDUFB3/NDUFA12/NDUFA10/UQCRQ/COX4I1/DLD/COX6A2/NDUFA13/SDHA/NDUFAB1/NDUFA5/PPIF/PARK…
vo2max	lb	GO:0019646	aerobic electron transport chain	70	-0.689849	-2.69296	1.0195e-13	7.53662e-11	6.9594e-11	1109	tags=80%, list=27%, signal=60%	ISCU/UQCR10/NDUFS4/UQCRB/NDUFS7/UQCRFS1/NDUFC2/NDUFA6/NDUFS2/CYC1/COX7A2/NDUFB6/NDUFV1/NDUFA2/NDUFA9/COX5A/NDUFB5/NDUFA8/NDUFB9/COQ9/NDUFA4/UQCRC1/CYCS/NDUFB8/NDUFV2/NDUFB10/UQCRC2/NDUFA3/COX6A1/SDHB/NDUFS1/NDUFB7/NDUFS3/NDUFB3/NDUFA10/UQCRQ/COX4I1/DLD/COX6A2/SDHA/NDUFAB1/NDUFA5/PARK7/NDUFS8/SNCA/SDHC/AFG1L/UQCR11/NDUFS6/NDUFC1/NDUFS5/COX8A/NDUFA1/UQCRH/COX7C/COX6B1
vo2max	lb	GO:0042773	ATP synthesis coupled electron transport	75	-0.659712	-2.60282	1.18761e-12	5.01682e-10	4.63258e-10	1109	tags=77%, list=27%, signal=58%	ISCU/UQCR10/NDUFS4/UQCRB/NDUFS7/UQCRFS1/NDUFC2/NDUFA6/NDUFS2/CYC1/COX7A2/NDUFB6/NDUFV1/NDUFA2/NDUFA9/COX5A/NDUFB5/NDUFA8/NDUFB9/COQ9/NDUFA4/COA6/UQCRC1/CYCS/NDUFB8/NDUFV2/NDUFB10/UQCRC2/NDUFA3/COX6A1/SDHB/NDUFS1/NDUFB7/NDUFS3/NDUFB3/NDUFA12/NDUFA10/UQCRQ/COX4I1/DLD/COX6A2/SDHA/NDUFAB1/NDUFA5/PARK7/NDUFS8/SNCA/SDHC/AFG1L/UQCR11/NDUFS6/NDUFC1/NDUFS5/COX8A/NDUFA1/UQCRH/COX7C/COX6B1
vo2max	lb	GO:0042775	mitochondrial ATP synthesis coupled electron transport	75	-0.659712	-2.60282	1.18761e-12	5.01682e-10	4.63258e-10	1109	tags=77%, list=27%, signal=58%	ISCU/UQCR10/NDUFS4/UQCRB/NDUFS7/UQCRFS1/NDUFC2/NDUFA6/NDUFS2/CYC1/COX7A2/NDUFB6/NDUFV1/NDUFA2/NDUFA9/COX5A/NDUFB5/NDUFA8/NDUFB9/COQ9/NDUFA4/COA6/UQCRC1/CYCS/NDUFB8/NDUFV2/NDUFB10/UQCRC2/NDUFA3/COX6A1/SDHB/NDUFS1/NDUFB7/NDUFS3/NDUFB3/NDUFA12/NDUFA10/UQCRQ/COX4I1/DLD/COX6A2/SDHA/NDUFAB1/NDUFA5/PARK7/NDUFS8/SNCA/SDHC/AFG1L/UQCR11/NDUFS6/NDUFC1/NDUFS5/COX8A/NDUFA1/UQCRH/COX7C/COX6B1
vo2max	lb	GO:0009152	purine ribonucleotide biosynthetic process	127	-0.563426	-2.44597	1.1544e-12	5.01682e-10	4.63258e-10	1165	tags=64%, list=28%, signal=47%	PANK4/ATP5F1A/ATP5F1C/PPCS/ALDOA/NDUFS4/NDUFS7/APRT/ATP5F1D/PDHA1/NDUFC2/NDUFA6/NDUFS2/NME2/AK3/COASY/ADSL/ACSL1/ATP5F1B/ATP5PD/ATP5ME/PDHX/GCDH/NUDT2/NDUFB6/NDUFV1/ACSF3/NDUFA2/ACSS1/NDUFA9/ATP5MK/ATP5MG/NDUFB5/NDUFA8/NDUFB9/DMAC2L/ATP5PB/PDK2/AMPD1/NDUFB8/NDUFV2/PDHB/NDUFB10/ATP5PO/ADSS1/MMUT/NDUFA3/SDHB/PFAS/ATP5MF/NDUFS1/NDUFB7/NDUFS3/NDUFB3/SLC25A1/NDUFA12/NDUFA10/DLD/NDUFA13/SDHA/MPC2/HTD2/…
vo2max	lb	GO:0046390	ribose phosphate biosynthetic process	137	-0.549813	-2.4168	1.96475e-12	7.2622e-10	6.70599e-10	1165	tags=60%, list=28%, signal=45%	PANK4/ATP5F1A/ATP5F1C/PPCS/ALDOA/NDUFS4/NDUFS7/APRT/ATP5F1D/PDHA1/NDUFC2/NDUFA6/NDUFS2/NME2/AK3/COASY/ADSL/ACSL1/ATP5F1B/ATP5PD/ATP5ME/PDHX/GCDH/NUDT2/NDUFB6/NDUFV1/ACSF3/NDUFA2/PYGL/ACSS1/NDUFA9/ATP5MK/ATP5MG/NDUFB5/NDUFA8/NDUFB9/DMAC2L/ATP5PB/PDK2/AMPD1/NDUFB8/NDUFV2/PDHB/NDUFB10/ATP5PO/ADSS1/MMUT/NDUFA3/SDHB/PFAS/ATP5MF/NDUFS1/NDUFB7/NDUFS3/NDUFB3/SLC25A1/NDUFA12/NDUFA10/DLD/NDUFA13/SDHA/MPC2/…
vo2max	lb	GO:0022904	respiratory electron transport chain	87	-0.625183	-2.5366	2.48588e-12	8.16748e-10	7.54194e-10	1109	tags=72%, list=27%, signal=54%	ISCU/UQCR10/NDUFS4/UQCRB/NDUFS7/UQCRFS1/NDUFC2/NDUFA6/NDUFS2/SCO2/CYC1/COX7A2/NDUFB6/NDUFV1/NDUFA2/NDUFA9/COX5A/NDUFB5/NDUFA8/NDUFB9/COQ9/NDUFA4/COA6/UQCRC1/CYCS/NDUFB8/ETFDH/NDUFV2/NDUFB10/UQCRC2/NDUFA3/COX6A1/SDHB/NDUFS1/NDUFB7/NDUFS3/NDUFB3/NDUFA12/NDUFA10/UQCRQ/COX4I1/DLD/COX6A2/SDHA/NDUFAB1/NDUFA5/PARK7/NDUFS8/SNCA/ETFB/SDHC/AFG1L/UQCR11/NDUFS6/NDUFC1/NDUFS5/ETFRF1/ETFA/COX8A/NDUFA1/UQCRH/CO…
vo2max	lb	GO:0033108	mitochondrial respiratory chain complex assembly	77	-0.6364	-2.52532	9.42736e-12	2.78767e-09	2.57417e-09	1031	tags=69%, list=25%, signal=53%	NDUFS7/UQCRFS1/PET100/NDUFC2/NDUFA6/NDUFAF3/NDUFS2/UQCC1/SCO2/DMAC1/CHCHD7/NDUFB6/NDUFA2/TIMM21/NDUFA9/BCS1L/NDUFB5/NDUFA8/NDUFB9/ECSIT/NDUFAF4/NUBPL/OMA1/NDUFB8/NDUFB10/TACO1/NDUFA3/NDUFAF6/NDUFS1/NDUFB7/NDUFS3/NDUFB3/NDUFA12/NDUFA10/TFAM/SCO1/NDUFA13/SMIM20/NDUFAB1/NDUFA5/NDUFA11/NDUFS8/UQCC2/TMEM126A/CHCHD4/COA1/NDUFB11/COX16/NDUFC1/NDUFS5/LYRM7/COX19/NDUFA1
vo2max	lb	GO:0009260	ribonucleotide biosynthetic process	132	-0.552737	-2.41441	1.03714e-11	2.78803e-09	2.57449e-09	1165	tags=61%, list=28%, signal=46%	PANK4/ATP5F1A/ATP5F1C/PPCS/ALDOA/NDUFS4/NDUFS7/APRT/ATP5F1D/PDHA1/NDUFC2/NDUFA6/NDUFS2/NME2/AK3/COASY/ADSL/ACSL1/ATP5F1B/ATP5PD/ATP5ME/PDHX/GCDH/NUDT2/NDUFB6/NDUFV1/ACSF3/NDUFA2/ACSS1/NDUFA9/ATP5MK/ATP5MG/NDUFB5/NDUFA8/NDUFB9/DMAC2L/ATP5PB/PDK2/AMPD1/NDUFB8/NDUFV2/PDHB/NDUFB10/ATP5PO/ADSS1/MMUT/NDUFA3/SDHB/PFAS/ATP5MF/NDUFS1/NDUFB7/NDUFS3/NDUFB3/SLC25A1/NDUFA12/NDUFA10/DLD/NDUFA13/SDHA/MPC2/HTD2/…
vo2max	lb	GO:0072522	purine-containing compound biosynthetic process	147	-0.522144	-2.3185	1.31655e-11	3.24421e-09	2.99574e-09	1165	tags=61%, list=28%, signal=46%	PANK4/ATP5F1A/ATP5F1C/PPCS/ALDOA/PTGIS/NDUFS4/NADK2/NDUFS7/NMNAT3/APRT/ATP5F1D/PDHA1/NDUFC2/NDUFA6/MTAP/NDUFS2/NME2/AK3/COASY/ADSL/ACSL1/ATP5F1B/ATP5PD/ATP5ME/PDHX/GCDH/NUDT2/NDUFB6/NDUFV1/ACSF3/NAPRT/NDUFA2/ACSS1/NDUFA9/SHMT1/ATP5MK/ATP5MG/NDUFB5/NDUFA8/NDUFB9/DMAC2L/ATP5PB/PGM2/PDK2/ADAL/AMPD1/NDUFB8/NDUFV2/PDHB/NDUFB10/ATP5PO/ADSS1/MMUT/NDUFA3/SDHB/PFAS/ATP5MF/NDUFS1/NDUFB7/NDUFS3/NDUFB3/SLC25…
vo2max	lb	GO:0015986	proton motive force-driven ATP synthesis	60	-0.660169	-2.49546	9.18838e-11	2.09e-08	1.92993e-08	1160	tags=80%, list=28%, signal=59%	ATP5F1A/ATP5F1C/NDUFS4/NDUFS7/ATP5F1D/NDUFC2/NDUFA6/NDUFS2/ATP5F1B/ATP5PD/ATP5ME/NDUFB6/NDUFV1/NDUFA2/NDUFA9/ATP5MK/ATP5MG/NDUFB5/NDUFA8/NDUFB9/ATP5PB/NDUFB8/NDUFV2/NDUFB10/ATP5PO/NDUFA3/SDHB/ATP5MF/NDUFS1/NDUFB7/NDUFS3/NDUFB3/NDUFA12/NDUFA10/NDUFA13/SDHA/NDUFAB1/NDUFA5/ATP6V0C/NDUFA11/NDUFS8/SDHC/NDUFB11/DNAJC30/NDUFS6/NDUFC1/NDUFS5/NDUFA1
vo2max	lb	GO:0009165	nucleotide biosynthetic process	161	-0.499498	-2.24371	1.16958e-10	2.30562e-08	2.12904e-08	1165	tags=57%, list=28%, signal=42%	PANK4/ATP5F1A/ATP5F1C/PPCS/ALDOA/PTGIS/NDUFS4/NADK2/NDUFS7/NMNAT3/ME1/APRT/ATP5F1D/PDHA1/NDUFC2/NDUFA6/NDUFS2/NME2/AK3/COASY/ADSL/ACSL1/ATP5F1B/RRM1/ATP5PD/ATP5ME/PDHX/GCDH/NUDT2/NDUFB6/NDUFV1/ACSF3/NAPRT/NDUFA2/ACSS1/NDUFA9/SHMT1/ATP5MK/ATP5MG/NDUFB5/NDUFA8/NDUFB9/DMAC2L/ATP5PB/PDK2/AMPD1/NDUFB8/NDUFV2/PDHB/NDUFB10/ATP5PO/ADSS1/MMUT/NDUFA3/SDHB/PFAS/ATP5MF/NDUFS1/NDUFB7/NDUFS3/NDUFB3/SLC25A1/NDU…
vo2max	lb	GO:1901293	nucleoside phosphate biosynthetic process	161	-0.499498	-2.24371	1.16958e-10	2.30562e-08	2.12904e-08	1165	tags=57%, list=28%, signal=42%	PANK4/ATP5F1A/ATP5F1C/PPCS/ALDOA/PTGIS/NDUFS4/NADK2/NDUFS7/NMNAT3/ME1/APRT/ATP5F1D/PDHA1/NDUFC2/NDUFA6/NDUFS2/NME2/AK3/COASY/ADSL/ACSL1/ATP5F1B/RRM1/ATP5PD/ATP5ME/PDHX/GCDH/NUDT2/NDUFB6/NDUFV1/ACSF3/NAPRT/NDUFA2/ACSS1/NDUFA9/SHMT1/ATP5MK/ATP5MG/NDUFB5/NDUFA8/NDUFB9/DMAC2L/ATP5PB/PDK2/AMPD1/NDUFB8/NDUFV2/PDHB/NDUFB10/ATP5PO/ADSS1/MMUT/NDUFA3/SDHB/PFAS/ATP5MF/NDUFS1/NDUFB7/NDUFS3/NDUFB3/SLC25A1/NDU…
vo2max	lb	GO:0006164	purine nucleotide biosynthetic process	142	-0.518415	-2.28952	1.35983e-10	2.51314e-08	2.32066e-08	1165	tags=61%, list=28%, signal=45%	PANK4/ATP5F1A/ATP5F1C/PPCS/ALDOA/PTGIS/NDUFS4/NADK2/NDUFS7/NMNAT3/APRT/ATP5F1D/PDHA1/NDUFC2/NDUFA6/NDUFS2/NME2/AK3/COASY/ADSL/ACSL1/ATP5F1B/ATP5PD/ATP5ME/PDHX/GCDH/NUDT2/NDUFB6/NDUFV1/ACSF3/NAPRT/NDUFA2/ACSS1/NDUFA9/ATP5MK/ATP5MG/NDUFB5/NDUFA8/NDUFB9/DMAC2L/ATP5PB/PDK2/AMPD1/NDUFB8/NDUFV2/PDHB/NDUFB10/ATP5PO/ADSS1/MMUT/NDUFA3/SDHB/PFAS/ATP5MF/NDUFS1/NDUFB7/NDUFS3/NDUFB3/SLC25A1/NDUFA12/NDUFA10/DL…
vo2max	lb	GO:0022900	electron transport chain	111	-0.552629	-2.34728	1.58571e-10	2.7582e-08	2.54695e-08	1109	tags=65%, list=27%, signal=49%	ISCU/UQCR10/IDH3B/NDUFS4/UQCRB/NDUFS7/ME1/UQCRFS1/NDUFC2/NDUFA6/NDUFS2/SCO2/CYC1/CYB5A/MAOB/COX7A2/NDUFB6/NDUFV1/NDUFA2/NDUFA9/NQO2/COX5A/QDPR/NDUFB5/NDUFA8/NDUFB9/COQ9/NDUFA4/AKR7A2/COA6/UQCRC1/CYCS/NDUFB8/ETFDH/NDUFV2/NDUFB10/UQCRC2/NDUFA3/COX6A1/SDHB/NDUFS1/NDUFB7/NDUFS3/NDUFB3/NDUFA12/NDUFA10/UQCRQ/COX4I1/ADH5/DLD/COX6A2/SDHA/NDUFAB1/NDUFA5/PARK7/NDUFS8/SNCA/ETFB/SDHC/AFG1L/AKR1B1/UQCR11/NDUF…
vo2max	lb	GO:0042776	proton motive force-driven mitochondrial ATP synthesis	55	-0.676605	-2.52114	2.66225e-10	4.37348e-08	4.03852e-08	1160	tags=84%, list=28%, signal=61%	ATP5F1A/ATP5F1C/NDUFS4/NDUFS7/ATP5F1D/NDUFC2/NDUFA6/NDUFS2/ATP5F1B/ATP5PD/ATP5ME/NDUFB6/NDUFV1/NDUFA2/NDUFA9/ATP5MG/NDUFB5/NDUFA8/NDUFB9/ATP5PB/NDUFB8/NDUFV2/NDUFB10/ATP5PO/NDUFA3/SDHB/ATP5MF/NDUFS1/NDUFB7/NDUFS3/NDUFB3/NDUFA12/NDUFA10/NDUFA13/SDHA/NDUFAB1/NDUFA5/NDUFA11/NDUFS8/SDHC/NDUFB11/DNAJC30/NDUFS6/NDUFC1/NDUFS5/NDUFA1
vo2max	lb	GO:0002181	cytoplasmic translation	128	0.527402	2.2652	6.65604e-10	1.03589e-07	9.56552e-08	1253	tags=62%, list=30%, signal=44%	EIF2D/CPEB4/RPL3/RPS26/RPS27/RPL7A/RPL28/RPL35A/RPL26/RPL22/RPS24/RPS15/RBM4/RPS23/RPS28/RPS6/RPS17/ETF1/RPS7/RPL13/RPL32/RPL31/RPS9/RPL37A/RPS11/RPS15A/RPL5/RPL18A/RPS12/RPL4/RPL8/RPL36/RPS16/EIF2B2/PABPC1/RPL13A/YBX1/RPL6/RPS5/RPS18/EIF3E/RPL12/RPL10A/CSDE1/RPLP0/RPS14/RPL19/RPL24/RBM24/RPL14/RPS21/RPL27A/RPL27/RPL21/RPL17/RPS4X/EIF4A1/DHX29/FAU/HNRNPU/RPLP2/RPL7/EIF3G/HNRNPD/RPL39/RPS13/EIF2B4…
vo2max	lb	GO:0006754	ATP biosynthetic process	70	-0.611836	-2.38843	3.27858e-09	4.84738e-07	4.47612e-07	1160	tags=73%, list=28%, signal=53%	ATP5F1A/ATP5F1C/ALDOA/NDUFS4/NDUFS7/ATP5F1D/NDUFC2/NDUFA6/NDUFS2/ATP5F1B/ATP5PD/ATP5ME/NUDT2/NDUFB6/NDUFV1/NDUFA2/NDUFA9/ATP5MK/ATP5MG/NDUFB5/NDUFA8/NDUFB9/DMAC2L/ATP5PB/NDUFB8/NDUFV2/NDUFB10/ATP5PO/NDUFA3/SDHB/ATP5MF/NDUFS1/NDUFB7/NDUFS3/NDUFB3/NDUFA12/NDUFA10/NDUFA13/SDHA/NDUFAB1/NDUFA5/ATP6V0C/NDUFA11/NDUFS8/SDHC/NDUFB11/DNAJC30/NDUFS6/NDUFC1/NDUFS5/NDUFA1
vo2max	lb	GO:0009145	purine nucleoside triphosphate biosynthetic process	75	-0.594771	-2.3466	4.19907e-09	5.64394e-07	5.21167e-07	1160	tags=69%, list=28%, signal=51%	ATP5F1A/ATP5F1C/ALDOA/NDUFS4/NDUFS7/ATP5F1D/NDUFC2/NDUFA6/NDUFS2/NME2/ATP5F1B/ATP5PD/ATP5ME/NUDT2/NDUFB6/NDUFV1/NDUFA2/NDUFA9/ATP5MK/ATP5MG/NDUFB5/NDUFA8/NDUFB9/DMAC2L/ATP5PB/NDUFB8/NDUFV2/NDUFB10/ATP5PO/NDUFA3/SDHB/ATP5MF/NDUFS1/NDUFB7/NDUFS3/NDUFB3/NDUFA12/NDUFA10/NDUFA13/SDHA/NDUFAB1/NDUFA5/ATP6V0C/NDUFA11/NDUFS8/SDHC/NDUFB11/DNAJC30/NDUFS6/NDUFC1/NDUFS5/NDUFA1
vo2max	lb	GO:0009142	nucleoside triphosphate biosynthetic process	81	-0.579804	-2.32714	4.12092e-09	5.64394e-07	5.21167e-07	1160	tags=65%, list=28%, signal=48%	ATP5F1A/ATP5F1C/ALDOA/NDUFS4/NDUFS7/ATP5F1D/NDUFC2/NDUFA6/NDUFS2/NME2/AK3/ATP5F1B/ATP5PD/ATP5ME/NUDT2/NDUFB6/NDUFV1/NDUFA2/NDUFA9/ATP5MK/ATP5MG/NDUFB5/NDUFA8/NDUFB9/DMAC2L/ATP5PB/NDUFB8/NDUFV2/NDUFB10/ATP5PO/NDUFA3/SDHB/ATP5MF/NDUFS1/NDUFB7/NDUFS3/NDUFB3/NDUFA12/NDUFA10/NDUFA13/SDHA/NDUFAB1/NDUFA5/ATP6V0C/NDUFA11/NDUFS8/SDHC/NDUFB11/DNAJC30/NDUFS6/NDUFC1/NDUFS5/NDUFA1
vo2max	lb	GO:0009201	ribonucleoside triphosphate biosynthetic process	76	-0.595338	-2.35514	5.74225e-09	7.38253e-07	6.81711e-07	1160	tags=68%, list=28%, signal=50%	ATP5F1A/ATP5F1C/ALDOA/NDUFS4/NDUFS7/ATP5F1D/NDUFC2/NDUFA6/NDUFS2/NME2/ATP5F1B/ATP5PD/ATP5ME/NUDT2/NDUFB6/NDUFV1/NDUFA2/NDUFA9/ATP5MK/ATP5MG/NDUFB5/NDUFA8/NDUFB9/DMAC2L/ATP5PB/NDUFB8/NDUFV2/NDUFB10/ATP5PO/NDUFA3/SDHB/ATP5MF/NDUFS1/NDUFB7/NDUFS3/NDUFB3/NDUFA12/NDUFA10/NDUFA13/SDHA/NDUFAB1/NDUFA5/ATP6V0C/NDUFA11/NDUFS8/SDHC/NDUFB11/DNAJC30/NDUFS6/NDUFC1/NDUFS5/NDUFA1
vo2max	lb	GO:0009206	purine ribonucleoside triphosphate biosynthetic process	74	-0.601153	-2.36398	8.31744e-09	1.02478e-06	9.46292e-07	1160	tags=70%, list=28%, signal=52%	ATP5F1A/ATP5F1C/ALDOA/NDUFS4/NDUFS7/ATP5F1D/NDUFC2/NDUFA6/NDUFS2/NME2/ATP5F1B/ATP5PD/ATP5ME/NUDT2/NDUFB6/NDUFV1/NDUFA2/NDUFA9/ATP5MK/ATP5MG/NDUFB5/NDUFA8/NDUFB9/DMAC2L/ATP5PB/NDUFB8/NDUFV2/NDUFB10/ATP5PO/NDUFA3/SDHB/ATP5MF/NDUFS1/NDUFB7/NDUFS3/NDUFB3/NDUFA12/NDUFA10/NDUFA13/SDHA/NDUFAB1/NDUFA5/ATP6V0C/NDUFA11/NDUFS8/SDHC/NDUFB11/DNAJC30/NDUFS6/NDUFC1/NDUFS5/NDUFA1
vo2max	lb	GO:0022613	ribonucleoprotein complex biogenesis	186	0.458571	2.07928	1.04176e-08	1.2322e-06	1.13782e-06	1324	tags=57%, list=32%, signal=41%	NHP2/SNRPF/BYSL/RSL1D1/EIF2D/PDCD11/NOP2/LSM6/DDX42/RRP12/FBL/RPS27/RPL7A/RPL35A/SF3A3/RPL26/WDR3/RPS24/SF3B1/RPS15/SRSF1/DDX46/USP4/CDC73/RPS23/DKC1/RPS28/SNRPC/RPS6/RPS27L/RPS17/SF3A2/XRCC5/TFB1M/SRSF9/SART3/LSM4/NMD3/RPS7/MYBBP1A/PRPF19/RPS9/RPS11/RPS15A/GEMIN5/RPL5/DHX30/SRPK3/RPS12/NUP88/RPS16/NOP56/RPL13A/SNRPB/RPL6/RPS5/SNRPE/EIF3E/RPL10A/RPLP0/RPS14/RPL14/PRKDC/RPS21/NOP58/SF3A1/PRPF8/RPL…
vo2max	lb	GO:0010257	NADH dehydrogenase complex assembly	51	-0.652173	-2.39251	1.61243e-08	1.76591e-06	1.63066e-06	1031	tags=76%, list=25%, signal=58%	NDUFS4/NDUFS7/NDUFC2/NDUFA6/NDUFAF3/NDUFS2/DMAC1/NDUFB6/NDUFA2/TIMM21/NDUFA9/BCS1L/NDUFB5/NDUFA8/NDUFB9/ECSIT/NDUFAF4/NUBPL/NDUFB8/NDUFB10/NDUFA3/NDUFAF6/NDUFS1/NDUFB7/NDUFS3/NDUFB3/NDUFA12/NDUFA10/NDUFA13/NDUFAB1/NDUFA5/NDUFA11/NDUFS8/TMEM126A/COA1/NDUFB11/NDUFC1/NDUFS5/NDUFA1
vo2max	lb	GO:0032981	mitochondrial respiratory chain complex I assembly	51	-0.652173	-2.39251	1.61243e-08	1.76591e-06	1.63066e-06	1031	tags=76%, list=25%, signal=58%	NDUFS4/NDUFS7/NDUFC2/NDUFA6/NDUFAF3/NDUFS2/DMAC1/NDUFB6/NDUFA2/TIMM21/NDUFA9/BCS1L/NDUFB5/NDUFA8/NDUFB9/ECSIT/NDUFAF4/NUBPL/NDUFB8/NDUFB10/NDUFA3/NDUFAF6/NDUFS1/NDUFB7/NDUFS3/NDUFB3/NDUFA12/NDUFA10/NDUFA13/NDUFAB1/NDUFA5/NDUFA11/NDUFS8/TMEM126A/COA1/NDUFB11/NDUFC1/NDUFS5/NDUFA1
vo2max	lb	GO:0006120	mitochondrial electron transport, NADH to ubiquinone	40	-0.688974	-2.40927	2.81249e-08	2.97019e-06	2.74271e-06	1109	tags=85%, list=27%, signal=63%	ISCU/NDUFS4/NDUFS7/NDUFC2/NDUFA6/NDUFS2/NDUFB6/NDUFV1/NDUFA2/NDUFA9/NDUFB5/NDUFA8/NDUFB9/COQ9/NDUFA4/NDUFB8/NDUFV2/NDUFB10/NDUFA3/NDUFS1/NDUFB7/NDUFS3/NDUFB3/NDUFA10/DLD/NDUFAB1/NDUFA5/PARK7/NDUFS8/SNCA/NDUFS6/NDUFC1/NDUFS5/NDUFA1
vo2max	lb	GO:0044282	small molecule catabolic process	170	-0.457448	-2.07148	6.23329e-08	6.35581e-06	5.86902e-06	873	tags=44%, list=21%, signal=36%	GNPDA2/NAGK/PGAM1/PNKD/BCKDHA/HSD17B4/GCDH/RBKS/ACSF3/NUDT3/SHMT1/MCCC2/PGK1/NUDT19/PCCB/NQO2/PCCA/BCAT2/ADHFE1/APOBEC2/QDPR/HSD17B10/HAGH/ECHDC1/ADAL/HEXA/ECI1/ETFDH/ACADM/CRYL1/BCKDHB/GOT1/MTHFS/HIBCH/ECHS1/ALDH1L2/ADH5/RIDA/ACADSB/DLD/HADHA/CRAT/ACAA2/ECI2/THNSL2/MCCC1/DECR1/PARK7/TST/EHHADH/MPST/ALDH6A1/ECH1/GPT/GOT2/ACADS/DLST/CPT1B/HADH/HIBADH/ETFB/ACAT1/ESD/TPI1/GALE/KYAT1/PGK2/GPT2/ACOX2/…
vo2max	lb	GO:0016054	organic acid catabolic process	122	-0.489883	-2.1157	1.04529e-07	9.97069e-06	9.20704e-06	1073	tags=55%, list=26%, signal=42%	GNPDA1/GSTZ1/AUH/NUDT8/FAH/CPT2/ACAT2/LDHD/GNPDA2/NAGK/BCKDHA/HSD17B4/GCDH/ACSF3/SHMT1/MCCC2/NUDT19/PCCB/PCCA/BCAT2/ADHFE1/QDPR/HSD17B10/ECHDC1/HEXA/ECI1/ETFDH/ACADM/CRYL1/BCKDHB/GOT1/MTHFS/HIBCH/ECHS1/ALDH1L2/RIDA/ACADSB/DLD/HADHA/CRAT/ACAA2/ECI2/THNSL2/MCCC1/DECR1/TST/EHHADH/MPST/ALDH6A1/ECH1/GPT/GOT2/ACADS/DLST/CPT1B/HADH/HIBADH/ETFB/ACAT1/KYAT1/GPT2/ACOX2/DCXR/MLYCD/ETFA/GCSH/PLIN5
vo2max	lb	GO:0046395	carboxylic acid catabolic process	122	-0.489883	-2.1157	1.04529e-07	9.97069e-06	9.20704e-06	1073	tags=55%, list=26%, signal=42%	GNPDA1/GSTZ1/AUH/NUDT8/FAH/CPT2/ACAT2/LDHD/GNPDA2/NAGK/BCKDHA/HSD17B4/GCDH/ACSF3/SHMT1/MCCC2/NUDT19/PCCB/PCCA/BCAT2/ADHFE1/QDPR/HSD17B10/ECHDC1/HEXA/ECI1/ETFDH/ACADM/CRYL1/BCKDHB/GOT1/MTHFS/HIBCH/ECHS1/ALDH1L2/RIDA/ACADSB/DLD/HADHA/CRAT/ACAA2/ECI2/THNSL2/MCCC1/DECR1/TST/EHHADH/MPST/ALDH6A1/ECH1/GPT/GOT2/ACADS/DLST/CPT1B/HADH/HIBADH/ETFB/ACAT1/KYAT1/GPT2/ACOX2/DCXR/MLYCD/ETFA/GCSH/PLIN5
vo2max	lb	GO:0042274	ribosomal small subunit biogenesis	37	0.702859	2.38321	2.30687e-07	2.1317e-05	1.96843e-05	1100	tags=84%, list=26%, signal=62%	BYSL/LSM6/FBL/RPS27/WDR3/RPS24/RPS15/RPS23/RPS28/RPS6/RPS27L/RPS17/XRCC5/RPS7/RPS9/RPS11/RPS15A/RPS12/RPS16/NOP56/RPS5/RPS14/PRKDC/RPS21/NOP58/RPS4X/NPM1/SNU13/RPS13/RPS3A/RPS19
vo2max	lb	GO:0097237	cellular response to toxic substance	69	-0.551742	-2.14744	7.63169e-07	6.83846e-05	6.31471e-05	960	tags=58%, list=23%, signal=45%	HBM/MB/MPO/MGST3/PRDX6/PRDX1/FBLN5/TXN/CP/CCS/S100A9/CAT/GPX3/APOA4/NNT/PRDX5/HBG1/PRDX3/ADH5/HBA2/GSTP1/PARK7/GPX1/PRXL2A/SELENOW/SESN1/ESD/HBD/GSTO1/ALDH1A1/TXNRD2/HBB/TXNDC17/PRDX2/GSTM2/SOD1/GSTM3/GSTT1/SOD3/ALB
vo2max	lb	GO:0042254	ribosome biogenesis	105	0.500852	2.09427	8.364e-07	7.06639e-05	6.52518e-05	865	tags=46%, list=21%, signal=37%	NHP2/BYSL/RSL1D1/PDCD11/NOP2/LSM6/RRP12/FBL/RPS27/RPL7A/RPL35A/RPL26/WDR3/RPS24/RPS15/RPS23/DKC1/RPS28/RPS6/RPS27L/RPS17/XRCC5/TFB1M/NMD3/RPS7/MYBBP1A/RPS9/RPS11/RPS15A/RPL5/DHX30/RPS12/NUP88/RPS16/NOP56/RPL6/RPS5/RPL10A/RPLP0/RPS14/RPL14/PRKDC/RPS21/NOP58/RPL27/RPS4X/NPM1/DHX29
vo2max	lb	GO:0006790	sulfur compound metabolic process	129	-0.453512	-1.97294	8.27303e-07	7.06639e-05	6.52518e-05	1169	tags=52%, list=28%, signal=39%	MAT2B/SLC25A10/HMGCS1/PPCS/GSS/HLCS/GSTZ1/NUDT8/PDHA1/ETHE1/OGDH/MTAP/SLC25A19/APIP/ACSL1/OPLAH/HSD17B4/PDHX/SUCLG2/GLO1/GCDH/ACSF2/GCLC/ACSF3/ACSS1/NUDT19/CPS1/ENOPH1/MSRA/ACOT11/HAGH/PDK2/OXSM/HEXA/PDHB/MMUT/IDH1/SLC25A1/SUCLA2/DLD/MPC2/HTD2/BPNT1/SUOX/MCCC1/GSTP1/PARK7/TST/ACOT1/GPX1/MPST/DLST/SNCA/ACAT1/SUCLG1/GSTO1/ACACA/TSTD1/MLYCD/ABHD14B/GSTM2/SOD1/SULT1A3/GSTM3/PDK4/GSTT1/GSTA3
vo2max	lb	GO:0009636	response to toxic substance	94	-0.508865	-2.0969	1.03385e-06	8.49195e-05	7.84156e-05	960	tags=51%, list=23%, signal=40%	HBM/MB/MPO/ALAD/MGST3/PRDX6/PRDX1/MAOB/BAX/FBLN5/TXN/CPS1/CP/CCS/S100A9/CAT/GPX3/APOA4/NNT/PRDX5/HBG1/PRDX3/EPHX2/ADH5/ASS1/HBA2/GSTP1/PARK7/GPX1/MPST/PRXL2A/SELENOW/SESN1/ESD/HBD/GSTO1/ALDH1A1/TXNRD2/BPHL/HBB/TXNDC17/PRDX2/GSTM2/SOD1/GSTM3/GSTT1/SOD3/ALB
vo2max	lb	GO:0098754	detoxification	68	-0.555122	-2.15588	1.19609e-06	9.30749e-05	8.59464e-05	960	tags=59%, list=23%, signal=46%	HBM/MB/MPO/MGST3/PRDX6/PRDX1/FBLN5/TXN/CP/CCS/S100A9/CAT/GPX3/APOA4/NNT/PRDX5/HBG1/PRDX3/ADH5/HBA2/GSTP1/PARK7/GPX1/PRXL2A/SELENOW/SESN1/ESD/HBD/GSTO1/ALDH1A1/TXNRD2/HBB/TXNDC17/PRDX2/GSTM2/SOD1/GSTM3/GSTT1/SOD3/ALB
vo2max	lb	GO:1990748	cellular detoxification	68	-0.555122	-2.15588	1.19609e-06	9.30749e-05	8.59464e-05	960	tags=59%, list=23%, signal=46%	HBM/MB/MPO/MGST3/PRDX6/PRDX1/FBLN5/TXN/CP/CCS/S100A9/CAT/GPX3/APOA4/NNT/PRDX5/HBG1/PRDX3/ADH5/HBA2/GSTP1/PARK7/GPX1/PRXL2A/SELENOW/SESN1/ESD/HBD/GSTO1/ALDH1A1/TXNRD2/HBB/TXNDC17/PRDX2/GSTM2/SOD1/GSTM3/GSTT1/SOD3/ALB
vo2max	lb	GO:0046034	ATP metabolic process	136	-0.445659	-1.95583	1.86922e-06	0.000141725	0.000130871	1160	tags=51%, list=28%, signal=38%	ATP5F1A/ATP5F1C/ALDOA/HDAC4/NDUFS4/ADPGK/GPI/NDUFS7/ATP5F1D/NDUFC2/NDUFA6/OGDH/NDUFS2/FIS1/PKLR/ATP5F1B/PGAM1/ATP5PD/ATP5ME/MYH7/NUDT2/NDUFB6/NDUFV1/NDUFA2/NDUFA9/PGK1/ATP5MK/ATP5MG/MYH6/HSPA1A/NDUFB5/NDUFA8/NDUFB9/DMAC2L/ATP5PB/GIT1/FBP1/NDUFB8/PGM1/NDUFV2/PRKACA/NDUFB10/ATP5PO/NDUFA3/SDHB/ATP5MF/NDUFS1/NDUFB7/NDUFS3/NDUFB3/NDUFA12/NDUFA10/ALDOC/NDUFA13/SDHA/NDUFAB1/NDUFA5/ATP6V0C/NDUFA11/NDUFS8…
vo2max	lb	GO:0033865	nucleoside bisphosphate metabolic process	63	-0.56119	-2.14389	2.82557e-06	0.000198933	0.000183697	1193	tags=63%, list=29%, signal=46%	MCEE/PANK4/HMGCS1/PPCS/NUDT8/PDHA1/OGDH/COASY/ACSL1/HSD17B4/PDHX/SUCLG2/GCDH/ACSF2/ACSF3/ACSS1/MCCC2/NUDT19/ACOT11/PDK2/OXSM/PDHB/MMUT/SLC25A1/SUCLA2/DLD/MPC2/HTD2/BPNT1/ACOT1/DLST/SNCA/ACAT1/SUCLG1/PPCDC/ACACA/MLYCD/ABHD14B/SULT1A3/PDK4
vo2max	lb	GO:0033875	ribonucleoside bisphosphate metabolic process	63	-0.56119	-2.14389	2.82557e-06	0.000198933	0.000183697	1193	tags=63%, list=29%, signal=46%	MCEE/PANK4/HMGCS1/PPCS/NUDT8/PDHA1/OGDH/COASY/ACSL1/HSD17B4/PDHX/SUCLG2/GCDH/ACSF2/ACSF3/ACSS1/MCCC2/NUDT19/ACOT11/PDK2/OXSM/PDHB/MMUT/SLC25A1/SUCLA2/DLD/MPC2/HTD2/BPNT1/ACOT1/DLST/SNCA/ACAT1/SUCLG1/PPCDC/ACACA/MLYCD/ABHD14B/SULT1A3/PDK4
vo2max	lb	GO:0034032	purine nucleoside bisphosphate metabolic process	63	-0.56119	-2.14389	2.82557e-06	0.000198933	0.000183697	1193	tags=63%, list=29%, signal=46%	MCEE/PANK4/HMGCS1/PPCS/NUDT8/PDHA1/OGDH/COASY/ACSL1/HSD17B4/PDHX/SUCLG2/GCDH/ACSF2/ACSF3/ACSS1/MCCC2/NUDT19/ACOT11/PDK2/OXSM/PDHB/MMUT/SLC25A1/SUCLA2/DLD/MPC2/HTD2/BPNT1/ACOT1/DLST/SNCA/ACAT1/SUCLG1/PPCDC/ACACA/MLYCD/ABHD14B/SULT1A3/PDK4
vo2max	lb	GO:0009205	purine ribonucleoside triphosphate metabolic process	149	-0.425534	-1.89209	3.84123e-06	0.000264152	0.00024392	1160	tags=49%, list=28%, signal=37%	ATP5F1A/ATP5F1C/ALDOA/OPA1/HDAC4/NDUFS4/ADPGK/GPI/NDUFS7/ATP5F1D/NDUFC2/NDUFA6/OGDH/NDUFS2/NME2/AK3/FIS1/PKLR/ATP5F1B/PGAM1/ATP5PD/ATP5ME/MYH7/NUDT2/NDUFB6/NDUFV1/NDUFA2/NDUFA9/PGK1/ATP5MK/ATP5MG/MYH6/HSPA1A/NDUFB5/NDUFA8/NDUFB9/DMAC2L/ATP5PB/GIT1/FBP1/NDUFB8/PGM1/NDUFV2/PRKACA/NDUFB10/ATP5PO/NDUFA3/SDHB/ATP5MF/NDUFS1/NDUFB7/NDUFS3/NDUFB3/NDUFA12/NDUFA10/ALDOC/NDUFA13/SDHA/NDUFAB1/NDUFA5/ATP6V0C/…
vo2max	lb	GO:0034440	lipid oxidation	55	-0.567139	-2.11325	4.67325e-06	0.000314064	0.00029001	654	tags=49%, list=16%, signal=42%	HSD17B10/ECHDC1/ECI1/ETFDH/ACADM/ECHS1/ALDH1L2/ADH5/HADHA/CRAT/ACAA2/ECI2/DECR1/EHHADH/ECH1/ACADS/CPT1B/HADH/ETFB/FABP3/ACAT1/ACOX2/MLYCD/APOD/ETFA/PDK4/PLIN5
vo2max	lb	GO:0016072	rRNA metabolic process	69	0.539844	2.0779	5.42432e-06	0.000356438	0.000329139	821	tags=49%, list=20%, signal=40%	GTF3C3/NHP2/BYSL/RSL1D1/PDCD11/NOP2/LSM6/RRP12/FBL/RPS27/RPL7A/RPL35A/RPL26/WDR3/RPS24/RPS15/DKC1/RPS28/RPS6/RPS17/TFB1M/RPS7/MACROH2A1/RPL5/RPS16/NOP56/NCL/RPL10A/RPS14/RPL14/PRKDC/RPS21/NOP58/RPL27
vo2max	lb	GO:0009199	ribonucleoside triphosphate metabolic process	151	-0.422709	-1.88348	7.72661e-06	0.000496687	0.000458646	1160	tags=48%, list=28%, signal=36%	ATP5F1A/ATP5F1C/ALDOA/OPA1/HDAC4/NDUFS4/ADPGK/GPI/NDUFS7/ATP5F1D/NDUFC2/NDUFA6/OGDH/NDUFS2/NME2/AK3/FIS1/PKLR/ATP5F1B/PGAM1/ATP5PD/ATP5ME/MYH7/NUDT2/NDUFB6/NDUFV1/NDUFA2/NDUFA9/PGK1/ATP5MK/ATP5MG/MYH6/HSPA1A/NDUFB5/NDUFA8/NDUFB9/DMAC2L/ATP5PB/GIT1/FBP1/NDUFB8/PGM1/NDUFV2/PRKACA/NDUFB10/ATP5PO/NDUFA3/SDHB/ATP5MF/NDUFS1/NDUFB7/NDUFS3/NDUFB3/NDUFA12/NDUFA10/ALDOC/NDUFA13/SDHA/NDUFAB1/NDUFA5/ATP6V0C/…
vo2max	lb	GO:0006364	rRNA processing	59	0.555565	2.06974	8.38386e-06	0.00052747	0.000487071	821	tags=53%, list=20%, signal=43%	NHP2/BYSL/RSL1D1/PDCD11/NOP2/LSM6/RRP12/FBL/RPS27/RPL7A/RPL35A/RPL26/WDR3/RPS24/RPS15/DKC1/RPS28/RPS6/RPS17/TFB1M/RPS7/RPL5/RPS16/NOP56/RPL10A/RPS14/RPL14/PRKDC/RPS21/NOP58/RPL27
vo2max	lb	GO:0006637	acyl-CoA metabolic process	55	-0.556166	-2.07236	9.6669e-06	0.000583368	0.000538688	1241	tags=62%, list=30%, signal=44%	DLAT/MCEE/HMGCS1/PPCS/NUDT8/PDHA1/OGDH/ACSL1/HSD17B4/PDHX/SUCLG2/GCDH/ACSF2/ACSF3/ACSS1/NUDT19/ACOT11/PDK2/OXSM/PDHB/MMUT/SLC25A1/SUCLA2/DLD/MPC2/HTD2/ACOT1/DLST/SNCA/ACAT1/SUCLG1/ACACA/MLYCD/PDK4
vo2max	lb	GO:0035383	thioester metabolic process	55	-0.556166	-2.07236	9.6669e-06	0.000583368	0.000538688	1241	tags=62%, list=30%, signal=44%	DLAT/MCEE/HMGCS1/PPCS/NUDT8/PDHA1/OGDH/ACSL1/HSD17B4/PDHX/SUCLG2/GCDH/ACSF2/ACSF3/ACSS1/NUDT19/ACOT11/PDK2/OXSM/PDHB/MMUT/SLC25A1/SUCLA2/DLD/MPC2/HTD2/ACOT1/DLST/SNCA/ACAT1/SUCLG1/ACACA/MLYCD/PDK4
vo2max	lb	GO:0098869	cellular oxidant detoxification	58	-0.555015	-2.08775	1.06882e-05	0.000632099	0.000583688	960	tags=62%, list=23%, signal=48%	HBM/MB/MPO/MGST3/PRDX6/PRDX1/FBLN5/TXN/CP/CCS/S100A9/CAT/GPX3/APOA4/NNT/PRDX5/HBG1/PRDX3/HBA2/GSTP1/PARK7/GPX1/PRXL2A/SELENOW/SESN1/HBD/GSTO1/TXNRD2/HBB/TXNDC17/PRDX2/GSTM2/SOD1/GSTT1/SOD3/ALB
vo2max	lb	GO:0006631	fatty acid metabolic process	166	-0.404503	-1.82583	1.1641e-05	0.000674952	0.000623259	905	tags=40%, list=22%, signal=33%	PTGES2/ACSL1/MGST3/HSD17B4/QKI/GCDH/ACSF2/ACSF3/ACSS1/NUDT19/PCCB/PCCA/ACOT11/HSD17B10/PTGDS/ECHDC1/PDK2/APOA4/OXSM/ECI1/ETFDH/ACADM/CRYL1/PTGR3/MMUT/APOC3/ECHS1/ALDH1L2/ADH5/ACADSB/MGLL/HADHA/CRAT/ACAA2/MECR/ECI2/HTD2/THNSL2/HSD17B8/NDUFAB1/DECR1/GSTP1/ACOT1/GPX1/EHHADH/ECH1/ACADS/CPT1B/HADH/SNCA/ETFB/CBR4/FABP3/ACAT1/AKR1B1/ACACA/ACOX2/ABHD5/DBI/MLYCD/FABP5/PRKAR2B/PTGR2/GSTM2/ETFA/PDK4/PLIN5
vo2max	lb	GO:0030199	collagen fibril organization	23	0.726127	2.20117	1.33281e-05	0.000757909	0.000699861	652	tags=65%, list=16%, signal=55%	COL5A2/SERPINH1/PLOD3/COLGALT1/PXDN/VPS33B/COL14A1/COL5A1/FMOD/COL18A1/COL1A1/COL1A2/COL6A1/ANXA2/EMILIN1
vo2max	lb	GO:0000377	RNA splicing, via transesterification reactions with bulged adenosine as nucleophile	140	0.424589	1.84784	1.79286e-05	0.000981759	0.000906567	1008	tags=47%, list=24%, signal=37%	SRSF2/SNRPF/UBL5/U2AF1/RBMX/PRPF4/IK/LSM6/RBM17/DDX42/PTBP1/SNW1/SMU1/RNPS1/DDX39A/PNN/SF3A3/SF3B1/TRA2A/SRSF1/DDX46/RBM4/USP4/SNRPC/HNRNPC/SF3A2/RBFOX2/SRSF9/SART3/LSM4/PRPF19/SRRM2/GEMIN5/SRPK3/HNRNPL/PABPC1/NCL/SNRPB/HNRNPA1/SNRPE/CDC5L/RBM24/SFPQ/THRAP3/SRRM1/SF3A1/UPF1/PRPF8/SNRNP40/SRSF10/STRAP/SF3B3/NPM1/HNRNPF/SNRNP200/SNRPD3/HNRNPU/TIA1/KHDRBS1/SNU13/HNRNPK/HNRNPUL2/DHX15/HNRNPM/RALY/SNR…
vo2max	lb	GO:0000398	mRNA splicing, via spliceosome	140	0.424589	1.84784	1.79286e-05	0.000981759	0.000906567	1008	tags=47%, list=24%, signal=37%	SRSF2/SNRPF/UBL5/U2AF1/RBMX/PRPF4/IK/LSM6/RBM17/DDX42/PTBP1/SNW1/SMU1/RNPS1/DDX39A/PNN/SF3A3/SF3B1/TRA2A/SRSF1/DDX46/RBM4/USP4/SNRPC/HNRNPC/SF3A2/RBFOX2/SRSF9/SART3/LSM4/PRPF19/SRRM2/GEMIN5/SRPK3/HNRNPL/PABPC1/NCL/SNRPB/HNRNPA1/SNRPE/CDC5L/RBM24/SFPQ/THRAP3/SRRM1/SF3A1/UPF1/PRPF8/SNRNP40/SRSF10/STRAP/SF3B3/NPM1/HNRNPF/SNRNP200/SNRPD3/HNRNPU/TIA1/KHDRBS1/SNU13/HNRNPK/HNRNPUL2/DHX15/HNRNPM/RALY/SNR…
vo2max	lb	GO:0009141	nucleoside triphosphate metabolic process	160	-0.402624	-1.80611	1.89828e-05	0.00102058	0.000942417	1160	tags=47%, list=28%, signal=35%	ATP5F1A/ATP5F1C/NUDT16/ALDOA/OPA1/HDAC4/NDUFS4/ADPGK/GPI/NDUFS7/ATP5F1D/NDUFC2/NDUFA6/OGDH/NDUFS2/NME2/AK3/FIS1/PKLR/ATP5F1B/PGAM1/ATP5PD/ATP5ME/MYH7/NUDT2/NDUFB6/NDUFV1/NDUFA2/NDUFA9/PGK1/ATP5MK/ATP5MG/MYH6/HSPA1A/NDUFB5/NDUFA8/NDUFB9/DMAC2L/ATP5PB/GIT1/FBP1/NDUFB8/PGM1/NDUFV2/PRKACA/NDUFB10/ATP5PO/NDUFA3/SDHB/ATP5MF/NDUFS1/NDUFB7/NDUFS3/NDUFB3/NDUFA12/NDUFA10/ALDOC/NDUFA13/SDHA/NDUFAB1/NDUFA5/A…
vo2max	lb	GO:0000375	RNA splicing, via transesterification reactions	142	0.425954	1.86031	2.0072e-05	0.00105987	0.000978699	1008	tags=47%, list=24%, signal=37%	SRSF2/SNRPF/UBL5/U2AF1/RBMX/PRPF4/IK/LSM6/RBM17/DDX42/PTBP1/SNW1/SMU1/RNPS1/DDX39A/PNN/SF3A3/SF3B1/TRA2A/SRSF1/DDX46/RBM4/USP4/SNRPC/HNRNPC/SF3A2/RBFOX2/SRSF9/SART3/LSM4/PRPF19/KHSRP/SRRM2/GEMIN5/SRPK3/HNRNPL/PABPC1/NCL/SNRPB/HNRNPA1/SNRPE/CDC5L/RBM24/SFPQ/THRAP3/SRRM1/SF3A1/UPF1/PRPF8/SNRNP40/SRSF10/STRAP/SF3B3/NPM1/HNRNPF/SNRNP200/SNRPD3/HNRNPU/TIA1/KHDRBS1/SNU13/HNRNPK/HNRNPUL2/DHX15/HNRNPM/RA…
vo2max	lb	GO:0019395	fatty acid oxidation	54	-0.555552	-2.06139	2.48131e-05	0.00128723	0.00118864	654	tags=48%, list=16%, signal=41%	HSD17B10/ECHDC1/ECI1/ETFDH/ACADM/ECHS1/ALDH1L2/ADH5/HADHA/CRAT/ACAA2/ECI2/DECR1/EHHADH/ECH1/ACADS/CPT1B/HADH/ETFB/FABP3/ACAT1/ACOX2/MLYCD/ETFA/PDK4/PLIN5
vo2max	lb	GO:0006099	tricarboxylic acid cycle	29	-0.649044	-2.10731	2.81909e-05	0.00141289	0.00130468	1097	tags=76%, list=26%, signal=56%	IDH3B/PDHA1/OGDH/SUCLG2/ACO1/CS/IDH3G/NNT/MDH1/PDHB/FH/SDHB/IDH1/SUCLA2/MDH2/SDHA/ACO2/DLST/IDH2/IREB2/SDHC/SUCLG1
vo2max	lb	GO:0009144	purine nucleoside triphosphate metabolic process	153	-0.410799	-1.83284	2.81378e-05	0.00141289	0.00130468	1160	tags=48%, list=28%, signal=36%	ATP5F1A/ATP5F1C/NUDT16/ALDOA/OPA1/HDAC4/NDUFS4/ADPGK/GPI/NDUFS7/ATP5F1D/NDUFC2/NDUFA6/OGDH/NDUFS2/NME2/AK3/FIS1/PKLR/ATP5F1B/PGAM1/ATP5PD/ATP5ME/MYH7/NUDT2/NDUFB6/NDUFV1/NDUFA2/NDUFA9/PGK1/ATP5MK/ATP5MG/MYH6/HSPA1A/NDUFB5/NDUFA8/NDUFB9/DMAC2L/ATP5PB/GIT1/FBP1/NDUFB8/PGM1/NDUFV2/PRKACA/NDUFB10/ATP5PO/NDUFA3/SDHB/ATP5MF/NDUFS1/NDUFB7/NDUFS3/NDUFB3/NDUFA12/NDUFA10/ALDOC/NDUFA13/SDHA/NDUFAB1/NDUFA5/A…
vo2max	lb	GO:0022618	protein-RNA complex assembly	111	0.453203	1.90534	2.9937e-05	0.0014754	0.0013624	1358	tags=58%, list=33%, signal=40%	SNRPF/EIF2D/NOP2/DDX42/RPS27/SF3A3/SF3B1/RPS15/SRSF1/DDX46/USP4/CDC73/RPS28/SNRPC/RPS27L/SF3A2/XRCC5/SRSF9/SART3/LSM4/PRPF19/GEMIN5/RPL5/DHX30/SRPK3/RPL13A/SNRPB/RPL6/RPS5/SNRPE/EIF3E/RPLP0/RPS14/PRKDC/SF3A1/PRPF8/SRSF10/STRAP/SF3B3/DHX29/SNRNP200/SNRPD3/EIF3G/SNU13/SNRPD1/EIF6/RPS19/MRPL20/HSP90AB1/RUVBL2/DDX39B/EIF3A/USP39/SNRPA1/CLNS1A/EIF3H/PRPF31/RPL10/DDX1/LUC7L2/EIF3L/FASTKD2/DHX9/EIF3C
vo2max	lb	GO:0071826	protein-RNA complex organization	115	0.450955	1.9053	3.4959e-05	0.00169465	0.00156486	1358	tags=57%, list=33%, signal=40%	SNRPF/EIF2D/NOP2/DDX42/RPS27/SF3A3/SF3B1/RPS15/SRSF1/DDX46/USP4/CDC73/RPS28/SNRPC/RPS27L/SF3A2/XRCC5/SRSF9/SART3/LSM4/PRPF19/GEMIN5/RPL5/DHX30/SRPK3/RPL13A/SNRPB/RPL6/RPS5/SNRPE/EIF3E/RPLP0/RPS14/PRKDC/SF3A1/PRPF8/SRSF10/STRAP/SF3B3/DHX29/SNRNP200/SNRPD3/EIF3G/SNU13/SNRPD1/EIF6/RPS19/MRPL20/HSP90AB1/VCP/RUVBL2/DDX39B/EIF3A/USP39/SNRPA1/CLNS1A/EIF3H/PRPF31/RPL10/DDX1/LUC7L2/EIF3L/FASTKD2/FAF2/DHX9…
vo2max	lb	GO:0008380	RNA splicing	178	0.390965	1.76188	5.15429e-05	0.00245826	0.00226999	1082	tags=46%, list=26%, signal=36%	SRSF2/SNRPF/UBL5/U2AF1/LGALS3/RBMX/PRPF4/IK/LSM6/RBM17/DDX42/PTBP1/SNW1/RPS26/SMU1/RNPS1/DDX39A/PNN/SF3A3/SF3B1/TRA2A/SRSF1/DDX46/RBM4/USP4/CCAR2/SNRPC/HNRNPC/AHNAK/SF3A2/RBFOX2/SRSF9/SART3/LSM4/TRPT1/PRPF19/ARVCF/KHSRP/SRRM2/GEMIN5/SRPK3/HNRNPL/PABPC1/NCL/SNRPB/HNRNPA1/YBX1/SNRPE/NONO/CDC5L/RBM24/SFPQ/THRAP3/SRRM1/SF3A1/UPF1/PRPF8/SNRNP40/SRSF10/STRAP/SF3B3/NPM1/HNRNPF/SNRNP200/SNRPD3/HNRNPU/TIA…
vo2max	lb	GO:0006123	mitochondrial electron transport, cytochrome c to oxygen	16	-0.742985	-2.0624	7.92667e-05	0.00366237	0.00338187	809	tags=69%, list=19%, signal=56%	COX7A2/COX5A/NDUFA4/CYCS/COX6A1/COX4I1/COX6A2/AFG1L/COX8A/COX7C/COX6B1
vo2max	lb	GO:0072329	monocarboxylic acid catabolic process	65	-0.503252	-1.93526	7.91458e-05	0.00366237	0.00338187	1061	tags=57%, list=26%, signal=43%	AUH/NUDT8/FAH/CPT2/ACAT2/LDHD/HSD17B4/GCDH/NUDT19/PCCB/PCCA/HSD17B10/ECHDC1/HEXA/ECI1/ETFDH/ACADM/CRYL1/ECHS1/ALDH1L2/HADHA/CRAT/ACAA2/ECI2/DECR1/EHHADH/ECH1/ACADS/CPT1B/HADH/ETFB/ACAT1/ACOX2/DCXR/MLYCD/ETFA/PLIN5
vo2max	lb	GO:0072593	reactive oxygen species metabolic process	81	-0.464475	-1.86425	8.57957e-05	0.00387956	0.00358243	960	tags=52%, list=23%, signal=41%	HBM/MB/MPO/ABCB7/VDAC1/BCO2/PRDX1/MAOB/BNIP3/FBLN5/TXN/RHOA/CCS/CAT/GPX3/APOA4/NNT/F2/SIRT3/PRDX5/HBG1/PRDX3/NDUFS1/NDUFS3/SIRT5/HBA2/NDUFA13/GSTP1/PARK7/ROMO1/GPX1/AGT/SESN1/SNCA/HBD/DCXR/HBB/PRDX2/SOD1/PDK4/PLIN5/SOD3
vo2max	lb	GO:0006520	amino acid metabolic process	154	-0.389138	-1.73708	8.65915e-05	0.00387956	0.00358243	1344	tags=53%, list=32%, signal=37%	AARSD1/NARS2/NIT2/BCKDK/CARS2/ALDH4A1/WARS1/SARS2/SEPHS1/SEPHS2/GLDC/ACAD8/SLC25A12/P4HA1/IARS2/ALDH5A1/GSS/GSTZ1/AUH/FAH/AARS2/HARS2/EARS2/MARS2/MTAP/ASL/APIP/FARS2/BCKDHA/PCBD1/TARS3/DARS2/GCDH/GCLC/THAP4/SHMT1/MCCC2/WARS2/CPS1/PCCB/PCCA/ENOPH1/BCAT2/MSRA/ADHFE1/QDPR/HSD17B10/FPGS/GATC/RARS2/LARS2/ADSS1/MMUT/PFAS/BCKDHB/GOT1/MTHFS/HIBCH/ECHS1/RIDA/ACADSB/VARS2/ASS1/DLD/PARS2/THNSL2/MCCC1/PARK7/…
vo2max	lb	GO:0030258	lipid modification	71	-0.48824	-1.90698	9.03178e-05	0.00398611	0.00368082	654	tags=42%, list=16%, signal=36%	HSD17B10/ECHDC1/ECI1/ETFDH/ACADM/PLPP1/EPHX2/ECHS1/ALDH1L2/ADH5/MBOAT7/HADHA/CRAT/ACAA2/ECI2/DECR1/EHHADH/ECH1/ACADS/CPT1B/HADH/ETFB/FABP3/ACAT1/ACOX2/MLYCD/APOD/ETFA/PDK4/PLIN5
vo2max	lb	GO:0006066	alcohol metabolic process	120	-0.412077	-1.77331	0.000108226	0.00470622	0.00434578	760	tags=35%, list=18%, signal=29%	NUDT3/ACSS1/IDH3G/PNPLA4/LIMA1/LIPE/QDPR/SPR/CAT/APOA4/AKR7A2/DHCR7/FDPS/IMPA1/PLPP1/GOT1/EPHX2/IDH1/ADH5/PNPLA2/ACAA2/IMPA2/FDFT1/PARK7/ACO2/FDXR/IDH2/SNCA/CBR4/IDI1/AKR1B1/TPI1/PCBD2/ALDH1A1/PLCB1/SOD1/SULT1A3/NPC2/RBP4/ADH1B/IDI2/ADH1C
vo2max	lb	GO:0006635	fatty acid beta-oxidation	45	-0.56308	-2.01841	0.000115441	0.00494725	0.00456834	654	tags=51%, list=16%, signal=44%	HSD17B10/ECHDC1/ECI1/ETFDH/ACADM/ECHS1/ALDH1L2/HADHA/CRAT/ACAA2/ECI2/DECR1/EHHADH/ECH1/ACADS/CPT1B/HADH/ETFB/ACAT1/ACOX2/MLYCD/ETFA/PLIN5
vo2max	lb	GO:1901615	organic hydroxy compound metabolic process	160	-0.382659	-1.71655	0.000129007	0.00544963	0.00503225	696	tags=30%, list=17%, signal=26%	IDH3G/PNPLA4/LIMA1/LIPE/QDPR/PNPO/HSD17B10/SPR/HAGH/CAT/CYB5R1/APOA4/AKR7A2/DHCR7/FDPS/IMPA1/PLPP1/GOT1/EPHX2/IDH1/ADH5/PNPLA2/ACAA2/IMPA2/FDFT1/PARK7/ACO2/FDXR/IDH2/SNCA/CBR4/IDI1/AKR1B1/TPI1/PCBD2/ALDH1A1/ACOX2/GC/PLCB1/SOD1/LDHB/SULT1A3/NPC2/RBP4/ADH1B/IDI2/DDT/ADH1C
vo2max	lb	GO:0009063	amino acid catabolic process	55	-0.509269	-1.89762	0.000146561	0.00610394	0.00563644	745	tags=47%, list=18%, signal=39%	SHMT1/MCCC2/BCAT2/ADHFE1/QDPR/HSD17B10/BCKDHB/GOT1/HIBCH/ECHS1/RIDA/ACADSB/DLD/THNSL2/MCCC1/ALDH6A1/GPT/GOT2/DLST/HIBADH/ETFB/ACAT1/KYAT1/GPT2/ETFA/GCSH
vo2max	lb	GO:0009081	branched-chain amino acid metabolic process	22	-0.667501	-2.02256	0.000159007	0.00653031	0.00603016	846	tags=68%, list=20%, signal=55%	BCKDHA/MCCC2/PCCB/PCCA/BCAT2/HSD17B10/BCKDHB/HIBCH/ECHS1/ACADSB/DLD/MCCC1/ALDH6A1/HIBADH/ACAT1
vo2max	lb	GO:0033866	nucleoside bisphosphate biosynthetic process	34	-0.597693	-2.01009	0.000167429	0.00660116	0.00609558	1165	tags=68%, list=28%, signal=49%	DLAT/PANK4/PPCS/PDHA1/COASY/ACSL1/PDHX/GCDH/ACSF3/ACSS1/PDK2/PDHB/MMUT/SLC25A1/DLD/MPC2/HTD2/SNCA/ACAT1/PPCDC/ACACA/MLYCD/PDK4
vo2max	lb	GO:0034030	ribonucleoside bisphosphate biosynthetic process	34	-0.597693	-2.01009	0.000167429	0.00660116	0.00609558	1165	tags=68%, list=28%, signal=49%	DLAT/PANK4/PPCS/PDHA1/COASY/ACSL1/PDHX/GCDH/ACSF3/ACSS1/PDK2/PDHB/MMUT/SLC25A1/DLD/MPC2/HTD2/SNCA/ACAT1/PPCDC/ACACA/MLYCD/PDK4
vo2max	lb	GO:0034033	purine nucleoside bisphosphate biosynthetic process	34	-0.597693	-2.01009	0.000167429	0.00660116	0.00609558	1165	tags=68%, list=28%, signal=49%	DLAT/PANK4/PPCS/PDHA1/COASY/ACSL1/PDHX/GCDH/ACSF3/ACSS1/PDK2/PDHB/MMUT/SLC25A1/DLD/MPC2/HTD2/SNCA/ACAT1/PPCDC/ACACA/MLYCD/PDK4
vo2max	lb	GO:1901606	alpha-amino acid catabolic process	44	-0.544497	-1.94207	0.00019351	0.00752908	0.00695243	745	tags=48%, list=18%, signal=40%	SHMT1/MCCC2/BCAT2/ADHFE1/QDPR/HSD17B10/GOT1/HIBCH/RIDA/ACADSB/THNSL2/MCCC1/ALDH6A1/GPT/GOT2/DLST/HIBADH/ACAT1/KYAT1/GPT2/GCSH
vo2max	lb	GO:0017004	cytochrome complex assembly	25	-0.630454	-1.97079	0.000237076	0.00910435	0.00840706	1145	tags=68%, list=28%, signal=50%	SURF1/HCCS/UQCRFS1/PET100/UQCC1/SCO2/TIMM21/BCS1L/COA6/TACO1/SCO1/SMIM20/UQCC2/COA1/COX16/LYRM7/COX19
vo2max	lb	GO:0035384	thioester biosynthetic process	31	-0.598826	-1.96783	0.000280799	0.0102509	0.00946578	894	tags=58%, list=22%, signal=46%	PDHA1/ACSL1/PDHX/GCDH/ACSF3/ACSS1/PDK2/PDHB/MMUT/SLC25A1/DLD/MPC2/HTD2/SNCA/ACAT1/ACACA/MLYCD/PDK4
vo2max	lb	GO:0071616	acyl-CoA biosynthetic process	31	-0.598826	-1.96783	0.000280799	0.0102509	0.00946578	894	tags=58%, list=22%, signal=46%	PDHA1/ACSL1/PDHX/GCDH/ACSF3/ACSS1/PDK2/PDHB/MMUT/SLC25A1/DLD/MPC2/HTD2/SNCA/ACAT1/ACACA/MLYCD/PDK4
vo2max	lb	GO:0006084	acetyl-CoA metabolic process	25	-0.626727	-1.95913	0.000276957	0.0102509	0.00946578	1380	tags=72%, list=33%, signal=48%	PMVK/HMGCS2/DLAT/HMGCS1/PPCS/NUDT8/PDHA1/PDHX/ACSS1/PDK2/PDHB/DLD/MPC2/DLST/ACAT1/ACACA/MLYCD/PDK4
vo2max	lb	GO:0048858	cell projection morphogenesis	141	0.397151	1.73239	0.000277737	0.0102509	0.00946578	671	tags=26%, list=16%, signal=23%	DCLK1/NES/POSTN/FN1/STMN1/THY1/RTN4/S100A6/PGRMC1/EPB41L3/OBSL1/CD44/CORO1C/RAB8A/CORO1B/ABI1/ACTBL2/COBL/NEDD4L/DVL1/WASF2/UCHL1/ENAH/HPRT1/MAP1B/CTTN/MACF1/MAP1S/TTL/SYNE1/TAOK3/TRIO/TOP2B/NRDC/NEXN/SPAG9/WDR47
vo2max	lb	GO:0009062	fatty acid catabolic process	54	-0.50825	-1.88587	0.000391337	0.014112	0.0130312	840	tags=59%, list=20%, signal=48%	AUH/NUDT8/CPT2/ACAT2/HSD17B4/GCDH/NUDT19/PCCB/PCCA/HSD17B10/ECHDC1/ECI1/ETFDH/ACADM/ECHS1/ALDH1L2/HADHA/CRAT/ACAA2/ECI2/DECR1/EHHADH/ECH1/ACADS/CPT1B/HADH/ETFB/ACAT1/ACOX2/MLYCD/ETFA/PLIN5
vo2max	lb	GO:0031503	protein-containing complex localization	59	0.482358	1.79701	0.000447681	0.0159493	0.0147278	1233	tags=54%, list=30%, signal=39%	LMNB1/RAB8A/AP2S1/DYNLL1/RALB/EZR/EXOC3/RPS15/SEH1L/IPO9/NMD3/AP2A1/TNFAIP2/SYNE1/NUP88/SNAPIN/LMNA/AP2M1/DBN1/PURA/ADAM10/AP2A2/NPM1/KLHL21/HNRNPU/RALA/SGCD/EIF6/OGT/VAC14/FXR1/VPS35
vo2max	lb	GO:0070972	protein localization to endoplasmic reticulum	36	0.565667	1.90543	0.00050127	0.0174383	0.0161027	836	tags=47%, list=20%, signal=38%	RTN4/SEC62/SEC16A/RER1/BCAP29/SPCS2/SEC61A1/SPCS3/VAPA/HSPA5/GET4/BCAP31/ANK2/SEC61B/DDRGK1/SRPRB/SRP68
vo2max	lb	GO:0120039	plasma membrane bounded cell projection morphogenesis	139	0.380925	1.65683	0.000496263	0.0174383	0.0161027	671	tags=26%, list=16%, signal=22%	DCLK1/POSTN/FN1/STMN1/THY1/RTN4/S100A6/PGRMC1/EPB41L3/OBSL1/CD44/CORO1C/RAB8A/CORO1B/ABI1/ACTBL2/COBL/NEDD4L/DVL1/WASF2/UCHL1/ENAH/HPRT1/MAP1B/CTTN/MACF1/MAP1S/TTL/SYNE1/TAOK3/TRIO/TOP2B/NRDC/NEXN/SPAG9/WDR47
vo2max	lb	GO:0045229	external encapsulating structure organization	80	0.439199	1.74706	0.000512732	0.0176296	0.0162794	701	tags=34%, list=17%, signal=29%	COL5A2/POSTN/RGCC/SERPINH1/PLOD3/COLGALT1/ABI3BP/PXDN/VPS33B/COL14A1/PRSS1/ELANE/COL5A1/FMOD/COL18A1/FBLN1/COL1A1/COL1A2/CTSG/COL6A1/LRP1/ANXA2/NID1/EMILIN1/PRDX4/PBXIP1/TGFBI
vo2max	lb	GO:0030155	regulation of cell adhesion	172	0.36059	1.61861	0.00055855	0.0189843	0.0175303	652	tags=24%, list=16%, signal=21%	PODXL/POSTN/RGCC/FN1/THY1/CD74/ABI3BP/LGALS3/CORO1A/DUSP26/TNC/VPS33B/CD44/CORO1C/FGB/ELANE/FGG/ANXA1/ITGA5/LIMCH1/LMO7/FERMT3/LAMA4/FGA/GFUS/B2M/MYADM/FBLN1/TGM2/GBP1/COL1A1/CD47/THBS1/CTSG/UTRN/P4HB/MACF1/CEACAM1/TPM1/PTPN23/NID1/EMILIN1
vo2max	lb	GO:0009083	branched-chain amino acid catabolic process	19	-0.675825	-1.96307	0.00058059	0.0195091	0.0180149	846	tags=89%, list=20%, signal=72%	DBT/BCKDK/ACAD8/AUH/BCKDHA/MCCC2/BCAT2/HSD17B10/BCKDHB/HIBCH/ECHS1/ACADSB/DLD/MCCC1/ALDH6A1/HIBADH/ACAT1
vo2max	lb	GO:0045454	cell redox homeostasis	25	-0.599247	-1.87323	0.000806025	0.0264824	0.0244541	835	tags=52%, list=20%, signal=42%	PRDX6/PRDX1/GCLC/TXN/GIT1/NNT/PRDX5/PRDX3/GPX1/GLRX5/TXN2/TXNRD2/PRDX2
vo2max	lb	GO:0006397	mRNA processing	187	0.34984	1.5875	0.000800096	0.0264824	0.0244541	1063	tags=43%, list=26%, signal=33%	SRSF2/SNRPF/UBL5/U2AF1/LGALS3/RBMX/PRPF4/IK/LSM6/RBM17/DDX42/PTBP1/SNW1/SMU1/RNPS1/DDX39A/PNN/SF3A3/SF3B1/TRA2A/SRSF1/DDX46/RBM4/USP4/CCAR2/CDC73/SNRPC/RNMT/HNRNPC/SF3A2/RBFOX2/SRSF9/SART3/LSM4/PRPF19/ARVCF/KHSRP/SRRM2/GEMIN5/SRPK3/HNRNPL/PABPC1/NCL/SNRPB/HNRNPA1/YBX1/SNRPE/NONO/CDC5L/RBM24/SFPQ/THRAP3/SRRM1/SF3A1/UPF1/PRPF8/SNRNP40/SRSF10/STRAP/SAFB/SF3B3/NPM1/HNRNPF/SNRNP200/SNRPD3/HNRNPU/TIA1/…
vo2max	lb	GO:0044272	sulfur compound biosynthetic process	56	-0.47219	-1.76347	0.000831009	0.0267097	0.024664	1169	tags=52%, list=28%, signal=38%	MAT2B/PPCS/GSS/PDHA1/MTAP/SLC25A19/APIP/ACSL1/PDHX/GCDH/GCLC/ACSF3/ACSS1/ENOPH1/HAGH/PDK2/PDHB/MMUT/SLC25A1/DLD/MPC2/HTD2/GSTP1/MPST/SNCA/ACAT1/ACACA/MLYCD/PDK4
vo2max	lb	GO:0016042	lipid catabolic process	110	-0.394907	-1.67459	0.000827202	0.0267097	0.024664	989	tags=44%, list=24%, signal=34%	CPT2/ACAT2/LYPLA2/PLCD4/BCO2/HSD17B4/PRDX6/NCEH1/GCDH/NUDT19/CPS1/PCCB/PCCA/PNPLA4/LIPE/HSD17B10/ECHDC1/APOA4/HEXA/ECI1/ETFDH/ACADM/APOC3/ECHS1/IDH1/ALDH1L2/PNPLA2/MGLL/HADHA/CRAT/ACAA2/ECI2/DECR1/EHHADH/ECH1/ACADS/CPT1B/HADH/HINT2/ETFB/ACAT1/ACOX2/ABHD5/MLYCD/PLCB1/IAH1/ETFA/PLIN5
vo2max	lb	GO:0043648	dicarboxylic acid metabolic process	50	-0.507291	-1.85286	0.000859111	0.027316	0.0252239	1029	tags=56%, list=25%, signal=43%	ME1/OGDH/ASL/SUCLG2/GCLC/ACSF3/SHMT1/ADHFE1/D2HGDH/GRHPR/L2HGDH/FPGS/MDH1/FH/ADSS1/GOT1/MTHFS/IDH1/ALDH1L2/SUCLA2/ASS1/MDH2/SDHA/GOT2/DLST/IDH2/ASPA/GPT2
vo2max	lb	GO:0002686	negative regulation of leukocyte migration	13	-0.727029	-1.91036	0.000989242	0.031119	0.0287357	111	tags=31%, list=3%, signal=30%	CNN2/PLCB1/APOD/DDT
vo2max	lb	GO:0000387	spliceosomal snRNP assembly	21	0.642852	1.91069	0.00102571	0.0319265	0.0294813	1235	tags=76%, list=30%, signal=54%	SNRPF/USP4/SNRPC/SART3/LSM4/PRPF19/GEMIN5/SNRPB/SNRPE/PRPF8/SRSF10/STRAP/SNRPD3/SNRPD1/CLNS1A/PRPF31
vo2max	lb	GO:1902253	regulation of intrinsic apoptotic signaling pathway by p53 class mediator	13	0.726203	1.89639	0.00106422	0.0327803	0.0302696	502	tags=46%, list=12%, signal=41%	CD74/ARMC10/CD44/TRIAP1/RPL26/RPS7
vo2max	lb	GO:0030198	extracellular matrix organization	78	0.443125	1.75612	0.00117667	0.0355043	0.0327851	701	tags=35%, list=17%, signal=29%	COL5A2/POSTN/RGCC/SERPINH1/PLOD3/COLGALT1/ABI3BP/PXDN/VPS33B/COL14A1/PRSS1/ELANE/COL5A1/FMOD/COL18A1/FBLN1/COL1A1/COL1A2/CTSG/COL6A1/LRP1/ANXA2/NID1/EMILIN1/PRDX4/PBXIP1/TGFBI
vo2max	lb	GO:0043062	extracellular structure organization	78	0.443125	1.75612	0.00117667	0.0355043	0.0327851	701	tags=35%, list=17%, signal=29%	COL5A2/POSTN/RGCC/SERPINH1/PLOD3/COLGALT1/ABI3BP/PXDN/VPS33B/COL14A1/PRSS1/ELANE/COL5A1/FMOD/COL18A1/FBLN1/COL1A1/COL1A2/CTSG/COL6A1/LRP1/ANXA2/NID1/EMILIN1/PRDX4/PBXIP1/TGFBI
vo2max	lb	GO:0044242	cellular lipid catabolic process	91	-0.414644	-1.6968	0.00146461	0.0428796	0.0395955	877	tags=45%, list=21%, signal=36%	BCO2/HSD17B4/PRDX6/GCDH/NUDT19/CPS1/PCCB/PCCA/PNPLA4/LIPE/HSD17B10/ECHDC1/APOA4/HEXA/ECI1/ETFDH/ACADM/APOC3/ECHS1/IDH1/ALDH1L2/PNPLA2/MGLL/HADHA/CRAT/ACAA2/ECI2/DECR1/EHHADH/ECH1/ACADS/CPT1B/HADH/ETFB/ACAT1/ACOX2/ABHD5/MLYCD/PLCB1/ETFA/PLIN5
vo2max	lb	GO:1901605	alpha-amino acid metabolic process	96	-0.401336	-1.66271	0.00143608	0.0428796	0.0395955	1237	tags=53%, list=30%, signal=38%	SEPHS1/SEPHS2/GLDC/ACAD8/SLC25A12/P4HA1/ALDH5A1/GSTZ1/AUH/FAH/MTAP/ASL/APIP/PCBD1/GCDH/GCLC/THAP4/SHMT1/MCCC2/CPS1/ENOPH1/BCAT2/MSRA/ADHFE1/QDPR/HSD17B10/FPGS/ADSS1/MMUT/PFAS/GOT1/MTHFS/HIBCH/RIDA/ACADSB/ASS1/THNSL2/MCCC1/PARK7/MPST/ALDH6A1/GPT/GOT2/DLST/HIBADH/ACAT1/KYAT1/PCBD2/ASPA/GPT2/GCSH
vo2max	lb	GO:0019318	hexose metabolic process	96	-0.40121	-1.66218	0.00145437	0.0428796	0.0395955	750	tags=32%, list=18%, signal=27%	KCNJ11/PGK1/PIK3CA/PGM2/PDK2/FBP1/OMA1/ACADM/MDH1/PGM1/PGM2L1/PRKACA/PDHB/GOT1/SLC25A1/ALDOC/MDH2/MPI/GPT/B3GLCT/AKR1B1/TPI1/GALE/PGK2/DCXR/TSTD1/MLYCD/FABP5/APOD/PDK4/RBP4
vo2max	lb	GO:0006979	response to oxidative stress	146	-0.355278	-1.57619	0.00153121	0.0443902	0.0409904	975	tags=39%, list=23%, signal=31%	NDUFA6/NDUFS2/MB/MPO/NME2/ALAD/MAPK9/PRDX6/PRDX1/NUDT2/GCLC/NAPRT/BNIP3/FBLN5/TXN/CCS/MSRA/HSPA1A/PPP2CB/CAT/PDK2/PDLIM1/FXN/GPX3/APOA4/ETFDH/PRDX5/PRDX3/RELA/IDH1/C19orf12/NDUFA12/OXR1/STK25/HBA2/ERN1/PPIF/GSTP1/PARK7/ATP2A2/ROMO1/GPX1/S100A7/MSRB3/SESN1/NDUFS8/MSRB2/SNCA/CHCHD4/TXN2/TXNRD2/HBB/PRDX2/APOD/SOD1/AQP1/SOD3
vo2max	lb	GO:0006085	acetyl-CoA biosynthetic process	16	-0.66918	-1.85754	0.00166817	0.0474306	0.0437979	1241	tags=75%, list=30%, signal=53%	DLAT/PPCS/PDHA1/PDHX/ACSS1/PDK2/PDHB/DLD/MPC2/ACAT1/MLYCD/PDK4
vo2max	lb	GO:0042255	ribosome assembly	39	0.541708	1.85457	0.00166291	0.0474306	0.0437979	1518	tags=72%, list=37%, signal=46%	NOP2/RPS27/RPS15/RPS28/RPS27L/XRCC5/RPL5/DHX30/RPL6/RPS5/RPLP0/RPS14/PRKDC/NPM1/DHX29/EIF6/RPS19/MRPL20/RPL10/EIF1AX/FASTKD2/EIF5B/RPSA/EIF2A/RPL23A/RPL38/RPL11/SBDS
training_h_w	lb	GO:0009060	aerobic respiration	140	-0.620156	-2.74219	8.45433e-19	1.6561e-15	1.52395e-15	1155	tags=74%, list=28%, signal=55%	ATP5F1A/ATP5F1C/SURF1/UQCR10/IDH3B/NDUFS4/UQCRB/NIPSNAP2/NDUFS7/UQCRFS1/ATP5F1D/PDHA1/NDUFC2/NDUFA6/OGDH/NDUFS2/ADSL/ATP5F1B/CYC1/ATP5PD/ATP5ME/SUCLG2/COX7A2/NDUFB6/NDUFV1/TEFM/NDUFA2/ACO1/BNIP3/NDUFA9/RHOA/CS/ATP5MG/IDH3G/COX5A/NDUFB5/NDUFA8/NDUFB9/CHCHD10/ATP5PB/COQ9/CAT/NDUFA4/FXN/COA6/UQCRC1/NNT/CYCS/NDUFB8/MDH1/SIRT3/NDUFV2/PDHB/NDUFB10/UQCRC2/FH/ATP5PO/NDUFA3/COX6A1/SDHB/ATP5MF/NDUFS1/NDUFB…
training_h_w	lb	GO:0045333	cellular respiration	161	-0.597609	-2.69532	1.12012e-18	1.6561e-15	1.52395e-15	1107	tags=70%, list=27%, signal=54%	ATP5F1A/ATP5F1C/SURF1/UQCR10/IDH3B/COQ10A/NDUFS4/UQCRB/NIPSNAP2/NDUFS7/UQCRFS1/ATP5F1D/PDHA1/NDUFC2/NDUFA6/OGDH/NDUFS2/ADSL/SCO2/ATP5F1B/CYC1/ATP5PD/ATP5ME/SUCLG2/COX7A2/NDUFB6/NDUFV1/TEFM/NDUFA2/ACO1/BNIP3/NDUFA9/PIK3CA/RHOA/CS/ATP5MG/IDH3G/COX5A/NDUFB5/NDUFA8/NDUFB9/CHCHD10/CISD1/ATP5PB/COQ9/CAT/NDUFA4/FXN/COA6/UQCRC1/NNT/CYCS/NDUFB8/ETFDH/MDH1/SIRT3/NDUFV2/PDHB/NDUFB10/UQCRC2/FH/ATP5PO/NDUFA3/…
training_h_w	lb	GO:0006119	oxidative phosphorylation	105	-0.61938	-2.6079	2.1686e-14	2.13752e-11	1.96696e-11	1107	tags=73%, list=27%, signal=55%	UQCR10/NDUFS4/UQCRB/NIPSNAP2/NDUFS7/UQCRFS1/ATP5F1D/NDUFC2/NDUFA6/NDUFS2/ATP5F1B/CYC1/ATP5PD/ATP5ME/COX7A2/NDUFB6/NDUFV1/TEFM/NDUFA2/NDUFA9/RHOA/ATP5MG/COX5A/NDUFB5/NDUFA8/NDUFB9/CHCHD10/ATP5PB/COQ9/NDUFA4/FXN/COA6/UQCRC1/CYCS/NDUFB8/NDUFV2/NDUFB10/UQCRC2/ATP5PO/NDUFA3/COX6A1/SDHB/ATP5MF/NDUFS1/NDUFB7/NDUFS3/NDUFB3/NDUFA12/NDUFA10/UQCRQ/COX4I1/DLD/COX6A2/NDUFA13/SDHA/NDUFAB1/NDUFA5/PPIF/PARK7/NDU…
training_h_w	lb	GO:0019646	aerobic electron transport chain	70	-0.682728	-2.67938	2.36366e-13	1.74733e-10	1.60791e-10	1107	tags=79%, list=27%, signal=59%	UQCR10/NDUFS4/UQCRB/NDUFS7/UQCRFS1/NDUFC2/NDUFA6/NDUFS2/CYC1/COX7A2/NDUFB6/NDUFV1/NDUFA2/NDUFA9/COX5A/NDUFB5/NDUFA8/NDUFB9/COQ9/NDUFA4/UQCRC1/CYCS/NDUFB8/NDUFV2/NDUFB10/UQCRC2/NDUFA3/COX6A1/SDHB/NDUFS1/NDUFB7/NDUFS3/NDUFB3/NDUFA10/UQCRQ/COX4I1/DLD/COX6A2/SDHA/NDUFAB1/NDUFA5/PARK7/NDUFS8/SNCA/SDHC/AFG1L/UQCR11/NDUFS6/NDUFC1/NDUFS5/COX8A/NDUFA1/UQCRH/COX7C/COX6B1
training_h_w	lb	GO:0046390	ribose phosphate biosynthetic process	137	-0.550699	-2.42485	2.25056e-12	1.17373e-09	1.08008e-09	1161	tags=60%, list=28%, signal=45%	PANK4/ATP5F1A/ATP5F1C/PPCS/ALDOA/NDUFS4/NDUFS7/APRT/ATP5F1D/PDHA1/NDUFC2/NDUFA6/NDUFS2/NME2/AK3/COASY/ADSL/ACSL1/ATP5F1B/ATP5PD/ATP5ME/PDHX/GCDH/NUDT2/NDUFB6/NDUFV1/ACSF3/NDUFA2/PYGL/ACSS1/NDUFA9/ATP5MK/ATP5MG/NDUFB5/NDUFA8/NDUFB9/DMAC2L/ATP5PB/PDK2/AMPD1/NDUFB8/NDUFV2/PDHB/NDUFB10/PFAS/ATP5PO/ADSS1/MMUT/NDUFA3/SDHB/ATP5MF/NDUFS1/NDUFB7/NDUFS3/NDUFB3/SLC25A1/NDUFA12/NDUFA10/DLD/NDUFA13/SDHA/MPC2/…
training_h_w	lb	GO:0009260	ribonucleotide biosynthetic process	132	-0.553624	-2.42187	2.38161e-12	1.17373e-09	1.08008e-09	1161	tags=61%, list=28%, signal=46%	PANK4/ATP5F1A/ATP5F1C/PPCS/ALDOA/NDUFS4/NDUFS7/APRT/ATP5F1D/PDHA1/NDUFC2/NDUFA6/NDUFS2/NME2/AK3/COASY/ADSL/ACSL1/ATP5F1B/ATP5PD/ATP5ME/PDHX/GCDH/NUDT2/NDUFB6/NDUFV1/ACSF3/NDUFA2/ACSS1/NDUFA9/ATP5MK/ATP5MG/NDUFB5/NDUFA8/NDUFB9/DMAC2L/ATP5PB/PDK2/AMPD1/NDUFB8/NDUFV2/PDHB/NDUFB10/PFAS/ATP5PO/ADSS1/MMUT/NDUFA3/SDHB/ATP5MF/NDUFS1/NDUFB7/NDUFS3/NDUFB3/SLC25A1/NDUFA12/NDUFA10/DLD/NDUFA13/SDHA/MPC2/NDUFA…
training_h_w	lb	GO:0009152	purine ribonucleotide biosynthetic process	127	-0.564325	-2.4517	2.85248e-12	1.20497e-09	1.10882e-09	1161	tags=64%, list=28%, signal=47%	PANK4/ATP5F1A/ATP5F1C/PPCS/ALDOA/NDUFS4/NDUFS7/APRT/ATP5F1D/PDHA1/NDUFC2/NDUFA6/NDUFS2/NME2/AK3/COASY/ADSL/ACSL1/ATP5F1B/ATP5PD/ATP5ME/PDHX/GCDH/NUDT2/NDUFB6/NDUFV1/ACSF3/NDUFA2/ACSS1/NDUFA9/ATP5MK/ATP5MG/NDUFB5/NDUFA8/NDUFB9/DMAC2L/ATP5PB/PDK2/AMPD1/NDUFB8/NDUFV2/PDHB/NDUFB10/PFAS/ATP5PO/ADSS1/MMUT/NDUFA3/SDHB/ATP5MF/NDUFS1/NDUFB7/NDUFS3/NDUFB3/SLC25A1/NDUFA12/NDUFA10/DLD/NDUFA13/SDHA/MPC2/NDUFA…
training_h_w	lb	GO:0022904	respiratory electron transport chain	87	-0.617804	-2.51676	3.93145e-12	1.45316e-09	1.33721e-09	1107	tags=71%, list=27%, signal=53%	UQCR10/NDUFS4/UQCRB/NDUFS7/UQCRFS1/NDUFC2/NDUFA6/NDUFS2/SCO2/CYC1/COX7A2/NDUFB6/NDUFV1/NDUFA2/NDUFA9/COX5A/NDUFB5/NDUFA8/NDUFB9/COQ9/NDUFA4/COA6/UQCRC1/CYCS/NDUFB8/ETFDH/NDUFV2/NDUFB10/UQCRC2/NDUFA3/COX6A1/SDHB/NDUFS1/NDUFB7/NDUFS3/NDUFB3/NDUFA12/NDUFA10/UQCRQ/COX4I1/DLD/COX6A2/SDHA/NDUFAB1/NDUFA5/PARK7/NDUFS8/SNCA/ETFB/SDHC/AFG1L/UQCR11/NDUFS6/NDUFC1/NDUFS5/ETFRF1/ETFA/COX8A/NDUFA1/UQCRH/COX7C/C…
training_h_w	lb	GO:0042773	ATP synthesis coupled electron transport	75	-0.651214	-2.58218	5.92342e-12	1.75156e-09	1.61179e-09	1107	tags=76%, list=27%, signal=57%	UQCR10/NDUFS4/UQCRB/NDUFS7/UQCRFS1/NDUFC2/NDUFA6/NDUFS2/CYC1/COX7A2/NDUFB6/NDUFV1/NDUFA2/NDUFA9/COX5A/NDUFB5/NDUFA8/NDUFB9/COQ9/NDUFA4/COA6/UQCRC1/CYCS/NDUFB8/NDUFV2/NDUFB10/UQCRC2/NDUFA3/COX6A1/SDHB/NDUFS1/NDUFB7/NDUFS3/NDUFB3/NDUFA12/NDUFA10/UQCRQ/COX4I1/DLD/COX6A2/SDHA/NDUFAB1/NDUFA5/PARK7/NDUFS8/SNCA/SDHC/AFG1L/UQCR11/NDUFS6/NDUFC1/NDUFS5/COX8A/NDUFA1/UQCRH/COX7C/COX6B1
training_h_w	lb	GO:0042775	mitochondrial ATP synthesis coupled electron transport	75	-0.651214	-2.58218	5.92342e-12	1.75156e-09	1.61179e-09	1107	tags=76%, list=27%, signal=57%	UQCR10/NDUFS4/UQCRB/NDUFS7/UQCRFS1/NDUFC2/NDUFA6/NDUFS2/CYC1/COX7A2/NDUFB6/NDUFV1/NDUFA2/NDUFA9/COX5A/NDUFB5/NDUFA8/NDUFB9/COQ9/NDUFA4/COA6/UQCRC1/CYCS/NDUFB8/NDUFV2/NDUFB10/UQCRC2/NDUFA3/COX6A1/SDHB/NDUFS1/NDUFB7/NDUFS3/NDUFB3/NDUFA12/NDUFA10/UQCRQ/COX4I1/DLD/COX6A2/SDHA/NDUFAB1/NDUFA5/PARK7/NDUFS8/SNCA/SDHC/AFG1L/UQCR11/NDUFS6/NDUFC1/NDUFS5/COX8A/NDUFA1/UQCRH/COX7C/COX6B1
training_h_w	lb	GO:0033108	mitochondrial respiratory chain complex assembly	77	-0.63625	-2.5308	1.03391e-11	2.77934e-09	2.55757e-09	1032	tags=69%, list=25%, signal=53%	NDUFS7/UQCRFS1/PET100/NDUFC2/NDUFA6/NDUFAF3/NDUFS2/UQCC1/SCO2/DMAC1/CHCHD7/NDUFB6/NDUFA2/TIMM21/NDUFA9/BCS1L/NDUFB5/NDUFA8/NDUFB9/ECSIT/NDUFAF4/NUBPL/OMA1/NDUFB8/NDUFB10/TACO1/NDUFA3/NDUFAF6/NDUFS1/NDUFB7/NDUFS3/NDUFB3/NDUFA12/NDUFA10/TFAM/SCO1/NDUFA13/SMIM20/NDUFAB1/NDUFA5/NDUFA11/NDUFS8/UQCC2/TMEM126A/CHCHD4/COA1/NDUFB11/COX16/NDUFC1/NDUFS5/LYRM7/COX19/NDUFA1
training_h_w	lb	GO:0072522	purine-containing compound biosynthetic process	147	-0.523353	-2.33349	5.75499e-11	1.41813e-08	1.30497e-08	1161	tags=61%, list=28%, signal=46%	PANK4/ATP5F1A/ATP5F1C/PPCS/ALDOA/PTGIS/NDUFS4/NADK2/NDUFS7/NMNAT3/APRT/ATP5F1D/PDHA1/NDUFC2/NDUFA6/MTAP/NDUFS2/NME2/AK3/COASY/ADSL/ACSL1/ATP5F1B/ATP5PD/ATP5ME/PDHX/GCDH/NUDT2/NDUFB6/NDUFV1/ACSF3/NAPRT/NDUFA2/ACSS1/NDUFA9/SHMT1/ATP5MK/ATP5MG/NDUFB5/NDUFA8/NDUFB9/DMAC2L/ATP5PB/PGM2/PDK2/ADAL/AMPD1/NDUFB8/NDUFV2/PDHB/NDUFB10/PFAS/ATP5PO/ADSS1/MMUT/NDUFA3/SDHB/ATP5MF/NDUFS1/NDUFB7/NDUFS3/NDUFB3/SLC25…
training_h_w	lb	GO:0006164	purine nucleotide biosynthetic process	142	-0.519624	-2.30286	1.43553e-10	3.26527e-08	3.00473e-08	1161	tags=61%, list=28%, signal=45%	PANK4/ATP5F1A/ATP5F1C/PPCS/ALDOA/PTGIS/NDUFS4/NADK2/NDUFS7/NMNAT3/APRT/ATP5F1D/PDHA1/NDUFC2/NDUFA6/NDUFS2/NME2/AK3/COASY/ADSL/ACSL1/ATP5F1B/ATP5PD/ATP5ME/PDHX/GCDH/NUDT2/NDUFB6/NDUFV1/ACSF3/NAPRT/NDUFA2/ACSS1/NDUFA9/ATP5MK/ATP5MG/NDUFB5/NDUFA8/NDUFB9/DMAC2L/ATP5PB/PDK2/AMPD1/NDUFB8/NDUFV2/PDHB/NDUFB10/PFAS/ATP5PO/ADSS1/MMUT/NDUFA3/SDHB/ATP5MF/NDUFS1/NDUFB7/NDUFS3/NDUFB3/SLC25A1/NDUFA12/NDUFA10/DL…
training_h_w	lb	GO:0009165	nucleotide biosynthetic process	161	-0.500663	-2.25808	1.87608e-10	3.69838e-08	3.40328e-08	1161	tags=57%, list=28%, signal=42%	PANK4/ATP5F1A/ATP5F1C/PPCS/ALDOA/PTGIS/NDUFS4/NADK2/NDUFS7/NMNAT3/ME1/APRT/ATP5F1D/PDHA1/NDUFC2/NDUFA6/NDUFS2/NME2/AK3/COASY/ADSL/ACSL1/ATP5F1B/RRM1/ATP5PD/ATP5ME/PDHX/GCDH/NUDT2/NDUFB6/NDUFV1/ACSF3/NAPRT/NDUFA2/ACSS1/NDUFA9/SHMT1/ATP5MK/ATP5MG/NDUFB5/NDUFA8/NDUFB9/DMAC2L/ATP5PB/PDK2/AMPD1/NDUFB8/NDUFV2/PDHB/NDUFB10/PFAS/ATP5PO/ADSS1/MMUT/NDUFA3/SDHB/ATP5MF/NDUFS1/NDUFB7/NDUFS3/NDUFB3/SLC25A1/NDU…
training_h_w	lb	GO:1901293	nucleoside phosphate biosynthetic process	161	-0.500663	-2.25808	1.87608e-10	3.69838e-08	3.40328e-08	1161	tags=57%, list=28%, signal=42%	PANK4/ATP5F1A/ATP5F1C/PPCS/ALDOA/PTGIS/NDUFS4/NADK2/NDUFS7/NMNAT3/ME1/APRT/ATP5F1D/PDHA1/NDUFC2/NDUFA6/NDUFS2/NME2/AK3/COASY/ADSL/ACSL1/ATP5F1B/RRM1/ATP5PD/ATP5ME/PDHX/GCDH/NUDT2/NDUFB6/NDUFV1/ACSF3/NAPRT/NDUFA2/ACSS1/NDUFA9/SHMT1/ATP5MK/ATP5MG/NDUFB5/NDUFA8/NDUFB9/DMAC2L/ATP5PB/PDK2/AMPD1/NDUFB8/NDUFV2/PDHB/NDUFB10/PFAS/ATP5PO/ADSS1/MMUT/NDUFA3/SDHB/ATP5MF/NDUFS1/NDUFB7/NDUFS3/NDUFB3/SLC25A1/NDU…
training_h_w	lb	GO:0042776	proton motive force-driven mitochondrial ATP synthesis	55	-0.677824	-2.53429	3.5817e-10	6.61944e-08	6.09125e-08	1155	tags=84%, list=28%, signal=61%	ATP5F1A/ATP5F1C/NDUFS4/NDUFS7/ATP5F1D/NDUFC2/NDUFA6/NDUFS2/ATP5F1B/ATP5PD/ATP5ME/NDUFB6/NDUFV1/NDUFA2/NDUFA9/ATP5MG/NDUFB5/NDUFA8/NDUFB9/ATP5PB/NDUFB8/NDUFV2/NDUFB10/ATP5PO/NDUFA3/SDHB/ATP5MF/NDUFS1/NDUFB7/NDUFS3/NDUFB3/NDUFA12/NDUFA10/NDUFA13/SDHA/NDUFAB1/NDUFA5/NDUFA11/NDUFS8/SDHC/NDUFB11/DNAJC30/NDUFS6/NDUFC1/NDUFS5/NDUFA1
training_h_w	lb	GO:0015986	proton motive force-driven ATP synthesis	60	-0.661634	-2.52103	4.75039e-10	7.80384e-08	7.18115e-08	1155	tags=80%, list=28%, signal=59%	ATP5F1A/ATP5F1C/NDUFS4/NDUFS7/ATP5F1D/NDUFC2/NDUFA6/NDUFS2/ATP5F1B/ATP5PD/ATP5ME/NDUFB6/NDUFV1/NDUFA2/NDUFA9/ATP5MK/ATP5MG/NDUFB5/NDUFA8/NDUFB9/ATP5PB/NDUFB8/NDUFV2/NDUFB10/ATP5PO/NDUFA3/SDHB/ATP5MF/NDUFS1/NDUFB7/NDUFS3/NDUFB3/NDUFA12/NDUFA10/NDUFA13/SDHA/NDUFAB1/NDUFA5/ATP6V0C/NDUFA11/NDUFS8/SDHC/NDUFB11/DNAJC30/NDUFS6/NDUFC1/NDUFS5/NDUFA1
training_h_w	lb	GO:0022900	electron transport chain	111	-0.548953	-2.33051	4.54877e-10	7.80384e-08	7.18115e-08	1107	tags=64%, list=27%, signal=48%	UQCR10/IDH3B/NDUFS4/UQCRB/NDUFS7/ME1/UQCRFS1/NDUFC2/NDUFA6/NDUFS2/SCO2/CYC1/CYB5A/MAOB/COX7A2/NDUFB6/NDUFV1/NDUFA2/NDUFA9/NQO2/COX5A/QDPR/NDUFB5/NDUFA8/NDUFB9/COQ9/NDUFA4/AKR7A2/COA6/UQCRC1/CYCS/NDUFB8/ETFDH/NDUFV2/NDUFB10/UQCRC2/NDUFA3/COX6A1/SDHB/NDUFS1/NDUFB7/NDUFS3/NDUFB3/NDUFA12/NDUFA10/UQCRQ/COX4I1/ADH5/DLD/COX6A2/SDHA/NDUFAB1/NDUFA5/PARK7/NDUFS8/SNCA/ETFB/SDHC/AFG1L/AKR1B1/UQCR11/NDUFS6/ND…
training_h_w	lb	GO:0006754	ATP biosynthetic process	70	-0.613269	-2.40679	2.83248e-09	4.40823e-07	4.05649e-07	1155	tags=73%, list=28%, signal=54%	ATP5F1A/ATP5F1C/ALDOA/NDUFS4/NDUFS7/ATP5F1D/NDUFC2/NDUFA6/NDUFS2/ATP5F1B/ATP5PD/ATP5ME/NUDT2/NDUFB6/NDUFV1/NDUFA2/NDUFA9/ATP5MK/ATP5MG/NDUFB5/NDUFA8/NDUFB9/DMAC2L/ATP5PB/NDUFB8/NDUFV2/NDUFB10/ATP5PO/NDUFA3/SDHB/ATP5MF/NDUFS1/NDUFB7/NDUFS3/NDUFB3/NDUFA12/NDUFA10/NDUFA13/SDHA/NDUFAB1/NDUFA5/ATP6V0C/NDUFA11/NDUFS8/SDHC/NDUFB11/DNAJC30/NDUFS6/NDUFC1/NDUFS5/NDUFA1
training_h_w	lb	GO:0009201	ribonucleoside triphosphate biosynthetic process	76	-0.596763	-2.3726	3.1027e-09	4.58735e-07	4.22131e-07	1155	tags=68%, list=28%, signal=50%	ATP5F1A/ATP5F1C/ALDOA/NDUFS4/NDUFS7/ATP5F1D/NDUFC2/NDUFA6/NDUFS2/NME2/ATP5F1B/ATP5PD/ATP5ME/NUDT2/NDUFB6/NDUFV1/NDUFA2/NDUFA9/ATP5MK/ATP5MG/NDUFB5/NDUFA8/NDUFB9/DMAC2L/ATP5PB/NDUFB8/NDUFV2/NDUFB10/ATP5PO/NDUFA3/SDHB/ATP5MF/NDUFS1/NDUFB7/NDUFS3/NDUFB3/NDUFA12/NDUFA10/NDUFA13/SDHA/NDUFAB1/NDUFA5/ATP6V0C/NDUFA11/NDUFS8/SDHC/NDUFB11/DNAJC30/NDUFS6/NDUFC1/NDUFS5/NDUFA1
training_h_w	lb	GO:0009206	purine ribonucleoside triphosphate biosynthetic process	74	-0.60258	-2.38201	3.82549e-09	5.38665e-07	4.95683e-07	1155	tags=70%, list=28%, signal=52%	ATP5F1A/ATP5F1C/ALDOA/NDUFS4/NDUFS7/ATP5F1D/NDUFC2/NDUFA6/NDUFS2/NME2/ATP5F1B/ATP5PD/ATP5ME/NUDT2/NDUFB6/NDUFV1/NDUFA2/NDUFA9/ATP5MK/ATP5MG/NDUFB5/NDUFA8/NDUFB9/DMAC2L/ATP5PB/NDUFB8/NDUFV2/NDUFB10/ATP5PO/NDUFA3/SDHB/ATP5MF/NDUFS1/NDUFB7/NDUFS3/NDUFB3/NDUFA12/NDUFA10/NDUFA13/SDHA/NDUFAB1/NDUFA5/ATP6V0C/NDUFA11/NDUFS8/SDHC/NDUFB11/DNAJC30/NDUFS6/NDUFC1/NDUFS5/NDUFA1
training_h_w	lb	GO:0002181	cytoplasmic translation	128	0.526782	2.26145	5.42245e-09	7.28826e-07	6.70671e-07	1259	tags=62%, list=30%, signal=44%	EIF2D/RPL3/RPS26/CPEB4/RPS27/RPL7A/RPL28/RPL35A/RPL26/RPL22/RPS24/RPS15/RBM4/RPS23/RPS28/RPS6/RPS17/ETF1/RPS7/RPL13/RPL32/RPL31/RPS9/RPS11/RPS15A/RPL5/RPL18A/RPS12/RPL4/RPL8/RPL36/RPS16/EIF2B2/PABPC1/RPL13A/YBX1/RPL6/RPS5/RPS18/EIF3E/RPL12/RPL10A/CSDE1/RPLP0/RPL37A/RPS14/RPL19/RPL24/RBM24/RPL14/RPS21/RPL27A/RPL27/RPL21/RPL17/RPS4X/EIF4A1/DHX29/FAU/HNRNPU/RPLP2/RPL7/EIF3G/HNRNPD/RPL39/RPS13/EIF2B4…
training_h_w	lb	GO:0009145	purine nucleoside triphosphate biosynthetic process	75	-0.596195	-2.36402	7.0273e-09	9.03467e-07	8.31377e-07	1155	tags=69%, list=28%, signal=51%	ATP5F1A/ATP5F1C/ALDOA/NDUFS4/NDUFS7/ATP5F1D/NDUFC2/NDUFA6/NDUFS2/NME2/ATP5F1B/ATP5PD/ATP5ME/NUDT2/NDUFB6/NDUFV1/NDUFA2/NDUFA9/ATP5MK/ATP5MG/NDUFB5/NDUFA8/NDUFB9/DMAC2L/ATP5PB/NDUFB8/NDUFV2/NDUFB10/ATP5PO/NDUFA3/SDHB/ATP5MF/NDUFS1/NDUFB7/NDUFS3/NDUFB3/NDUFA12/NDUFA10/NDUFA13/SDHA/NDUFAB1/NDUFA5/ATP6V0C/NDUFA11/NDUFS8/SDHC/NDUFB11/DNAJC30/NDUFS6/NDUFC1/NDUFS5/NDUFA1
training_h_w	lb	GO:0010257	NADH dehydrogenase complex assembly	51	-0.652071	-2.39623	7.90838e-09	9.35403e-07	8.60765e-07	1032	tags=76%, list=25%, signal=58%	NDUFS4/NDUFS7/NDUFC2/NDUFA6/NDUFAF3/NDUFS2/DMAC1/NDUFB6/NDUFA2/TIMM21/NDUFA9/BCS1L/NDUFB5/NDUFA8/NDUFB9/ECSIT/NDUFAF4/NUBPL/NDUFB8/NDUFB10/NDUFA3/NDUFAF6/NDUFS1/NDUFB7/NDUFS3/NDUFB3/NDUFA12/NDUFA10/NDUFA13/NDUFAB1/NDUFA5/NDUFA11/NDUFS8/TMEM126A/COA1/NDUFB11/NDUFC1/NDUFS5/NDUFA1
training_h_w	lb	GO:0032981	mitochondrial respiratory chain complex I assembly	51	-0.652071	-2.39623	7.90838e-09	9.35403e-07	8.60765e-07	1032	tags=76%, list=25%, signal=58%	NDUFS4/NDUFS7/NDUFC2/NDUFA6/NDUFAF3/NDUFS2/DMAC1/NDUFB6/NDUFA2/TIMM21/NDUFA9/BCS1L/NDUFB5/NDUFA8/NDUFB9/ECSIT/NDUFAF4/NUBPL/NDUFB8/NDUFB10/NDUFA3/NDUFAF6/NDUFS1/NDUFB7/NDUFS3/NDUFB3/NDUFA12/NDUFA10/NDUFA13/NDUFAB1/NDUFA5/NDUFA11/NDUFS8/TMEM126A/COA1/NDUFB11/NDUFC1/NDUFS5/NDUFA1
training_h_w	lb	GO:0022613	ribonucleoprotein complex biogenesis	186	0.460547	2.08419	9.75501e-09	1.10944e-06	1.02092e-06	1304	tags=56%, list=31%, signal=41%	NHP2/SNRPF/BYSL/RSL1D1/PDCD11/EIF2D/NOP2/LSM6/DDX42/RRP12/FBL/RPS27/RPL7A/RPL35A/SF3A3/RPL26/RPS24/WDR3/SF3B1/RPS15/SRSF1/DDX46/USP4/CDC73/RPS23/DKC1/RPS28/SNRPC/RPS6/RPS27L/RPS17/XRCC5/TFB1M/SRSF9/NMD3/SART3/LSM4/RPS7/MYBBP1A/PRPF19/RPS9/RPS11/SF3A2/RPS15A/GEMIN5/RPL5/DHX30/SRPK3/RPS12/NUP88/RPS16/NOP56/RPL13A/SNRPB/RPL6/RPS5/SNRPE/EIF3E/RPL10A/RPLP0/RPS14/RPL14/PRKDC/RPS21/SNU13/NOP58/SF3A1/PRP…
training_h_w	lb	GO:0009142	nucleoside triphosphate biosynthetic process	81	-0.581221	-2.33628	1.10946e-08	1.21506e-06	1.11811e-06	1155	tags=65%, list=28%, signal=48%	ATP5F1A/ATP5F1C/ALDOA/NDUFS4/NDUFS7/ATP5F1D/NDUFC2/NDUFA6/NDUFS2/NME2/AK3/ATP5F1B/ATP5PD/ATP5ME/NUDT2/NDUFB6/NDUFV1/NDUFA2/NDUFA9/ATP5MK/ATP5MG/NDUFB5/NDUFA8/NDUFB9/DMAC2L/ATP5PB/NDUFB8/NDUFV2/NDUFB10/ATP5PO/NDUFA3/SDHB/ATP5MF/NDUFS1/NDUFB7/NDUFS3/NDUFB3/NDUFA12/NDUFA10/NDUFA13/SDHA/NDUFAB1/NDUFA5/ATP6V0C/NDUFA11/NDUFS8/SDHC/NDUFB11/DNAJC30/NDUFS6/NDUFC1/NDUFS5/NDUFA1
training_h_w	lb	GO:0044282	small molecule catabolic process	170	-0.457631	-2.07927	1.27936e-08	1.35109e-06	1.24328e-06	874	tags=44%, list=21%, signal=36%	GNPDA2/NAGK/PGAM1/PNKD/BCKDHA/HSD17B4/GCDH/RBKS/ACSF3/NUDT3/SHMT1/MCCC2/PGK1/NUDT19/PCCB/NQO2/PCCA/BCAT2/ADHFE1/APOBEC2/QDPR/HSD17B10/HAGH/ECHDC1/ADAL/HEXA/ECI1/ETFDH/ACADM/CRYL1/BCKDHB/GOT1/MTHFS/HIBCH/ALDH1L2/ECHS1/ADH5/RIDA/ACADSB/DLD/HADHA/CRAT/ACAA2/ECI2/THNSL2/MCCC1/DECR1/PARK7/TST/EHHADH/MPST/ALDH6A1/ECH1/GPT/GOT2/ACADS/DLST/CPT1B/HADH/HIBADH/ETFB/ACAT1/ESD/TPI1/GALE/KYAT1/PGK2/GPT2/ACOX2/…
training_h_w	lb	GO:0006120	mitochondrial electron transport, NADH to ubiquinone	40	-0.68035	-2.36725	5.38981e-08	5.49575e-06	5.05723e-06	1088	tags=82%, list=26%, signal=61%	NDUFS4/NDUFS7/NDUFC2/NDUFA6/NDUFS2/NDUFB6/NDUFV1/NDUFA2/NDUFA9/NDUFB5/NDUFA8/NDUFB9/COQ9/NDUFA4/NDUFB8/NDUFV2/NDUFB10/NDUFA3/NDUFS1/NDUFB7/NDUFS3/NDUFB3/NDUFA10/DLD/NDUFAB1/NDUFA5/PARK7/NDUFS8/SNCA/NDUFS6/NDUFC1/NDUFS5/NDUFA1
training_h_w	lb	GO:0042274	ribosomal small subunit biogenesis	37	0.711255	2.42784	6.8303e-08	6.7324e-06	6.19521e-06	856	tags=76%, list=21%, signal=61%	BYSL/LSM6/FBL/RPS27/RPS24/WDR3/RPS15/RPS23/RPS28/RPS6/RPS27L/RPS17/XRCC5/RPS7/RPS9/RPS11/RPS15A/RPS12/RPS16/NOP56/RPS5/RPS14/PRKDC/RPS21/SNU13/NOP58/RPS4X/NPM1
training_h_w	lb	GO:0016054	organic acid catabolic process	122	-0.487846	-2.10495	2.39097e-07	2.20941e-05	2.03311e-05	874	tags=48%, list=21%, signal=39%	GNPDA2/NAGK/BCKDHA/HSD17B4/GCDH/ACSF3/SHMT1/MCCC2/NUDT19/PCCB/PCCA/BCAT2/ADHFE1/QDPR/HSD17B10/ECHDC1/HEXA/ECI1/ETFDH/ACADM/CRYL1/BCKDHB/GOT1/MTHFS/HIBCH/ALDH1L2/ECHS1/RIDA/ACADSB/DLD/HADHA/CRAT/ACAA2/ECI2/THNSL2/MCCC1/DECR1/TST/EHHADH/MPST/ALDH6A1/ECH1/GPT/GOT2/ACADS/DLST/CPT1B/HADH/HIBADH/ETFB/ACAT1/KYAT1/GPT2/ACOX2/DCXR/MLYCD/ETFA/GCSH/PLIN5
training_h_w	lb	GO:0046395	carboxylic acid catabolic process	122	-0.487846	-2.10495	2.39097e-07	2.20941e-05	2.03311e-05	874	tags=48%, list=21%, signal=39%	GNPDA2/NAGK/BCKDHA/HSD17B4/GCDH/ACSF3/SHMT1/MCCC2/NUDT19/PCCB/PCCA/BCAT2/ADHFE1/QDPR/HSD17B10/ECHDC1/HEXA/ECI1/ETFDH/ACADM/CRYL1/BCKDHB/GOT1/MTHFS/HIBCH/ALDH1L2/ECHS1/RIDA/ACADSB/DLD/HADHA/CRAT/ACAA2/ECI2/THNSL2/MCCC1/DECR1/TST/EHHADH/MPST/ALDH6A1/ECH1/GPT/GOT2/ACADS/DLST/CPT1B/HADH/HIBADH/ETFB/ACAT1/KYAT1/GPT2/ACOX2/DCXR/MLYCD/ETFA/GCSH/PLIN5
training_h_w	lb	GO:0042254	ribosome biogenesis	105	0.505129	2.10468	2.83902e-07	2.54393e-05	2.34095e-05	870	tags=47%, list=21%, signal=38%	NHP2/BYSL/RSL1D1/PDCD11/NOP2/LSM6/RRP12/FBL/RPS27/RPL7A/RPL35A/RPL26/RPS24/WDR3/RPS15/RPS23/DKC1/RPS28/RPS6/RPS27L/RPS17/XRCC5/TFB1M/NMD3/RPS7/MYBBP1A/RPS9/RPS11/RPS15A/RPL5/DHX30/RPS12/NUP88/RPS16/NOP56/RPL6/RPS5/RPL10A/RPLP0/RPS14/RPL14/PRKDC/RPS21/SNU13/NOP58/RPL27/RPS4X/NPM1/DHX29
training_h_w	lb	GO:0006790	sulfur compound metabolic process	129	-0.459344	-2.00196	5.89638e-07	5.12812e-05	4.71893e-05	1010	tags=47%, list=24%, signal=37%	PDHA1/ETHE1/HLCS/OGDH/MTAP/SLC25A19/APIP/ACSL1/OPLAH/HMGCS1/HSD17B4/PDHX/SUCLG2/GLO1/GCDH/ACSF2/GCLC/ACSF3/ACSS1/NUDT19/ENOPH1/MSRA/CPS1/ACOT11/HAGH/PDK2/OXSM/HEXA/PDHB/MMUT/IDH1/SLC25A1/SUCLA2/DLD/MPC2/BPNT1/SUOX/MCCC1/GSTP1/PARK7/TST/ACOT1/GPX1/MPST/HTD2/DLST/ACACA/SNCA/ACAT1/SUCLG1/GSTO1/TSTD1/MLYCD/ABHD14B/GSTM2/SOD1/SULT1A3/GSTM3/PDK4/GSTT1/GSTA3
training_h_w	lb	GO:0009636	response to toxic substance	94	-0.51361	-2.11808	9.0085e-07	7.6109e-05	7.0036e-05	956	tags=51%, list=23%, signal=40%	MB/MPO/ALAD/MGST3/PRDX6/PRDX1/MAOB/BAX/FBLN5/TXN/CP/CCS/CPS1/S100A9/CAT/GPX3/APOA4/NNT/PRDX5/HBG1/PRDX3/EPHX2/ADH5/HBM/ASS1/HBA2/GSTP1/PARK7/GPX1/MPST/PRXL2A/SELENOW/SESN1/ESD/HBD/GSTO1/ALDH1A1/TXNRD2/BPHL/HBB/TXNDC17/PRDX2/GSTM2/SOD1/GSTM3/GSTT1/SOD3/ALB
training_h_w	lb	GO:0098754	detoxification	68	-0.557373	-2.17089	9.7588e-07	7.79913e-05	7.17681e-05	956	tags=59%, list=23%, signal=46%	MB/MPO/MGST3/PRDX6/PRDX1/FBLN5/TXN/CP/CCS/S100A9/CAT/GPX3/APOA4/NNT/PRDX5/HBG1/PRDX3/ADH5/HBM/HBA2/GSTP1/PARK7/GPX1/PRXL2A/SELENOW/SESN1/ESD/HBD/GSTO1/ALDH1A1/TXNRD2/HBB/TXNDC17/PRDX2/GSTM2/SOD1/GSTM3/GSTT1/SOD3/ALB
training_h_w	lb	GO:1990748	cellular detoxification	68	-0.557373	-2.17089	9.7588e-07	7.79913e-05	7.17681e-05	956	tags=59%, list=23%, signal=46%	MB/MPO/MGST3/PRDX6/PRDX1/FBLN5/TXN/CP/CCS/S100A9/CAT/GPX3/APOA4/NNT/PRDX5/HBG1/PRDX3/ADH5/HBM/HBA2/GSTP1/PARK7/GPX1/PRXL2A/SELENOW/SESN1/ESD/HBD/GSTO1/ALDH1A1/TXNRD2/HBB/TXNDC17/PRDX2/GSTM2/SOD1/GSTM3/GSTT1/SOD3/ALB
training_h_w	lb	GO:0046034	ATP metabolic process	136	-0.448101	-1.97066	1.7051e-06	0.000132684	0.000122097	1157	tags=51%, list=28%, signal=38%	HDAC4/ATP5F1A/ATP5F1C/ALDOA/NDUFS4/ADPGK/GPI/NDUFS7/ATP5F1D/NDUFC2/NDUFA6/OGDH/NDUFS2/FIS1/PKLR/ATP5F1B/PGAM1/ATP5PD/ATP5ME/MYH7/NUDT2/NDUFB6/NDUFV1/NDUFA2/NDUFA9/PGK1/ATP5MK/ATP5MG/MYH6/HSPA1A/NDUFB5/NDUFA8/NDUFB9/GIT1/DMAC2L/ATP5PB/FBP1/NDUFB8/PGM1/NDUFV2/PRKACA/NDUFB10/ATP5PO/NDUFA3/SDHB/ATP5MF/NDUFS1/NDUFB7/NDUFS3/NDUFB3/NDUFA12/NDUFA10/ALDOC/NDUFA13/SDHA/NDUFAB1/NDUFA5/ATP6V0C/NDUFA11/NDUFS8…
training_h_w	lb	GO:0033865	nucleoside bisphosphate metabolic process	63	-0.566338	-2.1803	2.20909e-06	0.000159324	0.000146611	1036	tags=59%, list=25%, signal=45%	NUDT8/PDHA1/OGDH/COASY/ACSL1/HMGCS1/HSD17B4/PDHX/SUCLG2/GCDH/ACSF2/ACSF3/ACSS1/MCCC2/NUDT19/ACOT11/PDK2/OXSM/PDHB/MMUT/SLC25A1/SUCLA2/DLD/MPC2/BPNT1/ACOT1/HTD2/DLST/ACACA/SNCA/ACAT1/SUCLG1/PPCDC/MLYCD/ABHD14B/SULT1A3/PDK4
training_h_w	lb	GO:0033875	ribonucleoside bisphosphate metabolic process	63	-0.566338	-2.1803	2.20909e-06	0.000159324	0.000146611	1036	tags=59%, list=25%, signal=45%	NUDT8/PDHA1/OGDH/COASY/ACSL1/HMGCS1/HSD17B4/PDHX/SUCLG2/GCDH/ACSF2/ACSF3/ACSS1/MCCC2/NUDT19/ACOT11/PDK2/OXSM/PDHB/MMUT/SLC25A1/SUCLA2/DLD/MPC2/BPNT1/ACOT1/HTD2/DLST/ACACA/SNCA/ACAT1/SUCLG1/PPCDC/MLYCD/ABHD14B/SULT1A3/PDK4
training_h_w	lb	GO:0034032	purine nucleoside bisphosphate metabolic process	63	-0.566338	-2.1803	2.20909e-06	0.000159324	0.000146611	1036	tags=59%, list=25%, signal=45%	NUDT8/PDHA1/OGDH/COASY/ACSL1/HMGCS1/HSD17B4/PDHX/SUCLG2/GCDH/ACSF2/ACSF3/ACSS1/MCCC2/NUDT19/ACOT11/PDK2/OXSM/PDHB/MMUT/SLC25A1/SUCLA2/DLD/MPC2/BPNT1/ACOT1/HTD2/DLST/ACACA/SNCA/ACAT1/SUCLG1/PPCDC/MLYCD/ABHD14B/SULT1A3/PDK4
training_h_w	lb	GO:0097237	cellular response to toxic substance	69	-0.554011	-2.16819	2.49607e-06	0.000175735	0.000161713	956	tags=58%, list=23%, signal=45%	MB/MPO/MGST3/PRDX6/PRDX1/FBLN5/TXN/CP/CCS/S100A9/CAT/GPX3/APOA4/NNT/PRDX5/HBG1/PRDX3/ADH5/HBM/HBA2/GSTP1/PARK7/GPX1/PRXL2A/SELENOW/SESN1/ESD/HBD/GSTO1/ALDH1A1/TXNRD2/HBB/TXNDC17/PRDX2/GSTM2/SOD1/GSTM3/GSTT1/SOD3/ALB
training_h_w	lb	GO:0016072	rRNA metabolic process	69	0.545668	2.10863	3.14665e-06	0.000216387	0.000199121	824	tags=51%, list=20%, signal=41%	GTF3C3/NHP2/BYSL/RSL1D1/PDCD11/NOP2/LSM6/RRP12/FBL/RPS27/RPL7A/RPL35A/RPL26/RPS24/WDR3/RPS15/DKC1/RPS28/RPS6/RPS17/TFB1M/RPS7/MACROH2A1/RPL5/RPS16/NOP56/NCL/RPL10A/RPS14/RPL14/PRKDC/RPS21/SNU13/NOP58/RPL27
training_h_w	lb	GO:0009199	ribonucleoside triphosphate metabolic process	151	-0.424121	-1.89545	3.56183e-06	0.000239371	0.000220271	1157	tags=48%, list=28%, signal=36%	HDAC4/ATP5F1A/ATP5F1C/ALDOA/OPA1/NDUFS4/ADPGK/GPI/NDUFS7/ATP5F1D/NDUFC2/NDUFA6/OGDH/NDUFS2/NME2/AK3/FIS1/PKLR/ATP5F1B/PGAM1/ATP5PD/ATP5ME/MYH7/NUDT2/NDUFB6/NDUFV1/NDUFA2/NDUFA9/PGK1/ATP5MK/ATP5MG/MYH6/HSPA1A/NDUFB5/NDUFA8/NDUFB9/GIT1/DMAC2L/ATP5PB/FBP1/NDUFB8/PGM1/NDUFV2/PRKACA/NDUFB10/ATP5PO/NDUFA3/SDHB/ATP5MF/NDUFS1/NDUFB7/NDUFS3/NDUFB3/NDUFA12/NDUFA10/ALDOC/NDUFA13/SDHA/NDUFAB1/NDUFA5/ATP6V0C/…
training_h_w	lb	GO:0098869	cellular oxidant detoxification	58	-0.557433	-2.10685	6.35342e-06	0.00041749	0.000384177	956	tags=62%, list=23%, signal=48%	MB/MPO/MGST3/PRDX6/PRDX1/FBLN5/TXN/CP/CCS/S100A9/CAT/GPX3/APOA4/NNT/PRDX5/HBG1/PRDX3/HBM/HBA2/GSTP1/PARK7/GPX1/PRXL2A/SELENOW/SESN1/HBD/GSTO1/TXNRD2/HBB/TXNDC17/PRDX2/GSTM2/SOD1/GSTT1/SOD3/ALB
training_h_w	lb	GO:0030199	collagen fibril organization	23	0.728414	2.22013	7.27524e-06	0.000439038	0.000404006	650	tags=65%, list=16%, signal=55%	COL5A2/SERPINH1/PLOD3/COLGALT1/PXDN/VPS33B/COL14A1/FMOD/COL5A1/COL18A1/COL1A1/COL1A2/COL6A1/ANXA2/EMILIN1
training_h_w	lb	GO:0034440	lipid oxidation	55	-0.566722	-2.11889	7.11247e-06	0.000439038	0.000404006	654	tags=49%, list=16%, signal=42%	HSD17B10/ECHDC1/ECI1/ETFDH/ACADM/ALDH1L2/ECHS1/ADH5/HADHA/CRAT/ACAA2/ECI2/DECR1/EHHADH/ECH1/ACADS/CPT1B/HADH/ETFB/FABP3/ACAT1/ACOX2/MLYCD/APOD/ETFA/PDK4/PLIN5
training_h_w	lb	GO:0006637	acyl-CoA metabolic process	55	-0.566492	-2.11803	7.25057e-06	0.000439038	0.000404006	1036	tags=56%, list=25%, signal=43%	NUDT8/PDHA1/OGDH/ACSL1/HMGCS1/HSD17B4/PDHX/SUCLG2/GCDH/ACSF2/ACSF3/ACSS1/NUDT19/ACOT11/PDK2/OXSM/PDHB/MMUT/SLC25A1/SUCLA2/DLD/MPC2/ACOT1/HTD2/DLST/ACACA/SNCA/ACAT1/SUCLG1/MLYCD/PDK4
training_h_w	lb	GO:0035383	thioester metabolic process	55	-0.566492	-2.11803	7.25057e-06	0.000439038	0.000404006	1036	tags=56%, list=25%, signal=43%	NUDT8/PDHA1/OGDH/ACSL1/HMGCS1/HSD17B4/PDHX/SUCLG2/GCDH/ACSF2/ACSF3/ACSS1/NUDT19/ACOT11/PDK2/OXSM/PDHB/MMUT/SLC25A1/SUCLA2/DLD/MPC2/ACOT1/HTD2/DLST/ACACA/SNCA/ACAT1/SUCLG1/MLYCD/PDK4
training_h_w	lb	GO:0009205	purine ribonucleoside triphosphate metabolic process	149	-0.426953	-1.90627	7.67706e-06	0.000445664	0.000410103	1157	tags=49%, list=28%, signal=37%	HDAC4/ATP5F1A/ATP5F1C/ALDOA/OPA1/NDUFS4/ADPGK/GPI/NDUFS7/ATP5F1D/NDUFC2/NDUFA6/OGDH/NDUFS2/NME2/AK3/FIS1/PKLR/ATP5F1B/PGAM1/ATP5PD/ATP5ME/MYH7/NUDT2/NDUFB6/NDUFV1/NDUFA2/NDUFA9/PGK1/ATP5MK/ATP5MG/MYH6/HSPA1A/NDUFB5/NDUFA8/NDUFB9/GIT1/DMAC2L/ATP5PB/FBP1/NDUFB8/PGM1/NDUFV2/PRKACA/NDUFB10/ATP5PO/NDUFA3/SDHB/ATP5MF/NDUFS1/NDUFB7/NDUFS3/NDUFB3/NDUFA12/NDUFA10/ALDOC/NDUFA13/SDHA/NDUFAB1/NDUFA5/ATP6V0C/…
training_h_w	lb	GO:0006631	fatty acid metabolic process	166	-0.404069	-1.83146	7.68646e-06	0.000445664	0.000410103	839	tags=39%, list=20%, signal=32%	HSD17B4/QKI/GCDH/ACSF2/ACSF3/ACSS1/NUDT19/PCCB/PCCA/ACOT11/HSD17B10/PTGDS/ECHDC1/PDK2/APOA4/OXSM/ECI1/ETFDH/ACADM/CRYL1/PTGR3/MMUT/APOC3/ALDH1L2/ECHS1/ADH5/ACADSB/MGLL/HADHA/CRAT/ACAA2/MECR/ECI2/THNSL2/HSD17B8/NDUFAB1/DECR1/GSTP1/EHHADH/ACOT1/GPX1/ECH1/HTD2/ACADS/CPT1B/HADH/ACACA/SNCA/ETFB/CBR4/FABP3/ACAT1/AKR1B1/ACOX2/ABHD5/DBI/MLYCD/FABP5/PRKAR2B/PTGR2/GSTM2/ETFA/PDK4/PLIN5
training_h_w	lb	GO:0000375	RNA splicing, via transesterification reactions	142	0.434698	1.89021	8.7815e-06	0.000499363	0.000459518	1014	tags=48%, list=24%, signal=37%	SRSF2/SNRPF/UBL5/U2AF1/RBMX/PRPF4/IK/LSM6/DDX42/RBM17/PTBP1/SNW1/SMU1/RNPS1/DDX39A/PNN/SF3A3/SF3B1/SRSF1/TRA2A/DDX46/RBM4/USP4/SRRM1/SNRPC/HNRNPC/RBFOX2/SRSF9/SART3/LSM4/PRPF19/SF3A2/KHSRP/SRRM2/GEMIN5/SRPK3/HNRNPL/PABPC1/NCL/SNRPB/HNRNPA1/SNRPE/CDC5L/RBM24/SFPQ/THRAP3/SNU13/SF3A1/UPF1/PRPF8/SNRNP40/STRAP/SF3B3/NPM1/HNRNPF/SNRNP200/SNRPD3/HNRNPU/TIA1/SRSF10/KHDRBS1/HNRNPK/HNRNPUL2/DHX15/HNRNPM/RA…
training_h_w	lb	GO:0000377	RNA splicing, via transesterification reactions with bulged adenosine as nucleophile	140	0.433431	1.88092	9.46781e-06	0.00051845	0.000477082	1014	tags=48%, list=24%, signal=37%	SRSF2/SNRPF/UBL5/U2AF1/RBMX/PRPF4/IK/LSM6/DDX42/RBM17/PTBP1/SNW1/SMU1/RNPS1/DDX39A/PNN/SF3A3/SF3B1/SRSF1/TRA2A/DDX46/RBM4/USP4/SRRM1/SNRPC/HNRNPC/RBFOX2/SRSF9/SART3/LSM4/PRPF19/SF3A2/SRRM2/GEMIN5/SRPK3/HNRNPL/PABPC1/NCL/SNRPB/HNRNPA1/SNRPE/CDC5L/RBM24/SFPQ/THRAP3/SNU13/SF3A1/UPF1/PRPF8/SNRNP40/STRAP/SF3B3/NPM1/HNRNPF/SNRNP200/SNRPD3/HNRNPU/TIA1/SRSF10/KHDRBS1/HNRNPK/HNRNPUL2/DHX15/HNRNPM/RALY/LAR…
training_h_w	lb	GO:0000398	mRNA splicing, via spliceosome	140	0.433431	1.88092	9.46781e-06	0.00051845	0.000477082	1014	tags=48%, list=24%, signal=37%	SRSF2/SNRPF/UBL5/U2AF1/RBMX/PRPF4/IK/LSM6/DDX42/RBM17/PTBP1/SNW1/SMU1/RNPS1/DDX39A/PNN/SF3A3/SF3B1/SRSF1/TRA2A/DDX46/RBM4/USP4/SRRM1/SNRPC/HNRNPC/RBFOX2/SRSF9/SART3/LSM4/PRPF19/SF3A2/SRRM2/GEMIN5/SRPK3/HNRNPL/PABPC1/NCL/SNRPB/HNRNPA1/SNRPE/CDC5L/RBM24/SFPQ/THRAP3/SNU13/SF3A1/UPF1/PRPF8/SNRNP40/STRAP/SF3B3/NPM1/HNRNPF/SNRNP200/SNRPD3/HNRNPU/TIA1/SRSF10/KHDRBS1/HNRNPK/HNRNPUL2/DHX15/HNRNPM/RALY/LAR…
training_h_w	lb	GO:0006364	rRNA processing	59	0.561312	2.10072	1.14348e-05	0.000614775	0.00056572	824	tags=54%, list=20%, signal=44%	NHP2/BYSL/RSL1D1/PDCD11/NOP2/LSM6/RRP12/FBL/RPS27/RPL7A/RPL35A/RPL26/RPS24/WDR3/RPS15/DKC1/RPS28/RPS6/RPS17/TFB1M/RPS7/RPL5/RPS16/NOP56/RPL10A/RPS14/RPL14/PRKDC/RPS21/SNU13/NOP58/RPL27
training_h_w	lb	GO:0009144	purine nucleoside triphosphate metabolic process	153	-0.412172	-1.84679	1.40645e-05	0.000742656	0.000683397	1157	tags=48%, list=28%, signal=36%	HDAC4/ATP5F1A/ATP5F1C/NUDT16/ALDOA/OPA1/NDUFS4/ADPGK/GPI/NDUFS7/ATP5F1D/NDUFC2/NDUFA6/OGDH/NDUFS2/NME2/AK3/FIS1/PKLR/ATP5F1B/PGAM1/ATP5PD/ATP5ME/MYH7/NUDT2/NDUFB6/NDUFV1/NDUFA2/NDUFA9/PGK1/ATP5MK/ATP5MG/MYH6/HSPA1A/NDUFB5/NDUFA8/NDUFB9/GIT1/DMAC2L/ATP5PB/FBP1/NDUFB8/PGM1/NDUFV2/PRKACA/NDUFB10/ATP5PO/NDUFA3/SDHB/ATP5MF/NDUFS1/NDUFB7/NDUFS3/NDUFB3/NDUFA12/NDUFA10/ALDOC/NDUFA13/SDHA/NDUFAB1/NDUFA5/A…
training_h_w	lb	GO:0019395	fatty acid oxidation	54	-0.555113	-2.06744	1.79e-05	0.000928601	0.000854506	654	tags=48%, list=16%, signal=41%	HSD17B10/ECHDC1/ECI1/ETFDH/ACADM/ALDH1L2/ECHS1/ADH5/HADHA/CRAT/ACAA2/ECI2/DECR1/EHHADH/ECH1/ACADS/CPT1B/HADH/ETFB/FABP3/ACAT1/ACOX2/MLYCD/ETFA/PDK4/PLIN5
training_h_w	lb	GO:0071826	protein-RNA complex organization	115	0.452276	1.91129	1.83801e-05	0.00093707	0.000862298	1356	tags=57%, list=33%, signal=40%	SNRPF/EIF2D/NOP2/DDX42/RPS27/SF3A3/SF3B1/RPS15/SRSF1/DDX46/USP4/CDC73/RPS28/SNRPC/RPS27L/XRCC5/SRSF9/SART3/LSM4/PRPF19/SF3A2/GEMIN5/RPL5/DHX30/SRPK3/RPL13A/SNRPB/RPL6/RPS5/SNRPE/EIF3E/RPLP0/RPS14/PRKDC/SNU13/SF3A1/PRPF8/STRAP/SF3B3/DHX29/SNRNP200/SNRPD3/SRSF10/EIF3G/SNRPD1/EIF6/RPS19/MRPL20/HSP90AB1/VCP/RUVBL2/DDX39B/EIF3A/USP39/SNRPA1/CLNS1A/EIF3H/PRPF31/RPL10/DDX1/LUC7L2/EIF3L/FASTKD2/FAF2/DHX9…
training_h_w	lb	GO:0022618	protein-RNA complex assembly	111	0.454547	1.91206	2.43372e-05	0.00121975	0.00112242	1356	tags=58%, list=33%, signal=40%	SNRPF/EIF2D/NOP2/DDX42/RPS27/SF3A3/SF3B1/RPS15/SRSF1/DDX46/USP4/CDC73/RPS28/SNRPC/RPS27L/XRCC5/SRSF9/SART3/LSM4/PRPF19/SF3A2/GEMIN5/RPL5/DHX30/SRPK3/RPL13A/SNRPB/RPL6/RPS5/SNRPE/EIF3E/RPLP0/RPS14/PRKDC/SNU13/SF3A1/PRPF8/STRAP/SF3B3/DHX29/SNRNP200/SNRPD3/SRSF10/EIF3G/SNRPD1/EIF6/RPS19/MRPL20/HSP90AB1/RUVBL2/DDX39B/EIF3A/USP39/SNRPA1/CLNS1A/EIF3H/PRPF31/RPL10/DDX1/LUC7L2/EIF3L/FASTKD2/DHX9/EIF3C
training_h_w	lb	GO:0008380	RNA splicing	178	0.397283	1.78687	2.70194e-05	0.00133161	0.00122535	1088	tags=47%, list=26%, signal=36%	SRSF2/SNRPF/UBL5/LGALS3/U2AF1/RBMX/PRPF4/IK/LSM6/DDX42/RBM17/PTBP1/RPS26/SNW1/SMU1/RNPS1/DDX39A/PNN/SF3A3/SF3B1/SRSF1/TRA2A/DDX46/RBM4/USP4/SRRM1/CCAR2/SNRPC/HNRNPC/AHNAK/RBFOX2/SRSF9/SART3/LSM4/TRPT1/PRPF19/SF3A2/KHSRP/SRRM2/GEMIN5/SRPK3/HNRNPL/PABPC1/NCL/SNRPB/HNRNPA1/YBX1/SNRPE/NONO/CDC5L/RBM24/SFPQ/THRAP3/SNU13/SF3A1/UPF1/PRPF8/SNRNP40/STRAP/SF3B3/NPM1/HNRNPF/SNRNP200/SNRPD3/HNRNPU/TIA1/SRSF1…
training_h_w	lb	GO:0009141	nucleoside triphosphate metabolic process	160	-0.403964	-1.82101	3.73095e-05	0.00180859	0.00166428	1157	tags=47%, list=28%, signal=35%	HDAC4/ATP5F1A/ATP5F1C/NUDT16/ALDOA/OPA1/NDUFS4/ADPGK/GPI/NDUFS7/ATP5F1D/NDUFC2/NDUFA6/OGDH/NDUFS2/NME2/AK3/FIS1/PKLR/ATP5F1B/PGAM1/ATP5PD/ATP5ME/MYH7/NUDT2/NDUFB6/NDUFV1/NDUFA2/NDUFA9/PGK1/ATP5MK/ATP5MG/MYH6/HSPA1A/NDUFB5/NDUFA8/NDUFB9/GIT1/DMAC2L/ATP5PB/FBP1/NDUFB8/PGM1/NDUFV2/PRKACA/NDUFB10/ATP5PO/NDUFA3/SDHB/ATP5MF/NDUFS1/NDUFB7/NDUFS3/NDUFB3/NDUFA12/NDUFA10/ALDOC/NDUFA13/SDHA/NDUFAB1/NDUFA5/A…
training_h_w	lb	GO:0006635	fatty acid beta-oxidation	45	-0.562571	-2.00706	4.0528e-05	0.00193292	0.00177869	654	tags=51%, list=16%, signal=44%	HSD17B10/ECHDC1/ECI1/ETFDH/ACADM/ALDH1L2/ECHS1/HADHA/CRAT/ACAA2/ECI2/DECR1/EHHADH/ECH1/ACADS/CPT1B/HADH/ETFB/ACAT1/ACOX2/MLYCD/ETFA/PLIN5
training_h_w	lb	GO:0030258	lipid modification	71	-0.48711	-1.91402	6.8954e-05	0.00323646	0.00297821	654	tags=42%, list=16%, signal=36%	HSD17B10/ECHDC1/ECI1/ETFDH/ACADM/ALDH1L2/EPHX2/ECHS1/ADH5/MBOAT7/PLPP1/HADHA/CRAT/ACAA2/ECI2/DECR1/EHHADH/ECH1/ACADS/CPT1B/HADH/ETFB/FABP3/ACAT1/ACOX2/MLYCD/APOD/ETFA/PDK4/PLIN5
training_h_w	lb	GO:0006099	tricarboxylic acid cycle	29	-0.648559	-2.10115	7.01925e-05	0.00324311	0.00298433	1099	tags=76%, list=26%, signal=56%	IDH3B/PDHA1/OGDH/SUCLG2/ACO1/CS/IDH3G/NNT/MDH1/PDHB/FH/SDHB/IDH1/SUCLA2/MDH2/SDHA/ACO2/DLST/IDH2/IREB2/SDHC/SUCLG1
training_h_w	lb	GO:0006123	mitochondrial electron transport, cytochrome c to oxygen	16	-0.742673	-2.07063	8.96238e-05	0.00407719	0.00375186	809	tags=69%, list=19%, signal=56%	COX7A2/COX5A/NDUFA4/CYCS/COX6A1/COX4I1/COX6A2/AFG1L/COX8A/COX7C/COX6B1
training_h_w	lb	GO:0072329	monocarboxylic acid catabolic process	65	-0.494613	-1.91273	0.000108229	0.00484897	0.00446206	1090	tags=57%, list=26%, signal=43%	ACAT2/AUH/NUDT8/FAH/CPT2/LDHD/HSD17B4/GCDH/NUDT19/PCCB/PCCA/HSD17B10/ECHDC1/HEXA/ECI1/ETFDH/ACADM/CRYL1/ALDH1L2/ECHS1/HADHA/CRAT/ACAA2/ECI2/DECR1/EHHADH/ECH1/ACADS/CPT1B/HADH/ETFB/ACAT1/ACOX2/DCXR/MLYCD/ETFA/PLIN5
training_h_w	lb	GO:0072593	reactive oxygen species metabolic process	81	-0.471989	-1.89721	0.000137134	0.0060523	0.00556937	956	tags=52%, list=23%, signal=41%	MB/MPO/ABCB7/VDAC1/BCO2/PRDX1/MAOB/BNIP3/FBLN5/TXN/RHOA/CCS/CAT/GPX3/APOA4/NNT/F2/SIRT3/PRDX5/HBG1/PRDX3/NDUFS1/NDUFS3/HBM/SIRT5/HBA2/NDUFA13/GSTP1/PARK7/ROMO1/GPX1/AGT/SESN1/SNCA/HBD/DCXR/HBB/PRDX2/SOD1/PDK4/PLIN5/SOD3
training_h_w	lb	GO:0033866	nucleoside bisphosphate biosynthetic process	34	-0.598204	-2.01548	0.000147743	0.00624109	0.0057431	1161	tags=68%, list=28%, signal=49%	DLAT/PANK4/PPCS/PDHA1/COASY/ACSL1/PDHX/GCDH/ACSF3/ACSS1/PDK2/PDHB/MMUT/SLC25A1/DLD/MPC2/HTD2/ACACA/SNCA/ACAT1/PPCDC/MLYCD/PDK4
training_h_w	lb	GO:0034030	ribonucleoside bisphosphate biosynthetic process	34	-0.598204	-2.01548	0.000147743	0.00624109	0.0057431	1161	tags=68%, list=28%, signal=49%	DLAT/PANK4/PPCS/PDHA1/COASY/ACSL1/PDHX/GCDH/ACSF3/ACSS1/PDK2/PDHB/MMUT/SLC25A1/DLD/MPC2/HTD2/ACACA/SNCA/ACAT1/PPCDC/MLYCD/PDK4
training_h_w	lb	GO:0034033	purine nucleoside bisphosphate biosynthetic process	34	-0.598204	-2.01548	0.000147743	0.00624109	0.0057431	1161	tags=68%, list=28%, signal=49%	DLAT/PANK4/PPCS/PDHA1/COASY/ACSL1/PDHX/GCDH/ACSF3/ACSS1/PDK2/PDHB/MMUT/SLC25A1/DLD/MPC2/HTD2/ACACA/SNCA/ACAT1/PPCDC/MLYCD/PDK4
training_h_w	lb	GO:0009063	amino acid catabolic process	55	-0.511386	-1.912	0.000165643	0.0068987	0.00634823	745	tags=47%, list=18%, signal=39%	SHMT1/MCCC2/BCAT2/ADHFE1/QDPR/HSD17B10/BCKDHB/GOT1/HIBCH/ECHS1/RIDA/ACADSB/DLD/THNSL2/MCCC1/ALDH6A1/GPT/GOT2/DLST/HIBADH/ETFB/ACAT1/KYAT1/GPT2/ETFA/GCSH
training_h_w	lb	GO:0006520	amino acid metabolic process	154	-0.384973	-1.72907	0.000171424	0.0070403	0.00647853	1348	tags=53%, list=32%, signal=37%	AARSD1/NARS2/NIT2/BCKDK/CARS2/ALDH4A1/WARS1/SARS2/SEPHS1/SEPHS2/ACAD8/SLC25A12/P4HA1/IARS2/ALDH5A1/GSS/GSTZ1/AUH/FAH/AARS2/HARS2/EARS2/MARS2/MTAP/ASL/APIP/FARS2/BCKDHA/PCBD1/TARS3/DARS2/GCDH/GCLC/THAP4/SHMT1/MCCC2/WARS2/PCCB/PCCA/ENOPH1/BCAT2/MSRA/ADHFE1/QDPR/CPS1/HSD17B10/GATC/FPGS/PFAS/LARS2/ADSS1/MMUT/RARS2/BCKDHB/GOT1/MTHFS/HIBCH/ECHS1/RIDA/ACADSB/VARS2/ASS1/DLD/PARS2/THNSL2/MCCC1/PARK7/MPST/…
training_h_w	lb	GO:0006066	alcohol metabolic process	120	-0.410413	-1.76338	0.000186485	0.00755392	0.00695117	759	tags=35%, list=18%, signal=29%	NUDT3/ACSS1/IDH3G/PNPLA4/LIPE/LIMA1/QDPR/SPR/CAT/APOA4/AKR7A2/DHCR7/FDPS/PNPLA2/IMPA1/GOT1/EPHX2/IDH1/ADH5/PLPP1/FDFT1/ACAA2/IMPA2/PARK7/ACO2/FDXR/IDH2/SNCA/CBR4/IDI1/AKR1B1/TPI1/PCBD2/ALDH1A1/PLCB1/SOD1/SULT1A3/RBP4/ADH1B/NPC2/IDI2/ADH1C
training_h_w	lb	GO:0009081	branched-chain amino acid metabolic process	22	-0.667259	-2.02171	0.00020466	0.00817811	0.00752555	847	tags=68%, list=20%, signal=55%	BCKDHA/MCCC2/PCCB/PCCA/BCAT2/HSD17B10/BCKDHB/HIBCH/ECHS1/ACADSB/DLD/MCCC1/ALDH6A1/HIBADH/ACAT1
training_h_w	lb	GO:1901606	alpha-amino acid catabolic process	44	-0.547704	-1.94651	0.000218595	0.00861847	0.00793078	745	tags=48%, list=18%, signal=40%	SHMT1/MCCC2/BCAT2/ADHFE1/QDPR/HSD17B10/GOT1/HIBCH/RIDA/ACADSB/THNSL2/MCCC1/ALDH6A1/GPT/GOT2/DLST/HIBADH/ACAT1/KYAT1/GPT2/GCSH
training_h_w	lb	GO:0009062	fatty acid catabolic process	54	-0.508046	-1.89215	0.000273985	0.0106602	0.00980957	839	tags=52%, list=20%, signal=42%	HSD17B4/GCDH/NUDT19/PCCB/PCCA/HSD17B10/ECHDC1/ECI1/ETFDH/ACADM/ALDH1L2/ECHS1/HADHA/CRAT/ACAA2/ECI2/DECR1/EHHADH/ECH1/ACADS/CPT1B/HADH/ETFB/ACAT1/ACOX2/MLYCD/ETFA/PLIN5
training_h_w	lb	GO:0048858	cell projection morphogenesis	141	0.397876	1.72784	0.000292826	0.0112453	0.010348	756	tags=28%, list=18%, signal=24%	DCLK1/NES/POSTN/FN1/STMN1/THY1/RTN4/S100A6/PGRMC1/EPB41L3/OBSL1/CD44/CORO1C/RAB8A/CORO1B/ABI1/ACTBL2/COBL/NEDD4L/DVL1/WASF2/UCHL1/ENAH/HPRT1/MAP1B/CTTN/MACF1/MAP1S/TTL/SYNE1/TAOK3/TRIO/TOP2B/NRDC/NEXN/SPAG9/PAK1/WDR47/DBN1/RPL24
training_h_w	lb	GO:1901615	organic hydroxy compound metabolic process	160	-0.382026	-1.72211	0.000298295	0.0113084	0.0104061	696	tags=34%, list=17%, signal=29%	HMGCS1/PNKD/PCBD1/MAOB/NUDT3/ACSS1/IDH3G/PNPLA4/LIPE/LIMA1/QDPR/PNPO/HSD17B10/SPR/HAGH/CAT/CYB5R1/APOA4/AKR7A2/DHCR7/FDPS/PNPLA2/IMPA1/GOT1/EPHX2/IDH1/ADH5/PLPP1/FDFT1/ACAA2/IMPA2/PARK7/ACO2/FDXR/IDH2/SNCA/CBR4/IDI1/AKR1B1/TPI1/PCBD2/ALDH1A1/ACOX2/GC/PLCB1/SOD1/LDHB/SULT1A3/RBP4/ADH1B/NPC2/IDI2/DDT/ADH1C
training_h_w	lb	GO:0009083	branched-chain amino acid catabolic process	19	-0.675583	-1.97734	0.000380777	0.0142526	0.0131154	847	tags=89%, list=20%, signal=72%	DBT/BCKDK/ACAD8/AUH/BCKDHA/MCCC2/BCAT2/HSD17B10/BCKDHB/HIBCH/ECHS1/ACADSB/DLD/MCCC1/ALDH6A1/HIBADH/ACAT1
training_h_w	lb	GO:0017004	cytochrome complex assembly	25	-0.631907	-1.97087	0.000418084	0.0152627	0.0140448	1139	tags=68%, list=27%, signal=50%	SURF1/HCCS/UQCRFS1/PET100/UQCC1/SCO2/TIMM21/BCS1L/COA6/TACO1/SCO1/SMIM20/UQCC2/COA1/COX16/LYRM7/COX19
training_h_w	lb	GO:0006397	mRNA processing	187	0.356101	1.61202	0.000415381	0.0152627	0.0140448	1067	tags=43%, list=26%, signal=34%	SRSF2/SNRPF/UBL5/LGALS3/U2AF1/RBMX/PRPF4/IK/LSM6/DDX42/RBM17/PTBP1/SNW1/SMU1/RNPS1/DDX39A/PNN/SF3A3/SF3B1/SRSF1/TRA2A/DDX46/RBM4/USP4/SRRM1/CCAR2/CDC73/SNRPC/RNMT/HNRNPC/RBFOX2/SRSF9/SART3/LSM4/PRPF19/SF3A2/KHSRP/SRRM2/GEMIN5/SRPK3/HNRNPL/PABPC1/NCL/SNRPB/HNRNPA1/YBX1/SNRPE/NONO/CDC5L/RBM24/SFPQ/THRAP3/SNU13/SF3A1/UPF1/PRPF8/SNRNP40/STRAP/SAFB/SF3B3/NPM1/HNRNPF/SNRNP200/SNRPD3/HNRNPU/TIA1/SRSF10/…
training_h_w	lb	GO:0006084	acetyl-CoA metabolic process	25	-0.625217	-1.95	0.000498791	0.0179869	0.0165517	1386	tags=72%, list=33%, signal=48%	PMVK/HMGCS2/DLAT/PPCS/NUDT8/PDHA1/HMGCS1/PDHX/ACSS1/PDK2/PDHB/DLD/MPC2/DLST/ACACA/ACAT1/MLYCD/PDK4
training_h_w	lb	GO:0035384	thioester biosynthetic process	31	-0.597325	-1.96931	0.000569451	0.0195799	0.0180175	897	tags=58%, list=22%, signal=46%	PDHA1/ACSL1/PDHX/GCDH/ACSF3/ACSS1/PDK2/PDHB/MMUT/SLC25A1/DLD/MPC2/HTD2/ACACA/SNCA/ACAT1/MLYCD/PDK4
training_h_w	lb	GO:0071616	acyl-CoA biosynthetic process	31	-0.597325	-1.96931	0.000569451	0.0195799	0.0180175	897	tags=58%, list=22%, signal=46%	PDHA1/ACSL1/PDHX/GCDH/ACSF3/ACSS1/PDK2/PDHB/MMUT/SLC25A1/DLD/MPC2/HTD2/ACACA/SNCA/ACAT1/MLYCD/PDK4
training_h_w	lb	GO:1902253	regulation of intrinsic apoptotic signaling pathway by p53 class mediator	13	0.742479	1.93411	0.000565518	0.0195799	0.0180175	508	tags=46%, list=12%, signal=41%	CD74/ARMC10/CD44/TRIAP1/RPL26/RPS7
training_h_w	lb	GO:0043648	dicarboxylic acid metabolic process	50	-0.506962	-1.8567	0.000559331	0.0195799	0.0180175	1030	tags=56%, list=25%, signal=43%	ME1/OGDH/ASL/SUCLG2/GCLC/ACSF3/SHMT1/ADHFE1/D2HGDH/GRHPR/L2HGDH/FPGS/MDH1/FH/ADSS1/GOT1/MTHFS/ALDH1L2/IDH1/SUCLA2/ASS1/MDH2/SDHA/GOT2/DLST/IDH2/ASPA/GPT2
training_h_w	lb	GO:0007006	mitochondrial membrane organization	73	-0.438536	-1.73146	0.000665143	0.0226072	0.0208033	1367	tags=53%, list=33%, signal=36%	MICOS13/AFG3L2/TIMM10B/TOMM22/SAMM50/HSPA9/APOO/OPA1/IMMT/THEM4/SPG7/MTX1/TIMM13/MTCH2/TIMM50/LETM1/BAX/GCLC/TOMM20/BNIP3/MTX2/BCS1L/APOOL/HSPA1A/CHCHD10/TIMM9/PDCD5/OMA1/VDAC2/TIMM8B/SLC25A4/NDUFA13/ACAA2/PPIF/ROMO1/TMEM11/SNCA/MUL1/MICOS10
training_h_w	lb	GO:0030155	regulation of cell adhesion	172	0.363022	1.6247	0.000676397	0.0227285	0.0209149	650	tags=24%, list=16%, signal=21%	PODXL/POSTN/RGCC/FN1/THY1/CD74/ABI3BP/LGALS3/CORO1A/DUSP26/TNC/VPS33B/CD44/CORO1C/FGB/ELANE/FGG/ANXA1/LIMCH1/LMO7/FERMT3/ITGA5/LAMA4/FGA/GFUS/B2M/MYADM/FBLN1/TGM2/GBP1/CEACAM1/COL1A1/CD47/THBS1/CTSG/UTRN/P4HB/MACF1/TPM1/PTPN23/NID1/EMILIN1
training_h_w	lb	GO:0044242	cellular lipid catabolic process	91	-0.417631	-1.71421	0.000812823	0.0270058	0.0248509	839	tags=45%, list=20%, signal=37%	BCO2/HSD17B4/PRDX6/GCDH/NUDT19/PCCB/PCCA/PNPLA4/LIPE/CPS1/HSD17B10/ECHDC1/APOA4/HEXA/ECI1/ETFDH/ACADM/PNPLA2/APOC3/ALDH1L2/ECHS1/IDH1/MGLL/HADHA/CRAT/ACAA2/ECI2/DECR1/EHHADH/ECH1/ACADS/CPT1B/HADH/ETFB/ACAT1/ACOX2/ABHD5/MLYCD/PLCB1/ETFA/PLIN5
training_h_w	lb	GO:0120039	plasma membrane bounded cell projection morphogenesis	139	0.382589	1.65778	0.000831147	0.0273078	0.0251288	756	tags=28%, list=18%, signal=24%	DCLK1/POSTN/FN1/STMN1/THY1/RTN4/S100A6/PGRMC1/EPB41L3/OBSL1/CD44/CORO1C/RAB8A/CORO1B/ABI1/ACTBL2/COBL/NEDD4L/DVL1/WASF2/UCHL1/ENAH/HPRT1/MAP1B/CTTN/MACF1/MAP1S/TTL/SYNE1/TAOK3/TRIO/TOP2B/NRDC/NEXN/SPAG9/PAK1/WDR47/DBN1/RPL24
training_h_w	lb	GO:0031503	protein-containing complex localization	59	0.483035	1.80777	0.00085428	0.0277594	0.0255444	1237	tags=54%, list=30%, signal=39%	LMNB1/RAB8A/DYNLL1/AP2S1/RALB/EZR/EXOC3/RPS15/SEH1L/IPO9/NMD3/AP2A1/TNFAIP2/SYNE1/SNAPIN/NUP88/LMNA/AP2M1/DBN1/PURA/ADAM10/AP2A2/NPM1/KLHL21/HNRNPU/RALA/SGCD/EIF6/OGT/VAC14/FXR1/VPS35
training_h_w	lb	GO:0042255	ribosome assembly	39	0.53469	1.84532	0.000885501	0.028381	0.0261164	1520	tags=72%, list=37%, signal=46%	NOP2/RPS27/RPS15/RPS28/RPS27L/XRCC5/RPL5/DHX30/RPL6/RPS5/RPLP0/RPS14/PRKDC/NPM1/DHX29/EIF6/RPS19/MRPL20/RPL10/EIF1AX/FASTKD2/EIF5B/RPSA/EIF2A/RPL23A/RPL38/RPL11/SBDS
training_h_w	lb	GO:0016042	lipid catabolic process	110	-0.394981	-1.67725	0.000892606	0.028381	0.0261164	839	tags=39%, list=20%, signal=32%	HSD17B4/PRDX6/NCEH1/GCDH/NUDT19/PCCB/PCCA/PNPLA4/LIPE/CPS1/HSD17B10/ECHDC1/APOA4/HEXA/ECI1/ETFDH/ACADM/PNPLA2/APOC3/ALDH1L2/ECHS1/IDH1/MGLL/HADHA/CRAT/ACAA2/ECI2/DECR1/EHHADH/ECH1/ACADS/CPT1B/HADH/HINT2/ETFB/ACAT1/ACOX2/ABHD5/MLYCD/PLCB1/IAH1/ETFA/PLIN5
training_h_w	lb	GO:0070972	protein localization to endoplasmic reticulum	36	0.565264	1.91477	0.000952227	0.0299546	0.0275645	838	tags=47%, list=20%, signal=38%	RTN4/SEC62/SEC16A/RER1/BCAP29/SPCS2/SEC61A1/SPCS3/VAPA/HSPA5/GET4/BCAP31/ANK2/SEC61B/DDRGK1/SRPRB/SRP68
training_h_w	lb	GO:0019318	hexose metabolic process	96	-0.401431	-1.66116	0.00108462	0.0337602	0.0310664	750	tags=32%, list=18%, signal=27%	KCNJ11/PGK1/PIK3CA/PGM2/PDK2/FBP1/OMA1/ACADM/MDH1/PGM1/PGM2L1/PRKACA/PDHB/GOT1/SLC25A1/ALDOC/MDH2/MPI/GPT/B3GLCT/AKR1B1/TPI1/GALE/PGK2/DCXR/TSTD1/MLYCD/FABP5/APOD/PDK4/RBP4
training_h_w	lb	GO:0042273	ribosomal large subunit biogenesis	27	0.586044	1.86268	0.00110371	0.0339964	0.0312838	918	tags=56%, list=22%, signal=44%	NHP2/RSL1D1/NOP2/RPL7A/RPL35A/RPL26/RPL5/DHX30/RPL6/RPL10A/RPLP0/RPL14/SNU13/NPM1/RPL7
training_h_w	lb	GO:1901605	alpha-amino acid metabolic process	96	-0.400593	-1.65769	0.00112234	0.0342141	0.0314841	821	tags=52%, list=20%, signal=43%	SEPHS1/SEPHS2/ACAD8/SLC25A12/P4HA1/ALDH5A1/GSTZ1/AUH/FAH/MTAP/ASL/APIP/PCBD1/GCDH/GCLC/THAP4/SHMT1/MCCC2/ENOPH1/BCAT2/MSRA/ADHFE1/QDPR/CPS1/HSD17B10/FPGS/PFAS/ADSS1/MMUT/GOT1/MTHFS/HIBCH/RIDA/ACADSB/ASS1/THNSL2/MCCC1/PARK7/MPST/ALDH6A1/GPT/GOT2/DLST/HIBADH/ACAT1/KYAT1/PCBD2/ASPA/GPT2/GCSH
training_h_w	lb	GO:0032527	protein exit from endoplasmic reticulum	20	0.644415	1.89282	0.0013072	0.0394428	0.0362955	684	tags=45%, list=16%, signal=38%	ERLEC1/SEC16A/SVIP/HSP90B1/DERL1/BCAP31/SEC13/SAR1A/SEC61B
training_h_w	lb	GO:0000387	spliceosomal snRNP assembly	21	0.641488	1.90726	0.00142122	0.0416093	0.0382892	1239	tags=76%, list=30%, signal=54%	SNRPF/USP4/SNRPC/SART3/LSM4/PRPF19/GEMIN5/SNRPB/SNRPE/PRPF8/STRAP/SNRPD3/SRSF10/SNRPD1/CLNS1A/PRPF31
training_h_w	lb	GO:0002686	negative regulation of leukocyte migration	13	-0.716954	-1.88933	0.0014161	0.0416093	0.0382892	128	tags=31%, list=3%, signal=30%	CNN2/PLCB1/APOD/DDT
training_h_w	lb	GO:0045229	external encapsulating structure organization	80	0.427433	1.70044	0.00140383	0.0416093	0.0382892	701	tags=34%, list=17%, signal=29%	COL5A2/POSTN/RGCC/SERPINH1/PLOD3/COLGALT1/ABI3BP/PXDN/VPS33B/COL14A1/PRSS1/FMOD/ELANE/COL5A1/COL18A1/FBLN1/COL1A1/COL1A2/CTSG/COL6A1/LRP1/ANXA2/NID1/EMILIN1/PRDX4/PBXIP1/TGFBI
training_h_w	lb	GO:0045454	cell redox homeostasis	25	-0.598947	-1.86807	0.00145408	0.042154	0.0387904	834	tags=52%, list=20%, signal=42%	PRDX6/PRDX1/GCLC/TXN/GIT1/NNT/PRDX5/PRDX3/GPX1/GLRX5/TXN2/TXNRD2/PRDX2
training_h_w	lb	GO:0044272	sulfur compound biosynthetic process	56	-0.472147	-1.76997	0.00151743	0.0435636	0.0400875	1168	tags=52%, list=28%, signal=38%	MAT2B/PPCS/GSS/PDHA1/MTAP/SLC25A19/APIP/ACSL1/PDHX/GCDH/GCLC/ACSF3/ACSS1/ENOPH1/HAGH/PDK2/PDHB/MMUT/SLC25A1/DLD/MPC2/GSTP1/MPST/HTD2/ACACA/SNCA/ACAT1/MLYCD/PDK4
training_h_w	lb	GO:0034113	heterotypic cell-cell adhesion	17	0.670625	1.88059	0.00155618	0.0442464	0.0407159	1008	tags=71%, list=24%, signal=54%	THY1/CD44/FGB/FGG/ITGA5/FGA/MYADM/CD47/DSP/JUP/ITGB1/ADIPOQ
training_h_w	lb	GO:1902229	regulation of intrinsic apoptotic signaling pathway in response to DNA damage	15	0.703775	1.91052	0.00157895	0.0444411	0.040895	380	tags=47%, list=9%, signal=43%	TMEM161A/CD74/BID/CD44/TRIAP1/RPL26/CCAR2
training_h_w	lb	GO:0005996	monosaccharide metabolic process	105	-0.386531	-1.62749	0.00159309	0.0444411	0.040895	1320	tags=49%, list=32%, signal=34%	BCKDK/LCMT1/PFKFB2/DLAT/PGAM2/ARPP19/SLC25A12/SLC25A10/ALDOA/FBP2/ADPGK/GPI/RPIA/PDHA1/SLC25A11/PGP/PGAM1/RBKS/GCLC/KCNJ11/PGK1/PIK3CA/PGM2/PDK2/FBP1/OMA1/ACADM/MDH1/PGM1/PGM2L1/PRKACA/PDHB/GOT1/SLC25A1/ALDOC/MDH2/MPI/GPT/B3GLCT/AKR1B1/TPI1/GALE/PGK2/GSTO1/DCXR/TSTD1/MLYCD/FABP5/APOD/PDK4/RBP4
training_h_w	lb	GO:1901796	regulation of signal transduction by p53 class mediator	38	0.523916	1.79766	0.00167222	0.0462128	0.0425253	609	tags=29%, list=15%, signal=25%	ANKRD1/CD74/ARMC10/NOP2/CD44/TRIAP1/RPL26/RPS15/RPS7/RPL5/ZMPSTE24
training_h_w	lb	GO:0006979	response to oxidative stress	146	-0.358401	-1.59476	0.00179914	0.0492598	0.0453292	979	tags=39%, list=24%, signal=31%	NDUFA6/NDUFS2/MB/MPO/NME2/ALAD/MAPK9/PRDX6/PRDX1/NUDT2/GCLC/NAPRT/BNIP3/FBLN5/TXN/CCS/MSRA/HSPA1A/PPP2CB/CAT/PDK2/PDLIM1/FXN/GPX3/APOA4/ETFDH/PRDX5/PRDX3/RELA/IDH1/C19orf12/NDUFA12/OXR1/STK25/HBA2/ERN1/PPIF/GSTP1/PARK7/ATP2A2/ROMO1/GPX1/S100A7/MSRB3/SESN1/NDUFS8/MSRB2/SNCA/CHCHD4/TXN2/TXNRD2/HBB/PRDX2/APOD/SOD1/AQP1/SOD3

## Sheet: 4. GCC (w. covariates)
covariate	group	go_term	description	setSize	enrichment_score	NES	p-value	adjusted p-value	q-value	rank	leading_edge	core_enrichment
weight	fb	GO:0098644	complex of collagen trimers	11	0.9715	2.27314	9.58835e-12	4.19011e-09	3.84543e-09	58	tags=91%, list=1%, signal=90%	COL3A1/COL5A2/COL1A1/COL4A1/COL8A1/COL1A2/COL4A2/COL5A3/COL5A1/COL4A3			Gene set enrichment results (GO:CC with covariates)
weight	fb	GO:0030312	external encapsulating structure	181	0.527344	2.08752	6.12642e-10	7.65826e-08	7.02829e-08	566	tags=31%, list=14%, signal=28%	COL3A1/COL5A2/COL1A1/COL4A1/COL8A1/LTBP1/COL1A2/COL4A2/THBS4/FBN1/SERPINH1/COL5A3/PXDN/COL5A1/PCOLCE/EMILIN1/COL4A3/ANGPTL2/F13A1/POSTN/HRNR/MXRA7/SPARC/FN1/S100A10/AZGP1/ANXA1/AMBP/COL14A1/ABI3BP/CILP/S100A6/CD248/CRELD1/TGM2/CALR/SERPINB1/TLR3/SERPINA1/CLEC14A/SERPING1/FBLN2/KRT1/ORM1/ORM2/EFEMP1/ASPN/BGN/ELN/ECM1/AHSG/PLOD3/TGFB1I1/APOE/FGA/APOA4			covariate:		Covariate used in the limma model
weight	fb	GO:0031012	extracellular matrix	181	0.527344	2.08752	6.12642e-10	7.65826e-08	7.02829e-08	566	tags=31%, list=14%, signal=28%	COL3A1/COL5A2/COL1A1/COL4A1/COL8A1/LTBP1/COL1A2/COL4A2/THBS4/FBN1/SERPINH1/COL5A3/PXDN/COL5A1/PCOLCE/EMILIN1/COL4A3/ANGPTL2/F13A1/POSTN/HRNR/MXRA7/SPARC/FN1/S100A10/AZGP1/ANXA1/AMBP/COL14A1/ABI3BP/CILP/S100A6/CD248/CRELD1/TGM2/CALR/SERPINB1/TLR3/SERPINA1/CLEC14A/SERPING1/FBLN2/KRT1/ORM1/ORM2/EFEMP1/ASPN/BGN/ELN/ECM1/AHSG/PLOD3/TGFB1I1/APOE/FGA/APOA4			group:		Intervention group ("All" is GSEA run on all results irrespective of intervention group)
weight	fb	GO:0062023	collagen-containing extracellular matrix	175	0.529124	2.08543	7.00985e-10	7.65826e-08	7.02829e-08	566	tags=31%, list=14%, signal=28%	COL3A1/COL5A2/COL1A1/COL4A1/COL8A1/LTBP1/COL1A2/COL4A2/THBS4/FBN1/SERPINH1/COL5A3/PXDN/COL5A1/PCOLCE/EMILIN1/COL4A3/ANGPTL2/F13A1/POSTN/HRNR/MXRA7/SPARC/FN1/S100A10/AZGP1/ANXA1/AMBP/COL14A1/ABI3BP/CILP/S100A6/CRELD1/TGM2/CALR/SERPINB1/SERPINA1/CLEC14A/SERPING1/FBLN2/KRT1/ORM1/ORM2/EFEMP1/ASPN/BGN/ELN/ECM1/AHSG/PLOD3/TGFB1I1/APOE/FGA/APOA4			go_term:		GO identifier corresponding to the tested gene set
weight	fb	GO:0005581	collagen trimer	22	0.853289	2.35139	2.59235e-09	2.26571e-07	2.07934e-07	58	tags=50%, list=1%, signal=50%	COL3A1/COL5A2/COL1A1/COL4A1/COL8A1/COL1A2/COL4A2/COL5A3/COL5A1/EMILIN1/COL4A3			description:		Plain-text description of the GO term or pathway
weight	fb	GO:0005788	endoplasmic reticulum lumen	124	0.483091	1.8288	3.31336e-05	0.00241323	0.00221472	926	tags=39%, list=22%, signal=31%	COL3A1/COL5A2/COL1A1/COL4A1/COL8A1/LTBP1/COL1A2/COL4A2/FBN1/SERPINH1/COL5A3/COL5A1/COL4A3/FN1/COL14A1/CES2/CALR/SERPINA1/POGLUT3/SERPING1/CST3/ERO1A/CKAP4/VCPIP1/ERAP2/AHSG/PLOD3/C4A/APOE/FGA/APOA4/TXNDC5/APOL1/DNAJC10/KTN1/P4HA1/CANX/TMEM43/PDIA4/ARSA/IGFBP5/CP/RCN1/ERP44/HSPA5/CLU/LAMB1/COL6A2			setSize:		Number of genes in the GO term or pathway present in the dataset and used for enrichment testing
weight	fb	GO:0005604	basement membrane	41	0.623647	1.97301	4.89335e-05	0.00305485	0.00280356	144	tags=24%, list=3%, signal=24%	COL4A1/COL8A1/COL4A2/THBS4/FBN1/PXDN/COL5A1/COL4A3/SPARC/FN1			enrichment_score:		Raw enrichment score (ES) reflecting the degree to which genes in the set are overrepresented at the extremes of the ranked list
weight	fb	GO:0045095	keratin filament	21	0.728718	1.9936	0.000108814	0.00594395	0.00545501	613	tags=62%, list=15%, signal=53%	KRT16/KRT6A/KRT14/KRT6C/KRT2/KRT5/KRT17/KRT10/KRT77/KRT1/KRT9/KRT13/KRT71			NES:		Normalized enrichment score (NES), accounting for gene set size and multiple comparisons
weight	fb	GO:0005840	ribosome	189	0.39724	1.58087	0.000295198	0.0143335	0.0131544	1185	tags=40%, list=29%, signal=30%	RRBP1/RPL32/MRPL55/RPL19/MRPL42/MRPL27/RPL4/CALR/RPL26/RPL35/MRPL40/MRPL49/PELO/RPLP2/MRPS6/RPL15/MRPS26/APOD/RPL8/RPS29/RPL3/RPL10/MRPS31/MRPS14/MRPS7/RPLP1/RPS2/RPL17/MRPS2/GADD45GIP1/RPS4X/RPS17/RPL6/MRPS21/MRPS27/RPL18/NUFIP2/RPL31/SF1/MRPS18B/RPL36/RPS21/RPS27L/RPS24/FXR1/RPS19/ABCE1/MRPS15/RPL3L/RPL34/SRP68/RPS12/RPL14/RPL10A/RPL39/RPL28/RPL18A/RPL27A/MRPS18C/MRPL44/HBS1L/RPS10/MRPL9/RPL30/…			p-value:		Raw, unadjusted p-value for enrichment, before adjustment for multiple testing
weight	fb	GO:0098800	inner mitochondrial membrane protein complex	124	-0.378476	-1.67115	0.00064679	0.0282647	0.0259397	972	tags=39%, list=23%, signal=31%	NDUFAB1/ATP5F1B/FOXRED1/TIMM21/UQCRC1/COX5A/ROMO1/NDUFB7/ATP5PB/NDUFA11/IMMT/NDUFB5/COX5B/NDUFB2/APOO/NDUFS4/NDUFS5/ATP5MG/NDUFS7/COX7A2L/NDUFS6/MICOS13/UQCRQ/ATP5F1C/MICOS10/COX6C/NDUFA3/ATP5F1A/PHB1/NDUFV3/CYC1/NDUFB3/NDUFB1/ATP5MF/ATP5ME/NDUFB6/COX4I1/MPC1/ATP5MC1/NDUFB4/MPC2/SLC25A6/ATP5MJ/COX7A1/ATP5F1E/COX7C/UQCC3/SMDT1			adjusted p-value:		Adjusted p-value after correction for multiple testing (Benjamini–Hochberg)
vo2max	fb	GO:0098644	complex of collagen trimers	11	0.972817	2.27117	6.33957e-12	2.77039e-09	2.54917e-09	53	tags=91%, list=1%, signal=90%	COL3A1/COL5A2/COL1A1/COL4A1/COL8A1/COL1A2/COL4A2/COL5A3/COL4A3/COL5A1			q-value:		Adjusted p-values after correction for multiple testing (Storey & Tibshirani, 2003. PMID: 12883005)
vo2max	fb	GO:0030312	external encapsulating structure	181	0.526434	2.08559	4.12616e-10	6.01045e-08	5.53051e-08	567	tags=31%, list=14%, signal=28%	COL3A1/COL5A2/COL1A1/COL4A1/COL8A1/LTBP1/COL1A2/COL4A2/THBS4/FBN1/SERPINH1/COL5A3/PXDN/COL4A3/COL5A1/PCOLCE/EMILIN1/ANGPTL2/F13A1/POSTN/HRNR/MXRA7/SPARC/FN1/S100A10/AZGP1/ANXA1/AMBP/COL14A1/ABI3BP/CILP/S100A6/CRELD1/TGM2/CALR/CD248/SERPINB1/TLR3/SERPINA1/SERPING1/FBLN2/KRT1/ORM1/ORM2/EFEMP1/CLEC14A/ASPN/BGN/ELN/ECM1/AHSG/TGFB1I1/PLOD3/APOE/FGA/APOA4			rank:		Rank at which the peak enrichment score occurs in the ranked list of genes.
vo2max	fb	GO:0031012	extracellular matrix	181	0.526434	2.08559	4.12616e-10	6.01045e-08	5.53051e-08	567	tags=31%, list=14%, signal=28%	COL3A1/COL5A2/COL1A1/COL4A1/COL8A1/LTBP1/COL1A2/COL4A2/THBS4/FBN1/SERPINH1/COL5A3/PXDN/COL4A3/COL5A1/PCOLCE/EMILIN1/ANGPTL2/F13A1/POSTN/HRNR/MXRA7/SPARC/FN1/S100A10/AZGP1/ANXA1/AMBP/COL14A1/ABI3BP/CILP/S100A6/CRELD1/TGM2/CALR/CD248/SERPINB1/TLR3/SERPINA1/SERPING1/FBLN2/KRT1/ORM1/ORM2/EFEMP1/CLEC14A/ASPN/BGN/ELN/ECM1/AHSG/TGFB1I1/PLOD3/APOE/FGA/APOA4			leading_edge:	tags	Percentage of gene set members contributing to enrichment
vo2max	fb	GO:0062023	collagen-containing extracellular matrix	175	0.528377	2.08618	6.71241e-10	7.33331e-08	6.74774e-08	567	tags=31%, list=14%, signal=28%	COL3A1/COL5A2/COL1A1/COL4A1/COL8A1/LTBP1/COL1A2/COL4A2/THBS4/FBN1/SERPINH1/COL5A3/PXDN/COL4A3/COL5A1/PCOLCE/EMILIN1/ANGPTL2/F13A1/POSTN/HRNR/MXRA7/SPARC/FN1/S100A10/AZGP1/ANXA1/AMBP/COL14A1/ABI3BP/CILP/S100A6/CRELD1/TGM2/CALR/SERPINB1/SERPINA1/SERPING1/FBLN2/KRT1/ORM1/ORM2/EFEMP1/CLEC14A/ASPN/BGN/ELN/ECM1/AHSG/TGFB1I1/PLOD3/APOE/FGA/APOA4				list	Percentage of ranked list containing leading-edge subset
vo2max	fb	GO:0005581	collagen trimer	22	0.854383	2.37814	3.29887e-09	2.88321e-07	2.65299e-07	56	tags=50%, list=1%, signal=50%	COL3A1/COL5A2/COL1A1/COL4A1/COL8A1/COL1A2/COL4A2/COL5A3/COL4A3/COL5A1/EMILIN1				signal	Enrichment signal strength heuristic (combination of 'tags' and 'list').	More information
vo2max	fb	GO:0005788	endoplasmic reticulum lumen	124	0.484168	1.83069	3.7746e-05	0.00274916	0.00252964	927	tags=39%, list=22%, signal=31%	COL3A1/COL5A2/COL1A1/COL4A1/COL8A1/LTBP1/COL1A2/COL4A2/FBN1/SERPINH1/COL5A3/COL4A3/COL5A1/FN1/COL14A1/CES2/CALR/POGLUT3/SERPINA1/SERPING1/CST3/ERO1A/CKAP4/VCPIP1/ERAP2/AHSG/C4A/PLOD3/APOE/FGA/APOA4/TXNDC5/APOL1/DNAJC10/KTN1/P4HA1/CANX/TMEM43/PDIA4/ARSA/IGFBP5/CP/RCN1/ERP44/HSPA5/CLU/LAMB1/COL6A2			core_enrichment:		Proteins belonging to the leading-edge subset for this enrichment result
vo2max	fb	GO:0045095	keratin filament	21	0.746408	2.06151	5.864e-05	0.00366081	0.0033685	529	tags=62%, list=13%, signal=54%	KRT16/KRT6A/KRT14/KRT6C/KRT2/KRT5/KRT17/KRT10/KRT77/KRT1/KRT9/KRT13/KRT71
vo2max	fb	GO:0005604	basement membrane	41	0.624882	1.97564	9.32584e-05	0.00509424	0.00468746	144	tags=24%, list=3%, signal=24%	COL4A1/COL8A1/COL4A2/THBS4/FBN1/PXDN/COL4A3/COL5A1/SPARC/FN1
vo2max	fb	GO:0098800	inner mitochondrial membrane protein complex	124	-0.379438	-1.67209	0.000350144	0.0170014	0.0156439	969	tags=39%, list=23%, signal=31%	NDUFAB1/FOXRED1/ATP5F1B/TIMM21/UQCRC1/COX5A/ROMO1/NDUFB7/ATP5PB/NDUFA11/IMMT/NDUFB5/COX5B/NDUFB2/APOO/NDUFS4/NDUFS5/ATP5MG/NDUFS7/COX7A2L/NDUFS6/MICOS13/UQCRQ/ATP5F1C/MICOS10/COX6C/NDUFA3/ATP5F1A/PHB1/NDUFV3/CYC1/NDUFB3/NDUFB1/ATP5MF/ATP5ME/NDUFB6/COX4I1/MPC1/ATP5MC1/NDUFB4/MPC2/SLC25A6/ATP5MJ/COX7A1/ATP5F1E/COX7C/UQCC3/SMDT1
vo2max	fb	GO:0005840	ribosome	189	0.397731	1.58138	0.000747761	0.0326772	0.0300679	1186	tags=40%, list=29%, signal=30%	RRBP1/RPL32/MRPL55/RPL19/MRPL42/MRPL27/RPL4/CALR/RPL26/RPL35/MRPL40/MRPL49/PELO/RPLP2/MRPS6/RPL15/MRPS26/APOD/RPL8/RPS29/RPL3/RPL10/MRPS31/MRPS14/MRPS7/RPLP1/RPS2/RPL17/MRPS2/GADD45GIP1/RPS4X/RPS17/RPL6/MRPS21/MRPS27/RPL18/NUFIP2/RPL31/SF1/MRPS18B/RPL36/RPS21/RPS27L/RPS24/FXR1/RPS19/ABCE1/MRPS15/RPL3L/RPL34/SRP68/RPS12/RPL14/RPL10A/RPL39/RPL28/RPL18A/RPL27A/MRPL44/HBS1L/MRPS18C/RPS10/MRPL9/RPL30/…
vo2max	fb	GO:0045259	proton-transporting ATP synthase complex	17	-0.687301	-1.99345	0.000896434	0.0356129	0.0327692	650	tags=76%, list=16%, signal=65%	ATP5PO/PPIF/ATP5F1B/ATP5PB/ATP5MG/ATP5F1C/ATP5F1A/DMAC2L/ATP5MF/ATP5ME/ATP5MC1/ATP5MJ/ATP5F1E
training_h_w	fb	GO:0098644	complex of collagen trimers	11	0.973858	2.26428	2.57302e-12	1.12441e-09	1.02921e-09	49	tags=91%, list=1%, signal=90%	COL3A1/COL5A2/COL1A1/COL4A1/COL8A1/COL1A2/COL4A2/COL5A3/COL4A3/COL5A1
training_h_w	fb	GO:0062023	collagen-containing extracellular matrix	175	0.530626	2.09116	4.24385e-10	4.6364e-08	4.24385e-08	566	tags=31%, list=14%, signal=28%	COL3A1/COL5A2/COL1A1/COL4A1/COL8A1/LTBP1/COL1A2/COL4A2/THBS4/FBN1/SERPINH1/COL5A3/PXDN/COL4A3/COL5A1/PCOLCE/EMILIN1/ANGPTL2/F13A1/HRNR/POSTN/MXRA7/SPARC/FN1/S100A10/AZGP1/ANXA1/AMBP/ABI3BP/CILP/COL14A1/S100A6/CRELD1/TGM2/CALR/SERPINB1/SERPINA1/CLEC14A/SERPING1/FBLN2/KRT1/ORM1/ORM2/EFEMP1/ELN/ASPN/BGN/PLOD3/ECM1/AHSG/TGFB1I1/APOE/FGA/APOA4
training_h_w	fb	GO:0030312	external encapsulating structure	181	0.528542	2.09105	3.98661e-10	4.6364e-08	4.24385e-08	566	tags=31%, list=14%, signal=28%	COL3A1/COL5A2/COL1A1/COL4A1/COL8A1/LTBP1/COL1A2/COL4A2/THBS4/FBN1/SERPINH1/COL5A3/PXDN/COL4A3/COL5A1/PCOLCE/EMILIN1/ANGPTL2/F13A1/HRNR/POSTN/MXRA7/SPARC/FN1/S100A10/AZGP1/ANXA1/AMBP/ABI3BP/CILP/COL14A1/S100A6/CRELD1/TGM2/CALR/CD248/SERPINB1/TLR3/SERPINA1/CLEC14A/SERPING1/FBLN2/KRT1/ORM1/ORM2/EFEMP1/ELN/ASPN/BGN/PLOD3/ECM1/AHSG/TGFB1I1/APOE/FGA/APOA4
training_h_w	fb	GO:0031012	extracellular matrix	181	0.528542	2.09105	3.98661e-10	4.6364e-08	4.24385e-08	566	tags=31%, list=14%, signal=28%	COL3A1/COL5A2/COL1A1/COL4A1/COL8A1/LTBP1/COL1A2/COL4A2/THBS4/FBN1/SERPINH1/COL5A3/PXDN/COL4A3/COL5A1/PCOLCE/EMILIN1/ANGPTL2/F13A1/HRNR/POSTN/MXRA7/SPARC/FN1/S100A10/AZGP1/ANXA1/AMBP/ABI3BP/CILP/COL14A1/S100A6/CRELD1/TGM2/CALR/CD248/SERPINB1/TLR3/SERPINA1/CLEC14A/SERPING1/FBLN2/KRT1/ORM1/ORM2/EFEMP1/ELN/ASPN/BGN/PLOD3/ECM1/AHSG/TGFB1I1/APOE/FGA/APOA4
training_h_w	fb	GO:0005581	collagen trimer	22	0.854937	2.36086	1.78561e-09	1.56063e-07	1.42849e-07	57	tags=50%, list=1%, signal=50%	COL3A1/COL5A2/COL1A1/COL4A1/COL8A1/COL1A2/COL4A2/COL5A3/COL4A3/COL5A1/EMILIN1
training_h_w	fb	GO:0005788	endoplasmic reticulum lumen	124	0.484409	1.83295	2.40305e-05	0.00175022	0.00160203	924	tags=39%, list=22%, signal=31%	COL3A1/COL5A2/COL1A1/COL4A1/COL8A1/LTBP1/COL1A2/COL4A2/FBN1/SERPINH1/COL5A3/COL4A3/COL5A1/FN1/CES2/COL14A1/CALR/SERPINA1/POGLUT3/SERPING1/CST3/ERO1A/PLOD3/CKAP4/VCPIP1/ERAP2/AHSG/C4A/APOE/FGA/APOA4/TXNDC5/APOL1/DNAJC10/KTN1/P4HA1/CANX/TMEM43/PDIA4/ARSA/CP/RCN1/IGFBP5/ERP44/HSPA5/CLU/LAMB1/COL6A2
training_h_w	fb	GO:0045095	keratin filament	21	0.730757	2.00229	7.64011e-05	0.00476961	0.00436578	508	tags=57%, list=12%, signal=50%	KRT16/KRT6A/KRT14/KRT6C/KRT2/KRT5/KRT17/KRT10/KRT77/KRT1/KRT9/KRT13
training_h_w	fb	GO:0005604	basement membrane	41	0.625171	1.97903	9.43243e-05	0.00515247	0.00471622	145	tags=24%, list=3%, signal=24%	COL4A1/COL8A1/COL4A2/THBS4/FBN1/PXDN/COL4A3/COL5A1/SPARC/FN1
training_h_w	fb	GO:0098800	inner mitochondrial membrane protein complex	124	-0.378386	-1.67145	0.000500244	0.0242896	0.0222331	950	tags=39%, list=23%, signal=31%	NDUFAB1/ATP5F1B/FOXRED1/TIMM21/UQCRC1/COX5A/ROMO1/NDUFB7/ATP5PB/NDUFA11/IMMT/NDUFB5/COX5B/NDUFB2/APOO/NDUFS4/NDUFS5/ATP5MG/NDUFS7/COX7A2L/NDUFS6/MICOS13/UQCRQ/ATP5F1C/MICOS10/COX6C/NDUFA3/ATP5F1A/PHB1/NDUFV3/CYC1/NDUFB3/NDUFB1/ATP5MF/ATP5ME/NDUFB6/COX4I1/MPC1/ATP5MC1/NDUFB4/MPC2/SLC25A6/ATP5MJ/COX7A1/ATP5F1E/COX7C/UQCC3/SMDT1
training_h_w	fb	GO:0031901	early endosome membrane	55	0.53352	1.78372	0.000596664	0.0260742	0.0238666	1073	tags=51%, list=26%, signal=38%	FIG4/IFITM3/PLD3/ANXA1/STX12/WASHC2A/SNX21/STAM/ZMPSTE24/ABCB6/RUFY1/OSBPL6/ARF6/SNX1/DNAJC13/EHD1/SNX27/STX7/WASH3P/RABGEF1/PI4K2A/VPS33B/APPL1/VAMP3/SNX6/RABEP1/RAB5C/RAB21
training_h_w	fb	GO:0005840	ribosome	189	0.39749	1.57936	0.000758497	0.030133	0.0275817	1188	tags=40%, list=29%, signal=30%	RRBP1/RPL32/MRPL55/RPL19/MRPL42/MRPL27/RPL4/CALR/RPL26/RPL35/MRPL40/MRPL49/PELO/RPLP2/MRPS6/RPL15/MRPS26/APOD/RPL8/RPS29/RPL3/RPL10/MRPS31/MRPS14/MRPS7/RPLP1/RPS2/RPL17/MRPS2/GADD45GIP1/RPS4X/RPS17/RPL6/MRPS21/MRPS27/RPL18/NUFIP2/RPL31/SF1/MRPS18B/RPL36/RPS21/RPS27L/RPS24/FXR1/RPS19/ABCE1/MRPS15/RPL3L/RPL34/SRP68/RPS12/RPL14/RPL10A/MRPS18C/RPL39/RPL28/RPL18A/RPL27A/MRPL44/HBS1L/RPS10/MRPL9/RPL30/…
training_h_w	fb	GO:0045259	proton-transporting ATP synthase complex	17	-0.686093	-1.98118	0.0010721	0.0390422	0.0357366	655	tags=76%, list=16%, signal=65%	ATP5PO/PPIF/ATP5F1B/ATP5PB/ATP5MG/ATP5F1C/ATP5F1A/DMAC2L/ATP5MF/ATP5ME/ATP5MC1/ATP5MJ/ATP5F1E
weight	lb	GO:0070469	respirasome	76	-0.684665	-2.72009	1.76285e-14	7.70366e-12	6.0308e-12	1111	tags=80%, list=27%, signal=60%	UQCR10/NDUFS4/HIGD1A/UQCRB/NDUFS7/UQCRFS1/NDUFC2/NDUFA6/NDUFS2/CYC1/DMAC1/COX7A2/NDUFB6/NDUFV1/NDUFA2/NDUFA9/BCS1L/COX5A/NDUFB5/NDUFA8/NDUFB9/NDUFA4/COA6/UQCRC1/NNT/CYCS/NDUFB8/NDUFV2/NDUFB10/UQCRC2/NDUFA3/COX6A1/SDHB/NDUFS1/NDUFB7/NDUFS3/NDUFB3/NDUFA12/NDUFA10/UQCRQ/COX4I1/COX6A2/NDUFA13/SDHA/NDUFAB1/NDUFA5/NDUFA11/NDUFS8/C2orf69/SDHC/UQCR11/NDUFB11/NDUFS6/NDUFC1/NDUFS5/COX8A/NDUFA1/UQCRH/COX7C/…
weight	lb	GO:0005746	mitochondrial respirasome	71	-0.677154	-2.6537	3.24314e-13	5.26711e-11	4.12335e-11	1111	tags=80%, list=27%, signal=60%	SURF1/UQCR10/NDUFS4/UQCRB/NDUFS7/UQCRFS1/NDUFC2/NDUFA6/NDUFS2/CYC1/DMAC1/COX7A2/NDUFB6/NDUFV1/NDUFA2/NDUFA9/BCS1L/COX5A/NDUFB5/NDUFA8/NDUFB9/NDUFA4/UQCRC1/NNT/NDUFB8/NDUFV2/NDUFB10/UQCRC2/NDUFA3/COX6A1/SDHB/NDUFS1/NDUFB7/NDUFS3/NDUFB3/NDUFA12/NDUFA10/UQCRQ/COX4I1/COX6A2/NDUFA13/SDHA/NDUFAB1/NDUFA5/NDUFA11/NDUFS8/SDHC/UQCR11/NDUFB11/NDUFS6/NDUFC1/NDUFS5/COX8A/NDUFA1/UQCRH/COX7C/COX6B1
weight	lb	GO:1990204	oxidoreductase complex	92	-0.634304	-2.59926	3.61586e-13	5.26711e-11	4.12335e-11	1184	tags=75%, list=28%, signal=55%	RAC1/GLDC/P4HA1/UQCR10/IDH3B/NDUFS4/UQCRB/NDUFS7/UQCRFS1/PDHA1/NDUFC2/NDUFA6/OGDH/NDUFS2/CYC1/DMAC1/RRM1/BCKDHA/PDHX/NDUFB6/NDUFV1/NDUFA2/NDUFA9/BCS1L/IDH3G/NDUFB5/NDUFA8/NDUFB9/CAT/PDK2/NDUFA4/UQCRC1/ABHD11/NDUFB8/NDUFV2/PDHB/NDUFB10/UQCRC2/NDUFA3/SDHB/BCKDHB/NDUFS1/NDUFB7/NDUFS3/NDUFB3/NDUFA12/NDUFA10/UQCRQ/DLD/NDUFA13/SDHA/HSD17B8/NDUFAB1/NDUFA5/NDUFA11/DLST/NDUFS8/CBR4/SDHC/GPD1L/UQCR11/NDUFB…
weight	lb	GO:0098803	respiratory chain complex	69	-0.685991	-2.67169	4.83306e-13	5.28012e-11	4.13354e-11	1111	tags=81%, list=27%, signal=60%	UQCR10/NDUFS4/UQCRB/NDUFS7/UQCRFS1/NDUFC2/NDUFA6/NDUFS2/CYC1/DMAC1/COX7A2/NDUFB6/NDUFV1/NDUFA2/NDUFA9/BCS1L/COX5A/NDUFB5/NDUFA8/NDUFB9/NDUFA4/COA6/UQCRC1/NDUFB8/NDUFV2/NDUFB10/UQCRC2/NDUFA3/COX6A1/SDHB/NDUFS1/NDUFB7/NDUFS3/NDUFB3/NDUFA12/NDUFA10/UQCRQ/COX4I1/COX6A2/NDUFA13/SDHA/NDUFAB1/NDUFA5/NDUFA11/NDUFS8/SDHC/UQCR11/NDUFB11/NDUFS6/NDUFC1/NDUFS5/COX8A/NDUFA1/UQCRH/COX7C/COX6B1
weight	lb	GO:0098800	inner mitochondrial membrane protein complex	124	-0.569747	-2.45079	2.32882e-12	2.03538e-10	1.5934e-10	1175	tags=67%, list=28%, signal=49%	APOO/ATP5F1A/ATP5F1C/IMMT/UQCR10/NDUFS4/UQCRB/SPG7/PHB1/NDUFS7/UQCRFS1/ATP5F1D/NDUFC2/NDUFA6/MTX1/NDUFS2/TIMM50/ATP5F1B/CYC1/DMAC1/ATP5PD/ATP5ME/COX7A2/NDUFB6/NDUFV1/NDUFA2/TIMM21/NDUFA9/MTX2/BCS1L/APOOL/ATP5MK/ATP5MG/COX5A/NDUFB5/NDUFA8/NDUFB9/CHCHD10/TIMM9/ATP5PB/NDUFA4/UQCRC1/NDUFB8/NDUFV2/NDUFB10/UQCRC2/ATP5PO/NDUFA3/COX6A1/SDHB/ATP5MF/NDUFS1/NDUFB7/NDUFS3/NDUFB3/NDUFA12/NDUFA10/UQCRQ/COX4I1/…
weight	lb	GO:0022626	cytosolic ribosome	96	0.586797	2.40623	8.96348e-10	6.5284e-08	5.11075e-08	920	tags=60%, list=22%, signal=48%	NHP2/RSL1D1/EIF2D/RPL3/RPS26/RPS27/RPL7A/RPL28/RPL35A/RPL26/RPL22/RPS24/RPS15/RPS23/RPS28/EEF1A1/RPS6/RPS27L/RPS17/ETF1/RPS7/RPL13/RPL32/RPL31/RPS9/RPS11/RPS15A/RPL5/RPL18A/RPS12/RPL4/RPL8/RPL36/RPL37A/RPS16/RPL13A/GCN1/RPL6/RPS5/RPS18/RPL12/RPL10A/RPLP0/RPS14/RPL19/RPL24/RPL14/RPS21/SNU13/RPL27A/RPL27/RPL21/RPL17/RPS4X/DHX29/FAU/RPLP2/RPL7
weight	lb	GO:0005747	mitochondrial respiratory chain complex I	41	-0.68427	-2.40394	1.43782e-08	6.98143e-07	5.46541e-07	1088	tags=83%, list=26%, signal=62%	NDUFS4/NDUFS7/NDUFC2/NDUFA6/NDUFS2/DMAC1/NDUFB6/NDUFV1/NDUFA2/NDUFA9/NDUFB5/NDUFA8/NDUFB9/NDUFA4/NDUFB8/NDUFV2/NDUFB10/NDUFA3/NDUFS1/NDUFB7/NDUFS3/NDUFB3/NDUFA12/NDUFA10/NDUFA13/NDUFAB1/NDUFA5/NDUFA11/NDUFS8/NDUFB11/NDUFS6/NDUFC1/NDUFS5/NDUFA1
weight	lb	GO:0030964	NADH dehydrogenase complex	41	-0.68427	-2.40394	1.43782e-08	6.98143e-07	5.46541e-07	1088	tags=83%, list=26%, signal=62%	NDUFS4/NDUFS7/NDUFC2/NDUFA6/NDUFS2/DMAC1/NDUFB6/NDUFV1/NDUFA2/NDUFA9/NDUFB5/NDUFA8/NDUFB9/NDUFA4/NDUFB8/NDUFV2/NDUFB10/NDUFA3/NDUFS1/NDUFB7/NDUFS3/NDUFB3/NDUFA12/NDUFA10/NDUFA13/NDUFAB1/NDUFA5/NDUFA11/NDUFS8/NDUFB11/NDUFS6/NDUFC1/NDUFS5/NDUFA1
weight	lb	GO:0045271	respiratory chain complex I	41	-0.68427	-2.40394	1.43782e-08	6.98143e-07	5.46541e-07	1088	tags=83%, list=26%, signal=62%	NDUFS4/NDUFS7/NDUFC2/NDUFA6/NDUFS2/DMAC1/NDUFB6/NDUFV1/NDUFA2/NDUFA9/NDUFB5/NDUFA8/NDUFB9/NDUFA4/NDUFB8/NDUFV2/NDUFB10/NDUFA3/NDUFS1/NDUFB7/NDUFS3/NDUFB3/NDUFA12/NDUFA10/NDUFA13/NDUFAB1/NDUFA5/NDUFA11/NDUFS8/NDUFB11/NDUFS6/NDUFC1/NDUFS5/NDUFA1
weight	lb	GO:0030684	preribosome	33	0.713316	2.36425	2.47612e-07	1.08206e-05	8.47093e-06	1102	tags=88%, list=27%, signal=65%	BYSL/RSL1D1/PDCD11/FBL/RPS27/WDR3/RPS24/RPS23/RPS28/RPS6/RPS17/XRCC5/RPS7/RPS9/RPS11/RPS15A/RPS12/RPS16/NOP56/RPS5/RPS14/PRKDC/SNU13/NOP58/RPS4X/EIF6/RPS13/RPS3A/RPS19
weight	lb	GO:0032040	small-subunit processome	28	0.725232	2.30792	5.47919e-07	2.17673e-05	1.70405e-05	850	tags=82%, list=20%, signal=66%	PDCD11/FBL/RPS27/WDR3/RPS24/RPS23/RPS28/RPS6/RPS17/XRCC5/RPS7/RPS9/RPS11/RPS15A/RPS12/RPS16/NOP56/RPS5/RPS14/PRKDC/SNU13/NOP58/RPS4X
weight	lb	GO:0022625	cytosolic large ribosomal subunit	46	0.631433	2.24392	1.71405e-06	6.242e-05	4.88655e-05	920	tags=70%, list=22%, signal=55%	NHP2/RSL1D1/RPL3/RPL7A/RPL28/RPL35A/RPL26/RPL22/RPL13/RPL32/RPL31/RPL5/RPL18A/RPL4/RPL8/RPL36/RPL37A/RPL13A/RPL6/RPL12/RPL10A/RPLP0/RPL19/RPL24/RPL14/SNU13/RPL27A/RPL27/RPL21/RPL17/RPLP2/RPL7
weight	lb	GO:0005840	ribosome	189	0.410455	1.86473	2.59052e-06	8.70815e-05	6.81717e-05	939	tags=39%, list=23%, signal=32%	RRBP1/NHP2/RSL1D1/EIF2D/RPL3/MRPS6/RPS26/EIF2AK2/RPS27/RPL7A/RPL28/RPL35A/MRPL42/RPL26/MRPL10/RPL22/RPS24/RPS15/RPS23/MRPS34/RPS28/EEF1A1/RPS6/RPS27L/RPS17/ETF1/RPS7/RPL13/RPL32/RPL31/MRPL23/RPS9/RPS11/RPS15A/RPL5/RPL18A/RPS12/RPL4/RPL8/RPL36/RPL37A/RPS16/MRPL2/RPL13A/GCN1/RPL6/RPS5/RPS18/RPL12/RPL10A/RPLP0/MRPS30/RPS14/RPL19/RPL24/RPL14/MRPS16/RPS21/MRPS14/SNU13/APEX1/RPL27A/RPL27/SRP68/RPL21/RP…
weight	lb	GO:0022627	cytosolic small ribosomal subunit	39	0.624914	2.14183	1.07892e-05	0.000331195	0.000259276	1164	tags=72%, list=28%, signal=52%	EIF2D/RPS26/RPS27/RPS24/RPS15/RPS23/RPS28/RPS6/RPS27L/RPS17/RPS7/RPS9/RPS11/RPS15A/RPS12/RPS16/RPS5/RPS18/RPS14/RPS21/RPS4X/DHX29/FAU/RPS13/RPS3A/RPS19/RPS20/RPS3
weight	lb	GO:0044391	ribosomal subunit	163	0.415471	1.84966	1.13682e-05	0.000331195	0.000259276	939	tags=41%, list=23%, signal=33%	NHP2/RSL1D1/EIF2D/RPL3/MRPS6/RPS26/RPS27/RPL7A/RPL28/RPL35A/MRPL42/RPL26/MRPL10/RPL22/RPS24/RPS15/RPS23/MRPS34/RPS28/RPS6/RPS27L/RPS17/RPS7/RPL13/RPL32/RPL31/MRPL23/RPS9/RPS11/RPS15A/RPL5/RPL18A/RPS12/RPL4/RPL8/RPL36/RPL37A/RPS16/MRPL2/RPL13A/RPL6/RPS5/RPS18/RPL12/RPL10A/RPLP0/MRPS30/RPS14/RPL19/RPL24/RPL14/MRPS16/RPS21/MRPS14/SNU13/RPL27A/RPL27/RPL21/RPL17/RPS4X/NPM1/DHX29/MRPL30/FAU/RPLP2/RPL7/…
weight	lb	GO:0070069	cytochrome complex	26	-0.681763	-2.1595	2.0786e-05	0.000567717	0.000444437	1111	tags=77%, list=27%, signal=57%	UQCR10/UQCRB/UQCRFS1/CYC1/COX7A2/BCS1L/COX5A/NDUFA4/COA6/UQCRC1/UQCRC2/COX6A1/UQCRQ/COX4I1/COX6A2/UQCR11/COX8A/UQCRH/COX7C/COX6B1
weight	lb	GO:0098797	plasma membrane protein complex	125	0.434149	1.85963	2.55801e-05	0.000657559	0.000514769	987	tags=38%, list=24%, signal=30%	ATP1A4/CHRNB1/ABHD12/ATP6V0D1/CD74/NCSTN/KCNA7/CORO1C/VAMP2/AP2S1/CAV3/CDH15/GNAQ/ATP1A1/ITGA5/SLC3A2/FKBP1A/C8G/GNAI3/SNTB1/ABCB6/B2M/CLTC/AHNAK/AP2A1/UTRN/CLTB/KCNQ5/CTTN/LRP1/ANXA2/SGCA/EMILIN1/CEACAM1/AP2M1/RNF31/ITGA2B/CTNNB1/AP2A2/ATP1A2/ATP1B4/S100A10/KHDRBS1/GNA11/JUP/ITGB1/SGCG
weight	lb	GO:0071013	catalytic step 2 spliceosome	53	0.550626	2.00959	3.92199e-05	0.000952173	0.000745408	1266	tags=68%, list=30%, signal=48%	SNRPF/U2AF1/RBMX/SNW1/PNN/SF3A3/SF3B1/SRSF1/HNRNPC/PRPF19/SF3A2/SRRM2/PABPC1/SNRPB/SRRM1/HNRNPA1/SNRPE/CDC5L/SF3A1/PRPF8/SNRNP40/SF3B3/HNRNPF/SNRNP200/SNRPD3/HNRNPU/HNRNPK/HNRNPM/RALY/SNRPD1/HNRNPA3/DDX5/SNRPA1/RBM8A/MTREX/EIF4A3
weight	lb	GO:0031253	cell projection membrane	81	0.464139	1.84086	0.000143668	0.00330436	0.00258681	986	tags=43%, list=24%, signal=34%	PODXL/THY1/EPB41L3/CD44/CORO1C/RAB8A/ARF4/AKT2/TWF1/ITGA5/EZR/CSPG4/EEF1A1/MFSD10/UTRN/CLTB/MSN/ACE/MACF1/TPM1/CEACAM1/PAK1/SPTBN1/ARPC2/DIAPH1/MTMR6/CTNNB1/EHD1/KSR1/SLC27A4/MAPT/MAPRE1/STX4/ARF6/ITGB1
weight	lb	GO:0005681	spliceosomal complex	97	0.439323	1.8072	0.000178285	0.00389552	0.00304961	1266	tags=60%, list=30%, signal=43%	SRSF2/SNRPF/U2AF1/LGALS3/RBMX/PRPF4/IK/LSM6/DDX42/RBM17/SNW1/SMU1/PNN/SF3A3/SF3B1/DDX46/TRA2A/SRSF1/SNRPC/HNRNPC/LSM4/PRPF19/SF3A2/SRRM2/PABPC1/NCL/SNRPB/SRRM1/HNRNPA1/YBX1/SNRPE/CDC5L/SNU13/SF3A1/UPF1/PRPF8/SNRNP40/SF3B3/HNRNPF/SNRNP200/SNRPD3/HNRNPU/HNRNPK/DHX15/HNRNPM/RALY/SNRPD1/HNRNPA3/DDX5/DDX39B/USP39/SNRPA1/RBM8A/CLNS1A/PRPF31/TRA2B/MTREX/EIF4A3
weight	lb	GO:0045277	respiratory chain complex IV	16	-0.715063	-1.9894	0.000266481	0.00530156	0.00415032	809	tags=69%, list=19%, signal=56%	COX7A2/COX5A/NDUFA4/COA6/UQCRC2/COX6A1/COX4I1/COX6A2/COX8A/COX7C/COX6B1
weight	lb	GO:0140534	endoplasmic reticulum protein-containing complex	66	0.484002	1.85024	0.000266898	0.00530156	0.00415032	838	tags=41%, list=20%, signal=33%	PPIB/DAD1/CAMLG/TAP1/SPCS2/HSP90B1/SEC61A1/FKBP1A/SPCS3/MAGT1/B2M/KRTCAP2/DERL1/HSPA5/P4HB/RINT1/SSR4/STT3A/EMC7/HYOU1/SEC61B/PDIA3/EMC3/GANAB/EMC1/SRPRB/TAP2
weight	lb	GO:0015030	Cajal body	23	0.659163	2.00071	0.000427785	0.00734607	0.00575087	568	tags=52%, list=14%, signal=45%	NHP2/UBL5/U2AF1/PRPF4/DDX42/FBL/EWSR1/DDX46/DKC1/SNRPC/SART3/SRRM2
weight	lb	GO:0005777	peroxisome	66	-0.465834	-1.79975	0.000446898	0.00734607	0.00575087	931	tags=41%, list=22%, signal=32%	FIS1/ACSL1/HSD17B4/MAVS/NUDT19/VWA8/GRHPR/CAT/PRDX5/PTGR3/EPHX2/IDH1/RIDA/CRAT/ECI2/ISOC1/EHHADH/ECH1/IDH2/HSDL2/IDI1/MUL1/ACOX2/MLYCD/SOD1/IDI2/PXMP2
weight	lb	GO:0042579	microbody	66	-0.465834	-1.79975	0.000446898	0.00734607	0.00575087	931	tags=41%, list=22%, signal=32%	FIS1/ACSL1/HSD17B4/MAVS/NUDT19/VWA8/GRHPR/CAT/PRDX5/PTGR3/EPHX2/IDH1/RIDA/CRAT/ECI2/ISOC1/EHHADH/ECH1/IDH2/HSDL2/IDI1/MUL1/ACOX2/MLYCD/SOD1/IDI2/PXMP2
weight	lb	GO:0005802	trans-Golgi network	70	0.460664	1.78029	0.000484351	0.00734607	0.00575087	908	tags=39%, list=22%, signal=31%	SLC66A2/POSTN/PLOD3/PREPL/CD74/AP4B1/PI4K2A/RAB8A/ARL5A/VAMP2/GBA1/M6PR/SCAMP1/CLTC/BPNT2/CLTCL1/CLTB/ARL1/EIPR1/AP1B1/IGF2R/TGFBI/MYO18A/MYO1B/CHID1/SNX9/YIPF5
weight	lb	GO:0005938	cell cortex	131	0.400694	1.72808	0.000391333	0.00734607	0.00575087	1156	tags=42%, list=28%, signal=31%	IQGAP2/SEPTIN6/CORO1A/OSBPL8/EXOC6B/MARCKS/GSN/CORO1C/CTSZ/EXOC1/FGB/AGTRAP/ACTN3/ASPH/AKT2/EZR/COBL/EXOC3/TPM4/PFN1/SEPTIN9/EEF1A1/MYADM/ACTR1A/SPTB/CLTB/TNFAIP2/CTTN/CAP1/DCTN4/NCL/ACTR2/AKAP12/SPTBN1/MYH9/DBN1/SEPTIN11/CTNNB1/SPTAN1/SNX9/MAPRE1/PLA2G4C/SPTBN2/DYNC1H1/ARF6/TMOD1/IQGAP1/SEPTIN7/PTK2/POTEF/EXOC7/DBNL/DCTN1/HAX1/ARHGEF7
weight	lb	GO:0005765	lysosomal membrane	147	0.391803	1.72006	0.000487496	0.00734607	0.00575087	726	tags=30%, list=17%, signal=26%	CHMP1B/ATP6V0D1/ACP2/ANKFY1/CD74/NCSTN/PI4K2A/VPS33B/CKAP4/AP2S1/GBA1/AP3M1/IFITM3/MYL11/GNAQ/SLC3A2/M6PR/GNAI3/LNPEP/SEH1L/ABCB6/MAGT1/DNAJC13/B2M/EEF1A1/LAMTOR3/CLTC/VAPA/AHNAK/PLD3/CDIP1/AP2A1/COL6A1/LAMTOR1/SEC13/LRP1/SNAPIN/ANXA2/AP1B1/SPAG9/CD63/AP2M1/ABCD1/LAMTOR2
weight	lb	GO:0098852	lytic vacuole membrane	147	0.391803	1.72006	0.000487496	0.00734607	0.00575087	726	tags=30%, list=17%, signal=26%	CHMP1B/ATP6V0D1/ACP2/ANKFY1/CD74/NCSTN/PI4K2A/VPS33B/CKAP4/AP2S1/GBA1/AP3M1/IFITM3/MYL11/GNAQ/SLC3A2/M6PR/GNAI3/LNPEP/SEH1L/ABCB6/MAGT1/DNAJC13/B2M/EEF1A1/LAMTOR3/CLTC/VAPA/AHNAK/PLD3/CDIP1/AP2A1/COL6A1/LAMTOR1/SEC13/LRP1/SNAPIN/ANXA2/AP1B1/SPAG9/CD63/AP2M1/ABCD1/LAMTOR2
weight	lb	GO:0005751	mitochondrial respiratory chain complex IV	15	-0.710078	-1.94606	0.000602784	0.00878055	0.00687385	809	tags=67%, list=19%, signal=54%	COX7A2/COX5A/NDUFA4/UQCRC2/COX6A1/COX4I1/COX6A2/COX8A/COX7C/COX6B1
weight	lb	GO:0005758	mitochondrial intermembrane space	55	-0.487875	-1.82293	0.000767435	0.0108184	0.00846915	652	tags=53%, list=16%, signal=45%	TIMM10B/AIFM1/DIABLO/TRAP1/OPA1/IMMT/THEM4/TIMM13/MIX23/CHCHD7/NDUFA8/CHCHD10/TIMM9/MYOC/COA6/CPOX/CYCS/OMA1/NDUFS1/NDUFB7/SIRT5/TIMM8B/SUOX/PARK7/UQCC2/CHCHD4/NDUFS5/SOD1/COX19
weight	lb	GO:0015935	small ribosomal subunit	70	0.449106	1.73562	0.000837421	0.011436	0.00895269	886	tags=41%, list=21%, signal=33%	EIF2D/MRPS6/RPS26/RPS27/MRPL42/RPS24/RPS15/RPS23/MRPS34/RPS28/RPS6/RPS27L/RPS17/RPS7/RPS9/RPS11/RPS15A/RPS12/RPS16/RPS5/RPS18/RPS14/MRPS16/RPS21/MRPS14/RPS4X/NPM1/DHX29/FAU
weight	lb	GO:0005788	endoplasmic reticulum lumen	124	0.387373	1.65746	0.00096467	0.0127746	0.0100006	817	tags=35%, list=20%, signal=29%	COL5A2/SERPINH1/ERLEC1/FN1/PLOD3/COLGALT1/ERAP2/PPIB/TNC/LTBP1/COL14A1/CTSZ/CKAP4/TMEM43/FGG/COL5A1/HSP90B1/COL18A1/POGLUT3/VCAN/FGA/COL6A3/B2M/COL6A2/HSPA5/COL1A1/COL1A2/THBS1/ARSB/P4HB/COL6A1/MINPP1/APOB/IGFBP5/TXNDC5/PDIA4/SELENOF/HYOU1/COL15A1/PDIA3/KTN1/GANAB/ADAM10
weight	lb	GO:0005791	rough endoplasmic reticulum	33	0.563257	1.86689	0.00100113	0.0128674	0.0100733	833	tags=45%, list=20%, signal=37%	PLOD3/SEC62/RPS26/CKAP4/TMCC1/SEC61A1/RPS23/RPS28/RPL4/SSR4/RPL6/SEC61B/RPS21/RPL27/SRPRB
weight	lb	GO:0005581	collagen trimer	22	0.617781	1.85061	0.00184292	0.0230101	0.0180135	741	tags=59%, list=18%, signal=49%	COL5A2/COL14A1/C1QB/COL5A1/COL18A1/COL6A3/COL6A2/COL1A1/COL1A2/COL6A1/C1QC/EMILIN1/COL15A1
weight	lb	GO:0030117	membrane coat	52	0.473757	1.72288	0.0019914	0.0231396	0.0181148	1003	tags=46%, list=24%, signal=35%	CHMP1B/AP4B1/AP2S1/AP3M1/CLTC/ARCN1/COPB1/AP2A1/CLTCL1/CLTB/KCNQ5/COPA/SEC13/AP1B1/SAR1A/COPZ2/IGF2R/AP2M1/COPZ1/SCYL1/AP2A2/COPB2/PDCD6/TMED7
weight	lb	GO:0048475	coated membrane	52	0.473757	1.72288	0.0019914	0.0231396	0.0181148	1003	tags=46%, list=24%, signal=35%	CHMP1B/AP4B1/AP2S1/AP3M1/CLTC/ARCN1/COPB1/AP2A1/CLTCL1/CLTB/KCNQ5/COPA/SEC13/AP1B1/SAR1A/COPZ2/IGF2R/AP2M1/COPZ1/SCYL1/AP2A2/COPB2/PDCD6/TMED7
weight	lb	GO:0015934	large ribosomal subunit	96	0.404027	1.65676	0.00201214	0.0231396	0.0181148	939	tags=42%, list=23%, signal=33%	NHP2/RSL1D1/RPL3/RPL7A/RPL28/RPL35A/MRPL42/RPL26/MRPL10/RPL22/RPL13/RPL32/RPL31/MRPL23/RPL5/RPL18A/RPL4/RPL8/RPL36/RPL37A/MRPL2/RPL13A/RPL6/RPL12/RPL10A/RPLP0/MRPS30/RPL19/RPL24/RPL14/SNU13/RPL27A/RPL27/RPL21/RPL17/NPM1/MRPL30/RPLP2/RPL7/MRPL24
weight	lb	GO:0005774	vacuolar membrane	160	0.352277	1.56533	0.00211632	0.0237136	0.0185642	699	tags=28%, list=17%, signal=24%	CHMP1B/ATP6V0D1/ACP2/ANKFY1/CD74/NCSTN/PI4K2A/VPS33B/CKAP4/AP2S1/GBA1/AP3M1/IFITM3/MYL11/GNAQ/SLC3A2/M6PR/MAP1LC3A/GNAI3/LNPEP/SEH1L/ABCB6/MAGT1/DNAJC13/B2M/EEF1A1/LAMTOR3/CLTC/VAPA/AHNAK/PLD3/CDIP1/AP2A1/COL6A1/LAMTOR1/SEC13/LRP1/SNAPIN/ANXA2/AP1B1/SPAG9/CD63/AP2M1/ABCD1
weight	lb	GO:0098791	Golgi apparatus subcompartment	88	0.42039	1.69289	0.00220165	0.024053	0.0188299	1151	tags=47%, list=28%, signal=34%	SLC66A2/POSTN/PLOD3/PREPL/CD74/AP4B1/PI4K2A/RAB8A/GPR89A/ARL5A/VAMP2/GBA1/GOLGA2/M6PR/SCAMP1/CLTC/BPNT2/CLTCL1/CLTB/BCAP31/ARL1/EIPR1/AP1B1/TRAPPC4/IGF2R/TGFBI/MYO18A/MYO1B/CHID1/SNX9/RASIP1/YIPF5/STX4/NSF/VAMP3/RAB13/OSBP/AP1M1/GOLGA3/TRAPPC9/ATG9A
weight	lb	GO:0005635	nuclear envelope	197	0.334623	1.52847	0.00238218	0.0253906	0.019877	720	tags=22%, list=17%, signal=19%	MVP/CHMP1B/GTF3C3/NUCB2/PLPP7/RTN4/S100A6/MX1/LMNB1/RAE1/TMEM201/OSBPL8/AAAS/DMPK/RRP12/CCAR1/TMEM43/LRRC59/NUP35/GNAQ/LMO7/AGFG1/WDR3/NUP107/CLIC1/SEH1L/DNAJC2/MFSD10/VAPA/IPO9/TUBB/MYOF/MTDH/MGST2/CEPT1/SEC13/NUP88/SYNE1/ZMPSTE24/IGF2R/ABCF1/LMNA/PAK1/AKAP6
weight	lb	GO:0031252	cell leading edge	147	0.366601	1.60942	0.00247515	0.0257534	0.020161	1164	tags=41%, list=28%, signal=30%	PODXL/IQGAP2/THY1/S100A6/EPB41L3/CORO1A/GSN/VIM/CD44/CORO1C/ARF4/BRK1/CORO1B/ABI1/AKT2/TWF1/ITGA5/EZR/COBL/TUBG1/AAK1/CSPG4/ABLIM1/EEF1A1/MYADM/WASF2/ENAH/INPPL1/CAPG/CTTN/P4HB/MACF1/TPM1/PABPC1/PAK1/SPTBN1/MYH9/ARPC2/DIAPH1/BCAR1/MTMR6/CTNNB1/KSR1/SNX9/ARPC3/MAPT/ARPC5/STX4/ARF6/ITGB1/IQGAP1/SLK/S100A11/NCKAP1/RAB13/DBNL/DCTN1/HAX1/ARHGEF7/RPS3
weight	lb	GO:0031904	endosome lumen	12	0.732296	1.86851	0.00287598	0.029228	0.0228811	748	tags=58%, list=18%, signal=48%	AP4B1/LGMN/LNPEP/B2M/APOB/CD63/PTPN1
weight	lb	GO:0099572	postsynaptic specialization	84	0.406284	1.62099	0.00376163	0.0373598	0.0292471	1232	tags=48%, list=30%, signal=34%	DCLK1/CHRNB1/RTN4/CPEB4/RAB8A/ADD2/RPS27/ABI1/ATP1A1/DVL1/HOMER3/MAP1B/RPL8/RPL6/RPS18/EIF3E/SPTBN1/RPL12/RPLP0/DBN1/RPS14/RPL14/SEPTIN11/ADAM10/CTNNB1/ERBIN/STRN/CAP2/RPL7/NSF/HNRNPD/ADD1/RPS13/RPS19/DBNL/RPS3/EIF3A/PAK2/RPS25/VPS35
weight	lb	GO:0005882	intermediate filament	46	0.488207	1.73494	0.00404613	0.0392924	0.03076	583	tags=35%, list=14%, signal=30%	NES/KRT9/LMNB1/SYNC/VIM/KRT17/KRT1/PNN/PKP1/DES/KRT78/KRT86/KRT5/KRT14/MACF1/CSNK1A1
weight	lb	GO:0045239	tricarboxylic acid cycle enzyme complex	15	-0.657971	-1.80325	0.00424792	0.0403553	0.0315921	1432	tags=100%, list=34%, signal=66%	IDH3A/BCKDK/IDH3B/OGDH/BCKDHA/SUCLG2/IDH3G/ABHD11/FH/BCKDHB/SUCLA2/DLD/DLST/SUCLG1
weight	lb	GO:0071782	endoplasmic reticulum tubular network	14	0.701031	1.86495	0.00502411	0.0426961	0.0334247	321	tags=36%, list=8%, signal=33%	RTN4/OSBPL8/ATL3/ASPH/REEP1
weight	lb	GO:0005750	mitochondrial respiratory chain complex III	11	-0.705817	-1.76719	0.00491836	0.0426961	0.0334247	1111	tags=91%, list=27%, signal=67%	UQCR10/UQCRB/UQCRFS1/CYC1/BCS1L/UQCRC1/UQCRC2/UQCRQ/UQCR11/UQCRH
weight	lb	GO:0045275	respiratory chain complex III	11	-0.705817	-1.76719	0.00491836	0.0426961	0.0334247	1111	tags=91%, list=27%, signal=67%	UQCR10/UQCRB/UQCRFS1/CYC1/BCS1L/UQCRC1/UQCRC2/UQCRQ/UQCR11/UQCRH
weight	lb	GO:0005782	peroxisomal matrix	29	-0.534614	-1.7349	0.00510304	0.0426961	0.0334247	839	tags=45%, list=20%, signal=36%	HSD17B4/NUDT19/GRHPR/CAT/PRDX5/EPHX2/IDH1/CRAT/ECI2/EHHADH/ECH1/ACOX2/MLYCD
weight	lb	GO:0031907	microbody lumen	29	-0.534614	-1.7349	0.00510304	0.0426961	0.0334247	839	tags=45%, list=20%, signal=36%	HSD17B4/NUDT19/GRHPR/CAT/PRDX5/EPHX2/IDH1/CRAT/ECI2/EHHADH/ECH1/ACOX2/MLYCD
weight	lb	GO:0031970	organelle envelope lumen	59	-0.434346	-1.64768	0.00517825	0.0426961	0.0334247	652	tags=32%, list=16%, signal=28%	NDUFA8/CHCHD10/TIMM9/MYOC/COA6/CPOX/CYCS/OMA1/NDUFS1/NDUFB7/SIRT5/TIMM8B/SUOX/PARK7/UQCC2/CHCHD4/NDUFS5/SOD1/COX19
weight	lb	GO:0098857	membrane microdomain	90	0.392172	1.59001	0.00472255	0.0426961	0.0334247	641	tags=24%, list=15%, signal=21%	ATP1A4/PODXL/SERPINH1/THY1/BTK/PI4K2A/CORO1C/ADD2/CAV3/CDH15/ATP1A1/EZR/MYADM/CAVIN4/AHNAK/TUBB/MYOF/ERLIN1/LAMTOR1/ANXA2/CAVIN3/SGCA
weight	lb	GO:0045121	membrane raft	89	0.394403	1.59418	0.0055205	0.0446752	0.034974	641	tags=25%, list=15%, signal=21%	ATP1A4/PODXL/SERPINH1/THY1/BTK/PI4K2A/CORO1C/ADD2/CAV3/CDH15/ATP1A1/EZR/MYADM/CAVIN4/AHNAK/TUBB/MYOF/ERLIN1/LAMTOR1/ANXA2/CAVIN3/SGCA
weight	lb	GO:0031256	leading edge membrane	48	0.470718	1.68624	0.00563834	0.0447683	0.0350468	986	tags=44%, list=24%, signal=34%	THY1/EPB41L3/CD44/CORO1C/ARF4/AKT2/TWF1/ITGA5/EZR/CSPG4/EEF1A1/MACF1/TPM1/PAK1/SPTBN1/DIAPH1/MTMR6/KSR1/MAPT/STX4/ITGB1
weight	lb	GO:0001726	ruffle	66	0.430828	1.64697	0.00573689	0.0447683	0.0350468	1218	tags=52%, list=29%, signal=37%	PODXL/S100A6/CORO1C/ARF4/AKT2/TWF1/ITGA5/EZR/COBL/CSPG4/EEF1A1/MYADM/WASF2/CAPG/CTTN/MACF1/TPM1/PAK1/MYH9/DIAPH1/BCAR1/MTMR6/KSR1/SNX9/ARF6/ITGB1/IQGAP1/S100A11/NCKAP1/DBNL/ARHGEF7/RPS3/MTMR9/TLN1
weight	lb	GO:0062023	collagen-containing extracellular matrix	175	0.328285	1.47415	0.00592651	0.0454366	0.03557	518	tags=25%, list=12%, signal=22%	COL5A2/POSTN/PCOLCE/SERPINH1/FN1/PLOD3/S100A6/ABI3BP/ANGPTL2/LGALS3/TNC/PXDN/S100A4/LTBP1/THBS4/COL14A1/CTSZ/KRT1/C1QB/PRSS1/FGB/ELANE/FGG/FMOD/ANXA1/COL5A1/HSP90B1/ITIH1/COL18A1/LAMA4/VCAN/FGA/CSPG4/COL6A3/FREM2/FBLN1/COL6A2/TGM2/COL1A1/COL1A2/THBS1/CTSG/CRELD1
weight	lb	GO:0098794	postsynapse	172	0.32919	1.47606	0.00627697	0.0472937	0.0370239	1184	tags=41%, list=28%, signal=30%	DCLK1/CHRNB1/RTN4/CPEB4/RAB8A/C1QB/ARF4/ADD2/AP2S1/PRKAR1B/RPS27/ABI1/ATP1A1/ITGA5/DVL1/HOMER3/SPTB/AP2A1/UTRN/MAP1B/CLTB/PALMD/CTTN/SYNE1/RPL8/ANK2/C1QC/TRIO/TRAPPC4/RPL6/AP2M1/ELAVL1/RPS18/EIF3E/SPTBN1/RPL12/RPLP0/DBN1/RPS14/RPL14/SEPTIN11/PURA/KCTD12/ADAM10/CTNNB1/AP2A2/ERBIN/STRN/ATP1A2/CAP2/MAPT/RPL7/SPTBN2/STX4/ARF6/ITGB1/PPP1CC/NSF/HNRNPD/ADD1/RPS13/EEA1/PTK2/RPS19/DBNL/ARHGEF7/ANK3/RPS3/E…
vo2max	lb	GO:0070469	respirasome	76	-0.685825	-2.73205	1.92969e-14	8.43275e-12	6.58126e-12	1105	tags=80%, list=27%, signal=60%	UQCR10/NDUFS4/HIGD1A/UQCRB/NDUFS7/UQCRFS1/NDUFC2/NDUFA6/NDUFS2/CYC1/DMAC1/COX7A2/NDUFB6/NDUFV1/NDUFA2/NDUFA9/BCS1L/COX5A/NDUFB5/NDUFA8/NDUFB9/NDUFA4/COA6/UQCRC1/NNT/CYCS/NDUFB8/NDUFV2/NDUFB10/UQCRC2/NDUFA3/COX6A1/SDHB/NDUFS1/NDUFB7/NDUFS3/NDUFB3/NDUFA12/NDUFA10/UQCRQ/COX4I1/COX6A2/NDUFA13/SDHA/NDUFAB1/NDUFA5/NDUFA11/NDUFS8/C2orf69/SDHC/UQCR11/NDUFB11/NDUFS6/NDUFC1/NDUFS5/COX8A/NDUFA1/UQCRH/COX7C/…
vo2max	lb	GO:0098803	respiratory chain complex	69	-0.687071	-2.69557	6.48303e-14	1.41654e-11	1.10553e-11	1105	tags=81%, list=27%, signal=61%	UQCR10/NDUFS4/UQCRB/NDUFS7/UQCRFS1/NDUFC2/NDUFA6/NDUFS2/CYC1/DMAC1/COX7A2/NDUFB6/NDUFV1/NDUFA2/NDUFA9/BCS1L/COX5A/NDUFB5/NDUFA8/NDUFB9/NDUFA4/COA6/UQCRC1/NDUFB8/NDUFV2/NDUFB10/UQCRC2/NDUFA3/COX6A1/SDHB/NDUFS1/NDUFB7/NDUFS3/NDUFB3/NDUFA12/NDUFA10/UQCRQ/COX4I1/COX6A2/NDUFA13/SDHA/NDUFAB1/NDUFA5/NDUFA11/NDUFS8/SDHC/UQCR11/NDUFB11/NDUFS6/NDUFC1/NDUFS5/COX8A/NDUFA1/UQCRH/COX7C/COX6B1
vo2max	lb	GO:1990204	oxidoreductase complex	92	-0.633193	-2.6069	9.86945e-14	1.43765e-11	1.122e-11	1105	tags=72%, list=27%, signal=54%	UQCR10/IDH3B/NDUFS4/UQCRB/NDUFS7/UQCRFS1/PDHA1/NDUFC2/NDUFA6/OGDH/NDUFS2/CYC1/DMAC1/RRM1/BCKDHA/PDHX/NDUFB6/NDUFV1/NDUFA2/NDUFA9/BCS1L/IDH3G/NDUFB5/NDUFA8/NDUFB9/CAT/PDK2/NDUFA4/UQCRC1/ABHD11/NDUFB8/NDUFV2/PDHB/NDUFB10/UQCRC2/NDUFA3/SDHB/BCKDHB/NDUFS1/NDUFB7/NDUFS3/NDUFB3/NDUFA12/NDUFA10/UQCRQ/DLD/NDUFA13/SDHA/HSD17B8/NDUFAB1/NDUFA5/NDUFA11/DLST/NDUFS8/CBR4/SDHC/GPD1L/UQCR11/NDUFB11/NDUFS6/NDUFC1…
vo2max	lb	GO:0005746	mitochondrial respirasome	71	-0.678254	-2.67098	5.93706e-13	6.48623e-11	5.06212e-11	1105	tags=79%, list=27%, signal=59%	UQCR10/NDUFS4/UQCRB/NDUFS7/UQCRFS1/NDUFC2/NDUFA6/NDUFS2/CYC1/DMAC1/COX7A2/NDUFB6/NDUFV1/NDUFA2/NDUFA9/BCS1L/COX5A/NDUFB5/NDUFA8/NDUFB9/NDUFA4/UQCRC1/NNT/NDUFB8/NDUFV2/NDUFB10/UQCRC2/NDUFA3/COX6A1/SDHB/NDUFS1/NDUFB7/NDUFS3/NDUFB3/NDUFA12/NDUFA10/UQCRQ/COX4I1/COX6A2/NDUFA13/SDHA/NDUFAB1/NDUFA5/NDUFA11/NDUFS8/SDHC/UQCR11/NDUFB11/NDUFS6/NDUFC1/NDUFS5/COX8A/NDUFA1/UQCRH/COX7C/COX6B1
vo2max	lb	GO:0098800	inner mitochondrial membrane protein complex	124	-0.56899	-2.45889	7.81588e-13	6.83108e-11	5.33125e-11	1174	tags=67%, list=28%, signal=50%	APOO/ATP5F1A/ATP5F1C/IMMT/UQCR10/NDUFS4/UQCRB/SPG7/PHB1/NDUFS7/UQCRFS1/ATP5F1D/NDUFC2/NDUFA6/MTX1/NDUFS2/TIMM50/ATP5F1B/CYC1/DMAC1/ATP5PD/ATP5ME/COX7A2/NDUFB6/NDUFV1/NDUFA2/TIMM21/NDUFA9/MTX2/BCS1L/APOOL/ATP5MK/ATP5MG/COX5A/NDUFB5/NDUFA8/NDUFB9/CHCHD10/TIMM9/ATP5PB/NDUFA4/UQCRC1/NDUFB8/NDUFV2/NDUFB10/UQCRC2/ATP5PO/NDUFA3/COX6A1/SDHB/ATP5MF/NDUFS1/NDUFB7/NDUFS3/NDUFB3/NDUFA12/NDUFA10/UQCRQ/COX4I1/…
vo2max	lb	GO:0022626	cytosolic ribosome	96	0.5863	2.40766	4.94191e-10	3.59936e-08	2.80908e-08	1262	tags=74%, list=30%, signal=53%	NHP2/RSL1D1/EIF2D/RPL3/RPS26/RPS27/RPL7A/RPL28/RPL35A/RPL26/RPL22/RPS24/RPS15/RPS23/RPS28/EEF1A1/RPS6/RPS27L/RPS17/ETF1/RPS7/RPL13/RPL32/RPL31/RPS9/RPL37A/RPS11/RPS15A/RPL5/RPL18A/RPS12/RPL4/RPL8/RPL36/RPS16/RPL13A/GCN1/RPL6/RPS5/RPS18/RPL12/RPL10A/RPLP0/RPS14/RPL19/RPL24/RPL14/RPS21/RPL27A/RPL27/RPL21/RPL17/RPS4X/DHX29/FAU/RPLP2/RPL7/SNU13/RPL39/RPS13/RPS3A/RPL34/RPS19/RPS20/RPS3/RPL3L/RPL23/RPS…
vo2max	lb	GO:0005747	mitochondrial respiratory chain complex I	41	-0.683929	-2.40225	5.68639e-08	2.76106e-06	2.15484e-06	1086	tags=83%, list=26%, signal=62%	NDUFS4/NDUFS7/NDUFC2/NDUFA6/NDUFS2/DMAC1/NDUFB6/NDUFV1/NDUFA2/NDUFA9/NDUFB5/NDUFA8/NDUFB9/NDUFA4/NDUFB8/NDUFV2/NDUFB10/NDUFA3/NDUFS1/NDUFB7/NDUFS3/NDUFB3/NDUFA12/NDUFA10/NDUFA13/NDUFAB1/NDUFA5/NDUFA11/NDUFS8/NDUFB11/NDUFS6/NDUFC1/NDUFS5/NDUFA1
vo2max	lb	GO:0030964	NADH dehydrogenase complex	41	-0.683929	-2.40225	5.68639e-08	2.76106e-06	2.15484e-06	1086	tags=83%, list=26%, signal=62%	NDUFS4/NDUFS7/NDUFC2/NDUFA6/NDUFS2/DMAC1/NDUFB6/NDUFV1/NDUFA2/NDUFA9/NDUFB5/NDUFA8/NDUFB9/NDUFA4/NDUFB8/NDUFV2/NDUFB10/NDUFA3/NDUFS1/NDUFB7/NDUFS3/NDUFB3/NDUFA12/NDUFA10/NDUFA13/NDUFAB1/NDUFA5/NDUFA11/NDUFS8/NDUFB11/NDUFS6/NDUFC1/NDUFS5/NDUFA1
vo2max	lb	GO:0045271	respiratory chain complex I	41	-0.683929	-2.40225	5.68639e-08	2.76106e-06	2.15484e-06	1086	tags=83%, list=26%, signal=62%	NDUFS4/NDUFS7/NDUFC2/NDUFA6/NDUFS2/DMAC1/NDUFB6/NDUFV1/NDUFA2/NDUFA9/NDUFB5/NDUFA8/NDUFB9/NDUFA4/NDUFB8/NDUFV2/NDUFB10/NDUFA3/NDUFS1/NDUFB7/NDUFS3/NDUFB3/NDUFA12/NDUFA10/NDUFA13/NDUFAB1/NDUFA5/NDUFA11/NDUFS8/NDUFB11/NDUFS6/NDUFC1/NDUFS5/NDUFA1
vo2max	lb	GO:0030684	preribosome	33	0.714863	2.36787	1.41526e-07	6.18469e-06	4.82678e-06	1100	tags=88%, list=26%, signal=65%	BYSL/RSL1D1/PDCD11/FBL/RPS27/WDR3/RPS24/RPS23/RPS28/RPS6/RPS17/XRCC5/RPS7/RPS9/RPS11/RPS15A/RPS12/RPS16/NOP56/RPS5/RPS14/PRKDC/NOP58/RPS4X/SNU13/EIF6/RPS13/RPS3A/RPS19
vo2max	lb	GO:0022625	cytosolic large ribosomal subunit	46	0.622596	2.21766	2.4117e-06	9.58104e-05	7.47744e-05	1253	tags=83%, list=30%, signal=58%	NHP2/RSL1D1/RPL3/RPL7A/RPL28/RPL35A/RPL26/RPL22/RPL13/RPL32/RPL31/RPL37A/RPL5/RPL18A/RPL4/RPL8/RPL36/RPL13A/RPL6/RPL12/RPL10A/RPLP0/RPL19/RPL24/RPL14/RPL27A/RPL27/RPL21/RPL17/RPLP2/RPL7/SNU13/RPL39/RPL34/RPL3L/RPL23/RPL10/RPL15
vo2max	lb	GO:0032040	small-subunit processome	28	0.722896	2.31154	2.87329e-06	0.000104636	8.1662e-05	1100	tags=93%, list=26%, signal=69%	PDCD11/FBL/RPS27/WDR3/RPS24/RPS23/RPS28/RPS6/RPS17/XRCC5/RPS7/RPS9/RPS11/RPS15A/RPS12/RPS16/NOP56/RPS5/RPS14/PRKDC/NOP58/RPS4X/SNU13/RPS13/RPS3A/RPS19
vo2max	lb	GO:0005840	ribosome	189	0.407255	1.84871	4.47469e-06	0.000150418	0.000117393	932	tags=39%, list=22%, signal=31%	RRBP1/NHP2/RSL1D1/EIF2D/RPL3/MRPS6/RPS26/EIF2AK2/RPS27/RPL7A/RPL28/RPL35A/MRPL42/RPL26/MRPL10/RPL22/RPS24/RPS15/RPS23/MRPS34/RPS28/EEF1A1/RPS6/RPS27L/RPS17/ETF1/RPS7/RPL13/RPL32/RPL31/MRPL23/RPS9/RPL37A/RPS11/RPS15A/RPL5/RPL18A/RPS12/RPL4/RPL8/RPL36/RPS16/MRPL2/RPL13A/GCN1/RPL6/RPS5/RPS18/RPL12/RPL10A/RPLP0/MRPS30/RPS14/RPL19/RPL24/RPL14/MRPS16/RPS21/MRPS14/APEX1/RPL27A/RPL27/SRP68/RPL21/RPL17/RP…
vo2max	lb	GO:0044391	ribosomal subunit	163	0.411785	1.83362	1.05764e-05	0.000330134	0.00025765	932	tags=40%, list=22%, signal=33%	NHP2/RSL1D1/EIF2D/RPL3/MRPS6/RPS26/RPS27/RPL7A/RPL28/RPL35A/MRPL42/RPL26/MRPL10/RPL22/RPS24/RPS15/RPS23/MRPS34/RPS28/RPS6/RPS27L/RPS17/RPS7/RPL13/RPL32/RPL31/MRPL23/RPS9/RPL37A/RPS11/RPS15A/RPL5/RPL18A/RPS12/RPL4/RPL8/RPL36/RPS16/MRPL2/RPL13A/RPL6/RPS5/RPS18/RPL12/RPL10A/RPLP0/MRPS30/RPS14/RPL19/RPL24/RPL14/MRPS16/RPS21/MRPS14/RPL27A/RPL27/RPL21/RPL17/RPS4X/NPM1/DHX29/MRPL30/FAU/RPLP2/RPL7/MRPL24
vo2max	lb	GO:0098797	plasma membrane protein complex	125	0.432645	1.85309	1.27674e-05	0.000371957	0.000290291	984	tags=38%, list=24%, signal=30%	ATP1A4/CHRNB1/ABHD12/ATP6V0D1/CD74/NCSTN/KCNA7/CORO1C/VAMP2/AP2S1/CAV3/CDH15/GNAQ/ITGA5/ATP1A1/SLC3A2/C8G/FKBP1A/SNTB1/ABCB6/GNAI3/B2M/CLTC/AHNAK/KCNQ5/AP2A1/UTRN/CLTB/CTTN/LRP1/CEACAM1/ANXA2/SGCA/EMILIN1/AP2M1/RNF31/ITGA2B/CTNNB1/AP2A2/ATP1A2/ATP1B4/S100A10/KHDRBS1/GNA11/JUP/ITGB1/SGCG
vo2max	lb	GO:0070069	cytochrome complex	26	-0.683387	-2.1475	2.45707e-05	0.000671086	0.000523743	1105	tags=77%, list=27%, signal=57%	UQCR10/UQCRB/UQCRFS1/CYC1/COX7A2/BCS1L/COX5A/NDUFA4/COA6/UQCRC1/UQCRC2/COX6A1/UQCRQ/COX4I1/COX6A2/UQCR11/COX8A/UQCRH/COX7C/COX6B1
vo2max	lb	GO:0071013	catalytic step 2 spliceosome	53	0.552093	2.03214	5.31558e-05	0.00136642	0.00106641	1265	tags=68%, list=30%, signal=48%	SNRPF/U2AF1/RBMX/SNW1/PNN/SF3A3/SF3B1/SRSF1/HNRNPC/SF3A2/PRPF19/SRRM2/PABPC1/SNRPB/HNRNPA1/SNRPE/CDC5L/SRRM1/SF3A1/PRPF8/SNRNP40/SF3B3/HNRNPF/SNRNP200/SNRPD3/HNRNPU/HNRNPK/HNRNPM/RALY/SNRPD1/HNRNPA3/DDX5/SNRPA1/RBM8A/MTREX/EIF4A3
vo2max	lb	GO:0022627	cytosolic small ribosomal subunit	39	0.625208	2.14901	5.66644e-05	0.00137569	0.00107364	1163	tags=72%, list=28%, signal=52%	EIF2D/RPS26/RPS27/RPS24/RPS15/RPS23/RPS28/RPS6/RPS27L/RPS17/RPS7/RPS9/RPS11/RPS15A/RPS12/RPS16/RPS5/RPS18/RPS14/RPS21/RPS4X/DHX29/FAU/RPS13/RPS3A/RPS19/RPS20/RPS3
vo2max	lb	GO:0005681	spliceosomal complex	97	0.440368	1.81272	0.000194319	0.00446935	0.00348806	1008	tags=48%, list=24%, signal=38%	SRSF2/SNRPF/U2AF1/LGALS3/RBMX/PRPF4/IK/LSM6/RBM17/DDX42/SNW1/SMU1/PNN/SF3A3/SF3B1/TRA2A/SRSF1/DDX46/SNRPC/HNRNPC/SF3A2/LSM4/PRPF19/SRRM2/PABPC1/NCL/SNRPB/HNRNPA1/YBX1/SNRPE/CDC5L/SRRM1/SF3A1/UPF1/PRPF8/SNRNP40/SF3B3/HNRNPF/SNRNP200/SNRPD3/HNRNPU/SNU13/HNRNPK/DHX15/HNRNPM/RALY/SNRPD1
vo2max	lb	GO:0031253	cell projection membrane	81	0.465166	1.85669	0.000275692	0.00523814	0.00408806	983	tags=43%, list=24%, signal=34%	PODXL/THY1/EPB41L3/CD44/CORO1C/RAB8A/ARF4/AKT2/TWF1/ITGA5/EZR/CSPG4/EEF1A1/MFSD10/UTRN/CLTB/MSN/ACE/MACF1/CEACAM1/TPM1/PAK1/SPTBN1/ARPC2/DIAPH1/MTMR6/CTNNB1/EHD1/KSR1/SLC27A4/MAPT/MAPRE1/STX4/ARF6/ITGB1
vo2max	lb	GO:0005938	cell cortex	131	0.400824	1.72746	0.000253742	0.00523814	0.00408806	1155	tags=42%, list=28%, signal=31%	IQGAP2/SEPTIN6/CORO1A/OSBPL8/EXOC6B/MARCKS/GSN/CORO1C/CTSZ/EXOC1/FGB/ACTN3/ASPH/AKT2/AGTRAP/EZR/COBL/EXOC3/TPM4/PFN1/SEPTIN9/EEF1A1/MYADM/ACTR1A/SPTB/CLTB/TNFAIP2/CTTN/CAP1/DCTN4/NCL/ACTR2/AKAP12/SPTBN1/MYH9/DBN1/SEPTIN11/CTNNB1/SPTAN1/SNX9/MAPRE1/PLA2G4C/DYNC1H1/ARF6/TMOD1/IQGAP1/SEPTIN7/SPTBN2/POTEF/PTK2/EXOC7/DBNL/DCTN1/HAX1/ARHGEF7
vo2max	lb	GO:0005765	lysosomal membrane	147	0.389537	1.70904	0.0002644	0.00523814	0.00408806	746	tags=31%, list=18%, signal=26%	CHMP1B/ATP6V0D1/ACP2/ANKFY1/CD74/NCSTN/VPS33B/PI4K2A/CKAP4/AP2S1/GBA1/AP3M1/IFITM3/MYL11/GNAQ/SLC3A2/M6PR/LNPEP/SEH1L/ABCB6/GNAI3/MAGT1/DNAJC13/B2M/EEF1A1/LAMTOR3/CLTC/VAPA/AHNAK/PLD3/AP2A1/COL6A1/LAMTOR1/SEC13/LRP1/SNAPIN/ANXA2/AP1B1/CDIP1/SPAG9/CD63/AP2M1/ABCD1/LAMTOR2/PIGR
vo2max	lb	GO:0098852	lytic vacuole membrane	147	0.389537	1.70904	0.0002644	0.00523814	0.00408806	746	tags=31%, list=18%, signal=26%	CHMP1B/ATP6V0D1/ACP2/ANKFY1/CD74/NCSTN/VPS33B/PI4K2A/CKAP4/AP2S1/GBA1/AP3M1/IFITM3/MYL11/GNAQ/SLC3A2/M6PR/LNPEP/SEH1L/ABCB6/GNAI3/MAGT1/DNAJC13/B2M/EEF1A1/LAMTOR3/CLTC/VAPA/AHNAK/PLD3/AP2A1/COL6A1/LAMTOR1/SEC13/LRP1/SNAPIN/ANXA2/AP1B1/CDIP1/SPAG9/CD63/AP2M1/ABCD1/LAMTOR2/PIGR
vo2max	lb	GO:0140534	endoplasmic reticulum protein-containing complex	66	0.485	1.86058	0.000377535	0.00687427	0.00536496	832	tags=41%, list=20%, signal=33%	PPIB/DAD1/CAMLG/TAP1/SPCS2/HSP90B1/SEC61A1/FKBP1A/SPCS3/MAGT1/B2M/KRTCAP2/HSPA5/DERL1/P4HB/SSR4/RINT1/STT3A/EMC7/SEC61B/HYOU1/PDIA3/EMC3/GANAB/EMC1/SRPRB/TAP2
vo2max	lb	GO:0045277	respiratory chain complex IV	16	-0.7155	-1.98772	0.000582799	0.0101873	0.00795061	809	tags=69%, list=19%, signal=56%	COX7A2/COX5A/NDUFA4/COA6/UQCRC2/COX6A1/COX4I1/COX6A2/COX8A/COX7C/COX6B1
vo2max	lb	GO:0015030	Cajal body	23	0.653293	1.99149	0.000639586	0.0103584	0.00808414	567	tags=52%, list=14%, signal=45%	NHP2/UBL5/U2AF1/PRPF4/DDX42/FBL/EWSR1/DDX46/DKC1/SNRPC/SART3/SRRM2
vo2max	lb	GO:0005777	peroxisome	66	-0.466192	-1.81181	0.000663698	0.0103584	0.00808414	928	tags=41%, list=22%, signal=32%	FIS1/ACSL1/HSD17B4/MAVS/NUDT19/VWA8/GRHPR/CAT/PRDX5/PTGR3/EPHX2/IDH1/RIDA/CRAT/ECI2/ISOC1/EHHADH/ECH1/IDH2/HSDL2/IDI1/MUL1/ACOX2/MLYCD/SOD1/IDI2/PXMP2
vo2max	lb	GO:0042579	microbody	66	-0.466192	-1.81181	0.000663698	0.0103584	0.00808414	928	tags=41%, list=22%, signal=32%	FIS1/ACSL1/HSD17B4/MAVS/NUDT19/VWA8/GRHPR/CAT/PRDX5/PTGR3/EPHX2/IDH1/RIDA/CRAT/ECI2/ISOC1/EHHADH/ECH1/IDH2/HSDL2/IDI1/MUL1/ACOX2/MLYCD/SOD1/IDI2/PXMP2
vo2max	lb	GO:0005758	mitochondrial intermembrane space	55	-0.488337	-1.83107	0.00071096	0.0107134	0.0083612	653	tags=53%, list=16%, signal=45%	TIMM10B/AIFM1/DIABLO/TRAP1/OPA1/IMMT/THEM4/TIMM13/MIX23/CHCHD7/NDUFA8/CHCHD10/TIMM9/MYOC/COA6/CPOX/CYCS/OMA1/NDUFS1/NDUFB7/SIRT5/TIMM8B/SUOX/PARK7/UQCC2/CHCHD4/NDUFS5/SOD1/COX19
vo2max	lb	GO:0005751	mitochondrial respiratory chain complex IV	15	-0.710561	-1.93963	0.000972554	0.0141669	0.0110564	809	tags=67%, list=19%, signal=54%	COX7A2/COX5A/NDUFA4/UQCRC2/COX6A1/COX4I1/COX6A2/COX8A/COX7C/COX6B1
vo2max	lb	GO:0005802	trans-Golgi network	70	0.461886	1.79234	0.00108078	0.0152355	0.0118904	903	tags=39%, list=22%, signal=31%	SLC66A2/POSTN/PLOD3/PREPL/AP4B1/CD74/PI4K2A/RAB8A/VAMP2/GBA1/ARL5A/M6PR/SCAMP1/CLTC/BPNT2/CLTCL1/CLTB/ARL1/EIPR1/AP1B1/IGF2R/TGFBI/MYO18A/MYO1B/CHID1/SNX9/YIPF5
vo2max	lb	GO:0005788	endoplasmic reticulum lumen	124	0.385562	1.64958	0.00129458	0.017679	0.0137974	806	tags=34%, list=19%, signal=28%	COL5A2/SERPINH1/ERLEC1/FN1/PLOD3/COLGALT1/ERAP2/PPIB/TNC/LTBP1/COL14A1/CTSZ/CKAP4/TMEM43/FGG/COL5A1/POGLUT3/HSP90B1/COL18A1/VCAN/FGA/COL6A3/B2M/COL6A2/HSPA5/COL1A1/COL1A2/THBS1/ARSB/MINPP1/P4HB/COL6A1/APOB/IGFBP5/TXNDC5/PDIA4/SELENOF/HYOU1/COL15A1/PDIA3/KTN1/GANAB
vo2max	lb	GO:0005791	rough endoplasmic reticulum	33	0.566288	1.87574	0.00136616	0.0180913	0.0141192	828	tags=45%, list=20%, signal=37%	PLOD3/SEC62/RPS26/CKAP4/TMCC1/SEC61A1/RPS23/RPS28/RPL4/SSR4/RPL6/SEC61B/RPS21/RPL27/SRPRB
vo2max	lb	GO:0031252	cell leading edge	147	0.364351	1.59854	0.00156101	0.0200636	0.0156585	1163	tags=41%, list=28%, signal=30%	PODXL/IQGAP2/THY1/S100A6/EPB41L3/CORO1A/GSN/VIM/CD44/CORO1C/ARF4/CORO1B/BRK1/ABI1/AKT2/TWF1/ITGA5/EZR/COBL/TUBG1/AAK1/CSPG4/ABLIM1/EEF1A1/MYADM/WASF2/ENAH/INPPL1/CAPG/CTTN/P4HB/MACF1/TPM1/PABPC1/PAK1/SPTBN1/MYH9/ARPC2/DIAPH1/BCAR1/MTMR6/CTNNB1/KSR1/SNX9/ARPC3/MAPT/ARPC5/STX4/ARF6/ITGB1/IQGAP1/SLK/S100A11/NCKAP1/RAB13/DBNL/DCTN1/HAX1/ARHGEF7/RPS3
vo2max	lb	GO:0015935	small ribosomal subunit	70	0.450109	1.74664	0.00183823	0.022067	0.017222	882	tags=41%, list=21%, signal=33%	EIF2D/MRPS6/RPS26/RPS27/MRPL42/RPS24/RPS15/RPS23/MRPS34/RPS28/RPS6/RPS27L/RPS17/RPS7/RPS9/RPS11/RPS15A/RPS12/RPS16/RPS5/RPS18/RPS14/MRPS16/RPS21/MRPS14/RPS4X/NPM1/DHX29/FAU
vo2max	lb	GO:0098791	Golgi apparatus subcompartment	88	0.418047	1.69229	0.00189587	0.022067	0.017222	903	tags=36%, list=22%, signal=29%	SLC66A2/POSTN/PLOD3/PREPL/AP4B1/CD74/PI4K2A/RAB8A/GPR89A/VAMP2/GBA1/ARL5A/GOLGA2/M6PR/SCAMP1/CLTC/BPNT2/CLTCL1/CLTB/BCAP31/ARL1/EIPR1/AP1B1/TRAPPC4/IGF2R/TGFBI/MYO18A/MYO1B/CHID1/SNX9/RASIP1/YIPF5
vo2max	lb	GO:0005774	vacuolar membrane	160	0.349295	1.54983	0.00191887	0.022067	0.017222	746	tags=29%, list=18%, signal=25%	CHMP1B/ATP6V0D1/ACP2/ANKFY1/CD74/NCSTN/VPS33B/PI4K2A/CKAP4/AP2S1/GBA1/AP3M1/IFITM3/MYL11/GNAQ/SLC3A2/M6PR/MAP1LC3A/LNPEP/SEH1L/ABCB6/GNAI3/MAGT1/DNAJC13/B2M/EEF1A1/LAMTOR3/CLTC/VAPA/AHNAK/PLD3/AP2A1/COL6A1/LAMTOR1/SEC13/LRP1/SNAPIN/ANXA2/AP1B1/CDIP1/SPAG9/CD63/AP2M1/ABCD1/LAMTOR2/PIGR
vo2max	lb	GO:0005635	nuclear envelope	197	0.333657	1.52491	0.00191698	0.022067	0.017222	717	tags=22%, list=17%, signal=19%	MVP/GTF3C3/NUCB2/CHMP1B/PLPP7/RTN4/S100A6/LMNB1/RAE1/MX1/TMEM201/OSBPL8/AAAS/DMPK/CCAR1/RRP12/TMEM43/LRRC59/NUP35/GNAQ/LMO7/AGFG1/WDR3/NUP107/CLIC1/SEH1L/DNAJC2/VAPA/IPO9/TUBB/MYOF/MFSD10/MTDH/MGST2/CEPT1/SEC13/SYNE1/NUP88/ZMPSTE24/IGF2R/ABCF1/LMNA/AKAP6/PAK1
vo2max	lb	GO:0031904	endosome lumen	12	0.734904	1.87871	0.00220309	0.0246859	0.0192659	749	tags=58%, list=18%, signal=48%	AP4B1/LGMN/LNPEP/B2M/APOB/CD63/PTPN1
vo2max	lb	GO:0015934	large ribosomal subunit	96	0.398107	1.63484	0.00297532	0.0325054	0.0253685	1036	tags=44%, list=25%, signal=34%	NHP2/RSL1D1/RPL3/RPL7A/RPL28/RPL35A/MRPL42/RPL26/MRPL10/RPL22/RPL13/RPL32/RPL31/MRPL23/RPL37A/RPL5/RPL18A/RPL4/RPL8/RPL36/MRPL2/RPL13A/RPL6/RPL12/RPL10A/RPLP0/MRPS30/RPL19/RPL24/RPL14/RPL27A/RPL27/RPL21/RPL17/NPM1/MRPL30/RPLP2/RPL7/MRPL24/SNU13/MRPL33/RPL39
vo2max	lb	GO:0005581	collagen trimer	22	0.624454	1.8794	0.0030601	0.0326162	0.025455	742	tags=59%, list=18%, signal=49%	COL5A2/COL14A1/C1QB/COL5A1/COL18A1/COL6A3/COL6A2/COL1A1/COL1A2/COL6A1/C1QC/EMILIN1/COL15A1
vo2max	lb	GO:0005882	intermediate filament	46	0.496907	1.76996	0.00322884	0.0335954	0.0262192	583	tags=35%, list=14%, signal=30%	NES/KRT9/LMNB1/SYNC/VIM/KRT17/KRT1/PNN/PKP1/DES/KRT78/KRT5/KRT86/KRT14/MACF1/CSNK1A1
vo2max	lb	GO:0045239	tricarboxylic acid cycle enzyme complex	15	-0.658696	-1.79805	0.00370154	0.0359139	0.0280287	1429	tags=100%, list=34%, signal=66%	IDH3A/BCKDK/IDH3B/OGDH/BCKDHA/SUCLG2/IDH3G/ABHD11/FH/BCKDHB/SUCLA2/DLD/DLST/SUCLG1
vo2max	lb	GO:0030117	membrane coat	52	0.475909	1.74504	0.00367387	0.0359139	0.0280287	722	tags=38%, list=17%, signal=32%	CHMP1B/AP4B1/AP2S1/AP3M1/CLTC/ARCN1/KCNQ5/COPB1/AP2A1/CLTCL1/CLTB/COPA/SEC13/AP1B1/SAR1A/COPZ2/IGF2R/AP2M1/SCYL1/COPZ1
vo2max	lb	GO:0048475	coated membrane	52	0.475909	1.74504	0.00367387	0.0359139	0.0280287	722	tags=38%, list=17%, signal=32%	CHMP1B/AP4B1/AP2S1/AP3M1/CLTC/ARCN1/KCNQ5/COPB1/AP2A1/CLTCL1/CLTB/COPA/SEC13/AP1B1/SAR1A/COPZ2/IGF2R/AP2M1/SCYL1/COPZ1
vo2max	lb	GO:0099572	postsynaptic specialization	84	0.407166	1.63591	0.00387516	0.0359139	0.0280287	1233	tags=48%, list=30%, signal=34%	DCLK1/CHRNB1/RTN4/CPEB4/RAB8A/ADD2/RPS27/ABI1/ATP1A1/DVL1/HOMER3/MAP1B/RPL8/RPL6/RPS18/EIF3E/SPTBN1/RPL12/RPLP0/DBN1/RPS14/RPL14/SEPTIN11/CTNNB1/ADAM10/ERBIN/STRN/CAP2/RPL7/NSF/HNRNPD/ADD1/RPS13/RPS19/DBNL/RPS3/EIF3A/PAK2/RPS25/VPS35
vo2max	lb	GO:0062023	collagen-containing extracellular matrix	175	0.329549	1.48349	0.00391773	0.0359139	0.0280287	519	tags=25%, list=12%, signal=22%	COL5A2/POSTN/PCOLCE/SERPINH1/FN1/PLOD3/S100A6/ABI3BP/ANGPTL2/LGALS3/TNC/PXDN/LTBP1/S100A4/THBS4/COL14A1/CTSZ/PRSS1/KRT1/C1QB/FGB/ELANE/FGG/ANXA1/COL5A1/HSP90B1/FMOD/ITIH1/COL18A1/LAMA4/VCAN/FGA/CSPG4/COL6A3/FBLN1/COL6A2/TGM2/COL1A1/COL1A2/THBS1/CTSG/FREM2/CRELD1
vo2max	lb	GO:0098794	postsynapse	172	0.329743	1.47938	0.00394477	0.0359139	0.0280287	1200	tags=41%, list=29%, signal=31%	DCLK1/CHRNB1/RTN4/CPEB4/RAB8A/C1QB/ARF4/AP2S1/ADD2/PRKAR1B/RPS27/ABI1/ITGA5/ATP1A1/DVL1/HOMER3/SPTB/AP2A1/UTRN/MAP1B/CLTB/PALMD/CTTN/SYNE1/RPL8/ANK2/C1QC/TRIO/TRAPPC4/RPL6/AP2M1/ELAVL1/RPS18/EIF3E/SPTBN1/RPL12/RPLP0/DBN1/RPS14/RPL14/SEPTIN11/PURA/KCTD12/CTNNB1/ADAM10/AP2A2/ERBIN/STRN/ATP1A2/CAP2/MAPT/RPL7/STX4/ARF6/ITGB1/PPP1CC/NSF/HNRNPD/ADD1/SPTBN2/RPS13/EEA1/RPS19/PTK2/DBNL/ARHGEF7/ANK3/RPS3/E…
vo2max	lb	GO:0031970	organelle envelope lumen	59	-0.433933	-1.65308	0.00495246	0.0441678	0.0344704	653	tags=32%, list=16%, signal=28%	NDUFA8/CHCHD10/TIMM9/MYOC/COA6/CPOX/CYCS/OMA1/NDUFS1/NDUFB7/SIRT5/TIMM8B/SUOX/PARK7/UQCC2/CHCHD4/NDUFS5/SOD1/COX19
vo2max	lb	GO:0045259	proton-transporting ATP synthase complex	17	-0.624142	-1.7628	0.00526624	0.0442366	0.0345241	1319	tags=88%, list=32%, signal=60%	ATP5PF/ATP5MC1/ATP5F1A/ATP5F1C/ATP5F1D/ATP5F1B/ATP5PD/ATP5ME/ATP5MK/ATP5MG/DMAC2L/ATP5PB/ATP5PO/ATP5MF/PPIF
vo2max	lb	GO:0005782	peroxisomal matrix	29	-0.540169	-1.74156	0.00570081	0.0442366	0.0345241	840	tags=45%, list=20%, signal=36%	HSD17B4/NUDT19/GRHPR/CAT/PRDX5/EPHX2/IDH1/CRAT/ECI2/EHHADH/ECH1/ACOX2/MLYCD
vo2max	lb	GO:0031907	microbody lumen	29	-0.540169	-1.74156	0.00570081	0.0442366	0.0345241	840	tags=45%, list=20%, signal=36%	HSD17B4/NUDT19/GRHPR/CAT/PRDX5/EPHX2/IDH1/CRAT/ECI2/EHHADH/ECH1/ACOX2/MLYCD
vo2max	lb	GO:0031256	leading edge membrane	48	0.471141	1.69584	0.00545234	0.0442366	0.0345241	983	tags=44%, list=24%, signal=34%	THY1/EPB41L3/CD44/CORO1C/ARF4/AKT2/TWF1/ITGA5/EZR/CSPG4/EEF1A1/MACF1/TPM1/PAK1/SPTBN1/DIAPH1/MTMR6/KSR1/MAPT/STX4/ITGB1
vo2max	lb	GO:0001726	ruffle	66	0.424941	1.63018	0.00544904	0.0442366	0.0345241	1218	tags=52%, list=29%, signal=37%	PODXL/S100A6/CORO1C/ARF4/AKT2/TWF1/ITGA5/EZR/COBL/CSPG4/EEF1A1/MYADM/WASF2/CAPG/CTTN/MACF1/TPM1/PAK1/MYH9/DIAPH1/BCAR1/MTMR6/KSR1/SNX9/ARF6/ITGB1/IQGAP1/S100A11/NCKAP1/DBNL/ARHGEF7/RPS3/MTMR9/TLN1
vo2max	lb	GO:0045121	membrane raft	89	0.392737	1.59263	0.00558659	0.0442366	0.0345241	640	tags=25%, list=15%, signal=21%	ATP1A4/PODXL/SERPINH1/THY1/BTK/PI4K2A/CORO1C/ADD2/CAV3/CDH15/ATP1A1/EZR/MYADM/CAVIN4/AHNAK/TUBB/MYOF/ERLIN1/LAMTOR1/ANXA2/CAVIN3/SGCA
vo2max	lb	GO:0098857	membrane microdomain	90	0.390501	1.58697	0.00577	0.0442366	0.0345241	640	tags=24%, list=15%, signal=21%	ATP1A4/PODXL/SERPINH1/THY1/BTK/PI4K2A/CORO1C/ADD2/CAV3/CDH15/ATP1A1/EZR/MYADM/CAVIN4/AHNAK/TUBB/MYOF/ERLIN1/LAMTOR1/ANXA2/CAVIN3/SGCA
vo2max	lb	GO:0030135	coated vesicle	121	0.35554	1.51483	0.00533808	0.0442366	0.0345241	1213	tags=48%, list=29%, signal=35%	ATP6V0D1/AP4B1/CD74/SEC16A/VPS33B/CTSZ/RAB8A/VAMP2/AP2S1/YIF1A/GOLGA2/M6PR/DVL1/SCAMP1/YIF1B/AAK1/B2M/CLTC/ARCN1/COPB1/AP2A1/PACS1/CLTCL1/CLTB/COPA/BCAP31/SEC13/APOB/ERGIC1/AP1B1/SAR1A/COPZ2/IGF2R/AP2M1/SCYL1/COPZ1/ADAM10/AP2A2/SEC22B/COPB2/SNX9/YIPF5/VPS11/CNIH4/PDCD6/TMED7/VAMP3/APOE/ATP6V1C1/RAB13/AP1M1/DBNL/HAX1/TMED9/SEC23A/RAB14/SEC24B/GOSR2
vo2max	lb	GO:0097730	non-motile cilium	17	0.620944	1.74591	0.00594872	0.0448205	0.0349798	534	tags=41%, list=13%, signal=36%	ATP1A4/RAB8A/GNAQ/VCAN/TUBG1/SEPTIN9/MAP1B
vo2max	lb	GO:0005750	mitochondrial respiratory chain complex III	11	-0.707265	-1.7804	0.00618716	0.0450632	0.0351691	1105	tags=91%, list=27%, signal=67%	UQCR10/UQCRB/UQCRFS1/CYC1/BCS1L/UQCRC1/UQCRC2/UQCRQ/UQCR11/UQCRH
vo2max	lb	GO:0045275	respiratory chain complex III	11	-0.707265	-1.7804	0.00618716	0.0450632	0.0351691	1105	tags=91%, list=27%, signal=67%	UQCR10/UQCRB/UQCRFS1/CYC1/BCS1L/UQCRC1/UQCRC2/UQCRQ/UQCR11/UQCRH
training_h_w	lb	GO:0070469	respirasome	76	-0.685317	-2.73612	7.49217e-15	3.27408e-12	2.57888e-12	1107	tags=80%, list=27%, signal=60%	UQCR10/NDUFS4/HIGD1A/UQCRB/NDUFS7/UQCRFS1/NDUFC2/NDUFA6/NDUFS2/CYC1/DMAC1/COX7A2/NDUFB6/NDUFV1/NDUFA2/NDUFA9/BCS1L/COX5A/NDUFB5/NDUFA8/NDUFB9/NDUFA4/COA6/UQCRC1/NNT/CYCS/NDUFB8/NDUFV2/NDUFB10/UQCRC2/NDUFA3/COX6A1/SDHB/NDUFS1/NDUFB7/NDUFS3/NDUFB3/NDUFA12/NDUFA10/UQCRQ/COX4I1/COX6A2/NDUFA13/SDHA/NDUFAB1/NDUFA5/NDUFA11/NDUFS8/C2orf69/SDHC/UQCR11/NDUFB11/NDUFS6/NDUFC1/NDUFS5/COX8A/NDUFA1/UQCRH/COX7C/…
training_h_w	lb	GO:1990204	oxidoreductase complex	92	-0.63679	-2.62646	6.62625e-14	1.44783e-11	1.14041e-11	1107	tags=72%, list=27%, signal=54%	UQCR10/IDH3B/NDUFS4/UQCRB/NDUFS7/UQCRFS1/PDHA1/NDUFC2/NDUFA6/OGDH/NDUFS2/CYC1/DMAC1/RRM1/BCKDHA/PDHX/NDUFB6/NDUFV1/NDUFA2/NDUFA9/BCS1L/IDH3G/NDUFB5/NDUFA8/NDUFB9/CAT/PDK2/NDUFA4/UQCRC1/ABHD11/NDUFB8/NDUFV2/PDHB/NDUFB10/UQCRC2/NDUFA3/SDHB/BCKDHB/NDUFS1/NDUFB7/NDUFS3/NDUFB3/NDUFA12/NDUFA10/UQCRQ/DLD/NDUFA13/SDHA/HSD17B8/NDUFAB1/NDUFA5/NDUFA11/DLST/NDUFS8/CBR4/SDHC/GPD1L/UQCR11/NDUFB11/NDUFS6/NDUFC1…
training_h_w	lb	GO:0098803	respiratory chain complex	69	-0.686606	-2.68662	2.12965e-13	3.10219e-11	2.44349e-11	1107	tags=81%, list=27%, signal=61%	UQCR10/NDUFS4/UQCRB/NDUFS7/UQCRFS1/NDUFC2/NDUFA6/NDUFS2/CYC1/DMAC1/COX7A2/NDUFB6/NDUFV1/NDUFA2/NDUFA9/BCS1L/COX5A/NDUFB5/NDUFA8/NDUFB9/NDUFA4/COA6/UQCRC1/NDUFB8/NDUFV2/NDUFB10/UQCRC2/NDUFA3/COX6A1/SDHB/NDUFS1/NDUFB7/NDUFS3/NDUFB3/NDUFA12/NDUFA10/UQCRQ/COX4I1/COX6A2/NDUFA13/SDHA/NDUFAB1/NDUFA5/NDUFA11/NDUFS8/SDHC/UQCR11/NDUFB11/NDUFS6/NDUFC1/NDUFS5/COX8A/NDUFA1/UQCRH/COX7C/COX6B1
training_h_w	lb	GO:0005746	mitochondrial respirasome	71	-0.67794	-2.67315	6.73301e-13	7.35581e-11	5.79393e-11	1139	tags=80%, list=27%, signal=59%	SURF1/UQCR10/NDUFS4/UQCRB/NDUFS7/UQCRFS1/NDUFC2/NDUFA6/NDUFS2/CYC1/DMAC1/COX7A2/NDUFB6/NDUFV1/NDUFA2/NDUFA9/BCS1L/COX5A/NDUFB5/NDUFA8/NDUFB9/NDUFA4/UQCRC1/NNT/NDUFB8/NDUFV2/NDUFB10/UQCRC2/NDUFA3/COX6A1/SDHB/NDUFS1/NDUFB7/NDUFS3/NDUFB3/NDUFA12/NDUFA10/UQCRQ/COX4I1/COX6A2/NDUFA13/SDHA/NDUFAB1/NDUFA5/NDUFA11/NDUFS8/SDHC/UQCR11/NDUFB11/NDUFS6/NDUFC1/NDUFS5/COX8A/NDUFA1/UQCRH/COX7C/COX6B1
training_h_w	lb	GO:0098800	inner mitochondrial membrane protein complex	124	-0.569108	-2.46637	2.02176e-12	1.76701e-10	1.39182e-10	1174	tags=67%, list=28%, signal=50%	APOO/ATP5F1A/ATP5F1C/IMMT/UQCR10/NDUFS4/UQCRB/SPG7/PHB1/NDUFS7/UQCRFS1/ATP5F1D/NDUFC2/NDUFA6/MTX1/NDUFS2/TIMM50/ATP5F1B/CYC1/DMAC1/ATP5PD/ATP5ME/COX7A2/NDUFB6/NDUFV1/NDUFA2/TIMM21/NDUFA9/MTX2/BCS1L/APOOL/ATP5MK/ATP5MG/COX5A/NDUFB5/NDUFA8/NDUFB9/CHCHD10/TIMM9/ATP5PB/NDUFA4/UQCRC1/NDUFB8/NDUFV2/NDUFB10/UQCRC2/ATP5PO/NDUFA3/COX6A1/SDHB/ATP5MF/NDUFS1/NDUFB7/NDUFS3/NDUFB3/NDUFA12/NDUFA10/UQCRQ/COX4I1/…
training_h_w	lb	GO:0022626	cytosolic ribosome	96	0.587484	2.41319	1.63997e-10	1.19445e-08	9.40826e-09	1259	tags=74%, list=30%, signal=53%	NHP2/RSL1D1/EIF2D/RPL3/RPS26/RPS27/RPL7A/RPL28/RPL35A/RPL26/RPL22/RPS24/RPS15/RPS23/RPS28/EEF1A1/RPS6/RPS27L/RPS17/ETF1/RPS7/RPL13/RPL32/RPL31/RPS9/RPS11/RPS15A/RPL5/RPL18A/RPS12/RPL4/RPL8/RPL36/RPS16/RPL13A/GCN1/RPL6/RPS5/RPS18/RPL12/RPL10A/RPLP0/RPL37A/RPS14/RPL19/RPL24/RPL14/RPS21/SNU13/RPL27A/RPL27/RPL21/RPL17/RPS4X/DHX29/FAU/RPLP2/RPL7/LTN1/RPL39/RPS13/RPS3A/RPL34/RPS19/RPS20/RPS3/RPL3L/RPL2…
training_h_w	lb	GO:0005747	mitochondrial respiratory chain complex I	41	-0.683617	-2.40386	2.38686e-08	1.15895e-06	9.12868e-07	1088	tags=83%, list=26%, signal=62%	NDUFS4/NDUFS7/NDUFC2/NDUFA6/NDUFS2/DMAC1/NDUFB6/NDUFV1/NDUFA2/NDUFA9/NDUFB5/NDUFA8/NDUFB9/NDUFA4/NDUFB8/NDUFV2/NDUFB10/NDUFA3/NDUFS1/NDUFB7/NDUFS3/NDUFB3/NDUFA12/NDUFA10/NDUFA13/NDUFAB1/NDUFA5/NDUFA11/NDUFS8/NDUFB11/NDUFS6/NDUFC1/NDUFS5/NDUFA1
training_h_w	lb	GO:0030964	NADH dehydrogenase complex	41	-0.683617	-2.40386	2.38686e-08	1.15895e-06	9.12868e-07	1088	tags=83%, list=26%, signal=62%	NDUFS4/NDUFS7/NDUFC2/NDUFA6/NDUFS2/DMAC1/NDUFB6/NDUFV1/NDUFA2/NDUFA9/NDUFB5/NDUFA8/NDUFB9/NDUFA4/NDUFB8/NDUFV2/NDUFB10/NDUFA3/NDUFS1/NDUFB7/NDUFS3/NDUFB3/NDUFA12/NDUFA10/NDUFA13/NDUFAB1/NDUFA5/NDUFA11/NDUFS8/NDUFB11/NDUFS6/NDUFC1/NDUFS5/NDUFA1
training_h_w	lb	GO:0045271	respiratory chain complex I	41	-0.683617	-2.40386	2.38686e-08	1.15895e-06	9.12868e-07	1088	tags=83%, list=26%, signal=62%	NDUFS4/NDUFS7/NDUFC2/NDUFA6/NDUFS2/DMAC1/NDUFB6/NDUFV1/NDUFA2/NDUFA9/NDUFB5/NDUFA8/NDUFB9/NDUFA4/NDUFB8/NDUFV2/NDUFB10/NDUFA3/NDUFS1/NDUFB7/NDUFS3/NDUFB3/NDUFA12/NDUFA10/NDUFA13/NDUFAB1/NDUFA5/NDUFA11/NDUFS8/NDUFB11/NDUFS6/NDUFC1/NDUFS5/NDUFA1
training_h_w	lb	GO:0030684	preribosome	33	0.708937	2.34466	3.20346e-07	1.39991e-05	1.10266e-05	1104	tags=88%, list=27%, signal=65%	BYSL/RSL1D1/PDCD11/FBL/RPS27/RPS24/WDR3/RPS23/RPS28/RPS6/RPS17/XRCC5/RPS7/RPS9/RPS11/RPS15A/RPS12/RPS16/NOP56/RPS5/RPS14/PRKDC/SNU13/NOP58/RPS4X/EIF6/RPS13/RPS3A/RPS19
training_h_w	lb	GO:0032040	small-subunit processome	28	0.72559	2.31154	1.47437e-06	5.85727e-05	4.61358e-05	847	tags=82%, list=20%, signal=66%	PDCD11/FBL/RPS27/RPS24/WDR3/RPS23/RPS28/RPS6/RPS17/XRCC5/RPS7/RPS9/RPS11/RPS15A/RPS12/RPS16/NOP56/RPS5/RPS14/PRKDC/SNU13/NOP58/RPS4X
training_h_w	lb	GO:0022625	cytosolic large ribosomal subunit	46	0.631495	2.25183	1.69757e-06	6.18197e-05	4.86933e-05	918	tags=70%, list=22%, signal=55%	NHP2/RSL1D1/RPL3/RPL7A/RPL28/RPL35A/RPL26/RPL22/RPL13/RPL32/RPL31/RPL5/RPL18A/RPL4/RPL8/RPL36/RPL13A/RPL6/RPL12/RPL10A/RPLP0/RPL37A/RPL19/RPL24/RPL14/SNU13/RPL27A/RPL27/RPL21/RPL17/RPLP2/RPL7
training_h_w	lb	GO:0005840	ribosome	189	0.409953	1.85537	3.52819e-06	0.000118601	9.34184e-05	918	tags=39%, list=22%, signal=32%	RRBP1/NHP2/RSL1D1/EIF2D/RPL3/MRPS6/RPS26/EIF2AK2/RPS27/RPL7A/RPL28/RPL35A/MRPL42/RPL26/RPL22/RPS24/MRPL10/RPS15/RPS23/MRPS34/RPS28/EEF1A1/RPS6/RPS27L/RPS17/ETF1/RPS7/RPL13/RPL32/RPL31/MRPL23/RPS9/RPS11/RPS15A/RPL5/RPL18A/RPS12/RPL4/RPL8/RPL36/RPS16/MRPL2/RPL13A/GCN1/RPL6/RPS5/RPS18/RPL12/RPL10A/RPLP0/RPL37A/MRPS30/RPS14/RPL19/RPL24/RPL14/MRPS16/RPS21/MRPS14/SNU13/APEX1/RPL27A/RPL27/SRP68/RPL21/RP…
training_h_w	lb	GO:0044391	ribosomal subunit	163	0.415161	1.84138	1.31679e-05	0.000411028	0.000323753	939	tags=41%, list=23%, signal=33%	NHP2/RSL1D1/EIF2D/RPL3/MRPS6/RPS26/RPS27/RPL7A/RPL28/RPL35A/MRPL42/RPL26/RPL22/RPS24/MRPL10/RPS15/RPS23/MRPS34/RPS28/RPS6/RPS27L/RPS17/RPS7/RPL13/RPL32/RPL31/MRPL23/RPS9/RPS11/RPS15A/RPL5/RPL18A/RPS12/RPL4/RPL8/RPL36/RPS16/MRPL2/RPL13A/RPL6/RPS5/RPS18/RPL12/RPL10A/RPLP0/RPL37A/MRPS30/RPS14/RPL19/RPL24/RPL14/MRPS16/RPS21/MRPS14/SNU13/RPL27A/RPL27/RPL21/RPL17/RPS4X/NPM1/DHX29/MRPL30/FAU/RPLP2/RPL7/…
training_h_w	lb	GO:0022627	cytosolic small ribosomal subunit	39	0.623181	2.1425	2.35632e-05	0.000686475	0.000540714	1168	tags=72%, list=28%, signal=52%	EIF2D/RPS26/RPS27/RPS24/RPS15/RPS23/RPS28/RPS6/RPS27L/RPS17/RPS7/RPS9/RPS11/RPS15A/RPS12/RPS16/RPS5/RPS18/RPS14/RPS21/RPS4X/DHX29/FAU/RPS13/RPS3A/RPS19/RPS20/RPS3
training_h_w	lb	GO:0070069	cytochrome complex	26	-0.682728	-2.16968	3.434e-05	0.000937911	0.000738762	1107	tags=77%, list=27%, signal=57%	UQCR10/UQCRB/UQCRFS1/CYC1/COX7A2/BCS1L/COX5A/NDUFA4/COA6/UQCRC1/UQCRC2/COX6A1/UQCRQ/COX4I1/COX6A2/UQCR11/COX8A/UQCRH/COX7C/COX6B1
training_h_w	lb	GO:0098797	plasma membrane protein complex	125	0.428855	1.83105	4.22983e-05	0.00108732	0.000856442	989	tags=38%, list=24%, signal=30%	ATP1A4/CHRNB1/ATP6V0D1/ABHD12/CD74/NCSTN/KCNA7/CORO1C/VAMP2/AP2S1/CAV3/CDH15/GNAQ/ATP1A1/SLC3A2/ITGA5/C8G/GNAI3/FKBP1A/SNTB1/ABCB6/B2M/CLTC/AHNAK/CEACAM1/AP2A1/UTRN/CLTB/CTTN/KCNQ5/LRP1/ANXA2/SGCA/EMILIN1/AP2M1/RNF31/ITGA2B/CTNNB1/AP2A2/ATP1A2/ATP1B4/S100A10/KHDRBS1/GNA11/JUP/ITGB1/SGCG
training_h_w	lb	GO:0071013	catalytic step 2 spliceosome	53	0.551812	2.03026	5.3417e-05	0.00129685	0.00102148	1268	tags=68%, list=31%, signal=48%	SNRPF/U2AF1/RBMX/SNW1/PNN/SF3A3/SF3B1/SRSF1/SRRM1/HNRNPC/PRPF19/SF3A2/SRRM2/PABPC1/SNRPB/HNRNPA1/SNRPE/CDC5L/SF3A1/PRPF8/SNRNP40/SF3B3/HNRNPF/SNRNP200/SNRPD3/HNRNPU/HNRNPK/HNRNPM/RALY/SNRPD1/HNRNPA3/DDX5/SNRPA1/RBM8A/MTREX/EIF4A3
training_h_w	lb	GO:0005681	spliceosomal complex	97	0.442569	1.81912	8.02198e-05	0.00184506	0.00145329	1268	tags=60%, list=31%, signal=43%	SRSF2/SNRPF/LGALS3/U2AF1/RBMX/PRPF4/IK/LSM6/DDX42/RBM17/SNW1/SMU1/PNN/SF3A3/SF3B1/SRSF1/TRA2A/DDX46/SRRM1/SNRPC/HNRNPC/LSM4/PRPF19/SF3A2/SRRM2/PABPC1/NCL/SNRPB/HNRNPA1/YBX1/SNRPE/CDC5L/SNU13/SF3A1/UPF1/PRPF8/SNRNP40/SF3B3/HNRNPF/SNRNP200/SNRPD3/HNRNPU/HNRNPK/DHX15/HNRNPM/RALY/SNRPD1/HNRNPA3/DDX5/DDX39B/USP39/SNRPA1/RBM8A/CLNS1A/PRPF31/TRA2B/MTREX/EIF4A3
training_h_w	lb	GO:0005765	lysosomal membrane	147	0.396642	1.73503	0.000133506	0.0027782	0.0021883	700	tags=30%, list=17%, signal=26%	CHMP1B/ATP6V0D1/ANKFY1/ACP2/CD74/NCSTN/PI4K2A/VPS33B/CKAP4/AP2S1/GBA1/AP3M1/IFITM3/MYL11/GNAQ/SLC3A2/M6PR/GNAI3/LNPEP/SEH1L/ABCB6/MAGT1/DNAJC13/B2M/EEF1A1/LAMTOR3/CLTC/VAPA/AHNAK/PLD3/AP2A1/COL6A1/LAMTOR1/SEC13/LRP1/SNAPIN/CDIP1/ANXA2/AP1B1/LAMTOR2/SPAG9/CD63/AP2M1/ABCD1
training_h_w	lb	GO:0098852	lytic vacuole membrane	147	0.396642	1.73503	0.000133506	0.0027782	0.0021883	700	tags=30%, list=17%, signal=26%	CHMP1B/ATP6V0D1/ANKFY1/ACP2/CD74/NCSTN/PI4K2A/VPS33B/CKAP4/AP2S1/GBA1/AP3M1/IFITM3/MYL11/GNAQ/SLC3A2/M6PR/GNAI3/LNPEP/SEH1L/ABCB6/MAGT1/DNAJC13/B2M/EEF1A1/LAMTOR3/CLTC/VAPA/AHNAK/PLD3/AP2A1/COL6A1/LAMTOR1/SEC13/LRP1/SNAPIN/CDIP1/ANXA2/AP1B1/LAMTOR2/SPAG9/CD63/AP2M1/ABCD1
training_h_w	lb	GO:0140534	endoplasmic reticulum protein-containing complex	66	0.483834	1.85125	0.000261758	0.00519947	0.00409545	834	tags=41%, list=20%, signal=33%	PPIB/DAD1/CAMLG/TAP1/SPCS2/HSP90B1/SEC61A1/FKBP1A/SPCS3/MAGT1/B2M/KRTCAP2/HSPA5/DERL1/P4HB/SSR4/STT3A/RINT1/EMC7/SEC61B/HYOU1/PDIA3/EMC3/GANAB/EMC1/SRPRB/TAP2
training_h_w	lb	GO:0045277	respiratory chain complex IV	16	-0.715055	-1.98611	0.000403492	0.00729559	0.00574649	809	tags=69%, list=19%, signal=56%	COX7A2/COX5A/NDUFA4/COA6/UQCRC2/COX6A1/COX4I1/COX6A2/COX8A/COX7C/COX6B1
training_h_w	lb	GO:0005751	mitochondrial respiratory chain complex IV	15	-0.710069	-1.94576	0.000444907	0.00729559	0.00574649	809	tags=67%, list=19%, signal=54%	COX7A2/COX5A/NDUFA4/UQCRC2/COX6A1/COX4I1/COX6A2/COX8A/COX7C/COX6B1
training_h_w	lb	GO:0031253	cell projection membrane	81	0.465058	1.84968	0.000459657	0.00729559	0.00574649	988	tags=43%, list=24%, signal=34%	PODXL/THY1/EPB41L3/CD44/CORO1C/RAB8A/ARF4/AKT2/TWF1/EZR/ITGA5/CSPG4/MFSD10/EEF1A1/CEACAM1/UTRN/CLTB/MSN/ACE/MACF1/TPM1/PAK1/SPTBN1/ARPC2/DIAPH1/MTMR6/CTNNB1/EHD1/KSR1/SLC27A4/MAPT/MAPRE1/STX4/ARF6/ITGB1
training_h_w	lb	GO:0005777	peroxisome	66	-0.464246	-1.80329	0.000467452	0.00729559	0.00574649	935	tags=41%, list=23%, signal=32%	FIS1/ACSL1/HSD17B4/MAVS/NUDT19/VWA8/GRHPR/CAT/PRDX5/PTGR3/EPHX2/IDH1/RIDA/CRAT/ECI2/ISOC1/EHHADH/ECH1/IDH2/HSDL2/IDI1/MUL1/ACOX2/MLYCD/SOD1/IDI2/PXMP2
training_h_w	lb	GO:0042579	microbody	66	-0.464246	-1.80329	0.000467452	0.00729559	0.00574649	935	tags=41%, list=23%, signal=32%	FIS1/ACSL1/HSD17B4/MAVS/NUDT19/VWA8/GRHPR/CAT/PRDX5/PTGR3/EPHX2/IDH1/RIDA/CRAT/ECI2/ISOC1/EHHADH/ECH1/IDH2/HSDL2/IDI1/MUL1/ACOX2/MLYCD/SOD1/IDI2/PXMP2
training_h_w	lb	GO:0005938	cell cortex	131	0.399408	1.71888	0.000456104	0.00729559	0.00574649	1159	tags=42%, list=28%, signal=31%	IQGAP2/SEPTIN6/CORO1A/OSBPL8/EXOC6B/MARCKS/GSN/CORO1C/CTSZ/EXOC1/FGB/ACTN3/AGTRAP/ASPH/AKT2/EZR/COBL/EXOC3/TPM4/PFN1/SEPTIN9/EEF1A1/MYADM/ACTR1A/SPTB/CLTB/TNFAIP2/CTTN/CAP1/DCTN4/NCL/ACTR2/AKAP12/SPTBN1/MYH9/DBN1/SEPTIN11/CTNNB1/SPTAN1/SNX9/MAPRE1/PLA2G4C/DYNC1H1/ARF6/TMOD1/SPTBN2/IQGAP1/SEPTIN7/POTEF/EXOC7/DBNL/DCTN1/HAX1/PTK2/ARHGEF7
training_h_w	lb	GO:0005758	mitochondrial intermembrane space	55	-0.489197	-1.83081	0.000523057	0.00788192	0.00620833	653	tags=53%, list=16%, signal=45%	TIMM10B/AIFM1/DIABLO/TRAP1/OPA1/IMMT/THEM4/TIMM13/MIX23/CHCHD7/NDUFA8/CHCHD10/TIMM9/COA6/MYOC/CPOX/CYCS/OMA1/NDUFS1/NDUFB7/SIRT5/TIMM8B/SUOX/PARK7/UQCC2/CHCHD4/NDUFS5/SOD1/COX19
training_h_w	lb	GO:0005802	trans-Golgi network	70	0.466524	1.8068	0.000578097	0.00842094	0.0066329	1152	tags=50%, list=28%, signal=37%	SLC66A2/POSTN/PREPL/PLOD3/CD74/AP4B1/PI4K2A/ARL5A/RAB8A/VAMP2/GBA1/M6PR/SCAMP1/CLTC/BPNT2/CLTCL1/CLTB/ARL1/EIPR1/AP1B1/IGF2R/TGFBI/MYO18A/MYO1B/CHID1/SNX9/YIPF5/STX4/VAMP3/RAB13/TRAPPC9/OSBP/AP1M1/COG2/ATG9A
training_h_w	lb	GO:0015030	Cajal body	23	0.652601	1.97557	0.000673483	0.00949394	0.00747807	568	tags=52%, list=14%, signal=45%	NHP2/UBL5/U2AF1/PRPF4/DDX42/FBL/EWSR1/DDX46/DKC1/SNRPC/SART3/SRRM2
[truncated: 26 more rows]
