# Supplementary material for: Global Proteomics Reveals Distinct Muscle Adaptations to Menstrual Cycle Phase-Based Sprint Interval Training in Endurance-Trained Females
Source: Mol Cell Proteomics. 2025 Aug 14;24(10):101053. doi: 10.1016/j.mcpro.2025.101053 (PMC12538072; doi:10.1016/j.mcpro.2025.101053)
Supplement: Supplementary data 4 — Participant and performance data. [file mmc4.xlsx]

## Sheet: Sheet1
id	intervention	time	age	weight	height	bmi	fat_percent	vo2max	kondital	training_h_w
cyk08	FB	pre	29	60	1.7	20.7612	21.3	2863	47.7167	3.5		Performance test results:
cyk08	FB	post
cyk11	FB	pre	26	56	1.63	21.0772	24.9	2786	49.75	3		id	Participant's unique study ID
cyk11	FB	post										intervention	Intervention group (Follicular or Luteal phase-based training)
cyk15	FB	pre	28	59.7	1.66	21.665	22.5	3077	51.541	10		time	Trial time (before (pre) or after (post) intervention period)
cyk15	FB	post										age	Participant age
cyk17	FB	pre	22	48.9	1.5	21.7333	27.15	2486	50.8384	5		weight	Participant body weight
cyk17	FB	post										height	Participant height
cyk19	FB	pre	28	57.5	1.68	20.3727	25.45	2864	49.8087	3		bmi	Participant body mass index (body weight/height2)
cyk19	FB	post										fat_percent	Fat percentage as measured by DXA scan
cyk21	FB	pre	31	60.4	1.62	23.0148	19.75	3101	51.3411	9		vo2max	VO2max as determined from the ramp test
cyk21	FB	post										kondital	VO2max relative to body weight
cyk23	FB	pre	29	71.4	1.75	23.3143	22.15	3761	52.6751	6		training_h_w	Self-reported weekly training hours
cyk23	FB	post
cyk27	FB	pre	25	60.9	1.65	22.3691	22.35	3426	56.2562	10
cyk27	FB	post
cyk29	FB	pre	31	68.6	1.7	23.737	23	3151	45.9329	4.5
cyk29	FB	post
cyk40	FB	pre	31	62.5	1.68	22.1443	25.45	3266	52.256	5
cyk40	FB	post
cyk34	FB	pre	28	54	1.54	22.7694	15.8	3230	59.8148	10
cyk34	FB	post
cyk51	FB	pre	24	66.2	1.72	22.377	26.65	3409	51.4955	5
cyk51	FB	post
cyk52	FB	pre	27	56.2	1.6	21.9531	19.85	2965	52.758	3
cyk52	FB	post
cyk07	LB	pre	25	62	1.7	21.4533	21.35	3110	50.1613	5
cyk07	LB	post
cyk10	LB	pre	30	80	1.72	27.0416	23.9	4576	57.2	3
cyk10	LB	post
cyk12	LB	pre	43	74.5	1.74	24.6069	29	3716	49.8792	6.5
cyk12	LB	post
cyk16	LB	pre	30	62.9	1.57	25.5183	25.8	2796	44.4515	5.5
cyk16	LB	post
cyk25	LB	pre	28	57.6	1.64	21.4158	16.2	3248	56.3889	7.5
cyk25	LB	post
cyk28	LB	pre	26	74.4	1.66	26.9996	20.2	3563	47.8898	16
cyk28	LB	post
cyk30	LB	pre	27	63.9	1.7	22.1107	22.45	3339	52.2535	4.5
cyk30	LB	post
cyk31	LB	pre	30	70.1	1.74	23.1537	19.95	3656	52.1541	8
cyk31	LB	post
cyk32	LB	pre	30	73.1	1.67	26.2111	-	3530	48.29	15
cyk32	LB	post
cyk38	LB	pre	28	63.4	1.64	23.5723	29.2	2877	45.3785	4
cyk38	LB	post
cyk41	LB	pre	25	76	1.73	25.3934	28.35	3760	49.4737	5.5
cyk41	LB	post
cyk49	LB	pre	28	81.4	1.75	26.5796	25.6	3650	44.8403	5.5
cyk49	LB	post
